# Supplementary material for: Retrospective Analysis of Omicron in Minas Gerais, Brazil: Emergence, Dissemination, and Diversification
Source: Microorganisms. 2024 Aug 23;12(9):1745. doi: 10.3390/microorganisms12091745 (PMC11434267; doi:10.3390/microorganisms12091745)
Supplement: Supplementary file 1 [file microorganisms-12-01745-s001.zip]

Archive with 7 entries (7 files):
- Supplementary_file S1_BA1.tree
- Supplementary_file S2_BA2.tree
- Supplementary_file S3_BA4.tree
- Supplementary_file S4_BA5.tree
- Supplementary_Table S1.csv
- Supplementary_Table S2.xlsx
- Supplementary_Table S3.xlsx
