# Supplementary material for: Retrospective Analysis of Omicron in Minas Gerais, Brazil: Emergence, Dissemination, and Diversification
Source: Microorganisms. 2024 Aug 23;12(9):1745. doi: 10.3390/microorganisms12091745 (PMC11434267; doi:10.3390/microorganisms12091745)
Supplement: Supplementary file 1 [file microorganisms-12-01745-s001.zip › Supplementary_file S1_BA1.tree]

#NEXUS
begin taxa;
	dimensions ntax=3043;
	taxlabels
	'hCoV-19-Albania-IPH-247216-2021-EPI-ISL-17295581|06-12-2021'[&decimal_date=2021.92876712329,seq_dates="06-12-2021",states="International"]
	'hCoV-19-Albania-IPH-249155-2021-EPI-ISL-17295585|14-12-2021'[&decimal_date=2021.95068493151,seq_dates="14-12-2021",states="International"]
	'hCoV-19-Albania-IPH-250055-2021-EPI-ISL-17295592|17-12-2021'[&decimal_date=2021.95890410959,seq_dates="17-12-2021",states="International"]
	'hCoV-19-Albania-IPH-250056-2021-EPI-ISL-17295593|17-12-2021'[&decimal_date=2021.95890410959,seq_dates="17-12-2021",states="International"]
	'hCoV-19-Albania-IPH-263194-2-2022-EPI-ISL-16859962|24-01-2022'[&decimal_date=2022.06301369863,seq_dates="24-01-2022",states="International"]
	'hCoV-19-Albania-IPH-263226-2-2022-EPI-ISL-16859960|23-01-2022'[&decimal_date=2022.0602739726,seq_dates="23-01-2022",states="International"]
	'hCoV-19-Albania-IPH-263723-2-2022-EPI-ISL-16860218|25-01-2022'[&decimal_date=2022.06575342466,seq_dates="25-01-2022",states="International"]
	'hCoV-19-Albania-IPH-264755-2-2022-EPI-ISL-16859927|28-01-2022'[&decimal_date=2022.07397260274,seq_dates="28-01-2022",states="International"]
	'hCoV-19-Albania-IPH-265265-2-2022-EPI-ISL-16859923|29-01-2022'[&decimal_date=2022.07671232877,seq_dates="29-01-2022",states="International"]
	'hCoV-19-Albania-IPH-268203-2-2022-EPI-ISL-16860112|05-02-2022'[&decimal_date=2022.09589041096,seq_dates="05-02-2022",states="International"]
	'hCoV-19-Albania-IPH-268801-2-2022-EPI-ISL-16859806|09-02-2022'[&decimal_date=2022.10684931507,seq_dates="09-02-2022",states="International"]
	'hCoV-19-Albania-IPH-269599-2-2022-EPI-ISL-16860059|12-02-2022'[&decimal_date=2022.11506849315,seq_dates="12-02-2022",states="International"]
	'hCoV-19-Albania-IPH-269891-2-2022-EPI-ISL-16860049|14-02-2022'[&decimal_date=2022.12054794521,seq_dates="14-02-2022",states="International"]
	'hCoV-19-Albania-IPH-270432-2-2022-EPI-ISL-16860035|17-02-2022'[&decimal_date=2022.12876712329,seq_dates="17-02-2022",states="International"]
	'hCoV-19-Algeria-0198-2022-EPI-ISL-13956175|25-01-2022'[&decimal_date=2022.06575342466,seq_dates="25-01-2022",states="International"]
	'hCoV-19-Algeria-16383-2022-EPI-ISL-11437937|20-02-2022'[&decimal_date=2022.13698630137,seq_dates="20-02-2022",states="International"]
	'hCoV-19-Algeria-25443-2022-EPI-ISL-13282958|11-01-2022'[&decimal_date=2022.02739726027,seq_dates="11-01-2022",states="International"]
	'hCoV-19-Algeria-26888-2022-EPI-ISL-13282959|31-01-2022'[&decimal_date=2022.08219178082,seq_dates="31-01-2022",states="International"]
	'hCoV-19-Algeria-323-2022-EPI-ISL-13611590|15-02-2022'[&decimal_date=2022.12328767123,seq_dates="15-02-2022",states="International"]
	'hCoV-19-Algeria-5471-2022-EPI-ISL-10969629|17-01-2022'[&decimal_date=2022.04383561644,seq_dates="17-01-2022",states="International"]
	'hCoV-19-Algeria-92827-2021-EPI-ISL-7880242|30-11-2021'[&decimal_date=2021.91232876712,seq_dates="30-11-2021",states="International"]
	'hCoV-19-Algeria-95495-46-2021-EPI-ISL-7661152|10-12-2021'[&decimal_date=2021.9397260274,seq_dates="10-12-2021",states="International"]
	'hCoV-19-Algeria-97421-2021-EPI-ISL-10969511|20-12-2021'[&decimal_date=2021.96712328767,seq_dates="20-12-2021",states="International"]
	'hCoV-19-Algeria-98321-2021-EPI-ISL-10969512|21-12-2021'[&decimal_date=2021.9698630137,seq_dates="21-12-2021",states="International"]
	'hCoV-19-Algeria-99781-2021-EPI-ISL-10969616|26-12-2021'[&decimal_date=2021.98356164384,seq_dates="26-12-2021",states="International"]
	'hCoV-19-Algeria-99824-2021-EPI-ISL-10969624|28-12-2021'[&decimal_date=2021.98904109589,seq_dates="28-12-2021",states="International"]
	'hCoV-19-Andorra-AND-246-220121425401-COV-GC-2021-EPI-ISL-10122607|31-12-2021'[&decimal_date=2021.99726027397,seq_dates="31-12-2021",states="International"]
	'hCoV-19-Andorra-AND-247-213641393101-COV-GC-2021-EPI-ISL-9246210|29-12-2021'[&decimal_date=2021.99178082192,seq_dates="29-12-2021",states="International"]
	'hCoV-19-Andorra-AND-251-213641393401-COV-GC-2021-EPI-ISL-9246198|28-12-2021'[&decimal_date=2021.98904109589,seq_dates="28-12-2021",states="International"]
	'hCoV-19-Andorra-AND-251-220121383801-COV-GC-2022-EPI-ISL-9458610|08-01-2022'[&decimal_date=2022.01917808219,seq_dates="08-01-2022",states="International"]
	'hCoV-19-Andorra-AND-251-220401276701-COV-GC-2022-EPI-ISL-11450478|07-02-2022'[&decimal_date=2022.10136986301,seq_dates="07-02-2022",states="International"]
	'hCoV-19-Andorra-AND-252-213641396901-COV-GC-2021-EPI-ISL-9246201|22-12-2021'[&decimal_date=2021.97260273973,seq_dates="22-12-2021",states="International"]
	'hCoV-19-Andorra-AND-252-220121423801-COV-GC-2021-EPI-ISL-10122642|31-12-2021'[&decimal_date=2021.99726027397,seq_dates="31-12-2021",states="International"]
	'hCoV-19-Andorra-AND-252-220331372101-COV-GC-2022-EPI-ISL-10122631|28-01-2022'[&decimal_date=2022.07397260274,seq_dates="28-01-2022",states="International"]
	'hCoV-19-Andorra-AND-253-220261270801-COV-GC-2022-EPI-ISL-10122615|19-01-2022'[&decimal_date=2022.04931506849,seq_dates="19-01-2022",states="International"]
	'hCoV-19-Andorra-AND-253-220401278001-COV-GC-2022-EPI-ISL-11450479|06-02-2022'[&decimal_date=2022.09863013699,seq_dates="06-02-2022",states="International"]
	'hCoV-19-Andorra-AND-253-220681345301-2022-EPI-ISL-12349794|28-02-2022'[&decimal_date=2022.15890410959,seq_dates="28-02-2022",states="International"]
	'hCoV-19-Andorra-AND-254-220541273301-COV-GC-2022-EPI-ISL-11450492|16-02-2022'[&decimal_date=2022.12602739726,seq_dates="16-02-2022",states="International"]
	'hCoV-19-Andorra-AND-255-220681332401-2022-EPI-ISL-12349789|06-03-2022'[&decimal_date=2022.17534246575,seq_dates="06-03-2022",states="International"]
	'hCoV-19-Andorra-AND-257-220821344601-2022-EPI-ISL-12349799|14-03-2022'[&decimal_date=2022.19726027397,seq_dates="14-03-2022",states="International"]
	'hCoV-19-Angola-CERI-KRISP-K033840-2021-EPI-ISL-9418712|25-11-2021'[&decimal_date=2021.89863013699,seq_dates="25-11-2021",states="International"]
	'hCoV-19-Angola-CERI-KRISP-K036981-2022-EPI-ISL-11017530|03-01-2022'[&decimal_date=2022.00547945205,seq_dates="03-01-2022",states="International"]
	'hCoV-19-Angola-CERI-KRISP-K037068-2022-EPI-ISL-11017561|04-01-2022'[&decimal_date=2022.00821917808,seq_dates="04-01-2022",states="International"]
	'hCoV-19-Angola-CERI-KRISP-K037085-2022-EPI-ISL-11825777|01-01-2022'[&decimal_date=2022.0,seq_dates="01-01-2022",states="International"]
	'hCoV-19-Angola-ILRI-COVM03544-2021-EPI-ISL-13101851|21-12-2021'[&decimal_date=2021.9698630137,seq_dates="21-12-2021",states="International"]
	'hCoV-19-Angola-ILRI-COVM03546-2021-EPI-ISL-13101852|21-12-2021'[&decimal_date=2021.9698630137,seq_dates="21-12-2021",states="International"]
	'hCoV-19-Angola-ILRI-COVM03574-2021-EPI-ISL-13101871|21-12-2021'[&decimal_date=2021.9698630137,seq_dates="21-12-2021",states="International"]
	'hCoV-19-Angola-ILRI-COVM03591-2021-EPI-ISL-13101883|24-12-2021'[&decimal_date=2021.97808219178,seq_dates="24-12-2021",states="International"]
	'hCoV-19-Angola-ILRI-COVM03622-2021-EPI-ISL-13101911|22-12-2021'[&decimal_date=2021.97260273973,seq_dates="22-12-2021",states="International"]
	'hCoV-19-AntiguaandBarbuda-114016-2021-EPI-ISL-8936872|26-12-2021'[&decimal_date=2021.98356164384,seq_dates="26-12-2021",states="International"]
	'hCoV-19-AntiguaandBarbuda-114017-2021-EPI-ISL-8936862|26-12-2021'[&decimal_date=2021.98356164384,seq_dates="26-12-2021",states="International"]
	'hCoV-19-AntiguaandBarbuda-114018-2021-EPI-ISL-8936920|26-12-2021'[&decimal_date=2021.98356164384,seq_dates="26-12-2021",states="International"]
	'hCoV-19-AntiguaandBarbuda-129042-2022-EPI-ISL-11961600|28-02-2022'[&decimal_date=2022.15890410959,seq_dates="28-02-2022",states="International"]
	'hCoV-19-Argentina-INEI117133-2022-EPI-ISL-9192068|02-01-2022'[&decimal_date=2022.00273972603,seq_dates="02-01-2022",states="International"]
	'hCoV-19-Argentina-INEI117427-2022-EPI-ISL-9191885|01-01-2022'[&decimal_date=2022.0,seq_dates="01-01-2022",states="International"]
	'hCoV-19-Argentina-INEI119960-2022-EPI-ISL-11083425|23-02-2022'[&decimal_date=2022.14520547945,seq_dates="23-02-2022",states="International"]
	'hCoV-19-Argentina-INEI119969-2022-EPI-ISL-12484228|16-02-2022'[&decimal_date=2022.12602739726,seq_dates="16-02-2022",states="International"]
	'hCoV-19-Argentina-INEI120100-2022-EPI-ISL-12484252|07-03-2022'[&decimal_date=2022.17808219178,seq_dates="07-03-2022",states="International"]
	'hCoV-19-Argentina-INEI120111-2022-EPI-ISL-12484262|13-03-2022'[&decimal_date=2022.19452054795,seq_dates="13-03-2022",states="International"]
	'hCoV-19-Argentina-INEI120218-2022-EPI-ISL-12484320|16-03-2022'[&decimal_date=2022.20273972603,seq_dates="16-03-2022",states="International"]
	'hCoV-19-Argentina-INEI121143-2022-EPI-ISL-13856567|10-06-2022'[&decimal_date=2022.43835616438,seq_dates="10-06-2022",states="International"]
	'hCoV-19-Argentina-PAIS-A1270-2021-EPI-ISL-12422389|23-12-2021'[&decimal_date=2021.97534246575,seq_dates="23-12-2021",states="International"]
	'hCoV-19-Argentina-PAIS-E1001-2022-EPI-ISL-12030900|08-03-2022'[&decimal_date=2022.18082191781,seq_dates="08-03-2022",states="International"]
	'hCoV-19-Argentina-PAIS-F0430-2021-EPI-ISL-12958312|15-11-2021'[&decimal_date=2021.87123287671,seq_dates="15-11-2021",states="International"]
	'hCoV-19-Argentina-PAIS-F0436-2021-EPI-ISL-12958252|21-11-2021'[&decimal_date=2021.88767123288,seq_dates="21-11-2021",states="International"]
	'hCoV-19-Argentina-PAIS-F0445-2021-EPI-ISL-12958321|27-11-2021'[&decimal_date=2021.90410958904,seq_dates="27-11-2021",states="International"]
	'hCoV-19-Argentina-PAIS-F0603-2022-EPI-ISL-12771016|27-02-2022'[&decimal_date=2022.15616438356,seq_dates="27-02-2022",states="International"]
	'hCoV-19-Argentina-PAIS-F0607-2022-EPI-ISL-12771020|07-03-2022'[&decimal_date=2022.17808219178,seq_dates="07-03-2022",states="International"]
	'hCoV-19-Argentina-PAIS-J00179-2022-EPI-ISL-11271228|23-02-2022'[&decimal_date=2022.14520547945,seq_dates="23-02-2022",states="International"]
	'hCoV-19-Armenia-IMB17-15-2022-EPI-ISL-9018823|11-01-2022'[&decimal_date=2022.02739726027,seq_dates="11-01-2022",states="International"]
	'hCoV-19-Armenia-IMB17-8-2022-EPI-ISL-9018818|11-01-2022'[&decimal_date=2022.02739726027,seq_dates="11-01-2022",states="International"]
	'hCoV-19-Aruba-AW-RIVM-100493-2022-EPI-ISL-12953419|04-05-2022'[&decimal_date=2022.33698630137,seq_dates="04-05-2022",states="International"]
	'hCoV-19-Aruba-AW-RIVM-77664-2021-EPI-ISL-8586711|16-12-2021'[&decimal_date=2021.95616438356,seq_dates="16-12-2021",states="International"]
	'hCoV-19-Aruba-AW-RIVM-77670-2021-EPI-ISL-8586717|17-12-2021'[&decimal_date=2021.95890410959,seq_dates="17-12-2021",states="International"]
	'hCoV-19-Aruba-AW-RIVM-77692-2021-EPI-ISL-8586739|18-12-2021'[&decimal_date=2021.96164383562,seq_dates="18-12-2021",states="International"]
	'hCoV-19-Aruba-AW-RIVM-77696-2021-EPI-ISL-8586743|18-12-2021'[&decimal_date=2021.96164383562,seq_dates="18-12-2021",states="International"]
	'hCoV-19-Aruba-AW-RIVM-82593-2022-EPI-ISL-9184718|08-01-2022'[&decimal_date=2022.01917808219,seq_dates="08-01-2022",states="International"]
	'hCoV-19-Aruba-AW-RIVM-82596-2022-EPI-ISL-9184721|08-01-2022'[&decimal_date=2022.01917808219,seq_dates="08-01-2022",states="International"]
	'hCoV-19-Aruba-AW-RIVM-82606-2022-EPI-ISL-9184731|08-01-2022'[&decimal_date=2022.01917808219,seq_dates="08-01-2022",states="International"]
	'hCoV-19-Aruba-AW-RIVM-82610-2022-EPI-ISL-9184735|08-01-2022'[&decimal_date=2022.01917808219,seq_dates="08-01-2022",states="International"]
	'hCoV-19-Aruba-AW-RIVM-82618-2022-EPI-ISL-9184743|08-01-2022'[&decimal_date=2022.01917808219,seq_dates="08-01-2022",states="International"]
	'hCoV-19-Aruba-AW-RIVM-88570-2022-EPI-ISL-10696282|13-02-2022'[&decimal_date=2022.11780821918,seq_dates="13-02-2022",states="International"]
	'hCoV-19-Aruba-AW-RIVM-88571-2022-EPI-ISL-10696283|13-02-2022'[&decimal_date=2022.11780821918,seq_dates="13-02-2022",states="International"]
	'hCoV-19-Aruba-AW-RIVM-88572-2022-EPI-ISL-10696284|18-02-2022'[&decimal_date=2022.13150684931,seq_dates="18-02-2022",states="International"]
	'hCoV-19-Aruba-AW-RIVM-88573-2022-EPI-ISL-10696285|18-02-2022'[&decimal_date=2022.13150684931,seq_dates="18-02-2022",states="International"]
	'hCoV-19-Aruba-AW-RIVM-88574-2022-EPI-ISL-10696286|18-02-2022'[&decimal_date=2022.13150684931,seq_dates="18-02-2022",states="International"]
	'hCoV-19-Aruba-AW-RIVM-94721-2022-EPI-ISL-11839879|21-03-2022'[&decimal_date=2022.21643835616,seq_dates="21-03-2022",states="International"]
	'hCoV-19-Aruba-AW-RIVM-97415-2022-EPI-ISL-12550419|29-03-2022'[&decimal_date=2022.23835616438,seq_dates="29-03-2022",states="International"]
	'hCoV-19-Aruba-AW-RIVM-97420-2022-EPI-ISL-12550424|29-03-2022'[&decimal_date=2022.23835616438,seq_dates="29-03-2022",states="International"]
	'hCoV-19-Aruba-AW-RIVM-97422-2022-EPI-ISL-12550426|29-03-2022'[&decimal_date=2022.23835616438,seq_dates="29-03-2022",states="International"]
	'hCoV-19-Australia-ACT5096-2022-EPI-ISL-12434407|12-04-2022'[&decimal_date=2022.27671232877,seq_dates="12-04-2022",states="International"]
	'hCoV-19-Australia-ACT6583-2022-EPI-ISL-13867678|12-06-2022'[&decimal_date=2022.44383561644,seq_dates="12-06-2022",states="International"]
	'hCoV-19-Australia-NSW-ICPMR-14639-2021-EPI-ISL-6956014|27-11-2021'[&decimal_date=2021.90410958904,seq_dates="27-11-2021",states="International"]
	'hCoV-19-Australia-NSW-ICPMR-15554-2021-EPI-ISL-7265083|30-11-2021'[&decimal_date=2021.91232876712,seq_dates="30-11-2021",states="International"]
	'hCoV-19-Australia-NSW-ICPMR-15555-2021-EPI-ISL-7265084|28-11-2021'[&decimal_date=2021.90684931507,seq_dates="28-11-2021",states="International"]
	'hCoV-19-Australia-NSW-ICPMR-21436-2022-EPI-ISL-10672793|09-02-2022'[&decimal_date=2022.10684931507,seq_dates="09-02-2022",states="International"]
	'hCoV-19-Australia-NSW-ICPMR-21589-2022-EPI-ISL-10730264|01-03-2022'[&decimal_date=2022.16164383562,seq_dates="01-03-2022",states="International"]
	'hCoV-19-Australia-NSW-ICPMR-22101-2022-EPI-ISL-11041331|02-03-2022'[&decimal_date=2022.16438356164,seq_dates="02-03-2022",states="International"]
	'hCoV-19-Australia-NSW-ICPMR-26564-2022-EPI-ISL-13090087|25-05-2022'[&decimal_date=2022.39452054795,seq_dates="25-05-2022",states="International"]
	'hCoV-19-Australia-NSW-ICPMR-27215-2022-EPI-ISL-13337481|06-06-2022'[&decimal_date=2022.42739726027,seq_dates="06-06-2022",states="International"]
	'hCoV-19-Australia-NSW-RPAH-1933-2021-EPI-ISL-6814922|27-11-2021'[&decimal_date=2021.90410958904,seq_dates="27-11-2021",states="International"]
	'hCoV-19-Australia-NSW-SAVID-7884-2021-EPI-ISL-9003897|21-12-2021'[&decimal_date=2021.9698630137,seq_dates="21-12-2021",states="International"]
	'hCoV-19-Australia-QLD0x00C4CC-2022-EPI-ISL-10262394|21-01-2022'[&decimal_date=2022.05479452055,seq_dates="21-01-2022",states="International"]
	'hCoV-19-Australia-QLD0x00C503-2022-EPI-ISL-10262396|18-01-2022'[&decimal_date=2022.04657534247,seq_dates="18-01-2022",states="International"]
	'hCoV-19-Australia-QLD0x00C838-2022-EPI-ISL-10974849|04-01-2022'[&decimal_date=2022.00821917808,seq_dates="04-01-2022",states="International"]
	'hCoV-19-Australia-QLD0x00C8FF-2022-EPI-ISL-10975809|06-02-2022'[&decimal_date=2022.09863013699,seq_dates="06-02-2022",states="International"]
	'hCoV-19-Australia-QLD0x00C965-2022-EPI-ISL-10973747|05-02-2022'[&decimal_date=2022.09589041096,seq_dates="05-02-2022",states="International"]
	'hCoV-19-Australia-QLD0x00C98C-2022-EPI-ISL-10975636|05-02-2022'[&decimal_date=2022.09589041096,seq_dates="05-02-2022",states="International"]
	'hCoV-19-Australia-QLD0x00CA24-2022-EPI-ISL-10975745|07-02-2022'[&decimal_date=2022.10136986301,seq_dates="07-02-2022",states="International"]
	'hCoV-19-Australia-QLD0x00CA39-2022-EPI-ISL-10974745|05-02-2022'[&decimal_date=2022.09589041096,seq_dates="05-02-2022",states="International"]
	'hCoV-19-Australia-QLD0x00CAC4-2022-EPI-ISL-10974555|05-02-2022'[&decimal_date=2022.09589041096,seq_dates="05-02-2022",states="International"]
	'hCoV-19-Australia-QLD0x00CB19-2022-EPI-ISL-10974845|09-02-2022'[&decimal_date=2022.10684931507,seq_dates="09-02-2022",states="International"]
	'hCoV-19-Australia-QLD0x00CBA5-2022-EPI-ISL-10973805|09-02-2022'[&decimal_date=2022.10684931507,seq_dates="09-02-2022",states="International"]
	'hCoV-19-Australia-QLD0x00D3DD-2022-EPI-ISL-11332017|02-03-2022'[&decimal_date=2022.16438356164,seq_dates="02-03-2022",states="International"]
	'hCoV-19-Australia-QLD0x00D3E6-2022-EPI-ISL-11332041|02-03-2022'[&decimal_date=2022.16438356164,seq_dates="02-03-2022",states="International"]
	'hCoV-19-Australia-QLD0x00D6C5-2022-EPI-ISL-11522072|14-03-2022'[&decimal_date=2022.19726027397,seq_dates="14-03-2022",states="International"]
	'hCoV-19-Australia-QLD0x00E9D2-2022-EPI-ISL-12870290|11-05-2022'[&decimal_date=2022.35616438356,seq_dates="11-05-2022",states="International"]
	'hCoV-19-Australia-QLD0x00EA06-2022-EPI-ISL-12870371|19-05-2022'[&decimal_date=2022.37808219178,seq_dates="19-05-2022",states="International"]
	'hCoV-19-Australia-QLD0x00F39D-2022-EPI-ISL-13417934|09-06-2022'[&decimal_date=2022.43561643836,seq_dates="09-06-2022",states="International"]
	'hCoV-19-Australia-QLD0x01008D-2022-EPI-ISL-14021241|05-07-2022'[&decimal_date=2022.50684931507,seq_dates="05-07-2022",states="International"]
	'hCoV-19-Australia-QLD11654-2021-EPI-ISL-8438199|29-12-2021'[&decimal_date=2021.99178082192,seq_dates="29-12-2021",states="International"]
	'hCoV-19-Australia-QLD13294-2021-EPI-ISL-9639189|31-12-2021'[&decimal_date=2021.99726027397,seq_dates="31-12-2021",states="International"]
	'hCoV-19-Australia-QLD21493-2022-EPI-ISL-10262441|03-01-2022'[&decimal_date=2022.00547945205,seq_dates="03-01-2022",states="International"]
	'hCoV-19-Australia-QLD25365-2022-EPI-ISL-9639699|04-01-2022'[&decimal_date=2022.00821917808,seq_dates="04-01-2022",states="International"]
	'hCoV-19-Australia-QLD3057-2021-EPI-ISL-8132837|21-12-2021'[&decimal_date=2021.9698630137,seq_dates="21-12-2021",states="International"]
	'hCoV-19-Australia-QLD3082-2021-EPI-ISL-8132805|22-12-2021'[&decimal_date=2021.97260273973,seq_dates="22-12-2021",states="International"]
	'hCoV-19-Australia-QLD3427-2021-EPI-ISL-8215904|23-12-2021'[&decimal_date=2021.97534246575,seq_dates="23-12-2021",states="International"]
	'hCoV-19-Australia-QLD3609-2021-EPI-ISL-8216368|23-12-2021'[&decimal_date=2021.97534246575,seq_dates="23-12-2021",states="International"]
	'hCoV-19-Australia-QLD37041-2022-EPI-ISL-10262346|04-01-2022'[&decimal_date=2022.00821917808,seq_dates="04-01-2022",states="International"]
	'hCoV-19-Australia-QLD38209-2022-EPI-ISL-10263166|06-01-2022'[&decimal_date=2022.01369863014,seq_dates="06-01-2022",states="International"]
	'hCoV-19-Australia-QLD38345-2022-EPI-ISL-10262446|12-01-2022'[&decimal_date=2022.0301369863,seq_dates="12-01-2022",states="International"]
	'hCoV-19-Australia-QLD39076-2022-EPI-ISL-10262456|17-01-2022'[&decimal_date=2022.04383561644,seq_dates="17-01-2022",states="International"]
	'hCoV-19-Australia-QLD39145-2022-EPI-ISL-10263225|17-01-2022'[&decimal_date=2022.04383561644,seq_dates="17-01-2022",states="International"]
	'hCoV-19-Australia-QLD39845-2022-EPI-ISL-10262890|25-01-2022'[&decimal_date=2022.06575342466,seq_dates="25-01-2022",states="International"]
	'hCoV-19-Australia-QLD4369-2021-EPI-ISL-8437753|23-12-2021'[&decimal_date=2021.97534246575,seq_dates="23-12-2021",states="International"]
	'hCoV-19-Australia-QLD4776-2021-EPI-ISL-8437672|23-12-2021'[&decimal_date=2021.97534246575,seq_dates="23-12-2021",states="International"]
	'hCoV-19-Australia-QLD5090-2021-EPI-ISL-8438083|21-12-2021'[&decimal_date=2021.9698630137,seq_dates="21-12-2021",states="International"]
	'hCoV-19-Australia-QLD5431-2021-EPI-ISL-8598325|22-12-2021'[&decimal_date=2021.97260273973,seq_dates="22-12-2021",states="International"]
	'hCoV-19-Australia-QLD6002-2021-EPI-ISL-8438113|22-12-2021'[&decimal_date=2021.97260273973,seq_dates="22-12-2021",states="International"]
	'hCoV-19-Australia-QLD8280-2021-EPI-ISL-9638662|28-12-2021'[&decimal_date=2021.98904109589,seq_dates="28-12-2021",states="International"]
	'hCoV-19-Australia-SA101499-2022-EPI-ISL-9949507|28-01-2022'[&decimal_date=2022.07397260274,seq_dates="28-01-2022",states="International"]
	'hCoV-19-Australia-SA229709-2022-EPI-ISL-12442752|12-04-2022'[&decimal_date=2022.27671232877,seq_dates="12-04-2022",states="International"]
	'hCoV-19-Australia-TAS002025-2022-EPI-ISL-12721551|10-05-2022'[&decimal_date=2022.35342465753,seq_dates="10-05-2022",states="International"]
	'hCoV-19-Australia-TAS002075-2022-EPI-ISL-12845083|09-05-2022'[&decimal_date=2022.35068493151,seq_dates="09-05-2022",states="International"]
	'hCoV-19-Australia-VIC32142-2021-EPI-ISL-8641309|20-12-2021'[&decimal_date=2021.96712328767,seq_dates="20-12-2021",states="International"]
	'hCoV-19-Australia-VIC36550-2022-EPI-ISL-9302132|05-01-2022'[&decimal_date=2022.01095890411,seq_dates="05-01-2022",states="International"]
	'hCoV-19-Australia-VIC37624-2022-EPI-ISL-9302065|17-01-2022'[&decimal_date=2022.04383561644,seq_dates="17-01-2022",states="International"]
	'hCoV-19-Australia-VIC44511-2022-EPI-ISL-11176085|22-02-2022'[&decimal_date=2022.14246575342,seq_dates="22-02-2022",states="International"]
	'hCoV-19-Australia-VIC59318-2022-EPI-ISL-13457217|12-05-2022'[&decimal_date=2022.35890410959,seq_dates="12-05-2022",states="International"]
	'hCoV-19-Australia-WA1219-2022-EPI-ISL-9595737|29-01-2022'[&decimal_date=2022.07671232877,seq_dates="29-01-2022",states="International"]
	'hCoV-19-Australia-WA1286-2022-EPI-ISL-9595804|03-02-2022'[&decimal_date=2022.0904109589,seq_dates="03-02-2022",states="International"]
	'hCoV-19-Austria-A-NN2273-2022-EPI-ISL-12712793|19-01-2022'[&decimal_date=2022.04931506849,seq_dates="19-01-2022",states="International"]
	'hCoV-19-Austria-AGES-151046-2022-EPI-ISL-14511728|12-04-2022'[&decimal_date=2022.27671232877,seq_dates="12-04-2022",states="International"]
	'hCoV-19-Austria-AGES-164635-2021-EPI-ISL-9534521|14-12-2021'[&decimal_date=2021.95068493151,seq_dates="14-12-2021",states="International"]
	'hCoV-19-Austria-AGES-167675-2022-EPI-ISL-14511342|24-05-2022'[&decimal_date=2022.39178082192,seq_dates="24-05-2022",states="International"]
	'hCoV-19-Austria-AGES-612747-2022-EPI-ISL-10258521|01-01-2022'[&decimal_date=2022.0,seq_dates="01-01-2022",states="International"]
	'hCoV-19-Austria-AGES-680726-161160-2021-EPI-ISL-7129884|29-11-2021'[&decimal_date=2021.9095890411,seq_dates="29-11-2021",states="International"]
	'hCoV-19-Austria-AGES-694441-2021-EPI-ISL-9534441|25-12-2021'[&decimal_date=2021.98082191781,seq_dates="25-12-2021",states="International"]
	'hCoV-19-Austria-AGES-694495-2021-EPI-ISL-9534447|25-12-2021'[&decimal_date=2021.98082191781,seq_dates="25-12-2021",states="International"]
	'hCoV-19-Austria-CeMM21136-2021-EPI-ISL-7798524|29-11-2021'[&decimal_date=2021.9095890411,seq_dates="29-11-2021",states="International"]
	'hCoV-19-Austria-CeMM21960-2021-EPI-ISL-9086734|22-12-2021'[&decimal_date=2021.97260273973,seq_dates="22-12-2021",states="International"]
	'hCoV-19-Austria-CeMM21992-2021-EPI-ISL-9086763|27-12-2021'[&decimal_date=2021.98630136986,seq_dates="27-12-2021",states="International"]
	'hCoV-19-Austria-CeMM22257-2022-EPI-ISL-13758446|10-01-2022'[&decimal_date=2022.02465753425,seq_dates="10-01-2022",states="International"]
	'hCoV-19-Austria-CeMM22621-2022-EPI-ISL-9459714|14-01-2022'[&decimal_date=2022.03561643836,seq_dates="14-01-2022",states="International"]
	'hCoV-19-Austria-CeMM24066-2022-EPI-ISL-10204738|01-02-2022'[&decimal_date=2022.08493150685,seq_dates="01-02-2022",states="International"]
	'hCoV-19-Austria-CeMM24560-2022-EPI-ISL-10552798|09-02-2022'[&decimal_date=2022.10684931507,seq_dates="09-02-2022",states="International"]
	'hCoV-19-Austria-LB-R00062-S137-2022-EPI-ISL-10581062|16-02-2022'[&decimal_date=2022.12602739726,seq_dates="16-02-2022",states="International"]
	'hCoV-19-Austria-LB-R00064-S001-2022-EPI-ISL-10896824|28-02-2022'[&decimal_date=2022.15890410959,seq_dates="28-02-2022",states="International"]
	'hCoV-19-Austria-LB-R00065-S184-2022-EPI-ISL-11061883|08-03-2022'[&decimal_date=2022.18082191781,seq_dates="08-03-2022",states="International"]
	'hCoV-19-Austria-LB-R00069-S325-2022-EPI-ISL-11984832|05-04-2022'[&decimal_date=2022.25753424658,seq_dates="05-04-2022",states="International"]
	'hCoV-19-Austria-LB-R00073-S042-2022-EPI-ISL-12610410|03-05-2022'[&decimal_date=2022.33424657534,seq_dates="03-05-2022",states="International"]
	'hCoV-19-Austria-LB-R00073-S275-2022-EPI-ISL-12610632|03-05-2022'[&decimal_date=2022.33424657534,seq_dates="03-05-2022",states="International"]
	'hCoV-19-Austria-LB-R00074-S363-2022-EPI-ISL-13228759|11-05-2022'[&decimal_date=2022.35616438356,seq_dates="11-05-2022",states="International"]
	'hCoV-19-Austria-LB-R00081-S031-2022-EPI-ISL-13281211|06-06-2022'[&decimal_date=2022.42739726027,seq_dates="06-06-2022",states="International"]
	'hCoV-19-Austria-LB-R00081-S156-2022-EPI-ISL-13281325|06-06-2022'[&decimal_date=2022.42739726027,seq_dates="06-06-2022",states="International"]
	'hCoV-19-Austria-LB-R00082-S117-2022-EPI-ISL-13281485|02-06-2022'[&decimal_date=2022.41643835616,seq_dates="02-06-2022",states="International"]
	'hCoV-19-Austria-MUIV-0253-2021-EPI-ISL-13666087|29-11-2021'[&decimal_date=2021.9095890411,seq_dates="29-11-2021",states="International"]
	'hCoV-19-Austria-Om726-2021-EPI-ISL-9110894|30-11-2021'[&decimal_date=2021.91232876712,seq_dates="30-11-2021",states="International"]
	'hCoV-19-Azerbaijan-un-ChVir28812-2022-EPI-ISL-15714249|07-02-2022'[&decimal_date=2022.10136986301,seq_dates="07-02-2022",states="International"]
	'hCoV-19-Azerbaijan-un-ChVir28819-2022-EPI-ISL-15714253|03-02-2022'[&decimal_date=2022.0904109589,seq_dates="03-02-2022",states="International"]
	'hCoV-19-Azerbaijan-un-ChVir28840-2022-EPI-ISL-15714265|31-01-2022'[&decimal_date=2022.08219178082,seq_dates="31-01-2022",states="International"]
	'hCoV-19-Azerbaijan-un-ChVir28854-2022-EPI-ISL-15714275|21-02-2022'[&decimal_date=2022.1397260274,seq_dates="21-02-2022",states="International"]
	'hCoV-19-Azerbaijan-un-ChVir28857-2022-EPI-ISL-15714277|25-01-2022'[&decimal_date=2022.06575342466,seq_dates="25-01-2022",states="International"]
	'hCoV-19-Bahrain-21200205627-S92-L001-2021-EPI-ISL-14122550|31-12-2021'[&decimal_date=2021.99726027397,seq_dates="31-12-2021",states="International"]
	'hCoV-19-Bahrain-21280347686-S19-L001-2021-EPI-ISL-14122628|28-12-2021'[&decimal_date=2021.98904109589,seq_dates="28-12-2021",states="International"]
	'hCoV-19-Bahrain-21342873994-S120-L001-2021-EPI-ISL-14122714|27-12-2021'[&decimal_date=2021.98630136986,seq_dates="27-12-2021",states="International"]
	'hCoV-19-Bahrain-21342875587-S16-L001-2021-EPI-ISL-14122627|28-12-2021'[&decimal_date=2021.98904109589,seq_dates="28-12-2021",states="International"]
	'hCoV-19-Bahrain-21922141466-S45-L001-2021-EPI-ISL-14122794|28-12-2021'[&decimal_date=2021.98904109589,seq_dates="28-12-2021",states="International"]
	'hCoV-19-Bahrain-22120141497-2022-EPI-ISL-14086254|13-02-2022'[&decimal_date=2022.11780821918,seq_dates="13-02-2022",states="International"]
	'hCoV-19-Bahrain-22340024422-S50-L001-2022-EPI-ISL-14122279|07-01-2022'[&decimal_date=2022.01643835616,seq_dates="07-01-2022",states="International"]
	'hCoV-19-Bahrain-22430003517-S5-L001-2022-EPI-ISL-14122401|03-01-2022'[&decimal_date=2022.00547945205,seq_dates="03-01-2022",states="International"]
	'hCoV-19-Bahrain-22690042136-2022-EPI-ISL-14064133|20-03-2022'[&decimal_date=2022.21369863014,seq_dates="20-03-2022",states="International"]
	'hCoV-19-Bahrain-22920278287-2022-EPI-ISL-14064158|12-03-2022'[&decimal_date=2022.19178082192,seq_dates="12-03-2022",states="International"]
	'hCoV-19-Bahrain-22970079669-S353-L001-2022-EPI-ISL-14086509|16-02-2022'[&decimal_date=2022.12602739726,seq_dates="16-02-2022",states="International"]
	'hCoV-19-Bahrain-22970082028-S4-L001-2022-EPI-ISL-14086197|17-02-2022'[&decimal_date=2022.12876712329,seq_dates="17-02-2022",states="International"]
	'hCoV-19-Bahrain-22970087019-2022-EPI-ISL-14084423|19-02-2022'[&decimal_date=2022.13424657534,seq_dates="19-02-2022",states="International"]
	'hCoV-19-Bahrain-270012036-S96-L001-2022-EPI-ISL-14122218|12-01-2022'[&decimal_date=2022.0301369863,seq_dates="12-01-2022",states="International"]
	'hCoV-19-Bahrain-671205498-2022-EPI-ISL-14084940|09-03-2022'[&decimal_date=2022.18356164384,seq_dates="09-03-2022",states="International"]
	'hCoV-19-Bahrain-710138253-S118-L001-2022-EPI-ISL-14122190|12-01-2022'[&decimal_date=2022.0301369863,seq_dates="12-01-2022",states="International"]
	'hCoV-19-Bahrain-730301435-2022-EPI-ISL-14064277|02-03-2022'[&decimal_date=2022.16438356164,seq_dates="02-03-2022",states="International"]
	'hCoV-19-Bahrain-90612434-S49-L001-2022-EPI-ISL-14122235|12-01-2022'[&decimal_date=2022.0301369863,seq_dates="12-01-2022",states="International"]
	'hCoV-19-Bangladesh-BSMMU-Laila-925-2022-EPI-ISL-12693972|18-01-2022'[&decimal_date=2022.04657534247,seq_dates="18-01-2022",states="International"]
	'hCoV-19-Bangladesh-CHRF-GSB04-147-2022-EPI-ISL-11204787|16-02-2022'[&decimal_date=2022.12602739726,seq_dates="16-02-2022",states="International"]
	'hCoV-19-Bangladesh-IEDCR-ideSHi-OIS-0664-2021-EPI-ISL-8414989|26-12-2021'[&decimal_date=2021.98356164384,seq_dates="26-12-2021",states="International"]
	'hCoV-19-Bangladesh-IEDCR-ideSHi-OIS-686-2021-EPI-ISL-8414993|30-12-2021'[&decimal_date=2021.99452054795,seq_dates="30-12-2021",states="International"]
	'hCoV-19-Bangladesh-icddrb-G137257-2022-EPI-ISL-10406989|02-02-2022'[&decimal_date=2022.08767123288,seq_dates="02-02-2022",states="International"]
	'hCoV-19-Bangladesh-icddrb-GSB-03-217-2022-EPI-ISL-10407024|08-02-2022'[&decimal_date=2022.10410958904,seq_dates="08-02-2022",states="International"]
	'hCoV-19-Bangladesh-icddrb-GSB03-142-2021-EPI-ISL-8527483|30-12-2021'[&decimal_date=2021.99452054795,seq_dates="30-12-2021",states="International"]
	'hCoV-19-Bangladesh-icddrb-GSB03-151-2021-EPI-ISL-8527492|29-12-2021'[&decimal_date=2021.99178082192,seq_dates="29-12-2021",states="International"]
	'hCoV-19-Bangladesh-icddrb-GSB03-174-2022-EPI-ISL-8756766|06-01-2022'[&decimal_date=2022.01369863014,seq_dates="06-01-2022",states="International"]
	'hCoV-19-Beijing-BJCDC-008-2022-EPI-ISL-16390991|03-01-2022'[&decimal_date=2022.00547945205,seq_dates="03-01-2022",states="International"]
	'hCoV-19-Beijing-BJCDC-232-2022-EPI-ISL-16610132|02-02-2022'[&decimal_date=2022.08767123288,seq_dates="02-02-2022",states="International"]
	'hCoV-19-Beijing-Omicron-1-2021-EPI-ISL-16138082|08-12-2021'[&decimal_date=2021.93424657534,seq_dates="08-12-2021",states="International"]
	'hCoV-19-Belarus-BR-CRIE-7740895390-2022-EPI-ISL-12413421|07-02-2022'[&decimal_date=2022.10136986301,seq_dates="07-02-2022",states="International"]
	'hCoV-19-Belarus-HM-CRIE-7740894935-2022-EPI-ISL-12413401|01-02-2022'[&decimal_date=2022.08493150685,seq_dates="01-02-2022",states="International"]
	'hCoV-19-Belarus-HM-CRIE-7740894957-2022-EPI-ISL-12413402|01-02-2022'[&decimal_date=2022.08493150685,seq_dates="01-02-2022",states="International"]
	'hCoV-19-Belarus-HR-CRIE-7740894356-2022-EPI-ISL-12413380|28-01-2022'[&decimal_date=2022.07397260274,seq_dates="28-01-2022",states="International"]
	'hCoV-19-Belgium-12201654901-2022-EPI-ISL-10940469|23-01-2022'[&decimal_date=2022.0602739726,seq_dates="23-01-2022",states="International"]
	'hCoV-19-Belgium-AZDelta-2203-06535-2022-EPI-ISL-9144367|24-01-2022'[&decimal_date=2022.06301369863,seq_dates="24-01-2022",states="International"]
	'hCoV-19-Belgium-AZDelta-2208-08080-2022-EPI-ISL-10590882|25-02-2022'[&decimal_date=2022.15068493151,seq_dates="25-02-2022",states="International"]
	'hCoV-19-Belgium-LHUB-ULB-31237567-2022-EPI-ISL-13092098|18-01-2022'[&decimal_date=2022.04657534247,seq_dates="18-01-2022",states="International"]
	'hCoV-19-Belgium-UGent-14604-2021-EPI-ISL-11841538|30-12-2021'[&decimal_date=2021.99452054795,seq_dates="30-12-2021",states="International"]
	'hCoV-19-Belgium-UGent-14707-2021-EPI-ISL-12069602|30-12-2021'[&decimal_date=2021.99452054795,seq_dates="30-12-2021",states="International"]
	'hCoV-19-Belgium-UGent-3920-2022-EPI-ISL-13052197|10-05-2022'[&decimal_date=2022.35342465753,seq_dates="10-05-2022",states="International"]
	'hCoV-19-Belgium-ULB-IBC-CV8404285720-2021-EPI-ISL-8603906|30-12-2021'[&decimal_date=2021.99452054795,seq_dates="30-12-2021",states="International"]
	'hCoV-19-Belgium-ULG-26140-2022-EPI-ISL-12635785|02-05-2022'[&decimal_date=2022.33150684932,seq_dates="02-05-2022",states="International"]
	'hCoV-19-Belgium-UMONS-J742100101-2021-EPI-ISL-8446581|14-12-2021'[&decimal_date=2021.95068493151,seq_dates="14-12-2021",states="International"]
	'hCoV-19-Belgium-UMONS-P039898301-2021-EPI-ISL-7063764|29-11-2021'[&decimal_date=2021.9095890411,seq_dates="29-11-2021",states="International"]
	'hCoV-19-Belgium-UZA-UA-CV8496639824-2022-EPI-ISL-11992870|01-04-2022'[&decimal_date=2022.24657534247,seq_dates="01-04-2022",states="International"]
	'hCoV-19-Belgium-rega-20174-2021-EPI-ISL-6794907|24-11-2021'[&decimal_date=2021.89589041096,seq_dates="24-11-2021",states="International"]
	'hCoV-19-Belgium-rega-21168-2021-EPI-ISL-13301108|30-11-2021'[&decimal_date=2021.91232876712,seq_dates="30-11-2021",states="International"]
	'hCoV-19-Belgium-rega-21198-2021-EPI-ISL-7495283|20-11-2021'[&decimal_date=2021.88493150685,seq_dates="20-11-2021",states="International"]
	'hCoV-19-Belgium-rega-23350-2021-EPI-ISL-13325646|18-12-2021'[&decimal_date=2021.96164383562,seq_dates="18-12-2021",states="International"]
	'hCoV-19-Belgium-rega-27825-2022-EPI-ISL-13471956|19-01-2022'[&decimal_date=2022.04931506849,seq_dates="19-01-2022",states="International"]
	'hCoV-19-Belgium-rega-32196-2022-EPI-ISL-14621122|10-02-2022'[&decimal_date=2022.1095890411,seq_dates="10-02-2022",states="International"]
	'hCoV-19-Belgium-rega-37941-2022-EPI-ISL-14663371|14-03-2022'[&decimal_date=2022.19726027397,seq_dates="14-03-2022",states="International"]
	'hCoV-19-Belgium-rega-42110-2022-EPI-ISL-14672926|04-05-2022'[&decimal_date=2022.33698630137,seq_dates="04-05-2022",states="International"]
	'hCoV-19-Belize-CML-374-2022-EPI-ISL-9711890|07-01-2022'[&decimal_date=2022.01643835616,seq_dates="07-01-2022",states="International"]
	'hCoV-19-Belize-CML-399-2022-EPI-ISL-9879544|12-01-2022'[&decimal_date=2022.0301369863,seq_dates="12-01-2022",states="International"]
	'hCoV-19-Belize-CML-419-2022-EPI-ISL-9879564|24-01-2022'[&decimal_date=2022.06301369863,seq_dates="24-01-2022",states="International"]
	'hCoV-19-Belize-CML-444-2022-EPI-ISL-13766369|04-02-2022'[&decimal_date=2022.09315068493,seq_dates="04-02-2022",states="International"]
	'hCoV-19-Belize-CML-459-2022-EPI-ISL-13766384|14-02-2022'[&decimal_date=2022.12054794521,seq_dates="14-02-2022",states="International"]
	'hCoV-19-Belize-CML-461-2022-EPI-ISL-13766386|16-02-2022'[&decimal_date=2022.12602739726,seq_dates="16-02-2022",states="International"]
	'hCoV-19-Belize-CML-481-2022-EPI-ISL-13766632|24-02-2022'[&decimal_date=2022.14794520548,seq_dates="24-02-2022",states="International"]
	'hCoV-19-Belize-CML-488-2022-EPI-ISL-13766639|04-03-2022'[&decimal_date=2022.1698630137,seq_dates="04-03-2022",states="International"]
	'hCoV-19-Belize-CML-491-2022-EPI-ISL-13766641|09-03-2022'[&decimal_date=2022.18356164384,seq_dates="09-03-2022",states="International"]
	'hCoV-19-Belize-CML-503-2022-EPI-ISL-13766652|23-03-2022'[&decimal_date=2022.22191780822,seq_dates="23-03-2022",states="International"]
	'hCoV-19-Belize-CML-509-2022-EPI-ISL-13766658|30-03-2022'[&decimal_date=2022.24109589041,seq_dates="30-03-2022",states="International"]
	'hCoV-19-Belize-CML-512-2022-EPI-ISL-13766661|04-04-2022'[&decimal_date=2022.25479452055,seq_dates="04-04-2022",states="International"]
	'hCoV-19-Belize-CML-513-2022-EPI-ISL-13766662|03-04-2022'[&decimal_date=2022.25205479452,seq_dates="03-04-2022",states="International"]
	'hCoV-19-Benin-BJ-00039-2021-EPI-ISL-14485750|15-12-2021'[&decimal_date=2021.95342465753,seq_dates="15-12-2021",states="International"]
	'hCoV-19-Benin-BJ-00091-2021-EPI-ISL-14485786|26-12-2021'[&decimal_date=2021.98356164384,seq_dates="26-12-2021",states="International"]
	'hCoV-19-Benin-BJ-00136-2021-EPI-ISL-14485466|20-12-2021'[&decimal_date=2021.96712328767,seq_dates="20-12-2021",states="International"]
	'hCoV-19-Benin-BJ-00151-2021-EPI-ISL-14485643|20-12-2021'[&decimal_date=2021.96712328767,seq_dates="20-12-2021",states="International"]
	'hCoV-19-Benin-BJ-00241-2022-EPI-ISL-14485703|05-01-2022'[&decimal_date=2022.01095890411,seq_dates="05-01-2022",states="International"]
	'hCoV-19-Benin-BJ-00282-2022-EPI-ISL-14485681|04-01-2022'[&decimal_date=2022.00821917808,seq_dates="04-01-2022",states="International"]
	'hCoV-19-Benin-MTMC-05-101-2022-EPI-ISL-17425647|07-02-2022'[&decimal_date=2022.10136986301,seq_dates="07-02-2022",states="International"]
	'hCoV-19-Benin-MTMC-05-102-2022-EPI-ISL-17425648|07-02-2022'[&decimal_date=2022.10136986301,seq_dates="07-02-2022",states="International"]
	'hCoV-19-Benin-MTMC-05-109-2022-EPI-ISL-17425649|10-02-2022'[&decimal_date=2022.1095890411,seq_dates="10-02-2022",states="International"]
	'hCoV-19-Benin-MTMC-05-120-2022-EPI-ISL-17425650|09-02-2022'[&decimal_date=2022.10684931507,seq_dates="09-02-2022",states="International"]
	'hCoV-19-Benin-NMIMR-263-2021-EPI-ISL-11751175|15-12-2021'[&decimal_date=2021.95342465753,seq_dates="15-12-2021",states="International"]
	'hCoV-19-Benin-NMIMR-720617-2022-EPI-ISL-11751125|16-01-2022'[&decimal_date=2022.04109589041,seq_dates="16-01-2022",states="International"]
	'hCoV-19-Bermuda-WR-NYGC-DEC-6128-HYRZ228-2021-EPI-ISL-9121154|11-12-2021'[&decimal_date=2021.94246575342,seq_dates="11-12-2021",states="International"]
	'hCoV-19-Bermuda-WR-NYGC-DEC-6130-LSCW531-2021-EPI-ISL-9121152|11-12-2021'[&decimal_date=2021.94246575342,seq_dates="11-12-2021",states="International"]
	'hCoV-19-Bermuda-WR-NYGC-DEC-6144-VAEA008-2021-EPI-ISL-9121150|13-12-2021'[&decimal_date=2021.94794520548,seq_dates="13-12-2021",states="International"]
	'hCoV-19-Bermuda-WR-NYGC-DEC-6156-ZBWM270-2021-EPI-ISL-9121143|13-12-2021'[&decimal_date=2021.94794520548,seq_dates="13-12-2021",states="International"]
	'hCoV-19-Bermuda-WR-NYGC-DEC-6158-ZIUW019-2021-EPI-ISL-9121165|14-12-2021'[&decimal_date=2021.95068493151,seq_dates="14-12-2021",states="International"]
	'hCoV-19-Bolivia-LP-INLASA-PLX7-2022-EPI-ISL-11533138|06-01-2022'[&decimal_date=2022.01369863014,seq_dates="06-01-2022",states="International"]
	'hCoV-19-Bolivia-SAN-UPCH-3314-2021-EPI-ISL-13845404|23-12-2021'[&decimal_date=2021.97534246575,seq_dates="23-12-2021",states="International"]
	'hCoV-19-Bolivia-SAN-UPCH-3325-2021-EPI-ISL-13845412|28-12-2021'[&decimal_date=2021.98904109589,seq_dates="28-12-2021",states="International"]
	'hCoV-19-Bolivia-SAN-UPCH-3333-2021-EPI-ISL-13845418|29-12-2021'[&decimal_date=2021.99178082192,seq_dates="29-12-2021",states="International"]
	'hCoV-19-Bolivia-SAN-UPCH-3343-2021-EPI-ISL-13845425|30-12-2021'[&decimal_date=2021.99452054795,seq_dates="30-12-2021",states="International"]
	'hCoV-19-Bolivia-SAN-UPCH-3366-2021-EPI-ISL-13845439|31-12-2021'[&decimal_date=2021.99726027397,seq_dates="31-12-2021",states="International"]
	'hCoV-19-Bolivia-SAN-UPCH-3373-2022-EPI-ISL-13845443|02-01-2022'[&decimal_date=2022.00273972603,seq_dates="02-01-2022",states="International"]
	'hCoV-19-Bolivia-SAN-UPCH-3388-2022-EPI-ISL-13845457|04-01-2022'[&decimal_date=2022.00821917808,seq_dates="04-01-2022",states="International"]
	'hCoV-19-Bonaire-BQ-RIVM-80938-2021-EPI-ISL-9086389|30-12-2021'[&decimal_date=2021.99452054795,seq_dates="30-12-2021",states="International"]
	'hCoV-19-Bonaire-BQ-RIVM-80944-2021-EPI-ISL-9086266|30-12-2021'[&decimal_date=2021.99452054795,seq_dates="30-12-2021",states="International"]
	'hCoV-19-Bonaire-BQ-RIVM-82775-2022-EPI-ISL-9184784|08-01-2022'[&decimal_date=2022.01917808219,seq_dates="08-01-2022",states="International"]
	'hCoV-19-Bonaire-BQ-RIVM-82788-2022-EPI-ISL-9184797|09-01-2022'[&decimal_date=2022.02191780822,seq_dates="09-01-2022",states="International"]
	'hCoV-19-Bonaire-BQ-RIVM-83845-2022-EPI-ISL-9530054|12-01-2022'[&decimal_date=2022.0301369863,seq_dates="12-01-2022",states="International"]
	'hCoV-19-Bonaire-BQ-RIVM-85194-2022-EPI-ISL-9530076|18-01-2022'[&decimal_date=2022.04657534247,seq_dates="18-01-2022",states="International"]
	'hCoV-19-Bonaire-BQ-RIVM-87382-2022-EPI-ISL-10345983|02-02-2022'[&decimal_date=2022.08767123288,seq_dates="02-02-2022",states="International"]
	'hCoV-19-Bonaire-BQ-RIVM-94712-2022-EPI-ISL-11839880|22-03-2022'[&decimal_date=2022.21917808219,seq_dates="22-03-2022",states="International"]
	'hCoV-19-Bonaire-BQ-RIVM-94714-2022-EPI-ISL-11839881|22-03-2022'[&decimal_date=2022.21917808219,seq_dates="22-03-2022",states="International"]
	'hCoV-19-Bonaire-BQ-RIVM-95641-2022-EPI-ISL-11839883|23-03-2022'[&decimal_date=2022.22191780822,seq_dates="23-03-2022",states="International"]
	'hCoV-19-Bonaire-BQ-RIVM-95654-2022-EPI-ISL-11839885|24-03-2022'[&decimal_date=2022.22465753425,seq_dates="24-03-2022",states="International"]
	'hCoV-19-Bonaire-BQ-RIVM-97649-2022-EPI-ISL-12550476|04-04-2022'[&decimal_date=2022.25479452055,seq_dates="04-04-2022",states="International"]
	'hCoV-19-BosniaandHerzegovina-AGC2202-2022-EPI-ISL-11629391|27-02-2022'[&decimal_date=2022.15616438356,seq_dates="27-02-2022",states="International"]
	'hCoV-19-BosniaandHerzegovina-AGC2342-2022-EPI-ISL-11629382|08-03-2022'[&decimal_date=2022.18082191781,seq_dates="08-03-2022",states="International"]
	'hCoV-19-BosniaandHerzegovina-IPH-RS-49-2022-EPI-ISL-11402296|08-03-2022'[&decimal_date=2022.18082191781,seq_dates="08-03-2022",states="International"]
	'hCoV-19-BosniaandHerzegovina-IPH-RS-50-2022-EPI-ISL-11402297|11-03-2022'[&decimal_date=2022.18904109589,seq_dates="11-03-2022",states="International"]
	'hCoV-19-BosniaandHerzegovina-KCUS170135-2021-EPI-ISL-8479659|27-12-2021'[&decimal_date=2021.98630136986,seq_dates="27-12-2021",states="International"]
	'hCoV-19-BosniaandHerzegovina-KCUS170138-2021-EPI-ISL-8479662|27-12-2021'[&decimal_date=2021.98630136986,seq_dates="27-12-2021",states="International"]
	'hCoV-19-BosniaandHerzegovina-VFS-UNSA-LMGFI1115-2021-EPI-ISL-9015719|29-12-2021'[&decimal_date=2021.99178082192,seq_dates="29-12-2021",states="International"]
	'hCoV-19-BosniaandHerzegovina-VFS-UNSA-LMGFI1136-2021-EPI-ISL-9015712|29-12-2021'[&decimal_date=2021.99178082192,seq_dates="29-12-2021",states="International"]
	'hCoV-19-BosniaandHerzegovina-VFS-UNSA-LMGFI1147-2022-EPI-ISL-9075049|03-01-2022'[&decimal_date=2022.00547945205,seq_dates="03-01-2022",states="International"]
	'hCoV-19-BosniaandHerzegovina-VFS-UNSA-LMGFI1179-2022-EPI-ISL-9075025|05-01-2022'[&decimal_date=2022.01095890411,seq_dates="05-01-2022",states="International"]
	'hCoV-19-BosniaandHerzegovina-VT501-2022-EPI-ISL-11629392|28-02-2022'[&decimal_date=2022.15890410959,seq_dates="28-02-2022",states="International"]
	'hCoV-19-BosniaandHerzegovina-VT544-2022-EPI-ISL-11629390|11-03-2022'[&decimal_date=2022.18904109589,seq_dates="11-03-2022",states="International"]
	'hCoV-19-BosniaandHerzegovina-agc1318-2022-EPI-ISL-9594937|25-01-2022'[&decimal_date=2022.06575342466,seq_dates="25-01-2022",states="International"]
	'hCoV-19-Botswana-R100B18-BHP-AAC74155-2022-EPI-ISL-10893949|15-01-2022'[&decimal_date=2022.03835616438,seq_dates="15-01-2022",states="International"]
	'hCoV-19-Botswana-R100B39-BHP-AAC74254-2022-EPI-ISL-10893963|14-02-2022'[&decimal_date=2022.12054794521,seq_dates="14-02-2022",states="International"]
	'hCoV-19-Botswana-R102B12-BHP-947839-2022-EPI-ISL-10967618|11-02-2022'[&decimal_date=2022.11232876712,seq_dates="11-02-2022",states="International"]
	'hCoV-19-Botswana-R102B23-BHP-949117-2022-EPI-ISL-10967580|11-03-2022'[&decimal_date=2022.18904109589,seq_dates="11-03-2022",states="International"]
	'hCoV-19-Botswana-R102B54-BHP-983862-2022-EPI-ISL-10967620|02-02-2022'[&decimal_date=2022.08767123288,seq_dates="02-02-2022",states="International"]
	'hCoV-19-Botswana-R102B70-BHP-981740-2022-EPI-ISL-10967614|01-02-2022'[&decimal_date=2022.08493150685,seq_dates="01-02-2022",states="International"]
	'hCoV-19-Botswana-R106B18-BHP-AAC77487-2022-EPI-ISL-11676916|20-03-2022'[&decimal_date=2022.21369863014,seq_dates="20-03-2022",states="International"]
	'hCoV-19-Botswana-R1113B13-BHP-1039812-2022-EPI-ISL-12243743|12-04-2022'[&decimal_date=2022.27671232877,seq_dates="12-04-2022",states="International"]
	'hCoV-19-Botswana-R133B27-BHP-1058955-2022-EPI-ISL-13344817|31-05-2022'[&decimal_date=2022.41095890411,seq_dates="31-05-2022",states="International"]
	'hCoV-19-Botswana-R142B41-BHP-1069696-2022-EPI-ISL-13563662|16-06-2022'[&decimal_date=2022.45479452055,seq_dates="16-06-2022",states="International"]
	'hCoV-19-Botswana-R195B45-BHP-AAC80464-2022-EPI-ISL-16081948|06-04-2022'[&decimal_date=2022.2602739726,seq_dates="06-04-2022",states="International"]
	'hCoV-19-Botswana-R40B58-BHP-3321001245-2021-EPI-ISL-6640919|11-11-2021'[&decimal_date=2021.8602739726,seq_dates="11-11-2021",states="International"]
	'hCoV-19-Botswana-R43B34-BHP-AAC25685-2021-EPI-ISL-6774084|22-11-2021'[&decimal_date=2021.8904109589,seq_dates="22-11-2021",states="International"]
	'hCoV-19-Botswana-R43B69-BHP-2421009581-2021-EPI-ISL-6774081|23-11-2021'[&decimal_date=2021.89315068493,seq_dates="23-11-2021",states="International"]
	'hCoV-19-Botswana-R50B67-BHP-000852446-2021-EPI-ISL-7548933|30-11-2021'[&decimal_date=2021.91232876712,seq_dates="30-11-2021",states="International"]
	'hCoV-19-Botswana-R52B27-BHP-AAC32023-2021-EPI-ISL-7834565|02-12-2021'[&decimal_date=2021.91780821918,seq_dates="02-12-2021",states="International"]
	'hCoV-19-Botswana-R52B46-BHP-AAC32043-2021-EPI-ISL-7834576|30-11-2021'[&decimal_date=2021.91232876712,seq_dates="30-11-2021",states="International"]
	'hCoV-19-Botswana-R52B78-BHP-AAC33196-2021-EPI-ISL-7834590|07-12-2021'[&decimal_date=2021.93150684932,seq_dates="07-12-2021",states="International"]
	'hCoV-19-Botswana-R55B35-BHP-000881618-2021-EPI-ISL-7834423|13-12-2021'[&decimal_date=2021.94794520548,seq_dates="13-12-2021",states="International"]
	'hCoV-19-Botswana-R55B83-BHP-000882117-2021-EPI-ISL-7834471|13-12-2021'[&decimal_date=2021.94794520548,seq_dates="13-12-2021",states="International"]
	'hCoV-19-Botswana-R67B73-BHP-943058-2022-EPI-ISL-8826514|07-01-2022'[&decimal_date=2022.01643835616,seq_dates="07-01-2022",states="International"]
	'hCoV-19-Botswana-R67B90-BHP-940835-2022-EPI-ISL-8826531|06-01-2022'[&decimal_date=2022.01369863014,seq_dates="06-01-2022",states="International"]
	'hCoV-19-Botswana-R68B89-BHP-943533-2022-EPI-ISL-8826580|08-01-2022'[&decimal_date=2022.01917808219,seq_dates="08-01-2022",states="International"]
	'hCoV-19-Botswana-R69B33-BHP-AAC57075-2021-EPI-ISL-9002802|20-12-2021'[&decimal_date=2021.96712328767,seq_dates="20-12-2021",states="International"]
	'hCoV-19-Botswana-R73B24-BHP-945406-2022-EPI-ISL-9342584|10-01-2022'[&decimal_date=2022.02465753425,seq_dates="10-01-2022",states="International"]
	'hCoV-19-Brazil-AC-AC-LNCC-00201-2022-EPI-ISL-16031066|07-01-2022'[&decimal_date=2022.01643835616,seq_dates="07-01-2022",states="North"]
	'hCoV-19-Brazil-AC-AC-LNCC-00204-2022-EPI-ISL-16031064|08-01-2022'[&decimal_date=2022.01917808219,seq_dates="08-01-2022",states="North"]
	'hCoV-19-Brazil-AC-AC-LNCC-00205-2022-EPI-ISL-16031063|09-01-2022'[&decimal_date=2022.02191780822,seq_dates="09-01-2022",states="North"]
	'hCoV-19-Brazil-AC-AC-LNCC-00208-2022-EPI-ISL-16031060|12-01-2022'[&decimal_date=2022.0301369863,seq_dates="12-01-2022",states="North"]
	'hCoV-19-Brazil-AC-AC-LNCC-00226-2022-EPI-ISL-16031043|17-01-2022'[&decimal_date=2022.04383561644,seq_dates="17-01-2022",states="North"]
	'hCoV-19-Brazil-AC-AC-LNCC-00227-2022-EPI-ISL-16031042|17-01-2022'[&decimal_date=2022.04383561644,seq_dates="17-01-2022",states="North"]
	'hCoV-19-Brazil-AC-AC-LNCC-00229-2022-EPI-ISL-16031040|17-01-2022'[&decimal_date=2022.04383561644,seq_dates="17-01-2022",states="North"]
	'hCoV-19-Brazil-AC-AC-LNCC-00238-2022-EPI-ISL-16031031|17-01-2022'[&decimal_date=2022.04383561644,seq_dates="17-01-2022",states="North"]
	'hCoV-19-Brazil-AC-AC-LNCC-00246-2022-EPI-ISL-16031023|17-01-2022'[&decimal_date=2022.04383561644,seq_dates="17-01-2022",states="North"]
	'hCoV-19-Brazil-AC-AC-LNCC-00268-2022-EPI-ISL-16031003|18-01-2022'[&decimal_date=2022.04657534247,seq_dates="18-01-2022",states="North"]
	'hCoV-19-Brazil-AC-AC-LNCC-00312-2022-EPI-ISL-16030967|23-02-2022'[&decimal_date=2022.14520547945,seq_dates="23-02-2022",states="North"]
	'hCoV-19-Brazil-AC-AC-LNCC-00334-2022-EPI-ISL-16030880|24-02-2022'[&decimal_date=2022.14794520548,seq_dates="24-02-2022",states="North"]
	'hCoV-19-Brazil-AC-AC-LNCC-00340-2022-EPI-ISL-16030947|24-02-2022'[&decimal_date=2022.14794520548,seq_dates="24-02-2022",states="North"]
	'hCoV-19-Brazil-AC-AC-LNCC-00345-2022-EPI-ISL-16030943|24-02-2022'[&decimal_date=2022.14794520548,seq_dates="24-02-2022",states="North"]
	'hCoV-19-Brazil-AC-AC-LNCC-00364-2022-EPI-ISL-16030932|24-02-2022'[&decimal_date=2022.14794520548,seq_dates="24-02-2022",states="North"]
	'hCoV-19-Brazil-AM-AMBR50001-2022-EPI-ISL-16031254|11-01-2022'[&decimal_date=2022.02739726027,seq_dates="11-01-2022",states="North"]
	'hCoV-19-Brazil-AM-L57-GATES-CD33108-2022-EPI-ISL-15949875|13-01-2022'[&decimal_date=2022.03287671233,seq_dates="13-01-2022",states="North"]
	'hCoV-19-Brazil-AM-L57-GATES-CD33109-2022-EPI-ISL-15949874|13-01-2022'[&decimal_date=2022.03287671233,seq_dates="13-01-2022",states="North"]
	'hCoV-19-Brazil-AM-LV-FMT-9253-2022-EPI-ISL-16897464|07-03-2022'[&decimal_date=2022.17808219178,seq_dates="07-03-2022",states="North"]
	'hCoV-19-Brazil-AP-APBR50001-2022-EPI-ISL-16030769|25-01-2022'[&decimal_date=2022.06575342466,seq_dates="25-01-2022",states="North"]
	'hCoV-19-Brazil-AP-APBR50002-2022-EPI-ISL-16031394|25-01-2022'[&decimal_date=2022.06575342466,seq_dates="25-01-2022",states="North"]
	'hCoV-19-Brazil-AP-APBR50003-2022-EPI-ISL-16031393|27-01-2022'[&decimal_date=2022.07123287671,seq_dates="27-01-2022",states="North"]
	'hCoV-19-Brazil-AP-APBR50006-2022-EPI-ISL-16031253|15-01-2022'[&decimal_date=2022.03835616438,seq_dates="15-01-2022",states="North"]
	'hCoV-19-Brazil-AP-APBR50007-2022-EPI-ISL-16031421|15-01-2022'[&decimal_date=2022.03835616438,seq_dates="15-01-2022",states="North"]
	'hCoV-19-Brazil-BA-BABR50028-2022-EPI-ISL-16031386|26-01-2022'[&decimal_date=2022.06849315068,seq_dates="26-01-2022",states="Northeast"]
	'hCoV-19-Brazil-BA-FIOCRUZ-10165-2022-EPI-ISL-13019395|12-05-2022'[&decimal_date=2022.35890410959,seq_dates="12-05-2022",states="Northeast"]
	'hCoV-19-Brazil-BA-FIOCRUZ-10865-2022-EPI-ISL-13020492|13-05-2022'[&decimal_date=2022.36164383562,seq_dates="13-05-2022",states="Northeast"]
	'hCoV-19-Brazil-BA-FIOCRUZ-10909-2022-EPI-ISL-13020530|13-05-2022'[&decimal_date=2022.36164383562,seq_dates="13-05-2022",states="Northeast"]
	'hCoV-19-Brazil-BA-FIOCRUZ-9992-2022-EPI-ISL-13019243|11-05-2022'[&decimal_date=2022.35616438356,seq_dates="11-05-2022",states="Northeast"]
	'hCoV-19-Brazil-BA-LACEN-BA1405-292302156-2022-EPI-ISL-11895217|02-03-2022'[&decimal_date=2022.16438356164,seq_dates="02-03-2022",states="Northeast"]
	'hCoV-19-Brazil-CE-CEBR50001-2022-EPI-ISL-16031384|28-01-2022'[&decimal_date=2022.07397260274,seq_dates="28-01-2022",states="Northeast"]
	'hCoV-19-Brazil-CE-CEBR50008-2022-EPI-ISL-16031525|28-01-2022'[&decimal_date=2022.07397260274,seq_dates="28-01-2022",states="Northeast"]
	'hCoV-19-Brazil-CE-CEBR50009-2022-EPI-ISL-16031478|28-01-2022'[&decimal_date=2022.07397260274,seq_dates="28-01-2022",states="Northeast"]
	'hCoV-19-Brazil-CE-CEBR50012-2022-EPI-ISL-16031379|16-01-2022'[&decimal_date=2022.04109589041,seq_dates="16-01-2022",states="Northeast"]
	'hCoV-19-Brazil-CE-CEBR50014-2022-EPI-ISL-16031377|16-01-2022'[&decimal_date=2022.04109589041,seq_dates="16-01-2022",states="Northeast"]
	'hCoV-19-Brazil-CE-CEBR50021-2022-EPI-ISL-16031250|05-01-2022'[&decimal_date=2022.01095890411,seq_dates="05-01-2022",states="Northeast"]
	'hCoV-19-Brazil-CE-CEBR50026-2022-EPI-ISL-16031245|11-01-2022'[&decimal_date=2022.02739726027,seq_dates="11-01-2022",states="Northeast"]
	'hCoV-19-Brazil-CE-CEBR50028-2022-EPI-ISL-16031243|11-01-2022'[&decimal_date=2022.02739726027,seq_dates="11-01-2022",states="Northeast"]
	'hCoV-19-Brazil-CE-CEBR50029-2022-EPI-ISL-16031242|11-01-2022'[&decimal_date=2022.02739726027,seq_dates="11-01-2022",states="Northeast"]
	'hCoV-19-Brazil-CE-CEBR50032-2022-EPI-ISL-16031239|03-01-2022'[&decimal_date=2022.00547945205,seq_dates="03-01-2022",states="Northeast"]
	'hCoV-19-Brazil-CE-CEBR50033-2022-EPI-ISL-16031479|03-01-2022'[&decimal_date=2022.00547945205,seq_dates="03-01-2022",states="Northeast"]
	'hCoV-19-Brazil-CE-CEBR50035-2022-EPI-ISL-16031238|03-01-2022'[&decimal_date=2022.00547945205,seq_dates="03-01-2022",states="Northeast"]
	'hCoV-19-Brazil-CE-CEBR50041-2022-EPI-ISL-16031233|11-01-2022'[&decimal_date=2022.02739726027,seq_dates="11-01-2022",states="Northeast"]
	'hCoV-19-Brazil-CE-CEBR50044-2022-EPI-ISL-16033583|11-01-2022'[&decimal_date=2022.02739726027,seq_dates="11-01-2022",states="Northeast"]
	'hCoV-19-Brazil-CE-CEBR50046-2022-EPI-ISL-16033585|11-01-2022'[&decimal_date=2022.02739726027,seq_dates="11-01-2022",states="Northeast"]
	'hCoV-19-Brazil-CE-CEBR50048-2022-EPI-ISL-16033587|11-01-2022'[&decimal_date=2022.02739726027,seq_dates="11-01-2022",states="Northeast"]
	'hCoV-19-Brazil-CE-CEBR50057-2022-EPI-ISL-16033596|11-01-2022'[&decimal_date=2022.02739726027,seq_dates="11-01-2022",states="Northeast"]
	'hCoV-19-Brazil-CE-CEBR50060-2022-EPI-ISL-16033599|11-01-2022'[&decimal_date=2022.02739726027,seq_dates="11-01-2022",states="Northeast"]
	'hCoV-19-Brazil-CE-CEBR50071-2022-EPI-ISL-16033610|07-01-2022'[&decimal_date=2022.01643835616,seq_dates="07-01-2022",states="Northeast"]
	'hCoV-19-Brazil-CE-CEBR50119-2022-EPI-ISL-16033657|05-01-2022'[&decimal_date=2022.01095890411,seq_dates="05-01-2022",states="Northeast"]
	'hCoV-19-Brazil-CE-CEBR50122-2022-EPI-ISL-16033660|06-01-2022'[&decimal_date=2022.01369863014,seq_dates="06-01-2022",states="Northeast"]
	'hCoV-19-Brazil-CE-CEBR50126-2022-EPI-ISL-16033664|06-01-2022'[&decimal_date=2022.01369863014,seq_dates="06-01-2022",states="Northeast"]
	'hCoV-19-Brazil-CE-CEBR50166-2022-EPI-ISL-16031484|05-01-2022'[&decimal_date=2022.01095890411,seq_dates="05-01-2022",states="Northeast"]
	'hCoV-19-Brazil-CE-FIOCRUZ-51041CE-2021-EPI-ISL-9215940|29-12-2021'[&decimal_date=2021.99178082192,seq_dates="29-12-2021",states="Northeast"]
	'hCoV-19-Brazil-CE-IMTSP-CD28003-2022-EPI-ISL-14800636|18-06-2022'[&decimal_date=2022.4602739726,seq_dates="18-06-2022",states="Northeast"]
	'hCoV-19-Brazil-CE-LACEN-C231637257-2021-EPI-ISL-15463427|29-12-2021'[&decimal_date=2021.99178082192,seq_dates="29-12-2021",states="Northeast"]
	'hCoV-19-Brazil-CE-LACENCE-231902750-2022-EPI-ISL-16129794|02-02-2022'[&decimal_date=2022.08767123288,seq_dates="02-02-2022",states="Northeast"]
	'hCoV-19-Brazil-CE-LACENCE-231902772-2022-EPI-ISL-16129795|02-02-2022'[&decimal_date=2022.08767123288,seq_dates="02-02-2022",states="Northeast"]
	'hCoV-19-Brazil-CE-LACENCE-231902998-2022-EPI-ISL-16129800|01-02-2022'[&decimal_date=2022.08493150685,seq_dates="01-02-2022",states="Northeast"]
	'hCoV-19-Brazil-CE-LACENCE-231903138-2022-EPI-ISL-16129828|31-01-2022'[&decimal_date=2022.08219178082,seq_dates="31-01-2022",states="Northeast"]
	'hCoV-19-Brazil-CE-LACENCE-231903162-2022-EPI-ISL-16129856|01-02-2022'[&decimal_date=2022.08493150685,seq_dates="01-02-2022",states="Northeast"]
	'hCoV-19-Brazil-CE-LACENCE-231903640-2022-EPI-ISL-16129809|31-01-2022'[&decimal_date=2022.08219178082,seq_dates="31-01-2022",states="Northeast"]
	'hCoV-19-Brazil-CE-LACENCE-231903656-2022-EPI-ISL-16129818|31-01-2022'[&decimal_date=2022.08219178082,seq_dates="31-01-2022",states="Northeast"]
	'hCoV-19-Brazil-CE-LACENCE-231903774-2022-EPI-ISL-16129844|03-02-2022'[&decimal_date=2022.0904109589,seq_dates="03-02-2022",states="Northeast"]
	'hCoV-19-Brazil-CE-LACENCE-231903811-2022-EPI-ISL-16129793|05-02-2022'[&decimal_date=2022.09589041096,seq_dates="05-02-2022",states="Northeast"]
	'hCoV-19-Brazil-CE-LACENCE-231903817-2022-EPI-ISL-16129791|05-02-2022'[&decimal_date=2022.09589041096,seq_dates="05-02-2022",states="Northeast"]
	'hCoV-19-Brazil-CE-LACENCE-231903879-2022-EPI-ISL-16129847|04-02-2022'[&decimal_date=2022.09315068493,seq_dates="04-02-2022",states="Northeast"]
	'hCoV-19-Brazil-CE-LACENCE-231904990-2022-EPI-ISL-16129878|06-02-2022'[&decimal_date=2022.09863013699,seq_dates="06-02-2022",states="Northeast"]
	'hCoV-19-Brazil-CE-LACENCE-231905033-2022-EPI-ISL-16129835|31-01-2022'[&decimal_date=2022.08219178082,seq_dates="31-01-2022",states="Northeast"]
	'hCoV-19-Brazil-CE-LACENCE-231905043-2022-EPI-ISL-16129859|31-01-2022'[&decimal_date=2022.08219178082,seq_dates="31-01-2022",states="Northeast"]
	'hCoV-19-Brazil-CE-LACENCE-231905063-2022-EPI-ISL-16129826|31-01-2022'[&decimal_date=2022.08219178082,seq_dates="31-01-2022",states="Northeast"]
	'hCoV-19-Brazil-CE-LACENCE-231905217-2022-EPI-ISL-16129831|14-01-2022'[&decimal_date=2022.03561643836,seq_dates="14-01-2022",states="Northeast"]
	'hCoV-19-Brazil-CE-LACENCE-231948156-2022-EPI-ISL-16156626|06-02-2022'[&decimal_date=2022.09863013699,seq_dates="06-02-2022",states="Northeast"]
	'hCoV-19-Brazil-CE-LACENCE-231948259-2022-EPI-ISL-16156637|05-02-2022'[&decimal_date=2022.09589041096,seq_dates="05-02-2022",states="Northeast"]
	'hCoV-19-Brazil-CE-LACENCE-231948265-2022-EPI-ISL-16156639|05-02-2022'[&decimal_date=2022.09589041096,seq_dates="05-02-2022",states="Northeast"]
	'hCoV-19-Brazil-CE-LACENCE-231948279-2022-EPI-ISL-16156644|17-03-2022'[&decimal_date=2022.20547945205,seq_dates="17-03-2022",states="Northeast"]
	'hCoV-19-Brazil-CE-LACENCE-231948281-2022-EPI-ISL-16156645|17-03-2022'[&decimal_date=2022.20547945205,seq_dates="17-03-2022",states="Northeast"]
	'hCoV-19-Brazil-CE-LACENCE-231948285-2022-EPI-ISL-16156646|23-03-2022'[&decimal_date=2022.22191780822,seq_dates="23-03-2022",states="Northeast"]
	'hCoV-19-Brazil-CE-LACENCE-231948292-2022-EPI-ISL-16156649|24-03-2022'[&decimal_date=2022.22465753425,seq_dates="24-03-2022",states="Northeast"]
	'hCoV-19-Brazil-CE-LACENCE-231956252-2022-EPI-ISL-16156650|24-03-2022'[&decimal_date=2022.22465753425,seq_dates="24-03-2022",states="Northeast"]
	'hCoV-19-Brazil-CE-LACENCE-231956260-2022-EPI-ISL-16156651|24-03-2022'[&decimal_date=2022.22465753425,seq_dates="24-03-2022",states="Northeast"]
	'hCoV-19-Brazil-CE-LACENCE-231956601-2022-EPI-ISL-16156653|08-03-2022'[&decimal_date=2022.18082191781,seq_dates="08-03-2022",states="Northeast"]
	'hCoV-19-Brazil-CE-LACENCE-231956617-2022-EPI-ISL-16156654|10-03-2022'[&decimal_date=2022.18630136986,seq_dates="10-03-2022",states="Northeast"]
	'hCoV-19-Brazil-CE-LACENCE-231956637-2022-EPI-ISL-16156655|10-03-2022'[&decimal_date=2022.18630136986,seq_dates="10-03-2022",states="Northeast"]
	'hCoV-19-Brazil-CE-LACENCE-231956642-2022-EPI-ISL-16156656|10-03-2022'[&decimal_date=2022.18630136986,seq_dates="10-03-2022",states="Northeast"]
	'hCoV-19-Brazil-CE-LACENCE-231956650-2022-EPI-ISL-16156657|28-02-2022'[&decimal_date=2022.15890410959,seq_dates="28-02-2022",states="Northeast"]
	'hCoV-19-Brazil-CE-LACENCE-231956660-2022-EPI-ISL-16156659|24-02-2022'[&decimal_date=2022.14794520548,seq_dates="24-02-2022",states="Northeast"]
	'hCoV-19-Brazil-CE-LACENCE-231956918-2022-EPI-ISL-16156664|01-03-2022'[&decimal_date=2022.16164383562,seq_dates="01-03-2022",states="Northeast"]
	'hCoV-19-Brazil-CE-LACENCE-231956924-2022-EPI-ISL-16156665|01-03-2022'[&decimal_date=2022.16164383562,seq_dates="01-03-2022",states="Northeast"]
	'hCoV-19-Brazil-CE-LACENCE-231956933-2022-EPI-ISL-16156666|03-03-2022'[&decimal_date=2022.16712328767,seq_dates="03-03-2022",states="Northeast"]
	'hCoV-19-Brazil-CE-LACENCE-231956941-2022-EPI-ISL-16156667|06-03-2022'[&decimal_date=2022.17534246575,seq_dates="06-03-2022",states="Northeast"]
	'hCoV-19-Brazil-CE-LACENCE-231960592-2022-EPI-ISL-16156668|06-03-2022'[&decimal_date=2022.17534246575,seq_dates="06-03-2022",states="Northeast"]
	'hCoV-19-Brazil-CE-LACENCE-231960594-2022-EPI-ISL-16156669|05-03-2022'[&decimal_date=2022.17260273973,seq_dates="05-03-2022",states="Northeast"]
	'hCoV-19-Brazil-CE-LACENCE-231960598-2022-EPI-ISL-16156670|07-03-2022'[&decimal_date=2022.17808219178,seq_dates="07-03-2022",states="Northeast"]
	'hCoV-19-Brazil-CE-LACENCE-231960600-2022-EPI-ISL-16156671|07-03-2022'[&decimal_date=2022.17808219178,seq_dates="07-03-2022",states="Northeast"]
	'hCoV-19-Brazil-CE-LACENCE-231960602-2022-EPI-ISL-16156672|07-03-2022'[&decimal_date=2022.17808219178,seq_dates="07-03-2022",states="Northeast"]
	'hCoV-19-Brazil-CE-LACENCE-231960604-2022-EPI-ISL-16156673|07-03-2022'[&decimal_date=2022.17808219178,seq_dates="07-03-2022",states="Northeast"]
	'hCoV-19-Brazil-CE-LACENCE-231960610-2022-EPI-ISL-16156677|07-01-2022'[&decimal_date=2022.01643835616,seq_dates="07-01-2022",states="Northeast"]
	'hCoV-19-Brazil-CE-LACENCE-231960613-2022-EPI-ISL-16156678|06-01-2022'[&decimal_date=2022.01369863014,seq_dates="06-01-2022",states="Northeast"]
	'hCoV-19-Brazil-CE-LACENCE-231960615-2022-EPI-ISL-16156680|06-01-2022'[&decimal_date=2022.01369863014,seq_dates="06-01-2022",states="Northeast"]
	'hCoV-19-Brazil-CE-LACENCE-231960618-2022-EPI-ISL-16156681|07-01-2022'[&decimal_date=2022.01643835616,seq_dates="07-01-2022",states="Northeast"]
	'hCoV-19-Brazil-CE-LACENCE-231960626-2022-EPI-ISL-16156684|07-01-2022'[&decimal_date=2022.01643835616,seq_dates="07-01-2022",states="Northeast"]
	'hCoV-19-Brazil-CE-LACENCE-231960631-2022-EPI-ISL-16156687|06-01-2022'[&decimal_date=2022.01369863014,seq_dates="06-01-2022",states="Northeast"]
	'hCoV-19-Brazil-CE-LACENCE-231962932-2022-EPI-ISL-16156689|06-01-2022'[&decimal_date=2022.01369863014,seq_dates="06-01-2022",states="Northeast"]
	'hCoV-19-Brazil-CE-LACENCE-231962958-2022-EPI-ISL-16156691|06-01-2022'[&decimal_date=2022.01369863014,seq_dates="06-01-2022",states="Northeast"]
	'hCoV-19-Brazil-CE-LACENCE-231963067-2022-EPI-ISL-16156695|06-01-2022'[&decimal_date=2022.01369863014,seq_dates="06-01-2022",states="Northeast"]
	'hCoV-19-Brazil-CE-LACENCE-231963442-2022-EPI-ISL-16156712|12-01-2022'[&decimal_date=2022.0301369863,seq_dates="12-01-2022",states="Northeast"]
	'hCoV-19-Brazil-CE-LACENCE-231963489-2022-EPI-ISL-16156719|18-01-2022'[&decimal_date=2022.04657534247,seq_dates="18-01-2022",states="Northeast"]
	'hCoV-19-Brazil-ES-ESBR50008-2022-EPI-ISL-16031231|13-01-2022'[&decimal_date=2022.03287671233,seq_dates="13-01-2022",states="ES"]
	'hCoV-19-Brazil-ES-LACENES-321160321-2022-EPI-ISL-16816267|14-02-2022'[&decimal_date=2022.12054794521,seq_dates="14-02-2022",states="ES"]
	'hCoV-19-Brazil-ES-LACENES-321178472-2022-EPI-ISL-15977021|06-03-2022'[&decimal_date=2022.17534246575,seq_dates="06-03-2022",states="ES"]
	'hCoV-19-Brazil-ES-LACENES-321194030-2022-EPI-ISL-15977022|22-03-2022'[&decimal_date=2022.21917808219,seq_dates="22-03-2022",states="ES"]
	'hCoV-19-Brazil-GO-2-LACEN-1511-2022-EPI-ISL-12591154|24-03-2022'[&decimal_date=2022.22465753425,seq_dates="24-03-2022",states="Centre_West"]
	'hCoV-19-Brazil-GO-GOBR50003-2022-EPI-ISL-16031372|21-01-2022'[&decimal_date=2022.05479452055,seq_dates="21-01-2022",states="Centre_West"]
	'hCoV-19-Brazil-GO-GOBR50007-2022-EPI-ISL-16033670|07-01-2022'[&decimal_date=2022.01643835616,seq_dates="07-01-2022",states="Centre_West"]
	'hCoV-19-Brazil-GO-GOBR50013-2022-EPI-ISL-16031532|07-01-2022'[&decimal_date=2022.01643835616,seq_dates="07-01-2022",states="Centre_West"]
	'hCoV-19-Brazil-GO-GOBR50015-2022-EPI-ISL-16031368|21-01-2022'[&decimal_date=2022.05479452055,seq_dates="21-01-2022",states="Centre_West"]
	'hCoV-19-Brazil-GO-GOBR50019-2022-EPI-ISL-16031228|07-01-2022'[&decimal_date=2022.01643835616,seq_dates="07-01-2022",states="Centre_West"]
	'hCoV-19-Brazil-GO-GOBR50020-2022-EPI-ISL-16031227|12-01-2022'[&decimal_date=2022.0301369863,seq_dates="12-01-2022",states="Centre_West"]
	'hCoV-19-Brazil-GO-GOBR50021-2022-EPI-ISL-16031226|12-01-2022'[&decimal_date=2022.0301369863,seq_dates="12-01-2022",states="Centre_West"]
	'hCoV-19-Brazil-GO-GOBR50022-2022-EPI-ISL-16031225|16-01-2022'[&decimal_date=2022.04109589041,seq_dates="16-01-2022",states="Centre_West"]
	'hCoV-19-Brazil-GO-GOBR50027-2022-EPI-ISL-16031224|12-01-2022'[&decimal_date=2022.0301369863,seq_dates="12-01-2022",states="Centre_West"]
	'hCoV-19-Brazil-GO-GOBR50028-2022-EPI-ISL-16031223|07-01-2022'[&decimal_date=2022.01643835616,seq_dates="07-01-2022",states="Centre_West"]
	'hCoV-19-Brazil-GO-HLAGYN-1980788-2021-EPI-ISL-9568527|27-12-2021'[&decimal_date=2021.98630136986,seq_dates="27-12-2021",states="Centre_West"]
	'hCoV-19-Brazil-MA-MABR50001-2022-EPI-ISL-16033672|11-01-2022'[&decimal_date=2022.02739726027,seq_dates="11-01-2022",states="Northeast"]
	'hCoV-19-Brazil-MG-LBI-00000100-2022-EPI-ISL-16410922|19-01-2022'[&decimal_date=2022.04931506849,seq_dates="19-01-2022",states="MG"]
	'hCoV-19-Brazil-MG-LBI-00000102-2022-EPI-ISL-16410923|19-01-2022'[&decimal_date=2022.04931506849,seq_dates="19-01-2022",states="MG"]
	'hCoV-19-Brazil-MG-LBI-00000103-2022-EPI-ISL-16410924|19-01-2022'[&decimal_date=2022.04931506849,seq_dates="19-01-2022",states="MG"]
	'hCoV-19-Brazil-MG-LBI-00000104-2022-EPI-ISL-16410925|19-01-2022'[&decimal_date=2022.04931506849,seq_dates="19-01-2022",states="MG"]
	'hCoV-19-Brazil-MG-LBI-00000116-2022-EPI-ISL-16410929|07-01-2022'[&decimal_date=2022.01643835616,seq_dates="07-01-2022",states="MG"]
	'hCoV-19-Brazil-MG-LBI-00000121-2022-EPI-ISL-16410931|25-01-2022'[&decimal_date=2022.06575342466,seq_dates="25-01-2022",states="MG"]
	'hCoV-19-Brazil-MG-LBI-0000013-2022-EPI-ISL-16410876|04-01-2022'[&decimal_date=2022.00821917808,seq_dates="04-01-2022",states="MG"]
	'hCoV-19-Brazil-MG-LBI-00000138-2022-EPI-ISL-16410934|12-01-2022'[&decimal_date=2022.0301369863,seq_dates="12-01-2022",states="MG"]
	'hCoV-19-Brazil-MG-LBI-00000149-2022-EPI-ISL-16410941|07-01-2022'[&decimal_date=2022.01643835616,seq_dates="07-01-2022",states="MG"]
	'hCoV-19-Brazil-MG-LBI-00000150-2022-EPI-ISL-16410942|07-01-2022'[&decimal_date=2022.01643835616,seq_dates="07-01-2022",states="MG"]
	'hCoV-19-Brazil-MG-LBI-00000155-2022-EPI-ISL-16410945|07-01-2022'[&decimal_date=2022.01643835616,seq_dates="07-01-2022",states="MG"]
	'hCoV-19-Brazil-MG-LBI-00000156-2022-EPI-ISL-16410946|07-01-2022'[&decimal_date=2022.01643835616,seq_dates="07-01-2022",states="MG"]
	'hCoV-19-Brazil-MG-LBI-00000160-2022-EPI-ISL-16410948|12-01-2022'[&decimal_date=2022.0301369863,seq_dates="12-01-2022",states="MG"]
	'hCoV-19-Brazil-MG-LBI-00000163-2022-EPI-ISL-16410949|12-01-2022'[&decimal_date=2022.0301369863,seq_dates="12-01-2022",states="MG"]
	'hCoV-19-Brazil-MG-LBI-00000171-2022-EPI-ISL-16410956|25-01-2022'[&decimal_date=2022.06575342466,seq_dates="25-01-2022",states="MG"]
	'hCoV-19-Brazil-MG-LBI-00000172-2022-EPI-ISL-16410957|25-01-2022'[&decimal_date=2022.06575342466,seq_dates="25-01-2022",states="MG"]
	'hCoV-19-Brazil-MG-LBI-00000180-2022-EPI-ISL-16410963|25-01-2022'[&decimal_date=2022.06575342466,seq_dates="25-01-2022",states="MG"]
	'hCoV-19-Brazil-MG-LBI-00000181-2022-EPI-ISL-16410965|25-01-2022'[&decimal_date=2022.06575342466,seq_dates="25-01-2022",states="MG"]
	'hCoV-19-Brazil-MG-LBI-00000191-2022-EPI-ISL-16410971|03-01-2022'[&decimal_date=2022.00547945205,seq_dates="03-01-2022",states="MG"]
	'hCoV-19-Brazil-MG-LBI-00000195-2022-EPI-ISL-16410973|03-01-2022'[&decimal_date=2022.00547945205,seq_dates="03-01-2022",states="MG"]
	'hCoV-19-Brazil-MG-LBI-0000026-2022-EPI-ISL-16410886|12-01-2022'[&decimal_date=2022.0301369863,seq_dates="12-01-2022",states="MG"]
	'hCoV-19-Brazil-MG-LBI-0000027-2022-EPI-ISL-16410887|12-01-2022'[&decimal_date=2022.0301369863,seq_dates="12-01-2022",states="MG"]
	'hCoV-19-Brazil-MG-LBI-0000029-2022-EPI-ISL-16410888|12-01-2022'[&decimal_date=2022.0301369863,seq_dates="12-01-2022",states="MG"]
	'hCoV-19-Brazil-MG-LBI-0000031-2022-EPI-ISL-16410890|12-01-2022'[&decimal_date=2022.0301369863,seq_dates="12-01-2022",states="MG"]
	'hCoV-19-Brazil-MG-LBI-0000032-2022-EPI-ISL-16410891|12-01-2022'[&decimal_date=2022.0301369863,seq_dates="12-01-2022",states="MG"]
	'hCoV-19-Brazil-MG-LBI-0000033-2022-EPI-ISL-16410892|12-01-2022'[&decimal_date=2022.0301369863,seq_dates="12-01-2022",states="MG"]
	'hCoV-19-Brazil-MG-LBI-0000037-2022-EPI-ISL-16410894|12-01-2022'[&decimal_date=2022.0301369863,seq_dates="12-01-2022",states="MG"]
	'hCoV-19-Brazil-MG-LBI-0000039-2022-EPI-ISL-16410895|12-01-2022'[&decimal_date=2022.0301369863,seq_dates="12-01-2022",states="MG"]
	'hCoV-19-Brazil-MG-LBI-0000041-2022-EPI-ISL-16410896|12-01-2022'[&decimal_date=2022.0301369863,seq_dates="12-01-2022",states="MG"]
	'hCoV-19-Brazil-MG-LBI-0000043-2022-EPI-ISL-16410898|12-01-2022'[&decimal_date=2022.0301369863,seq_dates="12-01-2022",states="MG"]
	'hCoV-19-Brazil-MG-LBI-0000054-2022-EPI-ISL-16410899|12-01-2022'[&decimal_date=2022.0301369863,seq_dates="12-01-2022",states="MG"]
	'hCoV-19-Brazil-MG-LBI-0000055-2022-EPI-ISL-16410900|12-01-2022'[&decimal_date=2022.0301369863,seq_dates="12-01-2022",states="MG"]
	'hCoV-19-Brazil-MG-LBI-0000069-2022-EPI-ISL-16410904|04-01-2022'[&decimal_date=2022.00821917808,seq_dates="04-01-2022",states="MG"]
	'hCoV-19-Brazil-MG-LBI-000007-2022-EPI-ISL-16410874|04-01-2022'[&decimal_date=2022.00821917808,seq_dates="04-01-2022",states="MG"]
	'hCoV-19-Brazil-MG-LBI-0000074-2022-EPI-ISL-16410906|19-01-2022'[&decimal_date=2022.04931506849,seq_dates="19-01-2022",states="MG"]
	'hCoV-19-Brazil-MG-LBI-0000077-2022-EPI-ISL-16410907|19-01-2022'[&decimal_date=2022.04931506849,seq_dates="19-01-2022",states="MG"]
	'hCoV-19-Brazil-MG-LBI-0000078-2022-EPI-ISL-16410908|19-01-2022'[&decimal_date=2022.04931506849,seq_dates="19-01-2022",states="MG"]
	'hCoV-19-Brazil-MG-LBI-0000081-2022-EPI-ISL-16410911|19-01-2022'[&decimal_date=2022.04931506849,seq_dates="19-01-2022",states="MG"]
	'hCoV-19-Brazil-MG-LBI-0000082-2022-EPI-ISL-16410912|19-01-2022'[&decimal_date=2022.04931506849,seq_dates="19-01-2022",states="MG"]
	'hCoV-19-Brazil-MG-LBI-0000083-2022-EPI-ISL-16410913|19-01-2022'[&decimal_date=2022.04931506849,seq_dates="19-01-2022",states="MG"]
	'hCoV-19-Brazil-MG-LBI-0000085-2022-EPI-ISL-16410915|19-01-2022'[&decimal_date=2022.04931506849,seq_dates="19-01-2022",states="MG"]
	'hCoV-19-Brazil-MG-LBI-0000094-2022-EPI-ISL-16410919|19-01-2022'[&decimal_date=2022.04931506849,seq_dates="19-01-2022",states="MG"]
	'hCoV-19-Brazil-MG-LBI-0000095-2022-EPI-ISL-16410920|19-01-2022'[&decimal_date=2022.04931506849,seq_dates="19-01-2022",states="MG"]
	'hCoV-19-Brazil-MG-LBI-0000097-2022-EPI-ISL-16410921|19-01-2022'[&decimal_date=2022.04931506849,seq_dates="19-01-2022",states="MG"]
	'hCoV-19-Brazil-MG-LBI-106097068-2022-EPI-ISL-16411011|18-02-2022'[&decimal_date=2022.13150684931,seq_dates="18-02-2022",states="MG"]
	'hCoV-19-Brazil-MG-LBI-1230-2021-EPI-ISL-15982717|17-12-2021'[&decimal_date=2021.95890410959,seq_dates="17-12-2021",states="MG"]
	'hCoV-19-Brazil-MG-LBI-1233-2021-EPI-ISL-15982719|21-12-2021'[&decimal_date=2021.9698630137,seq_dates="21-12-2021",states="MG"]
	'hCoV-19-Brazil-MG-LBI-1237-2021-EPI-ISL-15982723|16-12-2021'[&decimal_date=2021.95616438356,seq_dates="16-12-2021",states="MG"]
	'hCoV-19-Brazil-MG-LBI-1241-2021-EPI-ISL-15982727|16-12-2021'[&decimal_date=2021.95616438356,seq_dates="16-12-2021",states="MG"]
	'hCoV-19-Brazil-MG-LBI-1242-2021-EPI-ISL-15982728|16-12-2021'[&decimal_date=2021.95616438356,seq_dates="16-12-2021",states="MG"]
	'hCoV-19-Brazil-MG-LBI-1243-2021-EPI-ISL-15982729|17-12-2021'[&decimal_date=2021.95890410959,seq_dates="17-12-2021",states="MG"]
	'hCoV-19-Brazil-MG-LBI-1252-2021-EPI-ISL-15982735|22-12-2021'[&decimal_date=2021.97260273973,seq_dates="22-12-2021",states="MG"]
	'hCoV-19-Brazil-MG-LBI-1261-2021-EPI-ISL-15982743|20-12-2021'[&decimal_date=2021.96712328767,seq_dates="20-12-2021",states="MG"]
	'hCoV-19-Brazil-MG-LBI-1262-2021-EPI-ISL-15982744|20-12-2021'[&decimal_date=2021.96712328767,seq_dates="20-12-2021",states="MG"]
	'hCoV-19-Brazil-MG-LBI-1265-2021-EPI-ISL-15982747|21-12-2021'[&decimal_date=2021.9698630137,seq_dates="21-12-2021",states="MG"]
	'hCoV-19-Brazil-MG-LBI-1267-2021-EPI-ISL-15982749|21-12-2021'[&decimal_date=2021.9698630137,seq_dates="21-12-2021",states="MG"]
	'hCoV-19-Brazil-MG-LBI-1269-2021-EPI-ISL-15982751|21-12-2021'[&decimal_date=2021.9698630137,seq_dates="21-12-2021",states="MG"]
	'hCoV-19-Brazil-MG-LBI-1272-2021-EPI-ISL-15982753|21-12-2021'[&decimal_date=2021.9698630137,seq_dates="21-12-2021",states="MG"]
	'hCoV-19-Brazil-MG-LBI-1273-2021-EPI-ISL-15982754|21-12-2021'[&decimal_date=2021.9698630137,seq_dates="21-12-2021",states="MG"]
	'hCoV-19-Brazil-MG-LBI-1274-2021-EPI-ISL-15982755|21-12-2021'[&decimal_date=2021.9698630137,seq_dates="21-12-2021",states="MG"]
	'hCoV-19-Brazil-MG-LBI-1278-2021-EPI-ISL-15982758|21-12-2021'[&decimal_date=2021.9698630137,seq_dates="21-12-2021",states="MG"]
	'hCoV-19-Brazil-MG-LBI-1279-2021-EPI-ISL-15982759|22-12-2021'[&decimal_date=2021.97260273973,seq_dates="22-12-2021",states="MG"]
	'hCoV-19-Brazil-MG-LBI-1286-2021-EPI-ISL-15982765|21-12-2021'[&decimal_date=2021.9698630137,seq_dates="21-12-2021",states="MG"]
	'hCoV-19-Brazil-MG-LBI-1295-2021-EPI-ISL-15982773|21-12-2021'[&decimal_date=2021.9698630137,seq_dates="21-12-2021",states="MG"]
	'hCoV-19-Brazil-MG-LBI-1296-2021-EPI-ISL-15982774|21-12-2021'[&decimal_date=2021.9698630137,seq_dates="21-12-2021",states="MG"]
	'hCoV-19-Brazil-MG-LBI-1297-2021-EPI-ISL-15982775|21-12-2021'[&decimal_date=2021.9698630137,seq_dates="21-12-2021",states="MG"]
	'hCoV-19-Brazil-MG-LBI-1299-2021-EPI-ISL-15982777|16-12-2021'[&decimal_date=2021.95616438356,seq_dates="16-12-2021",states="MG"]
	'hCoV-19-Brazil-MG-LBI-1301-2021-EPI-ISL-15982779|19-12-2021'[&decimal_date=2021.96438356164,seq_dates="19-12-2021",states="MG"]
	'hCoV-19-Brazil-MG-LBI-1315-2021-EPI-ISL-15982790|18-12-2021'[&decimal_date=2021.96164383562,seq_dates="18-12-2021",states="MG"]
	'hCoV-19-Brazil-MG-LBI-146067649-2022-EPI-ISL-16411038|24-02-2022'[&decimal_date=2022.14794520548,seq_dates="24-02-2022",states="MG"]
	'hCoV-19-Brazil-MG-LBI-156049743-2022-EPI-ISL-16410974|05-02-2022'[&decimal_date=2022.09589041096,seq_dates="05-02-2022",states="MG"]
	'hCoV-19-Brazil-MG-LBI-156050728-2022-EPI-ISL-16411005|09-02-2022'[&decimal_date=2022.10684931507,seq_dates="09-02-2022",states="MG"]
	'hCoV-19-Brazil-MG-LBI-16171003-2022-EPI-ISL-16410979|05-02-2022'[&decimal_date=2022.09589041096,seq_dates="05-02-2022",states="MG"]
	'hCoV-19-Brazil-MG-LBI-16171219-2022-EPI-ISL-16410972|05-02-2022'[&decimal_date=2022.09589041096,seq_dates="05-02-2022",states="MG"]
	'hCoV-19-Brazil-MG-LBI-16182734-2022-EPI-ISL-16411028|17-02-2022'[&decimal_date=2022.12876712329,seq_dates="17-02-2022",states="MG"]
	'hCoV-19-Brazil-MG-LBI-16182752-2022-EPI-ISL-16411023|17-02-2022'[&decimal_date=2022.12876712329,seq_dates="17-02-2022",states="MG"]
	'hCoV-19-Brazil-MG-LBI-16188150-2022-EPI-ISL-16411054|23-02-2022'[&decimal_date=2022.14520547945,seq_dates="23-02-2022",states="MG"]
	'hCoV-19-Brazil-MG-LBI-166065686-2022-EPI-ISL-16411044|23-02-2022'[&decimal_date=2022.14520547945,seq_dates="23-02-2022",states="MG"]
	'hCoV-19-Brazil-MG-LBI-1701-2021-EPI-ISL-16514899|27-12-2021'[&decimal_date=2021.98630136986,seq_dates="27-12-2021",states="MG"]
	'hCoV-19-Brazil-MG-LBI-1703-2021-EPI-ISL-16514901|28-12-2021'[&decimal_date=2021.98904109589,seq_dates="28-12-2021",states="MG"]
	'hCoV-19-Brazil-MG-LBI-1704-2021-EPI-ISL-16514902|28-12-2021'[&decimal_date=2021.98904109589,seq_dates="28-12-2021",states="MG"]
	'hCoV-19-Brazil-MG-LBI-1707-2022-EPI-ISL-16514904|12-01-2022'[&decimal_date=2022.0301369863,seq_dates="12-01-2022",states="MG"]
	'hCoV-19-Brazil-MG-LBI-1708-2022-EPI-ISL-16514905|23-01-2022'[&decimal_date=2022.0602739726,seq_dates="23-01-2022",states="MG"]
	'hCoV-19-Brazil-MG-LBI-1710-2022-EPI-ISL-16514907|07-02-2022'[&decimal_date=2022.10136986301,seq_dates="07-02-2022",states="MG"]
	'hCoV-19-Brazil-MG-LBI-1713-2022-EPI-ISL-16514910|04-01-2022'[&decimal_date=2022.00821917808,seq_dates="04-01-2022",states="MG"]
	'hCoV-19-Brazil-MG-LBI-1714-2022-EPI-ISL-16514911|04-01-2022'[&decimal_date=2022.00821917808,seq_dates="04-01-2022",states="MG"]
	'hCoV-19-Brazil-MG-LBI-1716-2022-EPI-ISL-16514913|04-01-2022'[&decimal_date=2022.00821917808,seq_dates="04-01-2022",states="MG"]
	'hCoV-19-Brazil-MG-LBI-1717-2022-EPI-ISL-16514914|09-01-2022'[&decimal_date=2022.02191780822,seq_dates="09-01-2022",states="MG"]
	'hCoV-19-Brazil-MG-LBI-1718-2022-EPI-ISL-16514915|17-01-2022'[&decimal_date=2022.04383561644,seq_dates="17-01-2022",states="MG"]
	'hCoV-19-Brazil-MG-LBI-1722-2022-EPI-ISL-16514919|17-01-2022'[&decimal_date=2022.04383561644,seq_dates="17-01-2022",states="MG"]
	'hCoV-19-Brazil-MG-LBI-1724-2022-EPI-ISL-16514921|06-02-2022'[&decimal_date=2022.09863013699,seq_dates="06-02-2022",states="MG"]
	'hCoV-19-Brazil-MG-LBI-1729-2022-EPI-ISL-16514925|06-02-2022'[&decimal_date=2022.09863013699,seq_dates="06-02-2022",states="MG"]
	'hCoV-19-Brazil-MG-LBI-1733-2022-EPI-ISL-16514928|25-01-2022'[&decimal_date=2022.06575342466,seq_dates="25-01-2022",states="MG"]
	'hCoV-19-Brazil-MG-LBI-1735-2022-EPI-ISL-16514930|04-01-2022'[&decimal_date=2022.00821917808,seq_dates="04-01-2022",states="MG"]
	'hCoV-19-Brazil-MG-LBI-1737-2022-EPI-ISL-16514932|11-01-2022'[&decimal_date=2022.02739726027,seq_dates="11-01-2022",states="MG"]
	'hCoV-19-Brazil-MG-LBI-1739-2022-EPI-ISL-16514934|24-01-2022'[&decimal_date=2022.06301369863,seq_dates="24-01-2022",states="MG"]
	'hCoV-19-Brazil-MG-LBI-1740-2022-EPI-ISL-16514935|30-01-2022'[&decimal_date=2022.07945205479,seq_dates="30-01-2022",states="MG"]
	'hCoV-19-Brazil-MG-LBI-1742-2022-EPI-ISL-16514937|14-02-2022'[&decimal_date=2022.12054794521,seq_dates="14-02-2022",states="MG"]
	'hCoV-19-Brazil-MG-LBI-1743-2022-EPI-ISL-16514938|05-01-2022'[&decimal_date=2022.01095890411,seq_dates="05-01-2022",states="MG"]
	'hCoV-19-Brazil-MG-LBI-1745-2022-EPI-ISL-16514939|06-01-2022'[&decimal_date=2022.01369863014,seq_dates="06-01-2022",states="MG"]
	'hCoV-19-Brazil-MG-LBI-1749-2022-EPI-ISL-16541712|24-01-2022'[&decimal_date=2022.06301369863,seq_dates="24-01-2022",states="MG"]
	'hCoV-19-Brazil-MG-LBI-1750-2022-EPI-ISL-16541713|30-01-2022'[&decimal_date=2022.07945205479,seq_dates="30-01-2022",states="MG"]
	'hCoV-19-Brazil-MG-LBI-1753-2022-EPI-ISL-16514944|01-01-2022'[&decimal_date=2022.0,seq_dates="01-01-2022",states="MG"]
	'hCoV-19-Brazil-MG-LBI-1755-2022-EPI-ISL-16514945|24-01-2022'[&decimal_date=2022.06301369863,seq_dates="24-01-2022",states="MG"]
	'hCoV-19-Brazil-MG-LBI-1756-2022-EPI-ISL-16514946|31-01-2022'[&decimal_date=2022.08219178082,seq_dates="31-01-2022",states="MG"]
	'hCoV-19-Brazil-MG-LBI-1758-2022-EPI-ISL-16514947|18-02-2022'[&decimal_date=2022.13150684931,seq_dates="18-02-2022",states="MG"]
	'hCoV-19-Brazil-MG-LBI-1761-2022-EPI-ISL-16514950|24-01-2022'[&decimal_date=2022.06301369863,seq_dates="24-01-2022",states="MG"]
	'hCoV-19-Brazil-MG-LBI-1762-2022-EPI-ISL-16514951|07-02-2022'[&decimal_date=2022.10136986301,seq_dates="07-02-2022",states="MG"]
	'hCoV-19-Brazil-MG-LBI-1765-2021-EPI-ISL-16514952|18-12-2021'[&decimal_date=2021.96164383562,seq_dates="18-12-2021",states="MG"]
	'hCoV-19-Brazil-MG-LBI-1768-2021-EPI-ISL-16514954|21-12-2021'[&decimal_date=2021.9698630137,seq_dates="21-12-2021",states="MG"]
	'hCoV-19-Brazil-MG-LBI-1769-2021-EPI-ISL-16514955|23-12-2021'[&decimal_date=2021.97534246575,seq_dates="23-12-2021",states="MG"]
	'hCoV-19-Brazil-MG-LBI-1770-2021-EPI-ISL-16514956|27-12-2021'[&decimal_date=2021.98630136986,seq_dates="27-12-2021",states="MG"]
	'hCoV-19-Brazil-MG-LBI-1774-2022-EPI-ISL-16514958|23-01-2022'[&decimal_date=2022.0602739726,seq_dates="23-01-2022",states="MG"]
	'hCoV-19-Brazil-MG-LBI-1777-2022-EPI-ISL-16514960|08-02-2022'[&decimal_date=2022.10410958904,seq_dates="08-02-2022",states="MG"]
	'hCoV-19-Brazil-MG-LBI-1779-2022-EPI-ISL-16541715|17-02-2022'[&decimal_date=2022.12876712329,seq_dates="17-02-2022",states="MG"]
	'hCoV-19-Brazil-MG-LBI-1780-2022-EPI-ISL-16514962|18-01-2022'[&decimal_date=2022.04657534247,seq_dates="18-01-2022",states="MG"]
	'hCoV-19-Brazil-MG-LBI-1785-2022-EPI-ISL-16514966|17-01-2022'[&decimal_date=2022.04383561644,seq_dates="17-01-2022",states="MG"]
	'hCoV-19-Brazil-MG-LBI-1787-2022-EPI-ISL-16514968|17-01-2022'[&decimal_date=2022.04383561644,seq_dates="17-01-2022",states="MG"]
	'hCoV-19-Brazil-MG-LBI-1788-2022-EPI-ISL-16514969|17-01-2022'[&decimal_date=2022.04383561644,seq_dates="17-01-2022",states="MG"]
	'hCoV-19-Brazil-MG-LBI-1792-2022-EPI-ISL-16514970|07-02-2022'[&decimal_date=2022.10136986301,seq_dates="07-02-2022",states="MG"]
	'hCoV-19-Brazil-MG-LBI-1793-2022-EPI-ISL-16514971|19-02-2022'[&decimal_date=2022.13424657534,seq_dates="19-02-2022",states="MG"]
	'hCoV-19-Brazil-MG-LBI-1794-2022-EPI-ISL-16514972|17-01-2022'[&decimal_date=2022.04383561644,seq_dates="17-01-2022",states="MG"]
	'hCoV-19-Brazil-MG-LBI-1798-2022-EPI-ISL-16514974|17-01-2022'[&decimal_date=2022.04383561644,seq_dates="17-01-2022",states="MG"]
	'hCoV-19-Brazil-MG-LBI-1799-2022-EPI-ISL-16514975|24-01-2022'[&decimal_date=2022.06301369863,seq_dates="24-01-2022",states="MG"]
	'hCoV-19-Brazil-MG-LBI-1800-2022-EPI-ISL-16514976|30-01-2022'[&decimal_date=2022.07945205479,seq_dates="30-01-2022",states="MG"]
	'hCoV-19-Brazil-MG-LBI-1822-2022-EPI-ISL-16541717|11-02-2022'[&decimal_date=2022.11232876712,seq_dates="11-02-2022",states="MG"]
	'hCoV-19-Brazil-MG-LBI-1837-2022-EPI-ISL-16514988|21-02-2022'[&decimal_date=2022.1397260274,seq_dates="21-02-2022",states="MG"]
	'hCoV-19-Brazil-MG-LBI-1840-2022-EPI-ISL-16514990|21-02-2022'[&decimal_date=2022.1397260274,seq_dates="21-02-2022",states="MG"]
	'hCoV-19-Brazil-MG-LBI-1841-2022-EPI-ISL-16514991|14-02-2022'[&decimal_date=2022.12054794521,seq_dates="14-02-2022",states="MG"]
	'hCoV-19-Brazil-MG-LBI-1842-2022-EPI-ISL-16514992|18-02-2022'[&decimal_date=2022.13150684931,seq_dates="18-02-2022",states="MG"]
	'hCoV-19-Brazil-MG-LBI-1844-2022-EPI-ISL-16514994|16-02-2022'[&decimal_date=2022.12602739726,seq_dates="16-02-2022",states="MG"]
	'hCoV-19-Brazil-MG-LBI-1845-2022-EPI-ISL-16514995|21-02-2022'[&decimal_date=2022.1397260274,seq_dates="21-02-2022",states="MG"]
	'hCoV-19-Brazil-MG-LBI-1848-2022-EPI-ISL-16514998|08-03-2022'[&decimal_date=2022.18082191781,seq_dates="08-03-2022",states="MG"]
	'hCoV-19-Brazil-MG-LBI-1849-2022-EPI-ISL-16514999|21-02-2022'[&decimal_date=2022.1397260274,seq_dates="21-02-2022",states="MG"]
	'hCoV-19-Brazil-MG-LBI-1851-2022-EPI-ISL-16541719|09-03-2022'[&decimal_date=2022.18356164384,seq_dates="09-03-2022",states="MG"]
	'hCoV-19-Brazil-MG-LBI-1855-2022-EPI-ISL-16515003|15-02-2022'[&decimal_date=2022.12328767123,seq_dates="15-02-2022",states="MG"]
	'hCoV-19-Brazil-MG-LBI-1856-2022-EPI-ISL-16515004|21-02-2022'[&decimal_date=2022.1397260274,seq_dates="21-02-2022",states="MG"]
	'hCoV-19-Brazil-MG-LBI-1857-2022-EPI-ISL-16515005|18-02-2022'[&decimal_date=2022.13150684931,seq_dates="18-02-2022",states="MG"]
	'hCoV-19-Brazil-MG-LBI-1858-2022-EPI-ISL-16541721|21-02-2022'[&decimal_date=2022.1397260274,seq_dates="21-02-2022",states="MG"]
	'hCoV-19-Brazil-MG-LBI-1859-2022-EPI-ISL-16515006|15-02-2022'[&decimal_date=2022.12328767123,seq_dates="15-02-2022",states="MG"]
	'hCoV-19-Brazil-MG-LBI-1861-2022-EPI-ISL-16515008|12-02-2022'[&decimal_date=2022.11506849315,seq_dates="12-02-2022",states="MG"]
	'hCoV-19-Brazil-MG-LBI-1862-2022-EPI-ISL-16515009|20-02-2022'[&decimal_date=2022.13698630137,seq_dates="20-02-2022",states="MG"]
	'hCoV-19-Brazil-MG-LBI-1866-2022-EPI-ISL-16515012|23-01-2022'[&decimal_date=2022.0602739726,seq_dates="23-01-2022",states="MG"]
	'hCoV-19-Brazil-MG-LBI-1869-2022-EPI-ISL-16515015|07-03-2022'[&decimal_date=2022.17808219178,seq_dates="07-03-2022",states="MG"]
	'hCoV-19-Brazil-MG-LBI-1871-2022-EPI-ISL-16515017|22-03-2022'[&decimal_date=2022.21917808219,seq_dates="22-03-2022",states="MG"]
	'hCoV-19-Brazil-MG-LBI-1872-2022-EPI-ISL-16515018|21-03-2022'[&decimal_date=2022.21643835616,seq_dates="21-03-2022",states="MG"]
	'hCoV-19-Brazil-MG-LBI-1876-2022-EPI-ISL-16515020|23-03-2022'[&decimal_date=2022.22191780822,seq_dates="23-03-2022",states="MG"]
	'hCoV-19-Brazil-MG-LBI-196116212-2022-EPI-ISL-16411019|18-02-2022'[&decimal_date=2022.13150684931,seq_dates="18-02-2022",states="MG"]
	'hCoV-19-Brazil-MG-LBI-36077539-2022-EPI-ISL-16411066|01-04-2022'[&decimal_date=2022.24657534247,seq_dates="01-04-2022",states="MG"]
	'hCoV-19-Brazil-MG-LBI-456028193-2022-EPI-ISL-16410993|05-02-2022'[&decimal_date=2022.09589041096,seq_dates="05-02-2022",states="MG"]
	'hCoV-19-Brazil-MG-LBI-4606875701-2022-EPI-ISL-16410964|05-02-2022'[&decimal_date=2022.09589041096,seq_dates="05-02-2022",states="MG"]
	'hCoV-19-Brazil-MG-LBI-476020630-2022-EPI-ISL-16411056|23-02-2022'[&decimal_date=2022.14520547945,seq_dates="23-02-2022",states="MG"]
	'hCoV-19-Brazil-MG-LBI-54712067701-2022-EPI-ISL-16411042|23-02-2022'[&decimal_date=2022.14520547945,seq_dates="23-02-2022",states="MG"]
	'hCoV-19-Brazil-MG-LBI-556070088-2022-EPI-ISL-16411032|16-02-2022'[&decimal_date=2022.12602739726,seq_dates="16-02-2022",states="MG"]
	'hCoV-19-Brazil-MG-LBI-696007701-2022-EPI-ISL-16410992|03-02-2022'[&decimal_date=2022.0904109589,seq_dates="03-02-2022",states="MG"]
	'hCoV-19-Brazil-MG-LBI-776006946-2022-EPI-ISL-16411004|09-02-2022'[&decimal_date=2022.10684931507,seq_dates="09-02-2022",states="MG"]
	'hCoV-19-Brazil-MG-LBI-986005172-2022-EPI-ISL-16411017|18-02-2022'[&decimal_date=2022.13150684931,seq_dates="18-02-2022",states="MG"]
	'hCoV-19-Brazil-MG-LBI-MI0001-2022-EPI-ISL-16507220|03-01-2022'[&decimal_date=2022.00547945205,seq_dates="03-01-2022",states="MG"]
	'hCoV-19-Brazil-MG-LBI-MI0003-2022-EPI-ISL-16507222|04-01-2022'[&decimal_date=2022.00821917808,seq_dates="04-01-2022",states="MG"]
	'hCoV-19-Brazil-MG-LBI-MI0009-2022-EPI-ISL-16507225|07-01-2022'[&decimal_date=2022.01643835616,seq_dates="07-01-2022",states="MG"]
	'hCoV-19-Brazil-MG-LBI-MI0014-2022-EPI-ISL-16507229|12-01-2022'[&decimal_date=2022.0301369863,seq_dates="12-01-2022",states="MG"]
	'hCoV-19-Brazil-MG-LBI-MI0018-2022-EPI-ISL-16507231|12-01-2022'[&decimal_date=2022.0301369863,seq_dates="12-01-2022",states="MG"]
	'hCoV-19-Brazil-MG-LBI-MI0019-2022-EPI-ISL-16507232|12-01-2022'[&decimal_date=2022.0301369863,seq_dates="12-01-2022",states="MG"]
	'hCoV-19-Brazil-MG-LBI-MI0024-2022-EPI-ISL-16507233|12-01-2022'[&decimal_date=2022.0301369863,seq_dates="12-01-2022",states="MG"]
	'hCoV-19-Brazil-MG-LBI-MI0030-2022-EPI-ISL-16507234|04-01-2022'[&decimal_date=2022.00821917808,seq_dates="04-01-2022",states="MG"]
	'hCoV-19-Brazil-MG-LBI-MI0032-2022-EPI-ISL-16507236|04-01-2022'[&decimal_date=2022.00821917808,seq_dates="04-01-2022",states="MG"]
	'hCoV-19-Brazil-MG-LBI-MI0041-2022-EPI-ISL-16507239|19-01-2022'[&decimal_date=2022.04931506849,seq_dates="19-01-2022",states="MG"]
	'hCoV-19-Brazil-MG-LBI-MI0043-2022-EPI-ISL-16507240|19-01-2022'[&decimal_date=2022.04931506849,seq_dates="19-01-2022",states="MG"]
	'hCoV-19-Brazil-MG-LBI-MI0046-2022-EPI-ISL-16507241|19-01-2022'[&decimal_date=2022.04931506849,seq_dates="19-01-2022",states="MG"]
	'hCoV-19-Brazil-MG-LBI-MI0050-2022-EPI-ISL-16507243|19-01-2022'[&decimal_date=2022.04931506849,seq_dates="19-01-2022",states="MG"]
	'hCoV-19-Brazil-MG-LBI-MI0053-2022-EPI-ISL-16507245|19-01-2022'[&decimal_date=2022.04931506849,seq_dates="19-01-2022",states="MG"]
	'hCoV-19-Brazil-MG-LBI-MI0054-2022-EPI-ISL-16507246|19-01-2022'[&decimal_date=2022.04931506849,seq_dates="19-01-2022",states="MG"]
	'hCoV-19-Brazil-MG-LBI-MI0055-2022-EPI-ISL-16507247|19-01-2022'[&decimal_date=2022.04931506849,seq_dates="19-01-2022",states="MG"]
	'hCoV-19-Brazil-MG-LBI-MI0059-2022-EPI-ISL-16507251|25-01-2022'[&decimal_date=2022.06575342466,seq_dates="25-01-2022",states="MG"]
	'hCoV-19-Brazil-MG-LBI-MI0066-2022-EPI-ISL-16507254|07-01-2022'[&decimal_date=2022.01643835616,seq_dates="07-01-2022",states="MG"]
	'hCoV-19-Brazil-MG-LBI-MI0067-2022-EPI-ISL-16507255|07-01-2022'[&decimal_date=2022.01643835616,seq_dates="07-01-2022",states="MG"]
	'hCoV-19-Brazil-MG-LBI-MI0068-2022-EPI-ISL-16507256|07-01-2022'[&decimal_date=2022.01643835616,seq_dates="07-01-2022",states="MG"]
	'hCoV-19-Brazil-MG-LBI-MI0076-2022-EPI-ISL-16507263|12-01-2022'[&decimal_date=2022.0301369863,seq_dates="12-01-2022",states="MG"]
	'hCoV-19-Brazil-MG-LBI-MI0077-2022-EPI-ISL-16507264|12-01-2022'[&decimal_date=2022.0301369863,seq_dates="12-01-2022",states="MG"]
	'hCoV-19-Brazil-MG-LBI-MI0078-2022-EPI-ISL-16507265|12-01-2022'[&decimal_date=2022.0301369863,seq_dates="12-01-2022",states="MG"]
	'hCoV-19-Brazil-MG-LBI-MI0079-2022-EPI-ISL-16507266|12-01-2022'[&decimal_date=2022.0301369863,seq_dates="12-01-2022",states="MG"]
	'hCoV-19-Brazil-MG-LBI-MI0083-2022-EPI-ISL-16507268|25-01-2022'[&decimal_date=2022.06575342466,seq_dates="25-01-2022",states="MG"]
	'hCoV-19-Brazil-MG-LBI-MI0084-2022-EPI-ISL-16507269|25-01-2022'[&decimal_date=2022.06575342466,seq_dates="25-01-2022",states="MG"]
	'hCoV-19-Brazil-MG-LBI-MI0085-2022-EPI-ISL-16507270|25-01-2022'[&decimal_date=2022.06575342466,seq_dates="25-01-2022",states="MG"]
	'hCoV-19-Brazil-MG-LBI-MI0086-2022-EPI-ISL-16507271|25-01-2022'[&decimal_date=2022.06575342466,seq_dates="25-01-2022",states="MG"]
	'hCoV-19-Brazil-MG-LBI-MI0090-2022-EPI-ISL-16507273|25-01-2022'[&decimal_date=2022.06575342466,seq_dates="25-01-2022",states="MG"]
	'hCoV-19-Brazil-MG-LBI-MI0091-2022-EPI-ISL-16507274|25-01-2022'[&decimal_date=2022.06575342466,seq_dates="25-01-2022",states="MG"]
	'hCoV-19-Brazil-MG-LBI-MI0094-2022-EPI-ISL-16507276|03-01-2022'[&decimal_date=2022.00547945205,seq_dates="03-01-2022",states="MG"]
	'hCoV-19-Brazil-MG-MGBR50164-2021-EPI-ISL-16033705|17-11-2021'[&decimal_date=2021.87671232877,seq_dates="17-11-2021",states="MG"]
	'hCoV-19-Brazil-MS-FIOCRUZ-22982-2022-EPI-ISL-16116466|06-01-2022'[&decimal_date=2022.01369863014,seq_dates="06-01-2022",states="Centre_West"]
	'hCoV-19-Brazil-MS-FIOCRUZ-22984-2022-EPI-ISL-16116462|10-01-2022'[&decimal_date=2022.02465753425,seq_dates="10-01-2022",states="Centre_West"]
	'hCoV-19-Brazil-MS-FIOCRUZ-22990-2022-EPI-ISL-16116354|12-01-2022'[&decimal_date=2022.0301369863,seq_dates="12-01-2022",states="Centre_West"]
	'hCoV-19-Brazil-MS-FIOCRUZ-22993-2022-EPI-ISL-16116426|17-01-2022'[&decimal_date=2022.04383561644,seq_dates="17-01-2022",states="Centre_West"]
	'hCoV-19-Brazil-MS-FIOCRUZ-22996-2022-EPI-ISL-16116379|20-01-2022'[&decimal_date=2022.05205479452,seq_dates="20-01-2022",states="Centre_West"]
	'hCoV-19-Brazil-MT-LACENMT-510478712-2021-EPI-ISL-14674384|31-12-2021'[&decimal_date=2021.99726027397,seq_dates="31-12-2021",states="Centre_West"]
	'hCoV-19-Brazil-MT-LACENMT-510481179-2022-EPI-ISL-16092649|08-03-2022'[&decimal_date=2022.18082191781,seq_dates="08-03-2022",states="Centre_West"]
	'hCoV-19-Brazil-MT-LACENMT-510481403-2022-EPI-ISL-16092679|23-03-2022'[&decimal_date=2022.22191780822,seq_dates="23-03-2022",states="Centre_West"]
	'hCoV-19-Brazil-MT-LACENMT-510481404-2022-EPI-ISL-16092680|20-03-2022'[&decimal_date=2022.21369863014,seq_dates="20-03-2022",states="Centre_West"]
	'hCoV-19-Brazil-MT-LACENMT-510481407-2022-EPI-ISL-16092682|11-03-2022'[&decimal_date=2022.18904109589,seq_dates="11-03-2022",states="Centre_West"]
	'hCoV-19-Brazil-MT-LACENMT-510481418-2022-EPI-ISL-16092687|07-03-2022'[&decimal_date=2022.17808219178,seq_dates="07-03-2022",states="Centre_West"]
	'hCoV-19-Brazil-MT-LACENMT-510481436-2022-EPI-ISL-16092698|08-03-2022'[&decimal_date=2022.18082191781,seq_dates="08-03-2022",states="Centre_West"]
	'hCoV-19-Brazil-MT-LACENMT-510481440-2022-EPI-ISL-16092702|03-03-2022'[&decimal_date=2022.16712328767,seq_dates="03-03-2022",states="Centre_West"]
	'hCoV-19-Brazil-MT-LACENMT-510481441-2022-EPI-ISL-16092703|09-03-2022'[&decimal_date=2022.18356164384,seq_dates="09-03-2022",states="Centre_West"]
	'hCoV-19-Brazil-MT-MTBR50002-2022-EPI-ISL-16031409|13-01-2022'[&decimal_date=2022.03287671233,seq_dates="13-01-2022",states="Centre_West"]
	'hCoV-19-Brazil-MT-MTBR50003-2022-EPI-ISL-16031100|06-01-2022'[&decimal_date=2022.01369863014,seq_dates="06-01-2022",states="Centre_West"]
	'hCoV-19-Brazil-PA-PABR50001-2022-EPI-ISL-16031349|28-01-2022'[&decimal_date=2022.07397260274,seq_dates="28-01-2022",states="North"]
	'hCoV-19-Brazil-PA-PABR50002-2022-EPI-ISL-16031348|28-01-2022'[&decimal_date=2022.07397260274,seq_dates="28-01-2022",states="North"]
	'hCoV-19-Brazil-PA-PABR50006-2022-EPI-ISL-16031344|15-01-2022'[&decimal_date=2022.03835616438,seq_dates="15-01-2022",states="North"]
	'hCoV-19-Brazil-PA-PABR50014-2022-EPI-ISL-16031336|21-01-2022'[&decimal_date=2022.05479452055,seq_dates="21-01-2022",states="North"]
	'hCoV-19-Brazil-PA-PABR50021-2022-EPI-ISL-16031097|13-01-2022'[&decimal_date=2022.03287671233,seq_dates="13-01-2022",states="North"]
	'hCoV-19-Brazil-PA-PABR50022-2022-EPI-ISL-16033789|23-01-2022'[&decimal_date=2022.0602739726,seq_dates="23-01-2022",states="North"]
	'hCoV-19-Brazil-PA-PABR50023-2022-EPI-ISL-16033790|23-01-2022'[&decimal_date=2022.0602739726,seq_dates="23-01-2022",states="North"]
	'hCoV-19-Brazil-PA-PABR50024-2022-EPI-ISL-16033791|23-01-2022'[&decimal_date=2022.0602739726,seq_dates="23-01-2022",states="North"]
	'hCoV-19-Brazil-PA-PABR50025-2022-EPI-ISL-16033792|23-01-2022'[&decimal_date=2022.0602739726,seq_dates="23-01-2022",states="North"]
	'hCoV-19-Brazil-PA-PABR50027-2022-EPI-ISL-16033793|23-01-2022'[&decimal_date=2022.0602739726,seq_dates="23-01-2022",states="North"]
	'hCoV-19-Brazil-PA-PABR50029-2022-EPI-ISL-16033795|23-01-2022'[&decimal_date=2022.0602739726,seq_dates="23-01-2022",states="North"]
	'hCoV-19-Brazil-PA-PABR50030-2022-EPI-ISL-16033796|23-01-2022'[&decimal_date=2022.0602739726,seq_dates="23-01-2022",states="North"]
	'hCoV-19-Brazil-PA-PABR50031-2022-EPI-ISL-16033797|23-01-2022'[&decimal_date=2022.0602739726,seq_dates="23-01-2022",states="North"]
	'hCoV-19-Brazil-PA-PABR50042-2022-EPI-ISL-16031492|27-01-2022'[&decimal_date=2022.07123287671,seq_dates="27-01-2022",states="North"]
	'hCoV-19-Brazil-PA-PABR50044-2022-EPI-ISL-16031331|28-01-2022'[&decimal_date=2022.07397260274,seq_dates="28-01-2022",states="North"]
	'hCoV-19-Brazil-PA-PABR50045-2022-EPI-ISL-16031330|28-01-2022'[&decimal_date=2022.07397260274,seq_dates="28-01-2022",states="North"]
	'hCoV-19-Brazil-PA-PABR50049-2022-EPI-ISL-16031328|21-01-2022'[&decimal_date=2022.05479452055,seq_dates="21-01-2022",states="North"]
	'hCoV-19-Brazil-PB-PBBR50003-2022-EPI-ISL-16031323|26-01-2022'[&decimal_date=2022.06849315068,seq_dates="26-01-2022",states="Northeast"]
	'hCoV-19-Brazil-PB-PBBR50011-2022-EPI-ISL-16031470|26-01-2022'[&decimal_date=2022.06849315068,seq_dates="26-01-2022",states="Northeast"]
	'hCoV-19-Brazil-PB-PBBR50013-2022-EPI-ISL-16031515|29-01-2022'[&decimal_date=2022.07671232877,seq_dates="29-01-2022",states="Northeast"]
	'hCoV-19-Brazil-PB-PBBR50014-2022-EPI-ISL-16031096|29-01-2022'[&decimal_date=2022.07671232877,seq_dates="29-01-2022",states="Northeast"]
	'hCoV-19-Brazil-PE-FIOCRUZ-IAM9693-2022-EPI-ISL-11894690|16-02-2022'[&decimal_date=2022.12602739726,seq_dates="16-02-2022",states="Northeast"]
	'hCoV-19-Brazil-PE-FIOCRUZ-IAM9728-2022-EPI-ISL-11894693|16-02-2022'[&decimal_date=2022.12602739726,seq_dates="16-02-2022",states="Northeast"]
	'hCoV-19-Brazil-PE-L58-GATES-CD30957-2022-EPI-ISL-15949901|12-02-2022'[&decimal_date=2022.11506849315,seq_dates="12-02-2022",states="Northeast"]
	'hCoV-19-Brazil-PE-L58-GATES-CD30963-2022-EPI-ISL-15949881|07-02-2022'[&decimal_date=2022.10136986301,seq_dates="07-02-2022",states="Northeast"]
	'hCoV-19-Brazil-PE-L58-GATES-CD30964-2022-EPI-ISL-15949890|10-02-2022'[&decimal_date=2022.1095890411,seq_dates="10-02-2022",states="Northeast"]
	'hCoV-19-Brazil-PE-L58-GATES-CD30966-2022-EPI-ISL-15949896|11-02-2022'[&decimal_date=2022.11232876712,seq_dates="11-02-2022",states="Northeast"]
	'hCoV-19-Brazil-PE-L58-GATES-CD30978-2022-EPI-ISL-15949882|07-02-2022'[&decimal_date=2022.10136986301,seq_dates="07-02-2022",states="Northeast"]
	'hCoV-19-Brazil-PE-L58-GATES-CD31683-2022-EPI-ISL-15949918|16-02-2022'[&decimal_date=2022.12602739726,seq_dates="16-02-2022",states="Northeast"]
	'hCoV-19-Brazil-PE-L58-GATES-CD31686-2022-EPI-ISL-15949920|17-02-2022'[&decimal_date=2022.12876712329,seq_dates="17-02-2022",states="Northeast"]
	'hCoV-19-Brazil-PE-L58-GATES-CD31695-2022-EPI-ISL-15949931|19-02-2022'[&decimal_date=2022.13424657534,seq_dates="19-02-2022",states="Northeast"]
	'hCoV-19-Brazil-PE-PEBR50002-2022-EPI-ISL-16030889|26-01-2022'[&decimal_date=2022.06849315068,seq_dates="26-01-2022",states="Northeast"]
	'hCoV-19-Brazil-PI-FIOCRUZ-PI-220420000406-2022-EPI-ISL-15601365|13-06-2022'[&decimal_date=2022.44657534247,seq_dates="13-06-2022",states="Northeast"]
	'hCoV-19-Brazil-PI-PIBR50001-2022-EPI-ISL-16031316|25-01-2022'[&decimal_date=2022.06575342466,seq_dates="25-01-2022",states="Northeast"]
	'hCoV-19-Brazil-PI-PIBR50002-2022-EPI-ISL-16031091|28-01-2022'[&decimal_date=2022.07397260274,seq_dates="28-01-2022",states="Northeast"]
	'hCoV-19-Brazil-PR-FIOCRUZ-ICC2105-2022-EPI-ISL-12842573|26-01-2022'[&decimal_date=2022.06849315068,seq_dates="26-01-2022",states="south"]
	'hCoV-19-Brazil-PR-FIOCRUZ-ICC3048-2022-EPI-ISL-12843758|14-03-2022'[&decimal_date=2022.19726027397,seq_dates="14-03-2022",states="south"]
	'hCoV-19-Brazil-PR-IBMP-220206006184-2022-EPI-ISL-16411348|03-01-2022'[&decimal_date=2022.00547945205,seq_dates="03-01-2022",states="south"]
	'hCoV-19-Brazil-PR-IBMP-220206007816-2022-EPI-ISL-16411352|04-01-2022'[&decimal_date=2022.00821917808,seq_dates="04-01-2022",states="south"]
	'hCoV-19-Brazil-PR-IBMP-220206008129-2022-EPI-ISL-16411372|06-01-2022'[&decimal_date=2022.01369863014,seq_dates="06-01-2022",states="south"]
	'hCoV-19-Brazil-PR-IBMP-220206055252-2022-EPI-ISL-16411398|09-02-2022'[&decimal_date=2022.10684931507,seq_dates="09-02-2022",states="south"]
	'hCoV-19-Brazil-PR-IBMP-220207038986-2022-EPI-ISL-16411443|20-01-2022'[&decimal_date=2022.05205479452,seq_dates="20-01-2022",states="south"]
	'hCoV-19-Brazil-PR-IBMP-220207044980-2022-EPI-ISL-16411439|24-01-2022'[&decimal_date=2022.06301369863,seq_dates="24-01-2022",states="south"]
	'hCoV-19-Brazil-PR-IBMP-220207048421-2022-EPI-ISL-16411434|28-01-2022'[&decimal_date=2022.07397260274,seq_dates="28-01-2022",states="south"]
	'hCoV-19-Brazil-PR-IBMP-220207050228-2022-EPI-ISL-16411422|01-02-2022'[&decimal_date=2022.08493150685,seq_dates="01-02-2022",states="south"]
	'hCoV-19-Brazil-PR-IBMP-220207053558-2022-EPI-ISL-16411399|08-02-2022'[&decimal_date=2022.10410958904,seq_dates="08-02-2022",states="south"]
	'hCoV-19-Brazil-PR-IBMP-220207053712-2022-EPI-ISL-16411411|08-02-2022'[&decimal_date=2022.10410958904,seq_dates="08-02-2022",states="south"]
	'hCoV-19-Brazil-PR-IBMP-220207059318-2022-EPI-ISL-16411655|11-03-2022'[&decimal_date=2022.18904109589,seq_dates="11-03-2022",states="south"]
	'hCoV-19-Brazil-PR-L58-GATES-CD31706-2022-EPI-ISL-15949929|18-02-2022'[&decimal_date=2022.13150684931,seq_dates="18-02-2022",states="south"]
	'hCoV-19-Brazil-PR-L58-GATES-CD31708-2022-EPI-ISL-15949926|18-02-2022'[&decimal_date=2022.13150684931,seq_dates="18-02-2022",states="south"]
	'hCoV-19-Brazil-PR-L58-GATES-CD31714-2022-EPI-ISL-15949937|20-02-2022'[&decimal_date=2022.13698630137,seq_dates="20-02-2022",states="south"]
	'hCoV-19-Brazil-RJ-COVID-19-UFRJ-64013-2022-02-01-EPI-ISL-16754123|01-02-2022'[&decimal_date=2022.08493150685,seq_dates="01-02-2022",states="RJ"]
	'hCoV-19-Brazil-RJ-LNN08899-2022-EPI-ISL-16031493|01-03-2022'[&decimal_date=2022.16164383562,seq_dates="01-03-2022",states="RJ"]
	'hCoV-19-Brazil-RJ-LNN08907-2022-EPI-ISL-16031522|09-03-2022'[&decimal_date=2022.18356164384,seq_dates="09-03-2022",states="RJ"]
	'hCoV-19-Brazil-RJ-LNN08909-2022-EPI-ISL-16031534|14-03-2022'[&decimal_date=2022.19726027397,seq_dates="14-03-2022",states="RJ"]
	'hCoV-19-Brazil-RJ-LNN08917-2022-EPI-ISL-16031429|04-03-2022'[&decimal_date=2022.1698630137,seq_dates="04-03-2022",states="RJ"]
	'hCoV-19-Brazil-RJ-LNN08920-2022-EPI-ISL-16031536|18-03-2022'[&decimal_date=2022.20821917808,seq_dates="18-03-2022",states="RJ"]
	'hCoV-19-Brazil-RJ-LNN08922-2022-EPI-ISL-16031553|19-03-2022'[&decimal_date=2022.21095890411,seq_dates="19-03-2022",states="RJ"]
	'hCoV-19-Brazil-RJ-LNN08926-2022-EPI-ISL-16031556|28-02-2022'[&decimal_date=2022.15890410959,seq_dates="28-02-2022",states="RJ"]
	'hCoV-19-Brazil-RJ-LNN08931-2022-EPI-ISL-16031517|28-03-2022'[&decimal_date=2022.23561643836,seq_dates="28-03-2022",states="RJ"]
	'hCoV-19-Brazil-RJ-LNN08940-2022-EPI-ISL-16031541|14-03-2022'[&decimal_date=2022.19726027397,seq_dates="14-03-2022",states="RJ"]
	'hCoV-19-Brazil-RJ-LNN08942-2022-EPI-ISL-16031511|15-03-2022'[&decimal_date=2022.2,seq_dates="15-03-2022",states="RJ"]
	'hCoV-19-Brazil-RJ-LNN08947-2022-EPI-ISL-16031506|23-03-2022'[&decimal_date=2022.22191780822,seq_dates="23-03-2022",states="RJ"]
	'hCoV-19-Brazil-RJ-LNN08949-2022-EPI-ISL-16030912|25-03-2022'[&decimal_date=2022.22739726027,seq_dates="25-03-2022",states="RJ"]
	'hCoV-19-Brazil-RJ-LNN08961-2022-EPI-ISL-16030876|07-03-2022'[&decimal_date=2022.17808219178,seq_dates="07-03-2022",states="RJ"]
	'hCoV-19-Brazil-RJ-RJBR50019-2022-EPI-ISL-16031305|21-01-2022'[&decimal_date=2022.05479452055,seq_dates="21-01-2022",states="RJ"]
	'hCoV-19-Brazil-RJ-RJBR50024-2022-EPI-ISL-16031079|14-01-2022'[&decimal_date=2022.03561643836,seq_dates="14-01-2022",states="RJ"]
	'hCoV-19-Brazil-RJ-RJBR50051-2022-EPI-ISL-16031068|16-01-2022'[&decimal_date=2022.04109589041,seq_dates="16-01-2022",states="RJ"]
	'hCoV-19-Brazil-RJ-RJBR50058-2022-EPI-ISL-16031301|21-01-2022'[&decimal_date=2022.05479452055,seq_dates="21-01-2022",states="RJ"]
	'hCoV-19-Brazil-RJ-RJBR50080-2022-EPI-ISL-16033826|07-01-2022'[&decimal_date=2022.01643835616,seq_dates="07-01-2022",states="RJ"]
	'hCoV-19-Brazil-RN-RNBR50002-2022-EPI-ISL-16033513|26-01-2022'[&decimal_date=2022.06849315068,seq_dates="26-01-2022",states="Northeast"]
	'hCoV-19-Brazil-RO-FIOCRUZ-24322-2022-EPI-ISL-16270046|03-02-2022'[&decimal_date=2022.0904109589,seq_dates="03-02-2022",states="North"]
	'hCoV-19-Brazil-RO-FIOCRUZ-24323-2022-EPI-ISL-16270023|02-02-2022'[&decimal_date=2022.08767123288,seq_dates="02-02-2022",states="North"]
	'hCoV-19-Brazil-RO-FIOCRUZ-24325-2022-EPI-ISL-16270022|02-02-2022'[&decimal_date=2022.08767123288,seq_dates="02-02-2022",states="North"]
	'hCoV-19-Brazil-RO-FIOCRUZ-24337-2022-EPI-ISL-16270034|05-02-2022'[&decimal_date=2022.09589041096,seq_dates="05-02-2022",states="North"]
	'hCoV-19-Brazil-RO-FIOCRUZ-24345-2022-EPI-ISL-16270032|05-02-2022'[&decimal_date=2022.09589041096,seq_dates="05-02-2022",states="North"]
	'hCoV-19-Brazil-RO-FIOCRUZ-ILMD2203778-2022-EPI-ISL-11622683|13-02-2022'[&decimal_date=2022.11780821918,seq_dates="13-02-2022",states="North"]
	'hCoV-19-Brazil-RO-FIOCRUZ-ILMD2203793-2022-EPI-ISL-11622698|19-02-2022'[&decimal_date=2022.13424657534,seq_dates="19-02-2022",states="North"]
	'hCoV-19-Brazil-RO-LACENRO-110400553-2022-EPI-ISL-15891785|07-03-2022'[&decimal_date=2022.17808219178,seq_dates="07-03-2022",states="North"]
	'hCoV-19-Brazil-RO-LACENRO-110400554-2022-EPI-ISL-15892067|07-03-2022'[&decimal_date=2022.17808219178,seq_dates="07-03-2022",states="North"]
	'hCoV-19-Brazil-RO-LACENRO-110400555-2022-EPI-ISL-15892068|03-03-2022'[&decimal_date=2022.16712328767,seq_dates="03-03-2022",states="North"]
	'hCoV-19-Brazil-RO-LACENRO-110400558-2022-EPI-ISL-15892259|05-03-2022'[&decimal_date=2022.17260273973,seq_dates="05-03-2022",states="North"]
	'hCoV-19-Brazil-RO-LACENRO-110400560-2022-EPI-ISL-15892337|05-03-2022'[&decimal_date=2022.17260273973,seq_dates="05-03-2022",states="North"]
	'hCoV-19-Brazil-RO-LACENRO-110400562-2022-EPI-ISL-15892348|05-03-2022'[&decimal_date=2022.17260273973,seq_dates="05-03-2022",states="North"]
	'hCoV-19-Brazil-RO-LACENRO-110400563-2022-EPI-ISL-15892500|05-03-2022'[&decimal_date=2022.17260273973,seq_dates="05-03-2022",states="North"]
	'hCoV-19-Brazil-RO-LACENRO-110400565-2022-EPI-ISL-15892502|02-03-2022'[&decimal_date=2022.16438356164,seq_dates="02-03-2022",states="North"]
	'hCoV-19-Brazil-RO-LACENRO-110400575-2022-EPI-ISL-15892570|03-03-2022'[&decimal_date=2022.16712328767,seq_dates="03-03-2022",states="North"]
	'hCoV-19-Brazil-RO-LACENRO-110400576-2022-EPI-ISL-15892571|24-02-2022'[&decimal_date=2022.14794520548,seq_dates="24-02-2022",states="North"]
	'hCoV-19-Brazil-RO-LACENRO-110400580-2022-EPI-ISL-15892650|25-02-2022'[&decimal_date=2022.15068493151,seq_dates="25-02-2022",states="North"]
	'hCoV-19-Brazil-RO-LACENRO-110400582-2022-EPI-ISL-15892652|17-02-2022'[&decimal_date=2022.12876712329,seq_dates="17-02-2022",states="North"]
	'hCoV-19-Brazil-RO-LACENRO-110400585-2022-EPI-ISL-15892654|25-02-2022'[&decimal_date=2022.15068493151,seq_dates="25-02-2022",states="North"]
	'hCoV-19-Brazil-RO-ROBR50013-2022-EPI-ISL-16033843|06-01-2022'[&decimal_date=2022.01369863014,seq_dates="06-01-2022",states="North"]
	'hCoV-19-Brazil-RO-ROBR50020-2022-EPI-ISL-16031294|21-01-2022'[&decimal_date=2022.05479452055,seq_dates="21-01-2022",states="North"]
	'hCoV-19-Brazil-RR-RRBR50001-2022-EPI-ISL-16031293|28-01-2022'[&decimal_date=2022.07397260274,seq_dates="28-01-2022",states="North"]
	'hCoV-19-Brazil-RS-LACEN-3434721-2021-EPI-ISL-15456854|31-10-2021'[&decimal_date=2021.8301369863,seq_dates="31-10-2021",states="south"]
	'hCoV-19-Brazil-RS-LACEN-3476921-2021-EPI-ISL-15456870|08-11-2021'[&decimal_date=2021.85205479452,seq_dates="08-11-2021",states="south"]
	'hCoV-19-Brazil-RS-LACENRS-431745239-2022-EPI-ISL-13131791|11-05-2022'[&decimal_date=2022.35616438356,seq_dates="11-05-2022",states="south"]
	'hCoV-19-Brazil-RS-LACENRS-431769464-2022-EPI-ISL-14208835|12-07-2022'[&decimal_date=2022.52602739726,seq_dates="12-07-2022",states="south"]
	'hCoV-19-Brazil-RS-LMM71854-2022-EPI-ISL-16087598|29-01-2022'[&decimal_date=2022.07671232877,seq_dates="29-01-2022",states="south"]
	'hCoV-19-Brazil-RS-LMM71856-2022-EPI-ISL-16087530|25-01-2022'[&decimal_date=2022.06575342466,seq_dates="25-01-2022",states="south"]
	'hCoV-19-Brazil-RS-RSBR00006-2022-EPI-ISL-16033929|11-01-2022'[&decimal_date=2022.02739726027,seq_dates="11-01-2022",states="south"]
	'hCoV-19-Brazil-RS-RSBR00009-2022-EPI-ISL-16033932|18-02-2022'[&decimal_date=2022.13150684931,seq_dates="18-02-2022",states="south"]
	'hCoV-19-Brazil-RS-RSBR00024-2022-EPI-ISL-16033947|17-01-2022'[&decimal_date=2022.04383561644,seq_dates="17-01-2022",states="south"]
	'hCoV-19-Brazil-RS-RSBR00044-2022-EPI-ISL-16033965|19-01-2022'[&decimal_date=2022.04931506849,seq_dates="19-01-2022",states="south"]
	'hCoV-19-Brazil-RS-RSBR00045-2022-EPI-ISL-16033966|20-01-2022'[&decimal_date=2022.05205479452,seq_dates="20-01-2022",states="south"]
	'hCoV-19-Brazil-RS-RSBR00046-2022-EPI-ISL-16033967|20-01-2022'[&decimal_date=2022.05205479452,seq_dates="20-01-2022",states="south"]
	'hCoV-19-Brazil-RS-RSBR00047-2022-EPI-ISL-16033968|20-01-2022'[&decimal_date=2022.05205479452,seq_dates="20-01-2022",states="south"]
	'hCoV-19-Brazil-RS-RSBR00048-2022-EPI-ISL-16033969|21-01-2022'[&decimal_date=2022.05479452055,seq_dates="21-01-2022",states="south"]
	'hCoV-19-Brazil-RS-RSBR00065-2022-EPI-ISL-16033985|26-01-2022'[&decimal_date=2022.06849315068,seq_dates="26-01-2022",states="south"]
	'hCoV-19-Brazil-RS-RSBR00072-2022-EPI-ISL-16033991|30-01-2022'[&decimal_date=2022.07945205479,seq_dates="30-01-2022",states="south"]
	'hCoV-19-Brazil-RS-RSBR00086-2022-EPI-ISL-16034003|07-02-2022'[&decimal_date=2022.10136986301,seq_dates="07-02-2022",states="south"]
	'hCoV-19-Brazil-RS-RSBR00097-2022-EPI-ISL-16034011|06-02-2022'[&decimal_date=2022.09863013699,seq_dates="06-02-2022",states="south"]
	'hCoV-19-Brazil-RS-RSBR00106-2022-EPI-ISL-16034020|14-01-2022'[&decimal_date=2022.03561643836,seq_dates="14-01-2022",states="south"]
	'hCoV-19-Brazil-RS-RSBR00115-2022-EPI-ISL-16034027|04-02-2022'[&decimal_date=2022.09315068493,seq_dates="04-02-2022",states="south"]
	'hCoV-19-Brazil-RS-RSBR00116-2022-EPI-ISL-16034028|19-01-2022'[&decimal_date=2022.04931506849,seq_dates="19-01-2022",states="south"]
	'hCoV-19-Brazil-RS-RSBR00131-2022-EPI-ISL-16034043|04-03-2022'[&decimal_date=2022.1698630137,seq_dates="04-03-2022",states="south"]
	'hCoV-19-Brazil-RS-RSBR00132-2022-EPI-ISL-16034044|15-03-2022'[&decimal_date=2022.2,seq_dates="15-03-2022",states="south"]
	'hCoV-19-Brazil-RS-RSBR00137-2022-EPI-ISL-16034049|16-03-2022'[&decimal_date=2022.20273972603,seq_dates="16-03-2022",states="south"]
	'hCoV-19-Brazil-RS-RSBR10006-2022-EPI-ISL-16034106|04-02-2022'[&decimal_date=2022.09315068493,seq_dates="04-02-2022",states="south"]
	'hCoV-19-Brazil-RS-RSBR10014-2022-EPI-ISL-16034112|02-02-2022'[&decimal_date=2022.08767123288,seq_dates="02-02-2022",states="south"]
	'hCoV-19-Brazil-RS-RSBR10015-2022-EPI-ISL-16034113|02-02-2022'[&decimal_date=2022.08767123288,seq_dates="02-02-2022",states="south"]
	'hCoV-19-Brazil-RS-RSBR10018-2022-EPI-ISL-16034116|10-02-2022'[&decimal_date=2022.1095890411,seq_dates="10-02-2022",states="south"]
	'hCoV-19-Brazil-RS-RSBR10030-2022-EPI-ISL-16034128|08-03-2022'[&decimal_date=2022.18082191781,seq_dates="08-03-2022",states="south"]
	'hCoV-19-Brazil-RS-RSBR10036-2022-EPI-ISL-16034134|09-03-2022'[&decimal_date=2022.18356164384,seq_dates="09-03-2022",states="south"]
	'hCoV-19-Brazil-RS-RSBR10043-2022-EPI-ISL-16034141|04-03-2022'[&decimal_date=2022.1698630137,seq_dates="04-03-2022",states="south"]
	'hCoV-19-Brazil-RS-RSBR10054-2022-EPI-ISL-16034151|10-02-2022'[&decimal_date=2022.1095890411,seq_dates="10-02-2022",states="south"]
	'hCoV-19-Brazil-RS-RSBR10067-2022-EPI-ISL-16034164|25-03-2022'[&decimal_date=2022.22739726027,seq_dates="25-03-2022",states="south"]
	'hCoV-19-Brazil-RS-RSBR10074-2022-EPI-ISL-16034170|07-03-2022'[&decimal_date=2022.17808219178,seq_dates="07-03-2022",states="south"]
	'hCoV-19-Brazil-RS-RSBR10079-2022-EPI-ISL-16034175|08-02-2022'[&decimal_date=2022.10410958904,seq_dates="08-02-2022",states="south"]
	'hCoV-19-Brazil-RS-RSBR10091-2022-EPI-ISL-16034186|02-02-2022'[&decimal_date=2022.08767123288,seq_dates="02-02-2022",states="south"]
	'hCoV-19-Brazil-RS-RSBR10093-2022-EPI-ISL-16034188|31-01-2022'[&decimal_date=2022.08219178082,seq_dates="31-01-2022",states="south"]
	'hCoV-19-Brazil-RS-RSBR10099-2022-EPI-ISL-16034194|01-02-2022'[&decimal_date=2022.08493150685,seq_dates="01-02-2022",states="south"]
	'hCoV-19-Brazil-RS-RSBR10100-2022-EPI-ISL-16034195|01-02-2022'[&decimal_date=2022.08493150685,seq_dates="01-02-2022",states="south"]
	'hCoV-19-Brazil-RS-RSBR10103-2022-EPI-ISL-16034198|29-03-2022'[&decimal_date=2022.23835616438,seq_dates="29-03-2022",states="south"]
	'hCoV-19-Brazil-RS-RSBR10108-2022-EPI-ISL-16034203|02-02-2022'[&decimal_date=2022.08767123288,seq_dates="02-02-2022",states="south"]
	'hCoV-19-Brazil-RS-RSBR10110-2022-EPI-ISL-16034205|23-03-2022'[&decimal_date=2022.22191780822,seq_dates="23-03-2022",states="south"]
	'hCoV-19-Brazil-RS-RSBR10124-2022-EPI-ISL-16034219|03-02-2022'[&decimal_date=2022.0904109589,seq_dates="03-02-2022",states="south"]
	'hCoV-19-Brazil-RS-RSBR10134-2022-EPI-ISL-16034229|25-01-2022'[&decimal_date=2022.06575342466,seq_dates="25-01-2022",states="south"]
	'hCoV-19-Brazil-RS-RSBR10140-2022-EPI-ISL-16034235|25-01-2022'[&decimal_date=2022.06575342466,seq_dates="25-01-2022",states="south"]
	'hCoV-19-Brazil-RS-RSBR10147-2022-EPI-ISL-16034242|21-01-2022'[&decimal_date=2022.05479452055,seq_dates="21-01-2022",states="south"]
	'hCoV-19-Brazil-RS-RSBR10150-2022-EPI-ISL-16034245|25-01-2022'[&decimal_date=2022.06575342466,seq_dates="25-01-2022",states="south"]
	'hCoV-19-Brazil-RS-RSBR10170-2022-EPI-ISL-16034264|08-02-2022'[&decimal_date=2022.10410958904,seq_dates="08-02-2022",states="south"]
	'hCoV-19-Brazil-RS-RSBR50013-2022-EPI-ISL-16033523|16-01-2022'[&decimal_date=2022.04109589041,seq_dates="16-01-2022",states="south"]
	'hCoV-19-Brazil-RS-RSBR50021-2022-EPI-ISL-16033526|13-01-2022'[&decimal_date=2022.03287671233,seq_dates="13-01-2022",states="south"]
	'hCoV-19-Brazil-RS-RSBR50022-2022-EPI-ISL-16033847|11-01-2022'[&decimal_date=2022.02739726027,seq_dates="11-01-2022",states="south"]
	'hCoV-19-Brazil-SC-FIOCRUZ-26350-R1-2022-EPI-ISL-16410660|14-01-2022'[&decimal_date=2022.03561643836,seq_dates="14-01-2022",states="south"]
	'hCoV-19-Brazil-SE-LACENSE-280610602-2022-EPI-ISL-16384272|16-02-2022'[&decimal_date=2022.12602739726,seq_dates="16-02-2022",states="Northeast"]
	'hCoV-19-Brazil-SE-SEBR50003-2022-EPI-ISL-16033529|26-01-2022'[&decimal_date=2022.06849315068,seq_dates="26-01-2022",states="Northeast"]
	'hCoV-19-Brazil-SP-FMRP-1746-2021-EPI-ISL-16354773|14-12-2021'[&decimal_date=2021.95068493151,seq_dates="14-12-2021",states="SP"]
	'hCoV-19-Brazil-SP-FMRP-1748-2021-EPI-ISL-16354775|22-12-2021'[&decimal_date=2021.97260273973,seq_dates="22-12-2021",states="SP"]
	'hCoV-19-Brazil-SP-FMRP-1749-2021-EPI-ISL-16354776|28-12-2021'[&decimal_date=2021.98904109589,seq_dates="28-12-2021",states="SP"]
	'hCoV-19-Brazil-SP-FMRP-1754-2021-EPI-ISL-16354781|28-12-2021'[&decimal_date=2021.98904109589,seq_dates="28-12-2021",states="SP"]
	'hCoV-19-Brazil-SP-FMRP-1756-2021-EPI-ISL-16354783|30-12-2021'[&decimal_date=2021.99452054795,seq_dates="30-12-2021",states="SP"]
	'hCoV-19-Brazil-SP-FMRP-1758-2021-EPI-ISL-16354785|29-12-2021'[&decimal_date=2021.99178082192,seq_dates="29-12-2021",states="SP"]
	'hCoV-19-Brazil-SP-FMRP-1763-2021-EPI-ISL-16354790|30-12-2021'[&decimal_date=2021.99452054795,seq_dates="30-12-2021",states="SP"]
	'hCoV-19-Brazil-SP-FMRP-1774-2022-EPI-ISL-16354801|04-01-2022'[&decimal_date=2022.00821917808,seq_dates="04-01-2022",states="SP"]
	'hCoV-19-Brazil-SP-FMRP-1775-2022-EPI-ISL-16354802|05-01-2022'[&decimal_date=2022.01095890411,seq_dates="05-01-2022",states="SP"]
	'hCoV-19-Brazil-SP-FMRP-1777-2022-EPI-ISL-16354804|05-01-2022'[&decimal_date=2022.01095890411,seq_dates="05-01-2022",states="SP"]
	'hCoV-19-Brazil-SP-FMRP-1850-2022-EPI-ISL-16354874|13-01-2022'[&decimal_date=2022.03287671233,seq_dates="13-01-2022",states="SP"]
	'hCoV-19-Brazil-SP-FMRP-1911-2022-EPI-ISL-16354935|19-01-2022'[&decimal_date=2022.04931506849,seq_dates="19-01-2022",states="SP"]
	'hCoV-19-Brazil-SP-FMRP-1924-2022-EPI-ISL-16354948|24-01-2022'[&decimal_date=2022.06301369863,seq_dates="24-01-2022",states="SP"]
	'hCoV-19-Brazil-SP-FMRP-1940-2022-EPI-ISL-16354964|24-01-2022'[&decimal_date=2022.06301369863,seq_dates="24-01-2022",states="SP"]
	'hCoV-19-Brazil-SP-FMRP-1966-2022-EPI-ISL-16354989|26-01-2022'[&decimal_date=2022.06849315068,seq_dates="26-01-2022",states="SP"]
	'hCoV-19-Brazil-SP-FMRP-2146-2021-EPI-ISL-16355165|30-12-2021'[&decimal_date=2021.99452054795,seq_dates="30-12-2021",states="SP"]
	'hCoV-19-Brazil-SP-HIAE-ID1943-2022-EPI-ISL-13483597|13-04-2022'[&decimal_date=2022.27945205479,seq_dates="13-04-2022",states="SP"]
	'hCoV-19-Brazil-SP-IB-146129-2021-EPI-ISL-8721792|27-12-2021'[&decimal_date=2021.98630136986,seq_dates="27-12-2021",states="SP"]
	'hCoV-19-Brazil-SP-IB-150483-2022-EPI-ISL-9805063|21-01-2022'[&decimal_date=2022.05479452055,seq_dates="21-01-2022",states="SP"]
	'hCoV-19-Brazil-SP-SPBR50018-2022-EPI-ISL-16033532|03-01-2022'[&decimal_date=2022.00547945205,seq_dates="03-01-2022",states="SP"]
	'hCoV-19-Brazil-SP-SPBR50050-2022-EPI-ISL-16033860|11-01-2022'[&decimal_date=2022.02739726027,seq_dates="11-01-2022",states="SP"]
	'hCoV-19-Brazil-SP-SPBR50106-2022-EPI-ISL-16033878|13-01-2022'[&decimal_date=2022.03287671233,seq_dates="13-01-2022",states="SP"]
	'hCoV-19-Brazil-SP-SPBR50108-2021-EPI-ISL-16033880|17-11-2021'[&decimal_date=2021.87671232877,seq_dates="17-11-2021",states="SP"]
	'hCoV-19-Brazil-SP-SPBR50110-2022-EPI-ISL-16033882|04-01-2022'[&decimal_date=2022.00821917808,seq_dates="04-01-2022",states="SP"]
	'hCoV-19-Brazil-SP-SPBR50113-2022-EPI-ISL-16033885|17-01-2022'[&decimal_date=2022.04383561644,seq_dates="17-01-2022",states="SP"]
	'hCoV-19-Brazil-TO-LGMA-220118000302-2022-EPI-ISL-15463314|22-02-2022'[&decimal_date=2022.14246575342,seq_dates="22-02-2022",states="North"]
	'hCoV-19-Brazil-TO-TOBR50003-2022-EPI-ISL-16033922|13-01-2022'[&decimal_date=2022.03287671233,seq_dates="13-01-2022",states="North"]
	'hCoV-19-Brazil-TO-TOBR50007-2022-EPI-ISL-16031257|15-01-2022'[&decimal_date=2022.03835616438,seq_dates="15-01-2022",states="North"]
	'hCoV-19-Brazil-TO-TOBR50009-2022-EPI-ISL-16031255|15-01-2022'[&decimal_date=2022.03835616438,seq_dates="15-01-2022",states="North"]
	'hCoV-19-Brazil-TO-TOBR50017-2022-EPI-ISL-16033574|15-01-2022'[&decimal_date=2022.03835616438,seq_dates="15-01-2022",states="North"]
	'hCoV-19-Brazil-TO-TOBR50018-2022-EPI-ISL-16033575|15-01-2022'[&decimal_date=2022.03835616438,seq_dates="15-01-2022",states="North"]
	'hCoV-19-Brazil-TO-TOBR50019-2022-EPI-ISL-16033924|17-01-2022'[&decimal_date=2022.04383561644,seq_dates="17-01-2022",states="North"]
	'hCoV-19-Brazil-TO-TOBR50020-2022-EPI-ISL-16033925|17-01-2022'[&decimal_date=2022.04383561644,seq_dates="17-01-2022",states="North"]
	'hCoV-19-Brazil-TO-TOBR50021-2022-EPI-ISL-16033926|17-01-2022'[&decimal_date=2022.04383561644,seq_dates="17-01-2022",states="North"]
	'hCoV-19-Brazil-TO-UFT-2669415-2022-EPI-ISL-16554013|03-02-2022'[&decimal_date=2022.0904109589,seq_dates="03-02-2022",states="North"]
	'hCoV-19-Brazil-TO-UFT-2671003-2022-EPI-ISL-16554015|07-02-2022'[&decimal_date=2022.10136986301,seq_dates="07-02-2022",states="North"]
	'hCoV-19-Brazil-TO-UFT-2671100-2022-EPI-ISL-16554016|11-02-2022'[&decimal_date=2022.11232876712,seq_dates="11-02-2022",states="North"]
	'hCoV-19-Brazil-TO-UFT-2672785-2022-EPI-ISL-16554018|11-02-2022'[&decimal_date=2022.11232876712,seq_dates="11-02-2022",states="North"]
	'hCoV-19-Brazil-TO-UFT-2673326-2022-EPI-ISL-16554019|11-02-2022'[&decimal_date=2022.11232876712,seq_dates="11-02-2022",states="North"]
	'hCoV-19-Brazil-TO-UFT-2676718-2022-EPI-ISL-16554022|18-02-2022'[&decimal_date=2022.13150684931,seq_dates="18-02-2022",states="North"]
	'hCoV-19-Brazil-TO-UFT-2680618-2022-EPI-ISL-16554023|03-02-2022'[&decimal_date=2022.0904109589,seq_dates="03-02-2022",states="North"]
	'hCoV-19-Brazil-TO-UFT-ARA2911-2022-EPI-ISL-16554025|03-02-2022'[&decimal_date=2022.0904109589,seq_dates="03-02-2022",states="North"]
	'hCoV-19-Brazil-TO-UFT-ARA298-2022-EPI-ISL-16554024|03-02-2022'[&decimal_date=2022.0904109589,seq_dates="03-02-2022",states="North"]
	'hCoV-19-Brunei-15413-2021-EPI-ISL-8131230|19-12-2021'[&decimal_date=2021.96438356164,seq_dates="19-12-2021",states="International"]
	'hCoV-19-Brunei-15418-2021-EPI-ISL-8131227|19-12-2021'[&decimal_date=2021.96438356164,seq_dates="19-12-2021",states="International"]
	'hCoV-19-Brunei-7122031656-2022-EPI-ISL-10804942|02-02-2022'[&decimal_date=2022.08767123288,seq_dates="02-02-2022",states="International"]
	'hCoV-19-Brunei-7122036418-2022-EPI-ISL-10805956|06-02-2022'[&decimal_date=2022.09863013699,seq_dates="06-02-2022",states="International"]
	'hCoV-19-Brunei-7122037648-2022-EPI-ISL-10805981|07-02-2022'[&decimal_date=2022.10136986301,seq_dates="07-02-2022",states="International"]
	'hCoV-19-Brunei-7122072494-2022-EPI-ISL-13123050|12-03-2022'[&decimal_date=2022.19178082192,seq_dates="12-03-2022",states="International"]
	'hCoV-19-Brunei-7921022979-2021-EPI-ISL-9412957|29-12-2021'[&decimal_date=2021.99178082192,seq_dates="29-12-2021",states="International"]
	'hCoV-19-Brunei-7921022980-2021-EPI-ISL-9412958|29-12-2021'[&decimal_date=2021.99178082192,seq_dates="29-12-2021",states="International"]
	'hCoV-19-Brunei-9221178080-2021-EPI-ISL-9412955|27-12-2021'[&decimal_date=2021.98630136986,seq_dates="27-12-2021",states="International"]
	'hCoV-19-Brunei-9222013363-2022-EPI-ISL-10796091|14-01-2022'[&decimal_date=2022.03561643836,seq_dates="14-01-2022",states="International"]
	'hCoV-19-Brunei-9222023819-2022-EPI-ISL-10955194|24-01-2022'[&decimal_date=2022.06301369863,seq_dates="24-01-2022",states="International"]
	'hCoV-19-Brunei-9822003256-2022-EPI-ISL-9731922|08-01-2022'[&decimal_date=2022.01917808219,seq_dates="08-01-2022",states="International"]
	'hCoV-19-Brunei-9822013070-2022-EPI-ISL-10804505|27-01-2022'[&decimal_date=2022.07123287671,seq_dates="27-01-2022",states="International"]
	'hCoV-19-Bulgaria-22BG-EU-013904-Pl133-2021-EPI-ISL-10510496|29-12-2021'[&decimal_date=2021.99178082192,seq_dates="29-12-2021",states="International"]
	'hCoV-19-Bulgaria-22BG-EU-015007-Pl141-2022-EPI-ISL-10444139|03-01-2022'[&decimal_date=2022.00547945205,seq_dates="03-01-2022",states="International"]
	'hCoV-19-Bulgaria-22BG-EU-017266-Pl163-2022-EPI-ISL-11734649|28-01-2022'[&decimal_date=2022.07397260274,seq_dates="28-01-2022",states="International"]
	'hCoV-19-Bulgaria-22BG-EU-017839-Pl168-2022-EPI-ISL-13179419|01-02-2022'[&decimal_date=2022.08493150685,seq_dates="01-02-2022",states="International"]
	'hCoV-19-Bulgaria-22BG-EU-018115-Pl171-2022-EPI-ISL-13179677|04-02-2022'[&decimal_date=2022.09315068493,seq_dates="04-02-2022",states="International"]
	'hCoV-19-Bulgaria-22BG-EU-019049-Pl180-2022-EPI-ISL-13180467|21-02-2022'[&decimal_date=2022.1397260274,seq_dates="21-02-2022",states="International"]
	'hCoV-19-Bulgaria-22BG-EU-019502-Pl184-2022-EPI-ISL-13180893|01-03-2022'[&decimal_date=2022.16164383562,seq_dates="01-03-2022",states="International"]
	'hCoV-19-Bulgaria-22BG-EU-019636-Pl185-2022-EPI-ISL-13138246|04-03-2022'[&decimal_date=2022.1698630137,seq_dates="04-03-2022",states="International"]
	'hCoV-19-Bulgaria-22BG-EU-019711-Pl186-2022-EPI-ISL-13138408|08-03-2022'[&decimal_date=2022.18082191781,seq_dates="08-03-2022",states="International"]
	'hCoV-19-Bulgaria-22BG-EU-019875-Pl187-2022-EPI-ISL-13138253|01-03-2022'[&decimal_date=2022.16164383562,seq_dates="01-03-2022",states="International"]
	'hCoV-19-Bulgaria-22BG-EU-020530-Pl194-2022-EPI-ISL-14889294|30-03-2022'[&decimal_date=2022.24109589041,seq_dates="30-03-2022",states="International"]
	'hCoV-19-Bulgaria-22BG-EU-020675-Pl195-2022-EPI-ISL-14889339|04-04-2022'[&decimal_date=2022.25479452055,seq_dates="04-04-2022",states="International"]
	'hCoV-19-Bulgaria-22BG-EU-020676-Pl195-2022-EPI-ISL-14889340|04-04-2022'[&decimal_date=2022.25479452055,seq_dates="04-04-2022",states="International"]
	'hCoV-19-Bulgaria-22BG-NC-014006-R22-2021-EPI-ISL-8701666|29-12-2021'[&decimal_date=2021.99178082192,seq_dates="29-12-2021",states="International"]
	'hCoV-19-Bulgaria-22BG-NC-014055-R23-2021-EPI-ISL-9168822|29-12-2021'[&decimal_date=2021.99178082192,seq_dates="29-12-2021",states="International"]
	'hCoV-19-Bulgaria-22BG-NC-014450-R24-2021-EPI-ISL-9468372|30-12-2021'[&decimal_date=2021.99452054795,seq_dates="30-12-2021",states="International"]
	'hCoV-19-Bulgaria-22BG-NC-014589-R25-2021-EPI-ISL-9461448|31-12-2021'[&decimal_date=2021.99726027397,seq_dates="31-12-2021",states="International"]
	'hCoV-19-Bulgaria-22BG-NC-015657-R26-2022-EPI-ISL-9468176|17-01-2022'[&decimal_date=2022.04383561644,seq_dates="17-01-2022",states="International"]
	'hCoV-19-Bulgaria-22BG-NC-015771-R27-2022-EPI-ISL-10861263|15-01-2022'[&decimal_date=2022.03835616438,seq_dates="15-01-2022",states="International"]
	'hCoV-19-Burundi-465-23-12-021-BI-2021-EPI-ISL-13298663|27-12-2021'[&decimal_date=2021.98630136986,seq_dates="27-12-2021",states="International"]
	'hCoV-19-Burundi-467-23-12-021-BI-2021-EPI-ISL-13298665|27-12-2021'[&decimal_date=2021.98630136986,seq_dates="27-12-2021",states="International"]
	'hCoV-19-Burundi-481-23-12-021-BI-2021-EPI-ISL-13298679|27-12-2021'[&decimal_date=2021.98630136986,seq_dates="27-12-2021",states="International"]
	'hCoV-19-CaboVerde-2600-2022-EPI-ISL-11270602|06-01-2022'[&decimal_date=2022.01369863014,seq_dates="06-01-2022",states="International"]
	'hCoV-19-CaboVerde-2952-2022-EPI-ISL-11270662|04-01-2022'[&decimal_date=2022.00821917808,seq_dates="04-01-2022",states="International"]
	'hCoV-19-CaboVerde-3301-2022-EPI-ISL-11270599|05-01-2022'[&decimal_date=2022.01095890411,seq_dates="05-01-2022",states="International"]
	'hCoV-19-CaboVerde-43514-2021-EPI-ISL-11270567|28-12-2021'[&decimal_date=2021.98904109589,seq_dates="28-12-2021",states="International"]
	'hCoV-19-CaboVerde-43593-2021-EPI-ISL-11270716|28-12-2021'[&decimal_date=2021.98904109589,seq_dates="28-12-2021",states="International"]
	'hCoV-19-CaboVerde-43691-2021-EPI-ISL-11270713|28-12-2021'[&decimal_date=2021.98904109589,seq_dates="28-12-2021",states="International"]
	'hCoV-19-CaboVerde-45047-2021-EPI-ISL-11270608|31-12-2021'[&decimal_date=2021.99726027397,seq_dates="31-12-2021",states="International"]
	'hCoV-19-CaboVerde-475-2022-EPI-ISL-11270703|03-01-2022'[&decimal_date=2022.00547945205,seq_dates="03-01-2022",states="International"]
	'hCoV-19-CaboVerde-SL0059-2022-EPI-ISL-11270695|03-01-2022'[&decimal_date=2022.00547945205,seq_dates="03-01-2022",states="International"]
	'hCoV-19-CaboVerde-ST4906-2022-EPI-ISL-14076720|06-02-2022'[&decimal_date=2022.09863013699,seq_dates="06-02-2022",states="International"]
	'hCoV-19-CaboVerde-ST4907-2022-EPI-ISL-14076721|06-02-2022'[&decimal_date=2022.09863013699,seq_dates="06-02-2022",states="International"]
	'hCoV-19-CaboVerde-ST4946-2022-EPI-ISL-14076723|08-02-2022'[&decimal_date=2022.10410958904,seq_dates="08-02-2022",states="International"]
	'hCoV-19-CaboVerde-ST5168-2022-EPI-ISL-14076725|23-02-2022'[&decimal_date=2022.14520547945,seq_dates="23-02-2022",states="International"]
	'hCoV-19-CaboVerde-SV29991-2021-EPI-ISL-11270655|28-12-2021'[&decimal_date=2021.98904109589,seq_dates="28-12-2021",states="International"]
	'hCoV-19-Cambodia-22-2202120457-2022-EPI-ISL-10635667|20-02-2022'[&decimal_date=2022.13698630137,seq_dates="20-02-2022",states="International"]
	'hCoV-19-Cambodia-22-2202280274-2022-EPI-ISL-11023803|01-03-2022'[&decimal_date=2022.16164383562,seq_dates="01-03-2022",states="International"]
	'hCoV-19-Cambodia-22-2203010338-2022-EPI-ISL-11023810|02-03-2022'[&decimal_date=2022.16438356164,seq_dates="02-03-2022",states="International"]
	'hCoV-19-Cambodia-22-2203061970-2022-EPI-ISL-11190079|08-03-2022'[&decimal_date=2022.18082191781,seq_dates="08-03-2022",states="International"]
	'hCoV-19-Cambodia-897842-2021-EPI-ISL-8159768|24-12-2021'[&decimal_date=2021.97808219178,seq_dates="24-12-2021",states="International"]
	'hCoV-19-Cambodia-898135-2021-EPI-ISL-8159769|24-12-2021'[&decimal_date=2021.97808219178,seq_dates="24-12-2021",states="International"]
	'hCoV-19-Cambodia-899344-2021-EPI-ISL-8519864|29-12-2021'[&decimal_date=2021.99178082192,seq_dates="29-12-2021",states="International"]
	'hCoV-19-Cambodia-899730-2021-EPI-ISL-8519869|30-12-2021'[&decimal_date=2021.99452054795,seq_dates="30-12-2021",states="International"]
	'hCoV-19-Cambodia-899731-2021-EPI-ISL-8519870|30-12-2021'[&decimal_date=2021.99452054795,seq_dates="30-12-2021",states="International"]
	'hCoV-19-Cambodia-900636-2022-EPI-ISL-8753763|03-01-2022'[&decimal_date=2022.00547945205,seq_dates="03-01-2022",states="International"]
	'hCoV-19-Cambodia-901648-2022-EPI-ISL-8753808|06-01-2022'[&decimal_date=2022.01369863014,seq_dates="06-01-2022",states="International"]
	'hCoV-19-Cambodia-907327-2022-EPI-ISL-9463540|21-01-2022'[&decimal_date=2022.05479452055,seq_dates="21-01-2022",states="International"]
	'hCoV-19-Cambodia-908326-2022-EPI-ISL-9463574|24-01-2022'[&decimal_date=2022.06301369863,seq_dates="24-01-2022",states="International"]
	'hCoV-19-Cambodia-908936-2022-EPI-ISL-9463591|26-01-2022'[&decimal_date=2022.06849315068,seq_dates="26-01-2022",states="International"]
	'hCoV-19-Cambodia-VIR22-004027-2022-EPI-ISL-9696538|04-02-2022'[&decimal_date=2022.09315068493,seq_dates="04-02-2022",states="International"]
	'hCoV-19-Cambodia-g0210025-2022-EPI-ISL-10067961|10-02-2022'[&decimal_date=2022.1095890411,seq_dates="10-02-2022",states="International"]
	'hCoV-19-Cambodia-g0211158-2022-EPI-ISL-10067970|11-02-2022'[&decimal_date=2022.11232876712,seq_dates="11-02-2022",states="International"]
	'hCoV-19-Cameroon-C019-2021-EPI-ISL-13296299|21-12-2021'[&decimal_date=2021.9698630137,seq_dates="21-12-2021",states="International"]
	'hCoV-19-Cameroon-CERI-KRISP-K037195-2021-EPI-ISL-11825829|29-10-2021'[&decimal_date=2021.82465753425,seq_dates="29-10-2021",states="International"]
	'hCoV-19-Cameroon-CERI-KRISP-K037206-2022-EPI-ISL-11825837|01-02-2022'[&decimal_date=2022.08493150685,seq_dates="01-02-2022",states="International"]
	'hCoV-19-Cameroon-CERI-KRISP-K037211-2021-EPI-ISL-11825839|31-12-2021'[&decimal_date=2021.99726027397,seq_dates="31-12-2021",states="International"]
	'hCoV-19-Cameroon-CERI-KRISP-K037218-2021-EPI-ISL-11825844|29-12-2021'[&decimal_date=2021.99178082192,seq_dates="29-12-2021",states="International"]
	'hCoV-19-Cameroon-CERI-KRISP-K040538-2022-EPI-ISL-12749796|12-01-2022'[&decimal_date=2022.0301369863,seq_dates="12-01-2022",states="International"]
	'hCoV-19-Cameroon-CERI-KRISP-K040743-2021-EPI-ISL-12749907|29-12-2021'[&decimal_date=2021.99178082192,seq_dates="29-12-2021",states="International"]
	'hCoV-19-Cameroon-CERI-KRISP-K040789-2022-EPI-ISL-12749927|02-02-2022'[&decimal_date=2022.08767123288,seq_dates="02-02-2022",states="International"]
	'hCoV-19-Cameroon-CERI-KRISP-K040803-2022-EPI-ISL-12749932|03-02-2022'[&decimal_date=2022.0904109589,seq_dates="03-02-2022",states="International"]
	'hCoV-19-Cameroon-CERI-KRISP-K040846-2022-EPI-ISL-12749957|04-01-2022'[&decimal_date=2022.00821917808,seq_dates="04-01-2022",states="International"]
	'hCoV-19-Cameroon-CERI-KRISP-K040891-2021-EPI-ISL-12650880|29-12-2021'[&decimal_date=2021.99178082192,seq_dates="29-12-2021",states="International"]
	'hCoV-19-Cameroon-CERI-KRISP-K040897-2021-EPI-ISL-12650884|29-10-2021'[&decimal_date=2021.82465753425,seq_dates="29-10-2021",states="International"]
	'hCoV-19-Cameroon-CERI-KRISP-K040910-2022-EPI-ISL-12650895|03-01-2022'[&decimal_date=2022.00547945205,seq_dates="03-01-2022",states="International"]
	'hCoV-19-Cameroon-CERI-KRISP-K040936-2022-EPI-ISL-12650909|12-02-2022'[&decimal_date=2022.11506849315,seq_dates="12-02-2022",states="International"]
	'hCoV-19-Cameroon-CERI-KRISP-K040963-2022-EPI-ISL-12650917|01-02-2022'[&decimal_date=2022.08493150685,seq_dates="01-02-2022",states="International"]
	'hCoV-19-Cameroon-LNSP-001-031477-2022-EPI-ISL-17104864|10-04-2022'[&decimal_date=2022.27123287671,seq_dates="10-04-2022",states="International"]
	'hCoV-19-Cameroon-LNSP-001-34703-2022-EPI-ISL-17104890|19-05-2022'[&decimal_date=2022.37808219178,seq_dates="19-05-2022",states="International"]
	'hCoV-19-Canada-AB-ABPHL-43762-2021-EPI-ISL-7330161|28-11-2021'[&decimal_date=2021.90684931507,seq_dates="28-11-2021",states="International"]
	'hCoV-19-Canada-AB-ABPHL-44775-2021-EPI-ISL-7883388|30-11-2021'[&decimal_date=2021.91232876712,seq_dates="30-11-2021",states="International"]
	'hCoV-19-Canada-AB-ABPHL-52678-2022-EPI-ISL-9877162|25-01-2022'[&decimal_date=2022.06575342466,seq_dates="25-01-2022",states="International"]
	'hCoV-19-Canada-AB-ABPHL-59096-2022-EPI-ISL-11623267|11-03-2022'[&decimal_date=2022.18904109589,seq_dates="11-03-2022",states="International"]
	'hCoV-19-Canada-BC-BCCDC-308169-2021-EPI-ISL-8910306|22-12-2021'[&decimal_date=2021.97260273973,seq_dates="22-12-2021",states="International"]
	'hCoV-19-Canada-BC-BCCDC-314311-2021-EPI-ISL-8913933|25-12-2021'[&decimal_date=2021.98082191781,seq_dates="25-12-2021",states="International"]
	'hCoV-19-Canada-BC-BCCDC-334168-2022-EPI-ISL-9766516|02-01-2022'[&decimal_date=2022.00273972603,seq_dates="02-01-2022",states="International"]
	'hCoV-19-Canada-BC-BCCDC-334472-2022-EPI-ISL-9766757|12-01-2022'[&decimal_date=2022.0301369863,seq_dates="12-01-2022",states="International"]
	'hCoV-19-Canada-BC-BCCDC-341266-2022-EPI-ISL-9887203|19-01-2022'[&decimal_date=2022.04931506849,seq_dates="19-01-2022",states="International"]
	'hCoV-19-Canada-ON-KHS-21-08090-v1-2021-EPI-ISL-13495688|29-10-2021'[&decimal_date=2021.82465753425,seq_dates="29-10-2021",states="International"]
	'hCoV-19-Canada-ON-KHS-22-02219-v1-2022-EPI-ISL-13488639|21-02-2022'[&decimal_date=2022.1397260274,seq_dates="21-02-2022",states="International"]
	'hCoV-19-Canada-ON-KHS-22-02574-v1-2022-EPI-ISL-13488967|28-02-2022'[&decimal_date=2022.15890410959,seq_dates="28-02-2022",states="International"]
	'hCoV-19-Canada-ON-KHS-22-07566-v1-2022-EPI-ISL-13289213|02-06-2022'[&decimal_date=2022.41643835616,seq_dates="02-06-2022",states="International"]
	'hCoV-19-Canada-ON-KHS-22-08413-v1-2022-EPI-ISL-13653257|23-06-2022'[&decimal_date=2022.47397260274,seq_dates="23-06-2022",states="International"]
	'hCoV-19-Canada-ON-NML-249381-2021-EPI-ISL-6989667|24-11-2021'[&decimal_date=2021.89589041096,seq_dates="24-11-2021",states="International"]
	'hCoV-19-Canada-ON-PHL-22-23091-2022-EPI-ISL-13053759|19-05-2022'[&decimal_date=2022.37808219178,seq_dates="19-05-2022",states="International"]
	'hCoV-19-Canada-ON-PHL-22-23476-2022-EPI-ISL-13270683|27-05-2022'[&decimal_date=2022.4,seq_dates="27-05-2022",states="International"]
	'hCoV-19-Canada-QC-L00414321001-2021-EPI-ISL-11261276|24-11-2021'[&decimal_date=2021.89589041096,seq_dates="24-11-2021",states="International"]
	'hCoV-19-Canada-QC-L00417682001A-2021-EPI-ISL-11248987|29-11-2021'[&decimal_date=2021.9095890411,seq_dates="29-11-2021",states="International"]
	'hCoV-19-Canada-QC-L00426001001A-2021-EPI-ISL-9493698|22-12-2021'[&decimal_date=2021.97260273973,seq_dates="22-12-2021",states="International"]
	'hCoV-19-Canada-QC-L00448508001-2022-EPI-ISL-11565377|03-03-2022'[&decimal_date=2022.16712328767,seq_dates="03-03-2022",states="International"]
	'hCoV-19-Canada-QC-L00460908001-2022-EPI-ISL-12299963|05-04-2022'[&decimal_date=2022.25753424658,seq_dates="05-04-2022",states="International"]
	'hCoV-19-Canada-QC-L00472546001-2022-EPI-ISL-12753753|02-05-2022'[&decimal_date=2022.33150684932,seq_dates="02-05-2022",states="International"]
	'hCoV-19-Canada-QC-L00480579001-2022-EPI-ISL-13155615|23-05-2022'[&decimal_date=2022.38904109589,seq_dates="23-05-2022",states="International"]
	'hCoV-19-Canada-SK-RRPL-386437-2022-EPI-ISL-11292063|27-02-2022'[&decimal_date=2022.15616438356,seq_dates="27-02-2022",states="International"]
	'hCoV-19-Canada-SK-RRPL-410843-2022-EPI-ISL-12427062|02-04-2022'[&decimal_date=2022.24931506849,seq_dates="02-04-2022",states="International"]
	'hCoV-19-Canada-UN-306543-2022-EPI-ISL-12393901|04-01-2022'[&decimal_date=2022.00821917808,seq_dates="04-01-2022",states="International"]
	'hCoV-19-CentralAfricanRepublic-LNBCSP080-2021-EPI-ISL-17418859|30-12-2021'[&decimal_date=2021.99452054795,seq_dates="30-12-2021",states="International"]
	'hCoV-19-CentralAfricanRepublic-LNBCSP083-2021-EPI-ISL-17418861|30-12-2021'[&decimal_date=2021.99452054795,seq_dates="30-12-2021",states="International"]
	'hCoV-19-CentralAfricanRepublic-RCA-006-2022-EPI-ISL-10854816|03-01-2022'[&decimal_date=2022.00547945205,seq_dates="03-01-2022",states="International"]
	'hCoV-19-CentralAfricanRepublic-RCA-032-2022-EPI-ISL-10854837|03-01-2022'[&decimal_date=2022.00547945205,seq_dates="03-01-2022",states="International"]
	'hCoV-19-CentralAfricanRepublic-RCA-043-2022-EPI-ISL-10854845|03-01-2022'[&decimal_date=2022.00547945205,seq_dates="03-01-2022",states="International"]
	'hCoV-19-Chad-TCH-006-2022-EPI-ISL-10729327|04-01-2022'[&decimal_date=2022.00821917808,seq_dates="04-01-2022",states="International"]
	'hCoV-19-Chad-TCH-008-2022-EPI-ISL-10729329|04-01-2022'[&decimal_date=2022.00821917808,seq_dates="04-01-2022",states="International"]
	'hCoV-19-Chad-TCH-017-2021-EPI-ISL-10729325|30-12-2021'[&decimal_date=2021.99452054795,seq_dates="30-12-2021",states="International"]
	'hCoV-19-Chad-TCH-019-2021-EPI-ISL-10729333|30-12-2021'[&decimal_date=2021.99452054795,seq_dates="30-12-2021",states="International"]
	'hCoV-19-Chad-TCH-020-2021-EPI-ISL-10729332|30-12-2021'[&decimal_date=2021.99452054795,seq_dates="30-12-2021",states="International"]
	'hCoV-19-Chile-AN-26417447-2022-EPI-ISL-13610760|07-06-2022'[&decimal_date=2022.4301369863,seq_dates="07-06-2022",states="International"]
	'hCoV-19-Chile-AN-26417506-2022-EPI-ISL-13610761|07-06-2022'[&decimal_date=2022.4301369863,seq_dates="07-06-2022",states="International"]
	'hCoV-19-Chile-AN-6106-2022-EPI-ISL-12743838|08-01-2022'[&decimal_date=2022.01917808219,seq_dates="08-01-2022",states="International"]
	'hCoV-19-Chile-AR-50423-2022-EPI-ISL-12658210|15-04-2022'[&decimal_date=2022.28493150685,seq_dates="15-04-2022",states="International"]
	'hCoV-19-Chile-CO-45880-2022-EPI-ISL-12691775|04-04-2022'[&decimal_date=2022.25479452055,seq_dates="04-04-2022",states="International"]
	'hCoV-19-Chile-CO-USACH-00440-2022-EPI-ISL-13908573|10-06-2022'[&decimal_date=2022.43835616438,seq_dates="10-06-2022",states="International"]
	'hCoV-19-Chile-LL-30753-2022-EPI-ISL-10827326|23-02-2022'[&decimal_date=2022.14520547945,seq_dates="23-02-2022",states="International"]
	'hCoV-19-Chile-ML-195670-2021-EPI-ISL-8187904|18-12-2021'[&decimal_date=2021.96164383562,seq_dates="18-12-2021",states="International"]
	'hCoV-19-Chile-ML-198016-2021-EPI-ISL-9184489|26-10-2021'[&decimal_date=2021.81643835616,seq_dates="26-10-2021",states="International"]
	'hCoV-19-Chile-NB-11588-2022-EPI-ISL-9709811|18-01-2022'[&decimal_date=2022.04657534247,seq_dates="18-01-2022",states="International"]
	'hCoV-19-Chile-RM-194507-2021-EPI-ISL-8187656|15-12-2021'[&decimal_date=2021.95342465753,seq_dates="15-12-2021",states="International"]
	'hCoV-19-Chile-RM-35797-2022-EPI-ISL-11565283|09-03-2022'[&decimal_date=2022.18356164384,seq_dates="09-03-2022",states="International"]
	'hCoV-19-Chile-RM-46138-2022-EPI-ISL-12691806|03-04-2022'[&decimal_date=2022.25205479452,seq_dates="03-04-2022",states="International"]
	'hCoV-19-Chile-RM-52343-2022-EPI-ISL-12688041|23-04-2022'[&decimal_date=2022.30684931507,seq_dates="23-04-2022",states="International"]
	'hCoV-19-Chile-RM-58406-2022-EPI-ISL-12810934|10-05-2022'[&decimal_date=2022.35342465753,seq_dates="10-05-2022",states="International"]
	'hCoV-19-Chile-RM-6536-2022-EPI-ISL-9196547|11-01-2022'[&decimal_date=2022.02739726027,seq_dates="11-01-2022",states="International"]
	'hCoV-19-Chile-RM-ISPC-173-2021-EPI-ISL-17020332|29-12-2021'[&decimal_date=2021.99178082192,seq_dates="29-12-2021",states="International"]
	'hCoV-19-Chile-RM-PUC-MVL-2383-2022-EPI-ISL-12694817|12-03-2022'[&decimal_date=2022.19178082192,seq_dates="12-03-2022",states="International"]
	'hCoV-19-Chile-RM-PUC-MVL-2492-2022-EPI-ISL-13221714|20-04-2022'[&decimal_date=2022.29863013699,seq_dates="20-04-2022",states="International"]
	'hCoV-19-Chile-RM-PUC-MVL-2580-2022-EPI-ISL-13509187|19-02-2022'[&decimal_date=2022.13424657534,seq_dates="19-02-2022",states="International"]
	'hCoV-19-Chile-TA-199091-2021-EPI-ISL-9172455|27-12-2021'[&decimal_date=2021.98630136986,seq_dates="27-12-2021",states="International"]
	'hCoV-19-Chile-VS-186925-2021-EPI-ISL-7736024|25-11-2021'[&decimal_date=2021.89863013699,seq_dates="25-11-2021",states="International"]
	'hCoV-19-Chile-VS-4836-2022-EPI-ISL-12744563|09-01-2022'[&decimal_date=2022.02191780822,seq_dates="09-01-2022",states="International"]
	'hCoV-19-Chile-VS-PUC-MVL-2681-2022-EPI-ISL-13766685|23-03-2022'[&decimal_date=2022.22191780822,seq_dates="23-03-2022",states="International"]
	'hCoV-19-Colombia-ANT-INS-VG-17053-2022-EPI-ISL-14148906|01-02-2022'[&decimal_date=2022.08493150685,seq_dates="01-02-2022",states="International"]
	'hCoV-19-Colombia-ANT-LDSP2632-2022-EPI-ISL-11754696|24-02-2022'[&decimal_date=2022.14794520548,seq_dates="24-02-2022",states="International"]
	'hCoV-19-Colombia-DC-INS-VG-11855-2021-EPI-ISL-8562345|21-12-2021'[&decimal_date=2021.9698630137,seq_dates="21-12-2021",states="International"]
	'hCoV-19-Colombia-DC-LSPSDS-VG-1231871-2021-EPI-ISL-8266906|19-12-2021'[&decimal_date=2021.96438356164,seq_dates="19-12-2021",states="International"]
	'hCoV-19-Colombia-DC-LSPSDS-VG-191818-2022-EPI-ISL-12271859|14-03-2022'[&decimal_date=2022.19726027397,seq_dates="14-03-2022",states="International"]
	'hCoV-19-Colombia-DC-LSPSDS-VG-192924-2022-EPI-ISL-12271841|15-03-2022'[&decimal_date=2022.2,seq_dates="15-03-2022",states="International"]
	'hCoV-19-Colombia-DC-UNIANDES-VG-19235-2022-EPI-ISL-14707111|04-04-2022'[&decimal_date=2022.25479452055,seq_dates="04-04-2022",states="International"]
	'hCoV-19-Colombia-LAG-INS-VG-11039-2021-EPI-ISL-8097183|17-11-2021'[&decimal_date=2021.87671232877,seq_dates="17-11-2021",states="International"]
	'hCoV-19-Colombia-MAG-UCCSMR-VG529-2021-EPI-ISL-7938382|17-11-2021'[&decimal_date=2021.87671232877,seq_dates="17-11-2021",states="International"]
	'hCoV-19-Colombia-SAN-UNIANDES-G037672-2022-EPI-ISL-13830645|01-02-2022'[&decimal_date=2022.08493150685,seq_dates="01-02-2022",states="International"]
	'hCoV-19-Colombia-VAC-FVL-16748029-2022-EPI-ISL-13300378|04-01-2022'[&decimal_date=2022.00821917808,seq_dates="04-01-2022",states="International"]
	'hCoV-19-Colombia-VAC-FVL-66855827-2022-EPI-ISL-13131937|17-02-2022'[&decimal_date=2022.12876712329,seq_dates="17-02-2022",states="International"]
	'hCoV-19-Colombia-VAC-INS-VG-11302-2021-EPI-ISL-8318762|13-12-2021'[&decimal_date=2021.94794520548,seq_dates="13-12-2021",states="International"]
	'hCoV-19-Colombia-VAC-INS-VG-12014-2021-EPI-ISL-8879440|27-12-2021'[&decimal_date=2021.98630136986,seq_dates="27-12-2021",states="International"]
	'hCoV-19-Colombia-VAC-LCO-203223155-2022-EPI-ISL-15977715|14-07-2022'[&decimal_date=2022.53150684932,seq_dates="14-07-2022",states="International"]
	'hCoV-19-Congo-FCRM-158-CeRMI028-2021-EPI-ISL-8097979|17-12-2021'[&decimal_date=2021.95890410959,seq_dates="17-12-2021",states="International"]
	'hCoV-19-Congo-FCRM-176-14828-2022-EPI-ISL-11621468|06-01-2022'[&decimal_date=2022.01369863014,seq_dates="06-01-2022",states="International"]
	'hCoV-19-CostaRica-HNN-3330-1002225474-2022-EPI-ISL-10982897|10-02-2022'[&decimal_date=2022.1095890411,seq_dates="10-02-2022",states="International"]
	'hCoV-19-CostaRica-INC-2403-724590-2021-EPI-ISL-8345738|22-12-2021'[&decimal_date=2021.97260273973,seq_dates="22-12-2021",states="International"]
	'hCoV-19-CostaRica-INC-2438-724755-2021-EPI-ISL-8345712|22-12-2021'[&decimal_date=2021.97260273973,seq_dates="22-12-2021",states="International"]
	'hCoV-19-CostaRica-INC-2446-724771-2021-EPI-ISL-8345704|21-12-2021'[&decimal_date=2021.9698630137,seq_dates="21-12-2021",states="International"]
	'hCoV-19-CostaRica-INC-2468-725026-2021-EPI-ISL-8649226|24-12-2021'[&decimal_date=2021.97808219178,seq_dates="24-12-2021",states="International"]
	'hCoV-19-CostaRica-INC-2822-736132-2022-EPI-ISL-10982638|18-01-2022'[&decimal_date=2022.04657534247,seq_dates="18-01-2022",states="International"]
	'hCoV-19-CostaRica-INC-2908-738260-2022-EPI-ISL-9754840|24-01-2022'[&decimal_date=2022.06301369863,seq_dates="24-01-2022",states="International"]
	'hCoV-19-CostaRica-INC-3023-741297-2022-EPI-ISL-10379599|02-02-2022'[&decimal_date=2022.08767123288,seq_dates="02-02-2022",states="International"]
	'hCoV-19-CostaRica-INC-3406-746838-2022-EPI-ISL-11098445|25-02-2022'[&decimal_date=2022.15068493151,seq_dates="25-02-2022",states="International"]
	'hCoV-19-CostaRica-INC-3710-749667-2022-EPI-ISL-12172368|23-03-2022'[&decimal_date=2022.22191780822,seq_dates="23-03-2022",states="International"]
	'hCoV-19-CostaRica-INC-3720-749782-2022-EPI-ISL-12172387|22-03-2022'[&decimal_date=2022.21917808219,seq_dates="22-03-2022",states="International"]
	'hCoV-19-CostaRica-INC-3940-751619-2022-EPI-ISL-12420534|05-04-2022'[&decimal_date=2022.25753424658,seq_dates="05-04-2022",states="International"]
	'hCoV-19-Coted-Ivoire-GIHSN-HCL022118691601-2022-EPI-ISL-16234195|17-01-2022'
	'hCoV-19-Coted-Ivoire-MTMC-06-272-2022-EPI-ISL-17425652|14-03-2022'
	'hCoV-19-Coted-Ivoire-NMIMR-648404-2021-EPI-ISL-11758615|31-12-2021'
	'hCoV-19-Coted-Ivoire-NMIMR-648422-2021-EPI-ISL-11758639|31-12-2021'
	'hCoV-19-Coted-Ivoire-NMIMR-648620-2021-EPI-ISL-11758650|31-12-2021'
	'hCoV-19-Coted-Ivoire-NMIMR-648633-2021-EPI-ISL-11758644|31-12-2021'
	'hCoV-19-Croatia-20738-2021-EPI-ISL-8845090|29-12-2021'[&decimal_date=2021.99178082192,seq_dates="29-12-2021",states="International"]
	'hCoV-19-Croatia-21062-2021-EPI-ISL-9148692|30-12-2021'[&decimal_date=2021.99452054795,seq_dates="30-12-2021",states="International"]
	'hCoV-19-Croatia-21387-2021-EPI-ISL-9148079|27-12-2021'[&decimal_date=2021.98630136986,seq_dates="27-12-2021",states="International"]
	'hCoV-19-Croatia-22916-2022-EPI-ISL-9385160|11-01-2022'[&decimal_date=2022.02739726027,seq_dates="11-01-2022",states="International"]
	'hCoV-19-Croatia-24617-2022-EPI-ISL-9497109|07-01-2022'[&decimal_date=2022.01643835616,seq_dates="07-01-2022",states="International"]
	'hCoV-19-Croatia-26073-2022-EPI-ISL-9497458|14-01-2022'[&decimal_date=2022.03561643836,seq_dates="14-01-2022",states="International"]
	'hCoV-19-Croatia-26368-2022-EPI-ISL-9860099|20-01-2022'[&decimal_date=2022.05205479452,seq_dates="20-01-2022",states="International"]
	'hCoV-19-Croatia-26598-2022-EPI-ISL-9739403|19-01-2022'[&decimal_date=2022.04931506849,seq_dates="19-01-2022",states="International"]
	'hCoV-19-Croatia-29677-2022-EPI-ISL-10863628|04-02-2022'[&decimal_date=2022.09315068493,seq_dates="04-02-2022",states="International"]
	'hCoV-19-Croatia-30219-2022-EPI-ISL-10581682|09-02-2022'[&decimal_date=2022.10684931507,seq_dates="09-02-2022",states="International"]
	'hCoV-19-Croatia-30378-2022-EPI-ISL-10589059|14-02-2022'[&decimal_date=2022.12054794521,seq_dates="14-02-2022",states="International"]
	'hCoV-19-Croatia-30949-2022-EPI-ISL-10581353|15-02-2022'[&decimal_date=2022.12328767123,seq_dates="15-02-2022",states="International"]
	'hCoV-19-Croatia-31978-2022-EPI-ISL-11268578|01-03-2022'[&decimal_date=2022.16164383562,seq_dates="01-03-2022",states="International"]
	'hCoV-19-Croatia-32325-2022-EPI-ISL-11268704|08-02-2022'[&decimal_date=2022.10410958904,seq_dates="08-02-2022",states="International"]
	'hCoV-19-Croatia-32527-2022-EPI-ISL-11268355|03-03-2022'[&decimal_date=2022.16712328767,seq_dates="03-03-2022",states="International"]
	'hCoV-19-Croatia-33556-2022-EPI-ISL-11564018|16-03-2022'[&decimal_date=2022.20273972603,seq_dates="16-03-2022",states="International"]
	'hCoV-19-Croatia-34399-2022-EPI-ISL-11995199|22-03-2022'[&decimal_date=2022.21917808219,seq_dates="22-03-2022",states="International"]
	'hCoV-19-Croatia-35623-2022-EPI-ISL-12438582|08-04-2022'[&decimal_date=2022.26575342466,seq_dates="08-04-2022",states="International"]
	'hCoV-19-Croatia-36557-2022-EPI-ISL-12853032|03-05-2022'[&decimal_date=2022.33424657534,seq_dates="03-05-2022",states="International"]
	'hCoV-19-Croatia-36827-2022-EPI-ISL-13030734|19-04-2022'[&decimal_date=2022.29589041096,seq_dates="19-04-2022",states="International"]
	'hCoV-19-Croatia-37536-2022-EPI-ISL-13477755|25-05-2022'[&decimal_date=2022.39452054795,seq_dates="25-05-2022",states="International"]
	'hCoV-19-Croatia-39706-2022-EPI-ISL-14570795|08-06-2022'[&decimal_date=2022.43287671233,seq_dates="08-06-2022",states="International"]
	'hCoV-19-Croatia-39719-2022-EPI-ISL-14570807|15-06-2022'[&decimal_date=2022.45205479452,seq_dates="15-06-2022",states="International"]
	'hCoV-19-Croatia-HZJZ-1010-2021-EPI-ISL-7897801|11-12-2021'[&decimal_date=2021.94246575342,seq_dates="11-12-2021",states="International"]
	'hCoV-19-Curacao-CW-RIVM-78540-2021-EPI-ISL-8460365|16-12-2021'[&decimal_date=2021.95616438356,seq_dates="16-12-2021",states="International"]
	'hCoV-19-Curacao-CW-RIVM-80697-2021-EPI-ISL-8724042|23-12-2021'[&decimal_date=2021.97534246575,seq_dates="23-12-2021",states="International"]
	'hCoV-19-Curacao-CW-RIVM-80737-2021-EPI-ISL-9086324|29-12-2021'[&decimal_date=2021.99178082192,seq_dates="29-12-2021",states="International"]
	'hCoV-19-Curacao-CW-RIVM-80742-2021-EPI-ISL-9086329|31-12-2021'[&decimal_date=2021.99726027397,seq_dates="31-12-2021",states="International"]
	'hCoV-19-Curacao-CW-RIVM-84021-2022-EPI-ISL-9530155|12-01-2022'[&decimal_date=2022.0301369863,seq_dates="12-01-2022",states="International"]
	'hCoV-19-Curacao-CW-RIVM-84023-2022-EPI-ISL-9530157|12-01-2022'[&decimal_date=2022.0301369863,seq_dates="12-01-2022",states="International"]
	'hCoV-19-Curacao-CW-RIVM-84033-2022-EPI-ISL-9530167|12-01-2022'[&decimal_date=2022.0301369863,seq_dates="12-01-2022",states="International"]
	'hCoV-19-Curacao-CW-RIVM-85370-2022-EPI-ISL-9530227|23-01-2022'[&decimal_date=2022.0602739726,seq_dates="23-01-2022",states="International"]
	'hCoV-19-Curacao-CW-RIVM-87868-2022-EPI-ISL-10345984|31-01-2022'[&decimal_date=2022.08219178082,seq_dates="31-01-2022",states="International"]
	'hCoV-19-Curacao-CW-RIVM-88436-2022-EPI-ISL-10346028|10-02-2022'[&decimal_date=2022.1095890411,seq_dates="10-02-2022",states="International"]
	'hCoV-19-Curacao-CW-RIVM-92124-2022-EPI-ISL-11407561|01-03-2022'[&decimal_date=2022.16164383562,seq_dates="01-03-2022",states="International"]
	'hCoV-19-Curacao-CW-RIVM-92141-2022-EPI-ISL-11407564|05-03-2022'[&decimal_date=2022.17260273973,seq_dates="05-03-2022",states="International"]
	'hCoV-19-Curacao-CW-RIVM-93027-2022-EPI-ISL-11407566|07-03-2022'[&decimal_date=2022.17808219178,seq_dates="07-03-2022",states="International"]
	'hCoV-19-Curacao-CW-RIVM-93038-2022-EPI-ISL-11407569|11-03-2022'[&decimal_date=2022.18904109589,seq_dates="11-03-2022",states="International"]
	'hCoV-19-Curacao-CW-RIVM-95637-2022-EPI-ISL-11839888|27-03-2022'[&decimal_date=2022.23287671233,seq_dates="27-03-2022",states="International"]
	'hCoV-19-Curacao-CW-RIVM-97675-2022-EPI-ISL-12550532|09-04-2022'[&decimal_date=2022.26849315068,seq_dates="09-04-2022",states="International"]
	'hCoV-19-Cyprus-370950-S17-21-12-2021-EPI-ISL-13773692|21-12-2021'[&decimal_date=2021.9698630137,seq_dates="21-12-2021",states="International"]
	'hCoV-19-Cyprus-371073-S15-21-12-2021-EPI-ISL-13773690|21-12-2021'[&decimal_date=2021.9698630137,seq_dates="21-12-2021",states="International"]
	'hCoV-19-Cyprus-375561-S27-27-12-2021-EPI-ISL-13773701|27-12-2021'[&decimal_date=2021.98630136986,seq_dates="27-12-2021",states="International"]
	'hCoV-19-Cyprus-CING-01-3012-Fa-2021-EPI-ISL-13773706|30-12-2021'[&decimal_date=2021.99452054795,seq_dates="30-12-2021",states="International"]
	'hCoV-19-Cyprus-CING-11-0802-Pa-2022-EPI-ISL-13773878|08-02-2022'[&decimal_date=2022.10410958904,seq_dates="08-02-2022",states="International"]
	'hCoV-19-Cyprus-CING-12-0802-La-2022-EPI-ISL-13773879|08-02-2022'[&decimal_date=2022.10410958904,seq_dates="08-02-2022",states="International"]
	'hCoV-19-Cyprus-CING-15-0301-Ni-2022-EPI-ISL-13773728|03-01-2022'[&decimal_date=2022.00547945205,seq_dates="03-01-2022",states="International"]
	'hCoV-19-Cyprus-CING-15-1602-Li-2022-EPI-ISL-13773907|16-02-2022'[&decimal_date=2022.12602739726,seq_dates="16-02-2022",states="International"]
	'hCoV-19-Cyprus-CING-16-1101-La-2022-EPI-ISL-13773730|11-01-2022'[&decimal_date=2022.02739726027,seq_dates="11-01-2022",states="International"]
	'hCoV-19-Cyprus-CING-47-0401-Ni-2022-EPI-ISL-13773785|04-01-2022'[&decimal_date=2022.00821917808,seq_dates="04-01-2022",states="International"]
	'hCoV-19-Cyprus-CING-67-0102-Ni-2022-EPI-ISL-13773820|01-02-2022'[&decimal_date=2022.08493150685,seq_dates="01-02-2022",states="International"]
	'hCoV-19-Cyprus-CING-73-0102-Li-2022-EPI-ISL-13773833|01-02-2022'[&decimal_date=2022.08493150685,seq_dates="01-02-2022",states="International"]
	'hCoV-19-Cyprus-CING-78-0203-Li-2022-EPI-ISL-13773949|02-03-2022'[&decimal_date=2022.16438356164,seq_dates="02-03-2022",states="International"]
	'hCoV-19-Cyprus-CING-83-1801-La-2022-EPI-ISL-13773852|18-01-2022'[&decimal_date=2022.04657534247,seq_dates="18-01-2022",states="International"]
	'hCoV-19-CzechRepublic-34SVANiz10889-2022-EPI-ISL-13619185|24-06-2022'[&decimal_date=2022.47671232877,seq_dates="24-06-2022",states="International"]
	'hCoV-19-CzechRepublic-BC-B17-09-03-59-2022-EPI-ISL-13251778|18-01-2022'[&decimal_date=2022.04657534247,seq_dates="18-01-2022",states="International"]
	'hCoV-19-CzechRepublic-CSQ4231-2021-EPI-ISL-8541366|25-11-2021'[&decimal_date=2021.89863013699,seq_dates="25-11-2021",states="International"]
	'hCoV-19-CzechRepublic-CSQ4484-2021-EPI-ISL-8541434|28-12-2021'[&decimal_date=2021.98904109589,seq_dates="28-12-2021",states="International"]
	'hCoV-19-CzechRepublic-CSQ4529-2021-EPI-ISL-8541456|31-12-2021'[&decimal_date=2021.99726027397,seq_dates="31-12-2021",states="International"]
	'hCoV-19-CzechRepublic-CSQ6133-2022-EPI-ISL-10125314|10-02-2022'[&decimal_date=2022.1095890411,seq_dates="10-02-2022",states="International"]
	'hCoV-19-CzechRepublic-CSQ6887-2022-EPI-ISL-11464574|13-03-2022'[&decimal_date=2022.19452054795,seq_dates="13-03-2022",states="International"]
	'hCoV-19-CzechRepublic-FNHK-Ps-002381-2021-EPI-ISL-8754102|31-12-2021'[&decimal_date=2021.99726027397,seq_dates="31-12-2021",states="International"]
	'hCoV-19-CzechRepublic-FNHK-Ps-004097-2022-EPI-ISL-11159955|06-03-2022'[&decimal_date=2022.17534246575,seq_dates="06-03-2022",states="International"]
	'hCoV-19-CzechRepublic-FNP2136-2022-EPI-ISL-12156563|02-04-2022'[&decimal_date=2022.24931506849,seq_dates="02-04-2022",states="International"]
	'hCoV-19-CzechRepublic-KNL-2021-110119140-2021-EPI-ISL-6862005|26-11-2021'[&decimal_date=2021.90136986301,seq_dates="26-11-2021",states="International"]
	'hCoV-19-CzechRepublic-KNL-2021-110119140-2021-p2-EPI-ISL-7728494|26-11-2021'[&decimal_date=2021.90136986301,seq_dates="26-11-2021",states="International"]
	'hCoV-19-CzechRepublic-NAT-22-08600-2022-EPI-ISL-9650861|23-01-2022'[&decimal_date=2022.0602739726,seq_dates="23-01-2022",states="International"]
	'hCoV-19-CzechRepublic-NAT-22-17102-2022-EPI-ISL-10253060|12-02-2022'[&decimal_date=2022.11506849315,seq_dates="12-02-2022",states="International"]
	'hCoV-19-CzechRepublic-NRL-18593-2021-EPI-ISL-8414362|30-11-2021'[&decimal_date=2021.91232876712,seq_dates="30-11-2021",states="International"]
	'hCoV-19-CzechRepublic-NRL-19600-2021-EPI-ISL-8384065|23-12-2021'[&decimal_date=2021.97534246575,seq_dates="23-12-2021",states="International"]
	'hCoV-19-CzechRepublic-NRL-s2354-2022-EPI-ISL-12285373|01-04-2022'[&decimal_date=2022.24657534247,seq_dates="01-04-2022",states="International"]
	'hCoV-19-CzechRepublic-NRL-s3599-2022-EPI-ISL-13391387|06-06-2022'[&decimal_date=2022.42739726027,seq_dates="06-06-2022",states="International"]
	'hCoV-19-CzechRepublic-NRL-s626-2022-EPI-ISL-10590497|28-01-2022'[&decimal_date=2022.07397260274,seq_dates="28-01-2022",states="International"]
	'hCoV-19-CzechRepublic-UKDD-ZUUL-D202205672-2022-EPI-ISL-11354615|06-03-2022'[&decimal_date=2022.17534246575,seq_dates="06-03-2022",states="International"]
	'hCoV-19-CzechRepublic-UMTM455148-2022-EPI-ISL-11008800|19-02-2022'[&decimal_date=2022.13424657534,seq_dates="19-02-2022",states="International"]
	'hCoV-19-DRC-INRB-RDC-0292-2022-EPI-ISL-17190907|17-02-2022'[&decimal_date=2022.12876712329,seq_dates="17-02-2022",states="International"]
	'hCoV-19-DRC-INRB-RDC-0299-2022-EPI-ISL-17190911|18-02-2022'[&decimal_date=2022.13150684931,seq_dates="18-02-2022",states="International"]
	'hCoV-19-DRC-INRB-RDC-0301-2022-EPI-ISL-17190913|18-02-2022'[&decimal_date=2022.13150684931,seq_dates="18-02-2022",states="International"]
	'hCoV-19-DRC-INRB-RDC-0336-2022-EPI-ISL-17190923|07-03-2022'[&decimal_date=2022.17808219178,seq_dates="07-03-2022",states="International"]
	'hCoV-19-DRC-INRB-RDC-0337-2022-EPI-ISL-17190924|07-03-2022'[&decimal_date=2022.17808219178,seq_dates="07-03-2022",states="International"]
	'hCoV-19-DRC-INRB-RDC-1296-2022-EPI-ISL-15297228|02-01-2022'[&decimal_date=2022.00273972603,seq_dates="02-01-2022",states="International"]
	'hCoV-19-DRC-INRB-RDC-688-2021-EPI-ISL-9570947|25-11-2021'[&decimal_date=2021.89863013699,seq_dates="25-11-2021",states="International"]
	'hCoV-19-DRC-INRB-RDC-689-2021-EPI-ISL-9570948|19-11-2021'[&decimal_date=2021.88219178082,seq_dates="19-11-2021",states="International"]
	'hCoV-19-DRC-INRB-RDC-706-2021-EPI-ISL-9570964|29-11-2021'[&decimal_date=2021.9095890411,seq_dates="29-11-2021",states="International"]
	'hCoV-19-DRC-INRB-RDC-713-2021-EPI-ISL-9570970|27-11-2021'[&decimal_date=2021.90410958904,seq_dates="27-11-2021",states="International"]
	'hCoV-19-DRC-INRB-RDC-728-2021-EPI-ISL-9570984|24-11-2021'[&decimal_date=2021.89589041096,seq_dates="24-11-2021",states="International"]
	'hCoV-19-DRC-INRB-RDC-731-2021-EPI-ISL-9570986|02-12-2021'[&decimal_date=2021.91780821918,seq_dates="02-12-2021",states="International"]
	'hCoV-19-DRC-INRB-RDC-948-2021-EPI-ISL-9571077|15-12-2021'[&decimal_date=2021.95342465753,seq_dates="15-12-2021",states="International"]
	'hCoV-19-DRC-INRB-RDC-972-2021-EPI-ISL-9571090|15-12-2021'[&decimal_date=2021.95342465753,seq_dates="15-12-2021",states="International"]
	'hCoV-19-DRC-INRB-RDC-978-2021-EPI-ISL-9571094|16-12-2021'[&decimal_date=2021.95616438356,seq_dates="16-12-2021",states="International"]
	'hCoV-19-DRC-INRB-RDC-985-2021-EPI-ISL-9571098|17-12-2021'[&decimal_date=2021.95890410959,seq_dates="17-12-2021",states="International"]
	'hCoV-19-DRC-RDC-575-2022-EPI-ISL-11677211|07-01-2022'[&decimal_date=2022.01643835616,seq_dates="07-01-2022",states="International"]
	'hCoV-19-Denmark-DCGC-250857-2021-EPI-ISL-7602647|29-11-2021'[&decimal_date=2021.9095890411,seq_dates="29-11-2021",states="International"]
	'hCoV-19-Denmark-DCGC-289124-2021-EPI-ISL-8249981|26-12-2021'[&decimal_date=2021.98356164384,seq_dates="26-12-2021",states="International"]
	'hCoV-19-Denmark-DCGC-289409-2021-EPI-ISL-8250231|20-12-2021'[&decimal_date=2021.96712328767,seq_dates="20-12-2021",states="International"]
	'hCoV-19-Denmark-DCGC-289497-2021-EPI-ISL-8250300|16-12-2021'[&decimal_date=2021.95616438356,seq_dates="16-12-2021",states="International"]
	'hCoV-19-Denmark-DCGC-297627-2021-EPI-ISL-8458459|31-12-2021'[&decimal_date=2021.99726027397,seq_dates="31-12-2021",states="International"]
	'hCoV-19-Denmark-DCGC-298099-2021-EPI-ISL-8459430|28-12-2021'[&decimal_date=2021.98904109589,seq_dates="28-12-2021",states="International"]
	'hCoV-19-Denmark-DCGC-308729-2022-EPI-ISL-8655518|07-01-2022'[&decimal_date=2022.01643835616,seq_dates="07-01-2022",states="International"]
	'hCoV-19-Denmark-DCGC-312667-2022-EPI-ISL-8767383|07-01-2022'[&decimal_date=2022.01643835616,seq_dates="07-01-2022",states="International"]
	'hCoV-19-Denmark-DCGC-315037-2021-EPI-ISL-8806166|31-12-2021'[&decimal_date=2021.99726027397,seq_dates="31-12-2021",states="International"]
	'hCoV-19-Denmark-DCGC-349114-2022-EPI-ISL-9564818|26-01-2022'[&decimal_date=2022.06849315068,seq_dates="26-01-2022",states="International"]
	'hCoV-19-Denmark-DCGC-357445-2022-EPI-ISL-9738735|01-02-2022'[&decimal_date=2022.08493150685,seq_dates="01-02-2022",states="International"]
	'hCoV-19-Denmark-DCGC-362829-2022-EPI-ISL-9856139|04-02-2022'[&decimal_date=2022.09315068493,seq_dates="04-02-2022",states="International"]
	'hCoV-19-Denmark-DCGC-367436-2022-EPI-ISL-9971385|08-02-2022'[&decimal_date=2022.10410958904,seq_dates="08-02-2022",states="International"]
	'hCoV-19-Denmark-DCGC-371096-2022-EPI-ISL-10061464|11-02-2022'[&decimal_date=2022.11232876712,seq_dates="11-02-2022",states="International"]
	'hCoV-19-Denmark-DCGC-417961-2022-EPI-ISL-10982065|05-03-2022'[&decimal_date=2022.17260273973,seq_dates="05-03-2022",states="International"]
	'hCoV-19-Denmark-DCGC-419614-2022-EPI-ISL-11024894|07-03-2022'[&decimal_date=2022.17808219178,seq_dates="07-03-2022",states="International"]
	'hCoV-19-Denmark-DCGC-441903-2022-EPI-ISL-11347137|18-03-2022'[&decimal_date=2022.20821917808,seq_dates="18-03-2022",states="International"]
	'hCoV-19-Denmark-DCGC-442030-2022-EPI-ISL-11347294|17-03-2022'[&decimal_date=2022.20547945205,seq_dates="17-03-2022",states="International"]
	'hCoV-19-Denmark-DCGC-479522-2022-EPI-ISL-12138260|09-04-2022'[&decimal_date=2022.26849315068,seq_dates="09-04-2022",states="International"]
	'hCoV-19-Denmark-DCGC-481013-2022-EPI-ISL-12158720|10-04-2022'[&decimal_date=2022.27123287671,seq_dates="10-04-2022",states="International"]
	'hCoV-19-Denmark-DCGC-481543-2022-EPI-ISL-12159917|04-03-2022'[&decimal_date=2022.1698630137,seq_dates="04-03-2022",states="International"]
	'hCoV-19-Denmark-DCGC-486838-2022-EPI-ISL-12166094|08-04-2022'[&decimal_date=2022.26575342466,seq_dates="08-04-2022",states="International"]
	'hCoV-19-Denmark-DCGC-497931-2022-EPI-ISL-12319380|21-04-2022'[&decimal_date=2022.30136986301,seq_dates="21-04-2022",states="International"]
	'hCoV-19-Denmark-DCGC-512801-2022-EPI-ISL-12701556|05-05-2022'[&decimal_date=2022.3397260274,seq_dates="05-05-2022",states="International"]
	'hCoV-19-Denmark-DCGC-518302-2022-EPI-ISL-12895593|19-05-2022'[&decimal_date=2022.37808219178,seq_dates="19-05-2022",states="International"]
	'hCoV-19-Denmark-DCGC-525411-2022-EPI-ISL-13158212|15-05-2022'[&decimal_date=2022.36712328767,seq_dates="15-05-2022",states="International"]
	'hCoV-19-Denmark-DCGC-602131-2021-EPI-ISL-15632006|30-11-2021'[&decimal_date=2021.91232876712,seq_dates="30-11-2021",states="International"]
	'hCoV-19-Denmark-DCGC-602150-2021-EPI-ISL-15632030|30-11-2021'[&decimal_date=2021.91232876712,seq_dates="30-11-2021",states="International"]
	'hCoV-19-Denmark-DCGC-602153-2021-EPI-ISL-15632033|30-11-2021'[&decimal_date=2021.91232876712,seq_dates="30-11-2021",states="International"]
	'hCoV-19-Djibouti-NAMRU3-A155-2022-EPI-ISL-10038206|03-01-2022'[&decimal_date=2022.00547945205,seq_dates="03-01-2022",states="International"]
	'hCoV-19-Djibouti-NAMRU3-A163-2022-EPI-ISL-9712196|03-01-2022'[&decimal_date=2022.00547945205,seq_dates="03-01-2022",states="International"]
	'hCoV-19-Djibouti-NAMRU3-A370-2021-EPI-ISL-9712210|31-12-2021'[&decimal_date=2021.99726027397,seq_dates="31-12-2021",states="International"]
	'hCoV-19-Djibouti-NAMRU3-A456-2021-EPI-ISL-9712224|29-12-2021'[&decimal_date=2021.99178082192,seq_dates="29-12-2021",states="International"]
	'hCoV-19-Djibouti-NAMRU3-A540-2021-EPI-ISL-9712237|30-12-2021'[&decimal_date=2021.99452054795,seq_dates="30-12-2021",states="International"]
	'hCoV-19-Djibouti-NAMRU3-B834-2022-EPI-ISL-11533184|23-01-2022'[&decimal_date=2022.0602739726,seq_dates="23-01-2022",states="International"]
	'hCoV-19-Djibouti-NAMRU3-B865-2022-EPI-ISL-11533192|06-02-2022'[&decimal_date=2022.09863013699,seq_dates="06-02-2022",states="International"]
	'hCoV-19-Djibouti-NAMRU3-B882-2022-EPI-ISL-11533199|02-02-2022'[&decimal_date=2022.08767123288,seq_dates="02-02-2022",states="International"]
	'hCoV-19-Djibouti-NAMRU3-B884-2022-EPI-ISL-11533200|01-02-2022'[&decimal_date=2022.08493150685,seq_dates="01-02-2022",states="International"]
	'hCoV-19-Djibouti-NAMRU3-C111-2022-EPI-ISL-11533208|27-01-2022'[&decimal_date=2022.07123287671,seq_dates="27-01-2022",states="International"]
	'hCoV-19-Djibouti-NAMRU3-C595-2022-EPI-ISL-11533218|07-02-2022'[&decimal_date=2022.10136986301,seq_dates="07-02-2022",states="International"]
	'hCoV-19-Djibouti-NAMRU3-C614-2022-EPI-ISL-13719642|07-02-2022'[&decimal_date=2022.10136986301,seq_dates="07-02-2022",states="International"]
	'hCoV-19-Djibouti-NAMRU3-CI-024-2021-EPI-ISL-9712288|30-12-2021'[&decimal_date=2021.99452054795,seq_dates="30-12-2021",states="International"]
	'hCoV-19-Djibouti-NAMRU3-CI-032-2022-EPI-ISL-10038187|02-01-2022'[&decimal_date=2022.00273972603,seq_dates="02-01-2022",states="International"]
	'hCoV-19-Djibouti-NAMRU3-H511-2021-EPI-ISL-9712298|16-12-2021'[&decimal_date=2021.95616438356,seq_dates="16-12-2021",states="International"]
	'hCoV-19-Dominica-139292-2022-EPI-ISL-13091756|10-02-2022'[&decimal_date=2022.1095890411,seq_dates="10-02-2022",states="International"]
	'hCoV-19-Dominica-139296-2022-EPI-ISL-13091760|22-03-2022'[&decimal_date=2022.21917808219,seq_dates="22-03-2022",states="International"]
	'hCoV-19-DominicanRepublic-1563523-ICGES-2021-EPI-ISL-9802239|02-12-2021'[&decimal_date=2021.91780821918,seq_dates="02-12-2021",states="International"]
	'hCoV-19-DominicanRepublic-1587536-ICGES-2021-EPI-ISL-9802246|06-12-2021'[&decimal_date=2021.92876712329,seq_dates="06-12-2021",states="International"]
	'hCoV-19-DominicanRepublic-1597130-ICGES-2021-EPI-ISL-9802265|23-12-2021'[&decimal_date=2021.97534246575,seq_dates="23-12-2021",states="International"]
	'hCoV-19-DominicanRepublic-1599958-ICGES-2021-EPI-ISL-9802277|23-12-2021'[&decimal_date=2021.97534246575,seq_dates="23-12-2021",states="International"]
	'hCoV-19-DominicanRepublic-1826588-LNSPDD-2022-EPI-ISL-9799169|25-01-2022'[&decimal_date=2022.06575342466,seq_dates="25-01-2022",states="International"]
	'hCoV-19-DominicanRepublic-1859047-LNSPDD-2022-EPI-ISL-10398031|05-01-2022'[&decimal_date=2022.01095890411,seq_dates="05-01-2022",states="International"]
	'hCoV-19-DominicanRepublic-1859200-LNSPDD-2022-EPI-ISL-10398033|16-02-2022'[&decimal_date=2022.12602739726,seq_dates="16-02-2022",states="International"]
	'hCoV-19-DominicanRepublic-1859468-LNSPDD-2022-EPI-ISL-10398034|16-02-2022'[&decimal_date=2022.12602739726,seq_dates="16-02-2022",states="International"]
	'hCoV-19-DominicanRepublic-1862950-LNSPDD-2022-EPI-ISL-10398035|15-02-2022'[&decimal_date=2022.12328767123,seq_dates="15-02-2022",states="International"]
	'hCoV-19-DominicanRepublic-DR-AFI218-2022-EPI-ISL-16104089|25-05-2022'[&decimal_date=2022.39452054795,seq_dates="25-05-2022",states="International"]
	'hCoV-19-DominicanRepublic-DR-Yale-21425-2022-EPI-ISL-15096311|01-03-2022'[&decimal_date=2022.16164383562,seq_dates="01-03-2022",states="International"]
	'hCoV-19-DominicanRepublic-DR-Yale-21426-2022-EPI-ISL-15096312|01-04-2022'[&decimal_date=2022.24657534247,seq_dates="01-04-2022",states="International"]
	'hCoV-19-DominicanRepublic-DR-Yale-21427-2022-EPI-ISL-15096313|01-05-2022'[&decimal_date=2022.32876712329,seq_dates="01-05-2022",states="International"]
	'hCoV-19-DominicanRepublic-DR-Yale-21428-2022-EPI-ISL-15096314|01-05-2022'[&decimal_date=2022.32876712329,seq_dates="01-05-2022",states="International"]
	'hCoV-19-DominicanRepublic-DR-Yale-21430-2022-EPI-ISL-15096316|01-06-2022'[&decimal_date=2022.41369863014,seq_dates="01-06-2022",states="International"]
	'hCoV-19-DominicanRepublic-DR-Yale-21432-2022-EPI-ISL-15096318|01-07-2022'[&decimal_date=2022.49589041096,seq_dates="01-07-2022",states="International"]
	'hCoV-19-DominicanRepublic-DR-Yale-21433-2022-EPI-ISL-15096319|01-07-2022'[&decimal_date=2022.49589041096,seq_dates="01-07-2022",states="International"]
	'hCoV-19-DominicanRepublic-DR-Yale-21435-2022-EPI-ISL-15096321|01-07-2022'[&decimal_date=2022.49589041096,seq_dates="01-07-2022",states="International"]
	'hCoV-19-DominicanRepublic-DR-Yale-21445-2022-EPI-ISL-15096326|13-01-2022'[&decimal_date=2022.03287671233,seq_dates="13-01-2022",states="International"]
	'hCoV-19-DominicanRepublic-DR-Yale-21453-2022-EPI-ISL-15096332|14-01-2022'[&decimal_date=2022.03561643836,seq_dates="14-01-2022",states="International"]
	'hCoV-19-DominicanRepublic-DR-Yale-21455-2022-EPI-ISL-15096334|17-01-2022'[&decimal_date=2022.04383561644,seq_dates="17-01-2022",states="International"]
	'hCoV-19-EastTimor-898261-2022-EPI-ISL-14710807|31-01-2022'[&decimal_date=2022.08219178082,seq_dates="31-01-2022",states="International"]
	'hCoV-19-Ecuador-NIC-INSPI-105447-2022-EPI-ISL-9417085|03-01-2022'[&decimal_date=2022.00547945205,seq_dates="03-01-2022",states="International"]
	'hCoV-19-Ecuador-NIC-INSPI-106858-2022-EPI-ISL-9417161|11-01-2022'[&decimal_date=2022.02739726027,seq_dates="11-01-2022",states="International"]
	'hCoV-19-Ecuador-NIC-INSPI-108160-2022-EPI-ISL-9417166|14-01-2022'[&decimal_date=2022.03561643836,seq_dates="14-01-2022",states="International"]
	'hCoV-19-Ecuador-NIC-INSPI-111576-2022-EPI-ISL-11009501|09-02-2022'[&decimal_date=2022.10684931507,seq_dates="09-02-2022",states="International"]
	'hCoV-19-Ecuador-NIC-INSPI-113752-2022-EPI-ISL-12598433|04-04-2022'[&decimal_date=2022.25479452055,seq_dates="04-04-2022",states="International"]
	'hCoV-19-Ecuador-NIC-INSPI-1812-5654-2022-EPI-ISL-12219408|01-04-2022'[&decimal_date=2022.24657534247,seq_dates="01-04-2022",states="International"]
	'hCoV-19-Ecuador-NIC-INSPI-20211221005-2021-EPI-ISL-12877015|22-12-2021'[&decimal_date=2021.97260273973,seq_dates="22-12-2021",states="International"]
	'hCoV-19-Ecuador-NIC-INSPI-399436-2022-EPI-ISL-11009395|07-02-2022'[&decimal_date=2022.10136986301,seq_dates="07-02-2022",states="International"]
	'hCoV-19-Ecuador-NIC-INSPI-62073-2021-EPI-ISL-8406390|21-12-2021'[&decimal_date=2021.9698630137,seq_dates="21-12-2021",states="International"]
	'hCoV-19-Ecuador-NIC-INSPI-7212973-2021-EPI-ISL-8011756|15-12-2021'[&decimal_date=2021.95342465753,seq_dates="15-12-2021",states="International"]
	'hCoV-19-Ecuador-NIC-INSPI-94578-2022-EPI-ISL-14081195|01-07-2022'[&decimal_date=2022.49589041096,seq_dates="01-07-2022",states="International"]
	'hCoV-19-Ecuador-USFQ-2317-2021-EPI-ISL-8183444|25-11-2021'[&decimal_date=2021.89863013699,seq_dates="25-11-2021",states="International"]
	'hCoV-19-Ecuador-USFQ-2534-2022-EPI-ISL-9489264|05-01-2022'[&decimal_date=2022.01095890411,seq_dates="05-01-2022",states="International"]
	'hCoV-19-Ecuador-USFQ-2814-2022-EPI-ISL-11012551|28-01-2022'[&decimal_date=2022.07397260274,seq_dates="28-01-2022",states="International"]
	'hCoV-19-Ecuador-USFQ-3014-2022-EPI-ISL-11048418|09-02-2022'[&decimal_date=2022.10684931507,seq_dates="09-02-2022",states="International"]
	'hCoV-19-Ecuador-USFQ-3025-2021-EPI-ISL-11048429|30-12-2021'[&decimal_date=2021.99452054795,seq_dates="30-12-2021",states="International"]
	'hCoV-19-Ecuador-USFQ-3211-2022-EPI-ISL-11515603|04-03-2022'[&decimal_date=2022.1698630137,seq_dates="04-03-2022",states="International"]
	'hCoV-19-Ecuador-USFQ-3335-2022-EPI-ISL-12590931|22-04-2022'[&decimal_date=2022.30410958904,seq_dates="22-04-2022",states="International"]
	'hCoV-19-Egypt-CPHL-21522-2022-EPI-ISL-12572250|07-01-2022'[&decimal_date=2022.01643835616,seq_dates="07-01-2022",states="International"]
	'hCoV-19-Egypt-CPHL-21626-2022-EPI-ISL-12572328|16-01-2022'[&decimal_date=2022.04109589041,seq_dates="16-01-2022",states="International"]
	'hCoV-19-Egypt-CPHL-21664-2022-EPI-ISL-12572363|13-01-2022'[&decimal_date=2022.03287671233,seq_dates="13-01-2022",states="International"]
	'hCoV-19-Egypt-CPHL-21780-2022-EPI-ISL-12572459|12-01-2022'[&decimal_date=2022.0301369863,seq_dates="12-01-2022",states="International"]
	'hCoV-19-Egypt-CPHL-21807-2022-EPI-ISL-12607658|05-03-2022'[&decimal_date=2022.17260273973,seq_dates="05-03-2022",states="International"]
	'hCoV-19-Egypt-CPHL-21870-2022-EPI-ISL-12607721|27-02-2022'[&decimal_date=2022.15616438356,seq_dates="27-02-2022",states="International"]
	'hCoV-19-Egypt-CPHL-21871-2022-EPI-ISL-12607722|27-02-2022'[&decimal_date=2022.15616438356,seq_dates="27-02-2022",states="International"]
	'hCoV-19-Egypt-CPHL-21985-2022-EPI-ISL-12607816|31-01-2022'[&decimal_date=2022.08219178082,seq_dates="31-01-2022",states="International"]
	'hCoV-19-Egypt-CPHL-EGY21004-2021-EPI-ISL-9047357|07-12-2021'[&decimal_date=2021.93150684932,seq_dates="07-12-2021",states="International"]
	'hCoV-19-Egypt-CPHL-EGY21005-2021-EPI-ISL-9047358|09-12-2021'[&decimal_date=2021.93698630137,seq_dates="09-12-2021",states="International"]
	'hCoV-19-Egypt-CPHL-EGY21048-2021-EPI-ISL-9047400|04-12-2021'[&decimal_date=2021.92328767123,seq_dates="04-12-2021",states="International"]
	'hCoV-19-Egypt-CPHL-EGY21049-2021-EPI-ISL-9047401|06-12-2021'[&decimal_date=2021.92876712329,seq_dates="06-12-2021",states="International"]
	'hCoV-19-Egypt-CPHL-EGY21052-2021-EPI-ISL-9047404|06-12-2021'[&decimal_date=2021.92876712329,seq_dates="06-12-2021",states="International"]
	'hCoV-19-Egypt-CPHL-EGY22221-2022-EPI-ISL-15270452|01-05-2022'[&decimal_date=2022.32876712329,seq_dates="01-05-2022",states="International"]
	'hCoV-19-Egypt-CPHL-EGY22246-2022-EPI-ISL-15270474|23-05-2022'[&decimal_date=2022.38904109589,seq_dates="23-05-2022",states="International"]
	'hCoV-19-Egypt-CPHL-EGY22334-2022-EPI-ISL-15270549|21-06-2022'[&decimal_date=2022.46849315068,seq_dates="21-06-2022",states="International"]
	'hCoV-19-Egypt-CPHL-EGY22336-2022-EPI-ISL-15270550|21-06-2022'[&decimal_date=2022.46849315068,seq_dates="21-06-2022",states="International"]
	'hCoV-19-Egypt-CPHL-EGY22345-2022-EPI-ISL-15270559|21-06-2022'[&decimal_date=2022.46849315068,seq_dates="21-06-2022",states="International"]
	'hCoV-19-Egypt-CPHL-EGY22357-2022-EPI-ISL-15270571|21-06-2022'[&decimal_date=2022.46849315068,seq_dates="21-06-2022",states="International"]
	'hCoV-19-ElSalvador-INC-LNSP-178-2021-EPI-ISL-9915394|22-12-2021'[&decimal_date=2021.97260273973,seq_dates="22-12-2021",states="International"]
	'hCoV-19-ElSalvador-INC-LNSP-179-2021-EPI-ISL-9915395|22-12-2021'[&decimal_date=2021.97260273973,seq_dates="22-12-2021",states="International"]
	'hCoV-19-ElSalvador-INC-LNSP-181-2021-EPI-ISL-9915397|25-12-2021'[&decimal_date=2021.98082191781,seq_dates="25-12-2021",states="International"]
	'hCoV-19-ElSalvador-INC-LNSP-183-2022-EPI-ISL-13839601|28-03-2022'[&decimal_date=2022.23561643836,seq_dates="28-03-2022",states="International"]
	'hCoV-19-ElSalvador-INC-LNSP-193-2022-EPI-ISL-13839612|13-02-2022'[&decimal_date=2022.11780821918,seq_dates="13-02-2022",states="International"]
	'hCoV-19-ElSalvador-SEC-1-GMI-2021-EPI-ISL-11680229|05-12-2021'[&decimal_date=2021.92602739726,seq_dates="05-12-2021",states="International"]
	'hCoV-19-England-ALDP-30B737F-2021-EPI-ISL-8491164|31-12-2021'[&decimal_date=2021.99726027397,seq_dates="31-12-2021",states="International"]
	'hCoV-19-England-ALDP-3171B1E-2022-EPI-ISL-8697623|07-01-2022'[&decimal_date=2022.01643835616,seq_dates="07-01-2022",states="International"]
	'hCoV-19-England-BRBR-3146AF7-2022-EPI-ISL-8658292|05-01-2022'[&decimal_date=2022.01095890411,seq_dates="05-01-2022",states="International"]
	'hCoV-19-England-DHSC-CYBNOFI-2022-EPI-ISL-11931313|19-02-2022'[&decimal_date=2022.13424657534,seq_dates="19-02-2022",states="International"]
	'hCoV-19-England-DHSC-CYDFT9Z-2021-EPI-ISL-10448522|31-10-2021'[&decimal_date=2021.8301369863,seq_dates="31-10-2021",states="International"]
	'hCoV-19-England-DHSC-CYYQYP6-2022-EPI-ISL-11954581|26-01-2022'[&decimal_date=2022.06849315068,seq_dates="26-01-2022",states="International"]
	'hCoV-19-England-LSPA-3D0B184-2022-EPI-ISL-11918575|01-04-2022'[&decimal_date=2022.24657534247,seq_dates="01-04-2022",states="International"]
	'hCoV-19-England-MILK-2C03E2F-2021-EPI-ISL-7037264|26-11-2021'[&decimal_date=2021.90136986301,seq_dates="26-11-2021",states="International"]
	'hCoV-19-England-MILK-2C15D69-2021-EPI-ISL-7022755|26-11-2021'[&decimal_date=2021.90136986301,seq_dates="26-11-2021",states="International"]
	'hCoV-19-England-MILK-309871E-2021-EPI-ISL-8496349|22-11-2021'[&decimal_date=2021.8904109589,seq_dates="22-11-2021",states="International"]
	'hCoV-19-England-MILK-3672B54-2022-EPI-ISL-9991383|10-02-2022'[&decimal_date=2022.1095890411,seq_dates="10-02-2022",states="International"]
	'hCoV-19-England-MILK-36CA425-2022-EPI-ISL-10108500|14-02-2022'[&decimal_date=2022.12054794521,seq_dates="14-02-2022",states="International"]
	'hCoV-19-England-MILK-372F065-2022-EPI-ISL-10245760|16-02-2022'[&decimal_date=2022.12602739726,seq_dates="16-02-2022",states="International"]
	'hCoV-19-England-NORT-YBR6X5-2021-EPI-ISL-8516896|17-12-2021'[&decimal_date=2021.95890410959,seq_dates="17-12-2021",states="International"]
	'hCoV-19-England-PHEC-3U0AEU81-2021-EPI-ISL-7684970|29-11-2021'[&decimal_date=2021.9095890411,seq_dates="29-11-2021",states="International"]
	'hCoV-19-England-PHEC-YYBI4O3-2021-EPI-ISL-8287153|20-12-2021'[&decimal_date=2021.96712328767,seq_dates="20-12-2021",states="International"]
	'hCoV-19-England-PHEC-YYDI9JB-2022-EPI-ISL-11744281|11-03-2022'[&decimal_date=2022.18904109589,seq_dates="11-03-2022",states="International"]
	'hCoV-19-England-PHEC-YYF87NC-2022-EPI-ISL-12917955|04-05-2022'[&decimal_date=2022.33698630137,seq_dates="04-05-2022",states="International"]
	'hCoV-19-England-PHEC-YYFJD4T-2022-EPI-ISL-12918125|04-05-2022'[&decimal_date=2022.33698630137,seq_dates="04-05-2022",states="International"]
	'hCoV-19-England-PHEC-YYFMIRE-2022-EPI-ISL-13000815|12-05-2022'[&decimal_date=2022.35890410959,seq_dates="12-05-2022",states="International"]
	'hCoV-19-England-PHEP-YYDMU1X-2021-EPI-ISL-8928164|27-12-2021'[&decimal_date=2021.98630136986,seq_dates="27-12-2021",states="International"]
	'hCoV-19-England-PHEP-YYFN1G3-2022-EPI-ISL-13476050|11-06-2022'[&decimal_date=2022.44109589041,seq_dates="11-06-2022",states="International"]
	'hCoV-19-England-PHEP-YYFN1YF-2022-EPI-ISL-13476065|12-06-2022'[&decimal_date=2022.44383561644,seq_dates="12-06-2022",states="International"]
	'hCoV-19-England-PHEP-YYFNTW7-2022-EPI-ISL-13476413|13-06-2022'[&decimal_date=2022.44657534247,seq_dates="13-06-2022",states="International"]
	'hCoV-19-England-PHEP-YYFQ4NB-2022-EPI-ISL-14172905|06-07-2022'[&decimal_date=2022.5095890411,seq_dates="06-07-2022",states="International"]
	'hCoV-19-England-QEUH-32D46F9-2022-EPI-ISL-8997703|16-01-2022'[&decimal_date=2022.04109589041,seq_dates="16-01-2022",states="International"]
	'hCoV-19-England-QEUH-3D1B9F2-2022-EPI-ISL-13712541|04-04-2022'[&decimal_date=2022.25479452055,seq_dates="04-04-2022",states="International"]
	'hCoV-19-England-QEUH-3E46052-2022-EPI-ISL-13277309|06-06-2022'[&decimal_date=2022.42739726027,seq_dates="06-06-2022",states="International"]
	'hCoV-19-England-QEUH-3EE07CE-2022-EPI-ISL-13956634|10-07-2022'[&decimal_date=2022.52054794521,seq_dates="10-07-2022",states="International"]
	'hCoV-19-EquatorialGuinea-0014-2022-EPI-ISL-14710808|15-01-2022'[&decimal_date=2022.03835616438,seq_dates="15-01-2022",states="International"]
	'hCoV-19-EquatorialGuinea-C27002-2022-EPI-ISL-12782617|03-01-2022'[&decimal_date=2022.00547945205,seq_dates="03-01-2022",states="International"]
	'hCoV-19-Estonia-18731855-2021-EPI-ISL-9462870|29-12-2021'[&decimal_date=2021.99178082192,seq_dates="29-12-2021",states="International"]
	'hCoV-19-Estonia-18807845-2021-EPI-ISL-8699503|20-12-2021'[&decimal_date=2021.96712328767,seq_dates="20-12-2021",states="International"]
	'hCoV-19-Estonia-18849790-2021-EPI-ISL-9462719|29-12-2021'[&decimal_date=2021.99178082192,seq_dates="29-12-2021",states="International"]
	'hCoV-19-Estonia-19017295-2022-EPI-ISL-9649749|01-01-2022'[&decimal_date=2022.0,seq_dates="01-01-2022",states="International"]
	'hCoV-19-Estonia-19017863-2022-EPI-ISL-9663117|10-01-2022'[&decimal_date=2022.02465753425,seq_dates="10-01-2022",states="International"]
	'hCoV-19-Estonia-19268165-2022-EPI-ISL-11923275|22-03-2022'[&decimal_date=2022.21917808219,seq_dates="22-03-2022",states="International"]
	'hCoV-19-Estonia-RC0273669-2021-EPI-ISL-8699506|21-12-2021'[&decimal_date=2021.9698630137,seq_dates="21-12-2021",states="International"]
	'hCoV-19-Estonia-RC0307512-2022-EPI-ISL-9663254|07-01-2022'[&decimal_date=2022.01643835616,seq_dates="07-01-2022",states="International"]
	'hCoV-19-Estonia-RC0385325-2022-EPI-ISL-9963342|25-01-2022'[&decimal_date=2022.06575342466,seq_dates="25-01-2022",states="International"]
	'hCoV-19-Estonia-RC0454289-2022-EPI-ISL-10798702|03-02-2022'[&decimal_date=2022.0904109589,seq_dates="03-02-2022",states="International"]
	'hCoV-19-Estonia-RC0465173-2022-EPI-ISL-10798742|04-02-2022'[&decimal_date=2022.09315068493,seq_dates="04-02-2022",states="International"]
	'hCoV-19-Estonia-RC0513176-2022-EPI-ISL-10799066|12-02-2022'[&decimal_date=2022.11506849315,seq_dates="12-02-2022",states="International"]
	'hCoV-19-Estonia-RC0565556-2022-EPI-ISL-11739493|21-02-2022'[&decimal_date=2022.1397260274,seq_dates="21-02-2022",states="International"]
	'hCoV-19-Estonia-RC0591716-2022-EPI-ISL-11287502|26-02-2022'[&decimal_date=2022.15342465753,seq_dates="26-02-2022",states="International"]
	'hCoV-19-Estonia-RC0622158-2022-EPI-ISL-11540489|07-03-2022'[&decimal_date=2022.17808219178,seq_dates="07-03-2022",states="International"]
	'hCoV-19-Estonia-RC0623811-2022-EPI-ISL-11540506|07-03-2022'[&decimal_date=2022.17808219178,seq_dates="07-03-2022",states="International"]
	'hCoV-19-Estonia-RC0633347-2022-EPI-ISL-11736933|10-03-2022'[&decimal_date=2022.18630136986,seq_dates="10-03-2022",states="International"]
	'hCoV-19-Estonia-RC0634914-2022-EPI-ISL-11736957|11-03-2022'[&decimal_date=2022.18904109589,seq_dates="11-03-2022",states="International"]
	'hCoV-19-Estonia-RC0676946-2022-EPI-ISL-12449485|05-04-2022'[&decimal_date=2022.25753424658,seq_dates="05-04-2022",states="International"]
	'hCoV-19-Estonia-RC0685487-2022-EPI-ISL-12449975|12-04-2022'[&decimal_date=2022.27671232877,seq_dates="12-04-2022",states="International"]
	'hCoV-19-Estonia-RC0704425-2022-EPI-ISL-13133879|16-05-2022'[&decimal_date=2022.3698630137,seq_dates="16-05-2022",states="International"]
	'hCoV-19-Eswatini-ILRI-M03308-2022-EPI-ISL-13360162|12-01-2022'[&decimal_date=2022.0301369863,seq_dates="12-01-2022",states="International"]
	'hCoV-19-Eswatini-ILRI-M03324-2022-EPI-ISL-13149323|17-01-2022'[&decimal_date=2022.04383561644,seq_dates="17-01-2022",states="International"]
	'hCoV-19-Eswatini-N22764-2021-EPI-ISL-9439187|28-11-2021'[&decimal_date=2021.90684931507,seq_dates="28-11-2021",states="International"]
	'hCoV-19-Eswatini-N22768-2021-EPI-ISL-9439191|28-11-2021'[&decimal_date=2021.90684931507,seq_dates="28-11-2021",states="International"]
	'hCoV-19-Eswatini-N22780-2021-EPI-ISL-9439203|27-11-2021'[&decimal_date=2021.90410958904,seq_dates="27-11-2021",states="International"]
	'hCoV-19-Eswatini-N22792-2021-EPI-ISL-9439215|29-11-2021'[&decimal_date=2021.9095890411,seq_dates="29-11-2021",states="International"]
	'hCoV-19-Eswatini-N22799-2021-EPI-ISL-9439221|29-11-2021'[&decimal_date=2021.9095890411,seq_dates="29-11-2021",states="International"]
	'hCoV-19-Eswatini-N28480-2021-EPI-ISL-9697155|08-12-2021'[&decimal_date=2021.93424657534,seq_dates="08-12-2021",states="International"]
	'hCoV-19-Eswatini-N28503-2021-EPI-ISL-9697166|04-12-2021'[&decimal_date=2021.92328767123,seq_dates="04-12-2021",states="International"]
	'hCoV-19-Eswatini-N28510-2021-EPI-ISL-9697172|09-12-2021'[&decimal_date=2021.93698630137,seq_dates="09-12-2021",states="International"]
	'hCoV-19-Eswatini-N38264-2022-EPI-ISL-12954369|03-01-2022'[&decimal_date=2022.00547945205,seq_dates="03-01-2022",states="International"]
	'hCoV-19-Eswatini-N38266-2022-EPI-ISL-12954321|03-01-2022'[&decimal_date=2022.00547945205,seq_dates="03-01-2022",states="International"]
	'hCoV-19-Eswatini-N40298-2022-EPI-ISL-12954335|06-01-2022'[&decimal_date=2022.01369863014,seq_dates="06-01-2022",states="International"]
	'hCoV-19-Eswatini-N40323-2022-EPI-ISL-12954401|17-02-2022'[&decimal_date=2022.12876712329,seq_dates="17-02-2022",states="International"]
	'hCoV-19-Eswatini-N40325-2022-EPI-ISL-12954398|03-02-2022'[&decimal_date=2022.0904109589,seq_dates="03-02-2022",states="International"]
	'hCoV-19-Eswatini-N40346-2022-EPI-ISL-12954204|12-03-2022'[&decimal_date=2022.19178082192,seq_dates="12-03-2022",states="International"]
	'hCoV-19-Eswatini-N40351-2022-EPI-ISL-12954437|12-03-2022'[&decimal_date=2022.19178082192,seq_dates="12-03-2022",states="International"]
	'hCoV-19-Eswatini-N40418-2022-EPI-ISL-12954368|25-03-2022'[&decimal_date=2022.22739726027,seq_dates="25-03-2022",states="International"]
	'hCoV-19-Eswatini-N40457-2022-EPI-ISL-12954147|12-04-2022'[&decimal_date=2022.27671232877,seq_dates="12-04-2022",states="International"]
	'hCoV-19-Eswatini-N40479-2021-EPI-ISL-12954208|13-12-2021'[&decimal_date=2021.94794520548,seq_dates="13-12-2021",states="International"]
	'hCoV-19-Eswatini-N47840-2022-EPI-ISL-14501284|13-05-2022'[&decimal_date=2022.36164383562,seq_dates="13-05-2022",states="International"]
	'hCoV-19-Ethiopia-ILRI-COVM02786-2022-EPI-ISL-11294956|04-01-2022'[&decimal_date=2022.00821917808,seq_dates="04-01-2022",states="International"]
	'hCoV-19-Ethiopia-ILRI-COVM02804-2022-EPI-ISL-11294965|03-01-2022'[&decimal_date=2022.00547945205,seq_dates="03-01-2022",states="International"]
	'hCoV-19-Ethiopia-ILRI-COVM02806-2022-EPI-ISL-11294967|03-01-2022'[&decimal_date=2022.00547945205,seq_dates="03-01-2022",states="International"]
	'hCoV-19-Ethiopia-ILRI-COVM02877-2021-EPI-ISL-11294988|27-12-2021'[&decimal_date=2021.98630136986,seq_dates="27-12-2021",states="International"]
	'hCoV-19-Ethiopia-ILRI-COVM02888-2021-EPI-ISL-11294999|27-12-2021'[&decimal_date=2021.98630136986,seq_dates="27-12-2021",states="International"]
	'hCoV-19-Ethiopia-ILRI-COVM02894-2021-EPI-ISL-11295005|27-12-2021'[&decimal_date=2021.98630136986,seq_dates="27-12-2021",states="International"]
	'hCoV-19-Ethiopia-ILRI-COVM02919-2021-EPI-ISL-11295029|27-12-2021'[&decimal_date=2021.98630136986,seq_dates="27-12-2021",states="International"]
	'hCoV-19-Ethiopia-ILRI-COVM02924-2022-EPI-ISL-11295033|04-02-2022'[&decimal_date=2022.09315068493,seq_dates="04-02-2022",states="International"]
	'hCoV-19-Ethiopia-ILRI-COVM02966-2022-EPI-ISL-11295044|01-02-2022'[&decimal_date=2022.08493150685,seq_dates="01-02-2022",states="International"]
	'hCoV-19-Ethiopia-ILRI-COVM02968-2022-EPI-ISL-11295046|01-02-2022'[&decimal_date=2022.08493150685,seq_dates="01-02-2022",states="International"]
	'hCoV-19-Ethiopia-ILRI-COVM02970-2022-EPI-ISL-11295048|01-02-2022'[&decimal_date=2022.08493150685,seq_dates="01-02-2022",states="International"]
	'hCoV-19-Finland-BLY-2021-EPI-ISL-7201444|30-11-2021'[&decimal_date=2021.91232876712,seq_dates="30-11-2021",states="International"]
	'hCoV-19-Finland-P-1356-2022-EPI-ISL-12372932|22-01-2022'[&decimal_date=2022.05753424658,seq_dates="22-01-2022",states="International"]
	'hCoV-19-Finland-P-2389-2022-EPI-ISL-15972518|10-02-2022'[&decimal_date=2022.1095890411,seq_dates="10-02-2022",states="International"]
	'hCoV-19-Finland-R-4114-2022-EPI-ISL-15974784|16-03-2022'[&decimal_date=2022.20273972603,seq_dates="16-03-2022",states="International"]
	'hCoV-19-Finland-R-4509-2022-EPI-ISL-15985114|22-03-2022'[&decimal_date=2022.21917808219,seq_dates="22-03-2022",states="International"]
	'hCoV-19-Finland-SYN-5815-2022-EPI-ISL-16031824|12-05-2022'[&decimal_date=2022.35890410959,seq_dates="12-05-2022",states="International"]
	'hCoV-19-Finland-THL-202126652-2021-EPI-ISL-8768815|23-11-2021'[&decimal_date=2021.89315068493,seq_dates="23-11-2021",states="International"]
	'hCoV-19-Finland-THL-202126659-2021-EPI-ISL-8768821|29-11-2021'[&decimal_date=2021.9095890411,seq_dates="29-11-2021",states="International"]
	'hCoV-19-Finland-THL-202133517-2021-EPI-ISL-9086590|20-12-2021'[&decimal_date=2021.96712328767,seq_dates="20-12-2021",states="International"]
	'hCoV-19-Finland-THL-202133543-2021-EPI-ISL-9086609|27-12-2021'[&decimal_date=2021.98630136986,seq_dates="27-12-2021",states="International"]
	'hCoV-19-Finland-THL-202134610-2021-EPI-ISL-8807513|09-12-2021'[&decimal_date=2021.93698630137,seq_dates="09-12-2021",states="International"]
	'hCoV-19-Finland-THL-202135070-2021-EPI-ISL-10552094|31-12-2021'[&decimal_date=2021.99726027397,seq_dates="31-12-2021",states="International"]
	'hCoV-19-Finland-THL-202135298-2021-EPI-ISL-10552210|31-12-2021'[&decimal_date=2021.99726027397,seq_dates="31-12-2021",states="International"]
	'hCoV-19-Finland-THL-202205984-2022-EPI-ISL-10148577|27-01-2022'[&decimal_date=2022.07123287671,seq_dates="27-01-2022",states="International"]
	'hCoV-19-Finland-THL-202206522-2022-EPI-ISL-10513700|07-02-2022'[&decimal_date=2022.10136986301,seq_dates="07-02-2022",states="International"]
	'hCoV-19-Finland-THL-202206809-2022-EPI-ISL-11025320|14-02-2022'[&decimal_date=2022.12054794521,seq_dates="14-02-2022",states="International"]
	'hCoV-19-Finland-THL-202209489-2022-EPI-ISL-12631312|06-02-2022'[&decimal_date=2022.09863013699,seq_dates="06-02-2022",states="International"]
	'hCoV-19-Finland-THL-202211911-2022-EPI-ISL-12635233|01-04-2022'[&decimal_date=2022.24657534247,seq_dates="01-04-2022",states="International"]
	'hCoV-19-Finland-THL-202212082-2022-EPI-ISL-12635381|05-04-2022'[&decimal_date=2022.25753424658,seq_dates="05-04-2022",states="International"]
	'hCoV-19-Finland-THL-202212324-2022-EPI-ISL-12635579|08-04-2022'[&decimal_date=2022.26575342466,seq_dates="08-04-2022",states="International"]
	'hCoV-19-Finland-THL-202212622-2022-EPI-ISL-12916633|15-04-2022'[&decimal_date=2022.28493150685,seq_dates="15-04-2022",states="International"]
	'hCoV-19-Finland-THL-202213246-2022-EPI-ISL-13046873|03-05-2022'[&decimal_date=2022.33424657534,seq_dates="03-05-2022",states="International"]
	'hCoV-19-Finland-THL-202213512-2022-EPI-ISL-13118856|10-05-2022'[&decimal_date=2022.35342465753,seq_dates="10-05-2022",states="International"]
	'hCoV-19-Finland-THL-202213913-2022-EPI-ISL-13203932|20-05-2022'[&decimal_date=2022.38082191781,seq_dates="20-05-2022",states="International"]
	'hCoV-19-Finland-THL-202215664-2022-EPI-ISL-14297927|01-07-2022'[&decimal_date=2022.49589041096,seq_dates="01-07-2022",states="International"]
	'hCoV-19-Finland-VI-3822-2022-EPI-ISL-15975258|10-03-2022'[&decimal_date=2022.18630136986,seq_dates="10-03-2022",states="International"]
	'hCoV-19-Finland-VI-4696-2022-EPI-ISL-15984695|25-03-2022'[&decimal_date=2022.22739726027,seq_dates="25-03-2022",states="International"]
	'hCoV-19-Finland-VI-6739-2022-EPI-ISL-16044613|10-06-2022'[&decimal_date=2022.43835616438,seq_dates="10-06-2022",states="International"]
	'hCoV-19-Finland-VI-721-2022-EPI-ISL-12322945|13-01-2022'[&decimal_date=2022.03287671233,seq_dates="13-01-2022",states="International"]
	'hCoV-19-France-ARA-HCL022023660001-2021-EPI-ISL-10097487|29-12-2021'[&decimal_date=2021.99178082192,seq_dates="29-12-2021",states="International"]
	'hCoV-19-France-ARA-HCL722000052301-2022-EPI-ISL-9797621|03-01-2022'[&decimal_date=2022.00547945205,seq_dates="03-01-2022",states="International"]
	'hCoV-19-France-ARA-HMN-22032230129-2022-EPI-ISL-12422205|14-03-2022'[&decimal_date=2022.19726027397,seq_dates="14-03-2022",states="International"]
	'hCoV-19-France-ARA-HMN-22032300127-2022-EPI-ISL-12262103|07-03-2022'[&decimal_date=2022.17808219178,seq_dates="07-03-2022",states="International"]
	'hCoV-19-France-ARA-HMN-22052161171-2022-EPI-ISL-13089061|10-05-2022'[&decimal_date=2022.35342465753,seq_dates="10-05-2022",states="International"]
	'hCoV-19-France-ARA-IPP12410-2022-EPI-ISL-10967936|14-02-2022'[&decimal_date=2022.12054794521,seq_dates="14-02-2022",states="International"]
	'hCoV-19-France-BFC-HMN-22022080644-2022-EPI-ISL-10221042|24-01-2022'[&decimal_date=2022.06301369863,seq_dates="24-01-2022",states="International"]
	'hCoV-19-France-COR-LBZCentre-B2112180014-2021-EPI-ISL-12313175|18-12-2021'[&decimal_date=2021.96164383562,seq_dates="18-12-2021",states="International"]
	'hCoV-19-France-CVL-LBZC-A30041829385-2021-EPI-ISL-11503568|27-12-2021'[&decimal_date=2021.98630136986,seq_dates="27-12-2021",states="International"]
	'hCoV-19-France-GES-HMN-22042060676-2022-EPI-ISL-12269280|04-04-2022'[&decimal_date=2022.25479452055,seq_dates="04-04-2022",states="International"]
	'hCoV-19-France-IDF-AphpSA-AS000591-2022-EPI-ISL-12215592|03-01-2022'[&decimal_date=2022.00547945205,seq_dates="03-01-2022",states="International"]
	'hCoV-19-France-IDF-AphpSA-DN000543-2021-EPI-ISL-12269634|19-12-2021'[&decimal_date=2021.96438356164,seq_dates="19-12-2021",states="International"]
	'hCoV-19-France-IDF-ERFB-2070969923-2021-EPI-ISL-11939655|29-11-2021'[&decimal_date=2021.9095890411,seq_dates="29-11-2021",states="International"]
	'hCoV-19-France-IDF-ERFB-2071024427-2021-EPI-ISL-11942207|30-11-2021'[&decimal_date=2021.91232876712,seq_dates="30-11-2021",states="International"]
	'hCoV-19-France-IDF-ERFB-2071230202-2021-EPI-ISL-11928971|29-11-2021'[&decimal_date=2021.9095890411,seq_dates="29-11-2021",states="International"]
	'hCoV-19-France-IDF-HMN-22072200716-2022-EPI-ISL-14260215|12-07-2022'[&decimal_date=2022.52602739726,seq_dates="12-07-2022",states="International"]
	'hCoV-19-France-IDF-IPP52924-2021-EPI-ISL-8789796|27-12-2021'[&decimal_date=2021.98630136986,seq_dates="27-12-2021",states="International"]
	'hCoV-19-France-IDF-LBZ-A30036120685-2021-EPI-ISL-11618897|29-11-2021'[&decimal_date=2021.9095890411,seq_dates="29-11-2021",states="International"]
	'hCoV-19-France-NAQ-AG-2202160117-2022-EPI-ISL-11371431|14-02-2022'[&decimal_date=2022.12054794521,seq_dates="14-02-2022",states="International"]
	'hCoV-19-France-NAQ-HCL722002549601-2022-EPI-ISL-12699095|25-04-2022'[&decimal_date=2022.31232876712,seq_dates="25-04-2022",states="International"]
	'hCoV-19-France-NAQ-IPP05470-2022-EPI-ISL-9878674|15-01-2022'[&decimal_date=2022.03835616438,seq_dates="15-01-2022",states="International"]
	'hCoV-19-France-NAQ-cerba-22T0273859-2022-EPI-ISL-12471455|19-04-2022'[&decimal_date=2022.29589041096,seq_dates="19-04-2022",states="International"]
	'hCoV-19-France-NOR-HMN-22022280099-2022-EPI-ISL-11069423|21-02-2022'[&decimal_date=2022.1397260274,seq_dates="21-02-2022",states="International"]
	'hCoV-19-France-NOR15115284-2021-EPI-ISL-9125586|20-12-2021'[&decimal_date=2021.96712328767,seq_dates="20-12-2021",states="International"]
	'hCoV-19-France-OCC-GENBIO-X96GN0270108-2022-EPI-ISL-12208560|27-01-2022'[&decimal_date=2022.07123287671,seq_dates="27-01-2022",states="International"]
	'hCoV-19-France-PAC-ChTo-T220221455-2022-EPI-ISL-10945967|11-01-2022'[&decimal_date=2022.02739726027,seq_dates="11-01-2022",states="International"]
	'hCoV-19-France-PAC-LBZCentre-SM2204042006-2022-EPI-ISL-12689240|04-04-2022'[&decimal_date=2022.25479452055,seq_dates="04-04-2022",states="International"]
	'hCoV-19-France-PDL-IPP14358-2022-EPI-ISL-11047337|21-02-2022'[&decimal_date=2022.1397260274,seq_dates="21-02-2022",states="International"]
	'hCoV-19-FrenchPolynesia-IPP54264-2021-EPI-ISL-10646821|20-12-2021'[&decimal_date=2021.96712328767,seq_dates="20-12-2021",states="International"]
	'hCoV-19-FrenchPolynesia-IPP54266-2021-EPI-ISL-10646823|22-12-2021'[&decimal_date=2021.97260273973,seq_dates="22-12-2021",states="International"]
	'hCoV-19-FrenchPolynesia-IPP54271-2021-EPI-ISL-10646828|24-12-2021'[&decimal_date=2021.97808219178,seq_dates="24-12-2021",states="International"]
	'hCoV-19-FrenchPolynesia-IPP54273-2021-EPI-ISL-10646830|12-12-2021'[&decimal_date=2021.94520547945,seq_dates="12-12-2021",states="International"]
	'hCoV-19-FrenchPolynesia-IPP54274-2021-EPI-ISL-10646831|14-12-2021'[&decimal_date=2021.95068493151,seq_dates="14-12-2021",states="International"]
	'hCoV-19-Gambia-00091J-2022-EPI-ISL-9754860|01-01-2022'[&decimal_date=2022.0,seq_dates="01-01-2022",states="International"]
	'hCoV-19-Gambia-00119J-2022-EPI-ISL-9754862|01-01-2022'[&decimal_date=2022.0,seq_dates="01-01-2022",states="International"]
	'hCoV-19-Gambia-19849-2021-EPI-ISL-9712002|30-12-2021'[&decimal_date=2021.99452054795,seq_dates="30-12-2021",states="International"]
	'hCoV-19-Gambia-19875-2021-EPI-ISL-8439730|24-12-2021'[&decimal_date=2021.97808219178,seq_dates="24-12-2021",states="International"]
	'hCoV-19-Gambia-20048-2022-EPI-ISL-9754866|05-01-2022'[&decimal_date=2022.01095890411,seq_dates="05-01-2022",states="International"]
	'hCoV-19-Gambia-544J-2022-EPI-ISL-11345961|02-01-2022'[&decimal_date=2022.00273972603,seq_dates="02-01-2022",states="International"]
	'hCoV-19-Gambia-763J-2022-EPI-ISL-10866431|03-01-2022'[&decimal_date=2022.00547945205,seq_dates="03-01-2022",states="International"]
	'hCoV-19-Gambia-95211-2021-EPI-ISL-11587792|17-12-2021'[&decimal_date=2021.95890410959,seq_dates="17-12-2021",states="International"]
	'hCoV-19-Gambia-98915-2021-EPI-ISL-8439738|29-12-2021'[&decimal_date=2021.99178082192,seq_dates="29-12-2021",states="International"]
	'hCoV-19-Gambia-99167-2021-EPI-ISL-9712005|30-12-2021'[&decimal_date=2021.99452054795,seq_dates="30-12-2021",states="International"]
	'hCoV-19-Georgia-Tb-sNGS2202-2021-EPI-ISL-8134775|15-12-2021'[&decimal_date=2021.95342465753,seq_dates="15-12-2021",states="International"]
	'hCoV-19-Georgia-Tb-sNGS2472-2022-EPI-ISL-8541145|04-01-2022'[&decimal_date=2022.00821917808,seq_dates="04-01-2022",states="International"]
	'hCoV-19-Georgia-Tb-sNGS2500-2021-EPI-ISL-8541170|28-12-2021'[&decimal_date=2021.98904109589,seq_dates="28-12-2021",states="International"]
	'hCoV-19-Georgia-Tb-sNGS2510-2021-EPI-ISL-8541180|28-12-2021'[&decimal_date=2021.98904109589,seq_dates="28-12-2021",states="International"]
	'hCoV-19-Georgia-Tb-sNGS3050-2022-EPI-ISL-8878822|08-01-2022'[&decimal_date=2022.01917808219,seq_dates="08-01-2022",states="International"]
	'hCoV-19-Georgia-Tb-sNGS4415-2022-EPI-ISL-9879881|07-02-2022'[&decimal_date=2022.10136986301,seq_dates="07-02-2022",states="International"]
	'hCoV-19-Georgia-Tb-sNGS4538-2022-EPI-ISL-10097098|12-02-2022'[&decimal_date=2022.11506849315,seq_dates="12-02-2022",states="International"]
	'hCoV-19-Georgia-Tb-sNGS4640-2022-EPI-ISL-10399715|20-02-2022'[&decimal_date=2022.13698630137,seq_dates="20-02-2022",states="International"]
	'hCoV-19-Georgia-Tb-sNGS4818-2022-EPI-ISL-11449918|09-03-2022'[&decimal_date=2022.18356164384,seq_dates="09-03-2022",states="International"]
	'hCoV-19-Georgia-Tb-sNGS4827-2022-EPI-ISL-11449925|10-02-2022'[&decimal_date=2022.1095890411,seq_dates="10-02-2022",states="International"]
	'hCoV-19-Georgia-Tb-sNGS4830-2022-EPI-ISL-11449927|15-01-2022'[&decimal_date=2022.03835616438,seq_dates="15-01-2022",states="International"]
	'hCoV-19-Georgia-Tb-sNGS4928-2022-EPI-ISL-11269140|09-03-2022'[&decimal_date=2022.18356164384,seq_dates="09-03-2022",states="International"]
	'hCoV-19-Georgia-Tb-sNGS5045-2022-EPI-ISL-12611374|17-03-2022'[&decimal_date=2022.20547945205,seq_dates="17-03-2022",states="International"]
	'hCoV-19-Georgia-Tb-sNGS6458-2022-EPI-ISL-16200669|04-02-2022'[&decimal_date=2022.09315068493,seq_dates="04-02-2022",states="International"]
	'hCoV-19-Germany-BE-RKI-I-633783-2022-EPI-ISL-11476920|12-03-2022'[&decimal_date=2022.19178082192,seq_dates="12-03-2022",states="International"]
	'hCoV-19-Germany-BW-RKI-I-392121-2021-EPI-ISL-8223822|09-12-2021'[&decimal_date=2021.93698630137,seq_dates="09-12-2021",states="International"]
	'hCoV-19-Germany-BW-RKI-I-441928-2022-EPI-ISL-9057930|04-01-2022'[&decimal_date=2022.00821917808,seq_dates="04-01-2022",states="International"]
	'hCoV-19-Germany-BW-RKI-I-643817-2022-EPI-ISL-11590235|23-02-2022'[&decimal_date=2022.14520547945,seq_dates="23-02-2022",states="International"]
	'hCoV-19-Germany-BW-RKI-I-703981-2022-EPI-ISL-12014640|13-03-2022'[&decimal_date=2022.19452054795,seq_dates="13-03-2022",states="International"]
	'hCoV-19-Germany-BW-RKI-I-712970-2022-EPI-ISL-12025821|20-03-2022'[&decimal_date=2022.21369863014,seq_dates="20-03-2022",states="International"]
	'hCoV-19-Germany-BY-LGL-58169a1-2021-EPI-ISL-8589245|27-11-2021'[&decimal_date=2021.90410958904,seq_dates="27-11-2021",states="International"]
	'hCoV-19-Germany-BY-LGL-6fb61170-6473-446a-be40-72a4581c5336-2022-EPI-ISL-11792074|21-03-2022'[&decimal_date=2022.21643835616,seq_dates="21-03-2022",states="International"]
	'hCoV-19-Germany-BY-LGL-8ce79c3b-400c-4143-b0d8-341b151392cb-2022-EPI-ISL-12288708|08-04-2022'[&decimal_date=2022.26575342466,seq_dates="08-04-2022",states="International"]
	'hCoV-19-Germany-BY-LGL-IMS-10272-CVDP-46d055c2-fac9-4076-a13e-0358375101dd-2021-EPI-ISL-8379744|29-11-2021'[&decimal_date=2021.9095890411,seq_dates="29-11-2021",states="International"]
	'hCoV-19-Germany-BY-LGL-IMS-10272-CVDP-807f2e35-56d6-4000-a148-ef8aff4d6bfe-2021-EPI-ISL-8379756|29-11-2021'[&decimal_date=2021.9095890411,seq_dates="29-11-2021",states="International"]
	'hCoV-19-Germany-BY-LGL-IMS-10272-CVDP-d922d576-7bd5-458b-b2ee-5c06bbaa587b-2021-EPI-ISL-8379737|29-11-2021'[&decimal_date=2021.9095890411,seq_dates="29-11-2021",states="International"]
	'hCoV-19-Germany-BY-LGL-c8c17c1b-d7b2-42e1-9e83-f7542581dd5a-2022-EPI-ISL-11992213|21-03-2022'[&decimal_date=2022.21643835616,seq_dates="21-03-2022",states="International"]
	'hCoV-19-Germany-BY-MVP-000009707-2021-EPI-ISL-7590929|26-11-2021'[&decimal_date=2021.90136986301,seq_dates="26-11-2021",states="International"]
	'hCoV-19-Germany-BY-MVP-000009717-2021-EPI-ISL-6886593|27-11-2021'[&decimal_date=2021.90410958904,seq_dates="27-11-2021",states="International"]
	'hCoV-19-Germany-BY-RKI-I-394237-2021-EPI-ISL-8225132|13-12-2021'[&decimal_date=2021.94794520548,seq_dates="13-12-2021",states="International"]
	'hCoV-19-Germany-BY-RKI-I-788782-2022-EPI-ISL-12677871|04-05-2022'[&decimal_date=2022.33698630137,seq_dates="04-05-2022",states="International"]
	'hCoV-19-Germany-BY-RKI-I-879544-2022-EPI-ISL-14362604|19-05-2022'[&decimal_date=2022.37808219178,seq_dates="19-05-2022",states="International"]
	'hCoV-19-Germany-BY-RKI-I-884337-2022-EPI-ISL-13914383|19-05-2022'[&decimal_date=2022.37808219178,seq_dates="19-05-2022",states="International"]
	'hCoV-19-Germany-HE-RKI-I-356243-2021-EPI-ISL-7418453|30-11-2021'[&decimal_date=2021.91232876712,seq_dates="30-11-2021",states="International"]
	'hCoV-19-Germany-HE-RKI-I-946740-2022-EPI-ISL-14431723|11-07-2022'[&decimal_date=2022.52328767123,seq_dates="11-07-2022",states="International"]
	'hCoV-19-Germany-HH-RKI-I-824464-2022-EPI-ISL-13002720|13-05-2022'[&decimal_date=2022.36164383562,seq_dates="13-05-2022",states="International"]
	'hCoV-19-Germany-NW-HHU-26533-2022-EPI-ISL-12878893|09-05-2022'[&decimal_date=2022.35068493151,seq_dates="09-05-2022",states="International"]
	'hCoV-19-Germany-NW-HHU-28217-2022-EPI-ISL-13344581|13-06-2022'[&decimal_date=2022.44657534247,seq_dates="13-06-2022",states="International"]
	'hCoV-19-Germany-NW-RKI-I-497934-2022-EPI-ISL-17315435|27-01-2022'[&decimal_date=2022.07123287671,seq_dates="27-01-2022",states="International"]
	'hCoV-19-Germany-NW-RKI-I-543883-2022-EPI-ISL-17320588|09-02-2022'[&decimal_date=2022.10684931507,seq_dates="09-02-2022",states="International"]
	'hCoV-19-Germany-NW-RKI-I-547234-2022-EPI-ISL-10286677|10-02-2022'[&decimal_date=2022.1095890411,seq_dates="10-02-2022",states="International"]
	'hCoV-19-Germany-NW-RKI-I-629682-2022-EPI-ISL-11473274|10-03-2022'[&decimal_date=2022.18630136986,seq_dates="10-03-2022",states="International"]
	'hCoV-19-Germany-NW-RKI-I-737037-2022-EPI-ISL-12342161|01-04-2022'[&decimal_date=2022.24657534247,seq_dates="01-04-2022",states="International"]
	'hCoV-19-Germany-NW-RKI-I-762476-2022-EPI-ISL-12517186|25-04-2022'[&decimal_date=2022.31232876712,seq_dates="25-04-2022",states="International"]
	'hCoV-19-Germany-NW-RKI-I-842168-2022-EPI-ISL-13235882|30-05-2022'[&decimal_date=2022.40821917808,seq_dates="30-05-2022",states="International"]
	'hCoV-19-Germany-NW-RKI-I-849283-2022-EPI-ISL-13244751|01-06-2022'[&decimal_date=2022.41369863014,seq_dates="01-06-2022",states="International"]
	'hCoV-19-Germany-RP-RKI-I-369317-2021-EPI-ISL-7752039|26-11-2021'[&decimal_date=2021.90136986301,seq_dates="26-11-2021",states="International"]
	'hCoV-19-Germany-SH-RKI-I-436224-2021-EPI-ISL-8685425|30-12-2021'[&decimal_date=2021.99452054795,seq_dates="30-12-2021",states="International"]
	'hCoV-19-Germany-SH-RKI-I-508620-2022-EPI-ISL-9726589|31-01-2022'[&decimal_date=2022.08219178082,seq_dates="31-01-2022",states="International"]
	'hCoV-19-Germany-SL-RKI-I-438170-2021-EPI-ISL-9055017|28-12-2021'[&decimal_date=2021.98904109589,seq_dates="28-12-2021",states="International"]
	'hCoV-19-Germany-SL-RKI-I-449795-2021-EPI-ISL-9105890|29-12-2021'[&decimal_date=2021.99178082192,seq_dates="29-12-2021",states="International"]
	'hCoV-19-Germany-SN-RKI-I-370965-2021-EPI-ISL-7754150|28-11-2021'[&decimal_date=2021.90684931507,seq_dates="28-11-2021",states="International"]
	'hCoV-19-Germany-SN-RKI-I-756338-2022-EPI-ISL-12367628|06-04-2022'[&decimal_date=2022.2602739726,seq_dates="06-04-2022",states="International"]
	'hCoV-19-Ghana-NMIMR-NCOV-21-60355-2021-EPI-ISL-8065962|22-11-2021'[&decimal_date=2021.8904109589,seq_dates="22-11-2021",states="International"]
	'hCoV-19-Ghana-NMIMR-NCOV-21-60852-2021-EPI-ISL-8065979|09-12-2021'[&decimal_date=2021.93698630137,seq_dates="09-12-2021",states="International"]
	'hCoV-19-Ghana-NMIMR-NCOV-22-054-2022-EPI-ISL-11765349|04-01-2022'[&decimal_date=2022.00821917808,seq_dates="04-01-2022",states="International"]
	'hCoV-19-Ghana-NMIMR-NCOV-22-2702-2022-EPI-ISL-11765408|18-02-2022'[&decimal_date=2022.13150684931,seq_dates="18-02-2022",states="International"]
	'hCoV-19-Ghana-NMIMR-NUR-21-36491-2021-EPI-ISL-11765201|18-12-2021'[&decimal_date=2021.96164383562,seq_dates="18-12-2021",states="International"]
	'hCoV-19-Ghana-NMIMR-PUR-21-14403-2021-EPI-ISL-11765288|18-12-2021'[&decimal_date=2021.96164383562,seq_dates="18-12-2021",states="International"]
	'hCoV-19-Ghana-TRA-2280-2021-EPI-ISL-6939053|24-11-2021'[&decimal_date=2021.89589041096,seq_dates="24-11-2021",states="International"]
	'hCoV-19-Ghana-TRA-2288-2021-EPI-ISL-6939041|24-11-2021'[&decimal_date=2021.89589041096,seq_dates="24-11-2021",states="International"]
	'hCoV-19-Ghana-TRA-2294-2021-EPI-ISL-6939039|25-11-2021'[&decimal_date=2021.89863013699,seq_dates="25-11-2021",states="International"]
	'hCoV-19-Ghana-TRA-2310-2021-EPI-ISL-6939042|25-11-2021'[&decimal_date=2021.89863013699,seq_dates="25-11-2021",states="International"]
	'hCoV-19-Ghana-UHAS-AV701-2022-EPI-ISL-15887111|17-02-2022'[&decimal_date=2022.12876712329,seq_dates="17-02-2022",states="International"]
	'hCoV-19-Ghana-WACCBIP-GS2019-2021-EPI-ISL-10438267|06-12-2021'[&decimal_date=2021.92876712329,seq_dates="06-12-2021",states="International"]
	'hCoV-19-Ghana-WACCBIP-GS2078-2021-EPI-ISL-10438293|09-12-2021'[&decimal_date=2021.93698630137,seq_dates="09-12-2021",states="International"]
	'hCoV-19-Ghana-WACCBIP-GS2824-2022-EPI-ISL-13392281|03-01-2022'[&decimal_date=2022.00547945205,seq_dates="03-01-2022",states="International"]
	'hCoV-19-Ghana-WACCBIP-GS2843-2022-EPI-ISL-13392369|03-01-2022'[&decimal_date=2022.00547945205,seq_dates="03-01-2022",states="International"]
	'hCoV-19-Ghana-WACCBIP-GS2854-2022-EPI-ISL-13392370|05-01-2022'[&decimal_date=2022.01095890411,seq_dates="05-01-2022",states="International"]
	'hCoV-19-Ghana-WACCBIP-GS2865-2022-EPI-ISL-13392372|03-01-2022'[&decimal_date=2022.00547945205,seq_dates="03-01-2022",states="International"]
	'hCoV-19-Ghana-WACCBIP-GS2986-2022-EPI-ISL-13392344|07-02-2022'[&decimal_date=2022.10136986301,seq_dates="07-02-2022",states="International"]
	'hCoV-19-Ghana-WACCBIP-GS3339-2022-EPI-ISL-15187124|29-05-2022'[&decimal_date=2022.40547945205,seq_dates="29-05-2022",states="International"]
	'hCoV-19-Greece-10199-2022-EPI-ISL-10129592|04-02-2022'[&decimal_date=2022.09315068493,seq_dates="04-02-2022",states="International"]
	'hCoV-19-Greece-17572-2022-EPI-ISL-15211180|21-03-2022'[&decimal_date=2022.21643835616,seq_dates="21-03-2022",states="International"]
	'hCoV-19-Greece-20376-2022-EPI-ISL-12784552|31-03-2022'[&decimal_date=2022.24383561644,seq_dates="31-03-2022",states="International"]
	'hCoV-19-Greece-20492-2022-EPI-ISL-12784604|03-04-2022'[&decimal_date=2022.25205479452,seq_dates="03-04-2022",states="International"]
	'hCoV-19-Greece-20739-2022-EPI-ISL-12784672|04-04-2022'[&decimal_date=2022.25479452055,seq_dates="04-04-2022",states="International"]
	'hCoV-19-Greece-21107-2022-EPI-ISL-15210245|05-04-2022'[&decimal_date=2022.25753424658,seq_dates="05-04-2022",states="International"]
	'hCoV-19-Greece-316689-2021-EPI-ISL-8773517|15-12-2021'[&decimal_date=2021.95342465753,seq_dates="15-12-2021",states="International"]
	'hCoV-19-Greece-319091-2021-EPI-ISL-8773630|23-12-2021'[&decimal_date=2021.97534246575,seq_dates="23-12-2021",states="International"]
	'hCoV-19-Greece-319128-2021-EPI-ISL-8773644|23-12-2021'[&decimal_date=2021.97534246575,seq_dates="23-12-2021",states="International"]
	'hCoV-19-Greece-319172-2021-EPI-ISL-8773660|23-12-2021'[&decimal_date=2021.97534246575,seq_dates="23-12-2021",states="International"]
	'hCoV-19-Greece-320462-2021-EPI-ISL-8773742|27-12-2021'[&decimal_date=2021.98630136986,seq_dates="27-12-2021",states="International"]
	'hCoV-19-Greece-328112-2022-EPI-ISL-10129362|23-01-2022'[&decimal_date=2022.0602739726,seq_dates="23-01-2022",states="International"]
	'hCoV-19-Greece-328307-2022-EPI-ISL-10129378|24-01-2022'[&decimal_date=2022.06301369863,seq_dates="24-01-2022",states="International"]
	'hCoV-19-Greece-330943-2022-EPI-ISL-11070595|06-02-2022'[&decimal_date=2022.09863013699,seq_dates="06-02-2022",states="International"]
	'hCoV-19-Greece-334999-2022-EPI-ISL-11071918|14-02-2022'[&decimal_date=2022.12054794521,seq_dates="14-02-2022",states="International"]
	'hCoV-19-Greece-4014-2022-EPI-ISL-9905324|08-01-2022'[&decimal_date=2022.01917808219,seq_dates="08-01-2022",states="International"]
	'hCoV-19-Greece-7295-2022-EPI-ISL-10859418|22-01-2022'[&decimal_date=2022.05753424658,seq_dates="22-01-2022",states="International"]
	'hCoV-19-Greece-97929-RPHLT-2022-EPI-ISL-12784310|26-03-2022'[&decimal_date=2022.2301369863,seq_dates="26-03-2022",states="International"]
	'hCoV-19-Greece-98604-RPHLT-2022-EPI-ISL-12784334|30-03-2022'[&decimal_date=2022.24109589041,seq_dates="30-03-2022",states="International"]
	'hCoV-19-Greece-Crete-187-2022-EPI-ISL-13539113|05-05-2022'[&decimal_date=2022.3397260274,seq_dates="05-05-2022",states="International"]
	'hCoV-19-Greece-Crete-2021-EPI-ISL-7220176|29-11-2021'[&decimal_date=2021.9095890411,seq_dates="29-11-2021",states="International"]
	'hCoV-19-Greece-X4298-2022-EPI-ISL-11071632|21-02-2022'[&decimal_date=2022.1397260274,seq_dates="21-02-2022",states="International"]
	'hCoV-19-Guadeloupe-IPP01033-2021-EPI-ISL-9388730|27-12-2021'[&decimal_date=2021.98630136986,seq_dates="27-12-2021",states="International"]
	'hCoV-19-Guadeloupe-IPP01036-2022-EPI-ISL-9388732|03-01-2022'[&decimal_date=2022.00547945205,seq_dates="03-01-2022",states="International"]
	'hCoV-19-Guadeloupe-IPP01042-2022-EPI-ISL-9388737|03-01-2022'[&decimal_date=2022.00547945205,seq_dates="03-01-2022",states="International"]
	'hCoV-19-Guadeloupe-IPP03721-2022-EPI-ISL-9474847|10-01-2022'[&decimal_date=2022.02465753425,seq_dates="10-01-2022",states="International"]
	'hCoV-19-Guadeloupe-IPP05403-2022-EPI-ISL-10186820|10-01-2022'[&decimal_date=2022.02465753425,seq_dates="10-01-2022",states="International"]
	'hCoV-19-Guadeloupe-IPP06465-2022-EPI-ISL-9878910|24-01-2022'[&decimal_date=2022.06301369863,seq_dates="24-01-2022",states="International"]
	'hCoV-19-Guadeloupe-IPP10994-2022-EPI-ISL-10646954|07-02-2022'[&decimal_date=2022.10136986301,seq_dates="07-02-2022",states="International"]
	'hCoV-19-Guadeloupe-IPP12757-2022-EPI-ISL-11019641|14-02-2022'[&decimal_date=2022.12054794521,seq_dates="14-02-2022",states="International"]
	'hCoV-19-Guadeloupe-IPP12931-2022-EPI-ISL-10777763|14-02-2022'[&decimal_date=2022.12054794521,seq_dates="14-02-2022",states="International"]
	'hCoV-19-Guadeloupe-IPP21120-2022-EPI-ISL-11759620|14-03-2022'[&decimal_date=2022.19726027397,seq_dates="14-03-2022",states="International"]
	'hCoV-19-Guadeloupe-IPP23098-2022-EPI-ISL-11894773|21-03-2022'[&decimal_date=2022.21643835616,seq_dates="21-03-2022",states="International"]
	'hCoV-19-Guadeloupe-IPP51293-2021-EPI-ISL-8542313|20-12-2021'[&decimal_date=2021.96712328767,seq_dates="20-12-2021",states="International"]
	'hCoV-19-Guadeloupe-IPP52770-2021-EPI-ISL-8789724|22-12-2021'[&decimal_date=2021.97260273973,seq_dates="22-12-2021",states="International"]
	'hCoV-19-Guadeloupe-IPP52772-2021-EPI-ISL-8789726|22-12-2021'[&decimal_date=2021.97260273973,seq_dates="22-12-2021",states="International"]
	'hCoV-19-Guadeloupe-IPP52789-2021-EPI-ISL-8789286|22-12-2021'[&decimal_date=2021.97260273973,seq_dates="22-12-2021",states="International"]
	'hCoV-19-Guatemala-23-GMI-2022-EPI-ISL-11629422|02-01-2022'[&decimal_date=2022.00273972603,seq_dates="02-01-2022",states="International"]
	'hCoV-19-Guatemala-3354-LNS-2022-EPI-ISL-13080285|15-02-2022'[&decimal_date=2022.12328767123,seq_dates="15-02-2022",states="International"]
	'hCoV-19-Guatemala-4325-LNS-2022-EPI-ISL-13080816|19-03-2022'[&decimal_date=2022.21095890411,seq_dates="19-03-2022",states="International"]
	'hCoV-19-Guatemala-4368-LNS-2022-EPI-ISL-13080829|23-03-2022'[&decimal_date=2022.22191780822,seq_dates="23-03-2022",states="International"]
	'hCoV-19-Guatemala-4489-LNS-2022-EPI-ISL-13081493|06-04-2022'[&decimal_date=2022.2602739726,seq_dates="06-04-2022",states="International"]
	'hCoV-19-Guatemala-4553-LNS-2022-EPI-ISL-13081506|20-04-2022'[&decimal_date=2022.29863013699,seq_dates="20-04-2022",states="International"]
	'hCoV-19-Guatemala-4652-LNS-2022-EPI-ISL-13096536|09-05-2022'[&decimal_date=2022.35068493151,seq_dates="09-05-2022",states="International"]
	'hCoV-19-Guatemala-64-GMI-2021-EPI-ISL-11629451|29-12-2021'[&decimal_date=2021.99178082192,seq_dates="29-12-2021",states="International"]
	'hCoV-19-Guatemala-INC-LNS-165-2022-EPI-ISL-9070821|05-01-2022'[&decimal_date=2022.01095890411,seq_dates="05-01-2022",states="International"]
	'hCoV-19-Guatemala-INC-LNS-201-2021-EPI-ISL-9070858|30-12-2021'[&decimal_date=2021.99452054795,seq_dates="30-12-2021",states="International"]
	'hCoV-19-Guatemala-INC-LNS-220-2022-EPI-ISL-10952437|29-01-2022'[&decimal_date=2022.07671232877,seq_dates="29-01-2022",states="International"]
	'hCoV-19-Guatemala-INC-LNS-256-2022-EPI-ISL-10952473|07-02-2022'[&decimal_date=2022.10136986301,seq_dates="07-02-2022",states="International"]
	'hCoV-19-Guatemala-INC-LNS-257-2022-EPI-ISL-10952474|10-02-2022'[&decimal_date=2022.1095890411,seq_dates="10-02-2022",states="International"]
	'hCoV-19-Guatemala-INC-LNS-278-2022-EPI-ISL-12543193|25-03-2022'[&decimal_date=2022.22739726027,seq_dates="25-03-2022",states="International"]
	'hCoV-19-Guatemala-INC-LNS-314-2022-EPI-ISL-12543227|31-03-2022'[&decimal_date=2022.24383561644,seq_dates="31-03-2022",states="International"]
	'hCoV-19-Guatemala-INC-LNS-316-2022-EPI-ISL-12543229|01-04-2022'[&decimal_date=2022.24657534247,seq_dates="01-04-2022",states="International"]
	'hCoV-19-Guinea-Bissau-82J1827DE-2022-EPI-ISL-14710809|01-01-2022'[&decimal_date=2022.0,seq_dates="01-01-2022",states="International"]
	'hCoV-19-Guinea-Conakry-IPG-26842-2022-EPI-ISL-11268864|03-02-2022'[&decimal_date=2022.0904109589,seq_dates="03-02-2022",states="International"]
	'hCoV-19-Guinea-Conakry-IPG-26863-2022-EPI-ISL-11268865|03-02-2022'[&decimal_date=2022.0904109589,seq_dates="03-02-2022",states="International"]
	'hCoV-19-Guinea-Conakry-IPG-27069-2022-EPI-ISL-11268866|16-02-2022'[&decimal_date=2022.12602739726,seq_dates="16-02-2022",states="International"]
	'hCoV-19-Guinea-Conakry-IPG-27095-2022-EPI-ISL-11268867|17-02-2022'[&decimal_date=2022.12876712329,seq_dates="17-02-2022",states="International"]
	'hCoV-19-Guinea-IPG-25840-2021-EPI-ISL-10312027|28-12-2021'[&decimal_date=2021.98904109589,seq_dates="28-12-2021",states="International"]
	'hCoV-19-Guinea-IPG-25937-2022-EPI-ISL-10312053|03-01-2022'[&decimal_date=2022.00547945205,seq_dates="03-01-2022",states="International"]
	'hCoV-19-Guinea-LFHVG-G0522-2022-EPI-ISL-12416701|03-01-2022'[&decimal_date=2022.00547945205,seq_dates="03-01-2022",states="International"]
	'hCoV-19-Guinea-LFHVG-G0595-2021-EPI-ISL-12416733|22-12-2021'[&decimal_date=2021.97260273973,seq_dates="22-12-2021",states="International"]
	'hCoV-19-Guinea-LFHVG-G0597-2021-EPI-ISL-12416735|24-12-2021'[&decimal_date=2021.97808219178,seq_dates="24-12-2021",states="International"]
	'hCoV-19-Guinea-LFHVG-G0627-2021-EPI-ISL-12416760|30-12-2021'[&decimal_date=2021.99452054795,seq_dates="30-12-2021",states="International"]
	'hCoV-19-Guinea-LFHVG-G0693-2022-EPI-ISL-14605080|12-01-2022'[&decimal_date=2022.0301369863,seq_dates="12-01-2022",states="International"]
	'hCoV-19-Guinea-LFHVG-G0771-2022-EPI-ISL-14605127|15-01-2022'[&decimal_date=2022.03835616438,seq_dates="15-01-2022",states="International"]
	'hCoV-19-Guyana-1679-GMI-2022-EPI-ISL-11764471|28-01-2022'[&decimal_date=2022.07397260274,seq_dates="28-01-2022",states="International"]
	'hCoV-19-Guyana-2545-GMI-2022-EPI-ISL-11764506|02-02-2022'[&decimal_date=2022.08767123288,seq_dates="02-02-2022",states="International"]
	'hCoV-19-Guyana-2746-GMI-2022-EPI-ISL-11764509|03-02-2022'[&decimal_date=2022.0904109589,seq_dates="03-02-2022",states="International"]
	'hCoV-19-Haiti-27396-2022-EPI-ISL-16585304|25-01-2022'[&decimal_date=2022.06575342466,seq_dates="25-01-2022",states="International"]
	'hCoV-19-Haiti-27401-2022-EPI-ISL-16585309|03-02-2022'[&decimal_date=2022.0904109589,seq_dates="03-02-2022",states="International"]
	'hCoV-19-Haiti-27406-2022-EPI-ISL-16585313|22-02-2022'[&decimal_date=2022.14246575342,seq_dates="22-02-2022",states="International"]
	'hCoV-19-Haiti-27408-2022-EPI-ISL-16585315|14-02-2022'[&decimal_date=2022.12054794521,seq_dates="14-02-2022",states="International"]
	'hCoV-19-Haiti-68290080-ICGES-2021-EPI-ISL-11293044|29-12-2021'[&decimal_date=2021.99178082192,seq_dates="29-12-2021",states="International"]
	'hCoV-19-Haiti-69050084-ICGES-2022-EPI-ISL-11293049|04-01-2022'[&decimal_date=2022.00821917808,seq_dates="04-01-2022",states="International"]
	'hCoV-19-Haiti-69080124-ICGES-2022-EPI-ISL-11293084|07-01-2022'[&decimal_date=2022.01643835616,seq_dates="07-01-2022",states="International"]
	'hCoV-19-Haiti-HUM148-2022-EPI-ISL-16848927|01-07-2022'[&decimal_date=2022.49589041096,seq_dates="01-07-2022",states="International"]
	'hCoV-19-Haiti-HUM150-2022-EPI-ISL-16848928|01-07-2022'[&decimal_date=2022.49589041096,seq_dates="01-07-2022",states="International"]
	'hCoV-19-Haiti-LNSP-1091-2022-EPI-ISL-17088213|15-03-2022'[&decimal_date=2022.2,seq_dates="15-03-2022",states="International"]
	'hCoV-19-Haiti-LNSP-1739-2022-EPI-ISL-17088218|03-06-2022'[&decimal_date=2022.41917808219,seq_dates="03-06-2022",states="International"]
	'hCoV-19-Haiti-LNSP-1763-2022-EPI-ISL-17088220|06-06-2022'[&decimal_date=2022.42739726027,seq_dates="06-06-2022",states="International"]
	'hCoV-19-Haiti-LNSP-1964-2022-EPI-ISL-17088222|08-07-2022'[&decimal_date=2022.51506849315,seq_dates="08-07-2022",states="International"]
	'hCoV-19-Haiti-LNSP-2167-2022-EPI-ISL-17088229|14-07-2022'[&decimal_date=2022.53150684932,seq_dates="14-07-2022",states="International"]
	'hCoV-19-Haiti-LNSP-631-2022-EPI-ISL-17088208|03-02-2022'[&decimal_date=2022.0904109589,seq_dates="03-02-2022",states="International"]
	'hCoV-19-Heilongjiang-IVDC-550-2022-EPI-ISL-11873913|05-02-2022'[&decimal_date=2022.09589041096,seq_dates="05-02-2022",states="International"]
	'hCoV-19-HongKong-HK-HKPU-12388-2021-EPI-ISL-7192723|15-11-2021'[&decimal_date=2021.87123287671,seq_dates="15-11-2021",states="International"]
	'hCoV-19-HongKong-HK-HKPU-12404-2021-EPI-ISL-7192733|20-11-2021'[&decimal_date=2021.88493150685,seq_dates="20-11-2021",states="International"]
	'hCoV-19-HongKong-HK-HKPU-12433-2021-EPI-ISL-12417267|28-11-2021'[&decimal_date=2021.90684931507,seq_dates="28-11-2021",states="International"]
	'hCoV-19-HongKong-HK-HKPU-12575-2021-EPI-ISL-12417303|25-12-2021'[&decimal_date=2021.98082191781,seq_dates="25-12-2021",states="International"]
	'hCoV-19-HongKong-HK-HKPU-12760-2022-EPI-ISL-12417472|04-01-2022'[&decimal_date=2022.00821917808,seq_dates="04-01-2022",states="International"]
	'hCoV-19-HongKong-HK-HKPU-13017-2022-EPI-ISL-12417601|13-01-2022'[&decimal_date=2022.03287671233,seq_dates="13-01-2022",states="International"]
	'hCoV-19-HongKong-HK-HKPU-13700-2022-EPI-ISL-12418041|27-01-2022'[&decimal_date=2022.07123287671,seq_dates="27-01-2022",states="International"]
	'hCoV-19-HongKong-HK-HKPU-PU22TM233613-2022-EPI-ISL-12418140|04-02-2022'[&decimal_date=2022.09315068493,seq_dates="04-02-2022",states="International"]
	'hCoV-19-HongKong-HK-HKPU-PU22TM237601-2022-EPI-ISL-12418399|07-02-2022'[&decimal_date=2022.10136986301,seq_dates="07-02-2022",states="International"]
	'hCoV-19-HongKong-HKU-220213-253-2021-EPI-ISL-9845663|21-12-2021'[&decimal_date=2021.9698630137,seq_dates="21-12-2021",states="International"]
	'hCoV-19-HongKong-HKU-220213-300-2021-EPI-ISL-9845709|26-12-2021'[&decimal_date=2021.98356164384,seq_dates="26-12-2021",states="International"]
	'hCoV-19-HongKong-VM21045145-WHP5043-S1-2021-EPI-ISL-6716890|20-11-2021'[&decimal_date=2021.88493150685,seq_dates="20-11-2021",states="International"]
	'hCoV-19-HongKong-WHP5064-2021-EPI-ISL-11326608|28-11-2021'[&decimal_date=2021.90684931507,seq_dates="28-11-2021",states="International"]
	'hCoV-19-HongKong-WHP5142-S9-iseq-2021-EPI-ISL-11326619|19-12-2021'[&decimal_date=2021.96438356164,seq_dates="19-12-2021",states="International"]
	'hCoV-19-HongKong-WHP5182-S17-iseq-2022-EPI-ISL-15169084|05-01-2022'[&decimal_date=2022.01095890411,seq_dates="05-01-2022",states="International"]
	'hCoV-19-HongKong-WHP5468-2022-EPI-ISL-15169110|17-01-2022'[&decimal_date=2022.04383561644,seq_dates="17-01-2022",states="International"]
	'hCoV-19-Hunan-CS-LSI003-2021-EPI-ISL-16138065|24-12-2021'[&decimal_date=2021.97808219178,seq_dates="24-12-2021",states="International"]
	'hCoV-19-Hungary-MBL-0301-50-2022-EPI-ISL-17033791|01-03-2022'[&decimal_date=2022.16164383562,seq_dates="01-03-2022",states="International"]
	'hCoV-19-Hungary-MBL-05613-2022-EPI-ISL-17033761|01-02-2022'[&decimal_date=2022.08493150685,seq_dates="01-02-2022",states="International"]
	'hCoV-19-Hungary-MBL-10307-2022-EPI-ISL-17033794|06-03-2022'[&decimal_date=2022.17534246575,seq_dates="06-03-2022",states="International"]
	'hCoV-19-Hungary-MBL-3935-2022-EPI-ISL-17033754|26-01-2022'[&decimal_date=2022.06849315068,seq_dates="26-01-2022",states="International"]
	'hCoV-19-Hungary-MBL-5720-2022-EPI-ISL-17033762|01-02-2022'[&decimal_date=2022.08493150685,seq_dates="01-02-2022",states="International"]
	'hCoV-19-Hungary-MBL-5856-2022-EPI-ISL-17033766|01-02-2022'[&decimal_date=2022.08493150685,seq_dates="01-02-2022",states="International"]
	'hCoV-19-Hungary-MBL-6164-2022-EPI-ISL-17033771|02-02-2022'[&decimal_date=2022.08767123288,seq_dates="02-02-2022",states="International"]
	'hCoV-19-Hungary-MBL-6459-2022-EPI-ISL-17033776|04-02-2022'[&decimal_date=2022.09315068493,seq_dates="04-02-2022",states="International"]
	'hCoV-19-Hungary-mbl-00379-2022-EPI-ISL-9625905|04-01-2022'[&decimal_date=2022.00821917808,seq_dates="04-01-2022",states="International"]
	'hCoV-19-Hungary-mbl-01839-2022-EPI-ISL-9625920|13-01-2022'[&decimal_date=2022.03287671233,seq_dates="13-01-2022",states="International"]
	'hCoV-19-Hungary-mbl-01850-2022-EPI-ISL-9625921|13-01-2022'[&decimal_date=2022.03287671233,seq_dates="13-01-2022",states="International"]
	'hCoV-19-Hungary-mbl-02087-2022-EPI-ISL-9625923|14-01-2022'[&decimal_date=2022.03561643836,seq_dates="14-01-2022",states="International"]
	'hCoV-19-Hungary-mbl-32269-2021-EPI-ISL-9596559|14-12-2021'[&decimal_date=2021.95068493151,seq_dates="14-12-2021",states="International"]
	'hCoV-19-Hungary-mbl-32862-2021-EPI-ISL-9625995|23-12-2021'[&decimal_date=2021.97534246575,seq_dates="23-12-2021",states="International"]
	'hCoV-19-Hungary-mbl-33186-2021-EPI-ISL-9626005|27-12-2021'[&decimal_date=2021.98630136986,seq_dates="27-12-2021",states="International"]
	'hCoV-19-Iceland-DCGN-0000067-2021-EPI-ISL-16926499|28-12-2021'[&decimal_date=2021.98904109589,seq_dates="28-12-2021",states="International"]
	'hCoV-19-Iceland-DCGN-0000106-2022-EPI-ISL-16926538|04-01-2022'[&decimal_date=2022.00821917808,seq_dates="04-01-2022",states="International"]
	'hCoV-19-Iceland-DCGN-0000967-2022-EPI-ISL-16927411|01-02-2022'[&decimal_date=2022.08493150685,seq_dates="01-02-2022",states="International"]
	'hCoV-19-Iceland-DCGN-0001041-2022-EPI-ISL-16927485|03-01-2022'[&decimal_date=2022.00547945205,seq_dates="03-01-2022",states="International"]
	'hCoV-19-Iceland-DCGN-0001052-2021-EPI-ISL-16927496|27-12-2021'[&decimal_date=2021.98630136986,seq_dates="27-12-2021",states="International"]
	'hCoV-19-Iceland-DCGN-0001324-2021-EPI-ISL-16927815|27-12-2021'[&decimal_date=2021.98630136986,seq_dates="27-12-2021",states="International"]
	'hCoV-19-Iceland-DCGN-0001852-2022-EPI-ISL-16928343|01-02-2022'[&decimal_date=2022.08493150685,seq_dates="01-02-2022",states="International"]
	'hCoV-19-Iceland-DCGN-0002747-2021-EPI-ISL-16929238|26-12-2021'[&decimal_date=2021.98356164384,seq_dates="26-12-2021",states="International"]
	'hCoV-19-Iceland-DCGN-0002890-2021-EPI-ISL-16929384|26-12-2021'[&decimal_date=2021.98356164384,seq_dates="26-12-2021",states="International"]
	'hCoV-19-Iceland-DCGN-0003025-2022-EPI-ISL-16929519|04-01-2022'[&decimal_date=2022.00821917808,seq_dates="04-01-2022",states="International"]
	'hCoV-19-Iceland-DCGN-0004451-2022-EPI-ISL-16930958|29-01-2022'[&decimal_date=2022.07671232877,seq_dates="29-01-2022",states="International"]
	'hCoV-19-Iceland-DCGN-0008004-2022-EPI-ISL-16934599|26-01-2022'[&decimal_date=2022.06849315068,seq_dates="26-01-2022",states="International"]
	'hCoV-19-India-DL-AIIMS-TN70423-2022-EPI-ISL-12179419|08-02-2022'[&decimal_date=2022.10410958904,seq_dates="08-02-2022",states="International"]
	'hCoV-19-India-DL-ILBS-WGS4867-2022-EPI-ISL-12752603|13-04-2022'[&decimal_date=2022.27945205479,seq_dates="13-04-2022",states="International"]
	'hCoV-19-India-GA-NCCS-577882263-2021-EPI-ISL-15292760|19-11-2021'[&decimal_date=2021.88219178082,seq_dates="19-11-2021",states="International"]
	'hCoV-19-India-GJ-INSACOG-GBRC3393-2021-EPI-ISL-8108994|30-11-2021'[&decimal_date=2021.91232876712,seq_dates="30-11-2021",states="International"]
	'hCoV-19-India-GJ-INSACOG-GBRC5247-2022-EPI-ISL-9857362|27-01-2022'[&decimal_date=2022.07123287671,seq_dates="27-01-2022",states="International"]
	'hCoV-19-India-GJ-INSACOG-GBRC6749-2022-EPI-ISL-12155053|06-04-2022'[&decimal_date=2022.2602739726,seq_dates="06-04-2022",states="International"]
	'hCoV-19-India-KA-NIMH-4687-2022-EPI-ISL-12406089|10-01-2022'[&decimal_date=2022.02465753425,seq_dates="10-01-2022",states="International"]
	'hCoV-19-India-KA-RFNB-1101-2021-EPI-ISL-6963510|20-11-2021'[&decimal_date=2021.88493150685,seq_dates="20-11-2021",states="International"]
	'hCoV-19-India-KA-RFNB-3963-2022-EPI-ISL-9329653|17-01-2022'[&decimal_date=2022.04383561644,seq_dates="17-01-2022",states="International"]
	'hCoV-19-India-KA-SEQ-7345-S96-R1-001-2021-EPI-ISL-11019780|20-11-2021'[&decimal_date=2021.88493150685,seq_dates="20-11-2021",states="International"]
	'hCoV-19-India-KA-SLS-36081-2022-EPI-ISL-13158697|12-05-2022'[&decimal_date=2022.35890410959,seq_dates="12-05-2022",states="International"]
	'hCoV-19-India-KA-SLS36081-2022-EPI-ISL-14495330|12-05-2022'[&decimal_date=2022.35890410959,seq_dates="12-05-2022",states="International"]
	'hCoV-19-India-MH-ICMR-NIV-INSACOG-377821-2021-EPI-ISL-9503658|09-12-2021'[&decimal_date=2021.93698630137,seq_dates="09-12-2021",states="International"]
	'hCoV-19-India-MH-ICMR-NIV-INSACOG-384981-2021-EPI-ISL-9494716|28-11-2021'[&decimal_date=2021.90684931507,seq_dates="28-11-2021",states="International"]
	'hCoV-19-India-MH-KasturbaMCGM-ICMR-INSACOG-WG4085-2022-EPI-ISL-13307097|17-05-2022'[&decimal_date=2022.37260273973,seq_dates="17-05-2022",states="International"]
	'hCoV-19-India-MH-RFIP08361-2022-EPI-ISL-9697339|07-01-2022'[&decimal_date=2022.01643835616,seq_dates="07-01-2022",states="International"]
	'hCoV-19-India-PB-VRDLGMCPTA-ICMR-INSACOG-679233854-2022-EPI-ISL-14148001|08-02-2022'[&decimal_date=2022.10410958904,seq_dates="08-02-2022",states="International"]
	'hCoV-19-India-RJ-SMS-ICMR-INSACOG-TS-1115-2021-EPI-ISL-9905681|22-12-2021'[&decimal_date=2021.97260273973,seq_dates="22-12-2021",states="International"]
	'hCoV-19-India-TG-CDFD-GH-60-2022-EPI-ISL-14196453|06-07-2022'[&decimal_date=2022.5095890411,seq_dates="06-07-2022",states="International"]
	'hCoV-19-India-TN-CDFD-W4-101-2022-EPI-ISL-11463360|01-03-2022'[&decimal_date=2022.16164383562,seq_dates="01-03-2022",states="International"]
	'hCoV-19-India-TN-CDFD-W4-107-2022-EPI-ISL-11463366|03-02-2022'[&decimal_date=2022.0904109589,seq_dates="03-02-2022",states="International"]
	'hCoV-19-India-TN-CDFD-W4-49-2022-EPI-ISL-11463314|03-03-2022'[&decimal_date=2022.16712328767,seq_dates="03-03-2022",states="International"]
	'hCoV-19-India-TN-CDFD-W5-227-2022-EPI-ISL-12084557|10-03-2022'[&decimal_date=2022.18630136986,seq_dates="10-03-2022",states="International"]
	'hCoV-19-India-TN-SPHL-ICMR-INSACOG-0721-2021-EPI-ISL-11887758|25-10-2021'[&decimal_date=2021.81369863014,seq_dates="25-10-2021",states="International"]
	'hCoV-19-India-TN-SPHL-ICMR-INSACOG-0772-2022-EPI-ISL-11887809|22-01-2022'[&decimal_date=2022.05753424658,seq_dates="22-01-2022",states="International"]
	'hCoV-19-India-WB-INSACOG-1930301985134-2022-EPI-ISL-13159160|26-03-2022'[&decimal_date=2022.2301369863,seq_dates="26-03-2022",states="International"]
	'hCoV-19-India-WB-INSACOG-1930500403769-2022-EPI-ISL-13408889|19-04-2022'[&decimal_date=2022.29589041096,seq_dates="19-04-2022",states="International"]
	'hCoV-19-Indonesia-BA-GS-WJHL-ITB-NIHRD-W03852-2022-EPI-ISL-13847926|19-06-2022'[&decimal_date=2022.46301369863,seq_dates="19-06-2022",states="International"]
	'hCoV-19-Indonesia-JB-GS-WJHL-ITB-C44997-2022-EPI-ISL-13691967|10-06-2022'[&decimal_date=2022.43835616438,seq_dates="10-06-2022",states="International"]
	'hCoV-19-Indonesia-JI-GS-ITD-53970NT-2022-EPI-ISL-10928486|07-02-2022'[&decimal_date=2022.10136986301,seq_dates="07-02-2022",states="International"]
	'hCoV-19-Indonesia-JI-ITD-55343N-2022-EPI-ISL-16520611|13-06-2022'[&decimal_date=2022.44657534247,seq_dates="13-06-2022",states="International"]
	'hCoV-19-Indonesia-JK-NIHRD-BTKLDIY-MI-22-04055-2022-EPI-ISL-9667979|12-01-2022'[&decimal_date=2022.0301369863,seq_dates="12-01-2022",states="International"]
	'hCoV-19-Indonesia-JK-NIHRD-MI-22-00980-2021-EPI-ISL-8933524|31-12-2021'[&decimal_date=2021.99726027397,seq_dates="31-12-2021",states="International"]
	'hCoV-19-Indonesia-JK-NIHRD-MI.21.14527-2021-EPI-ISL-8421003|26-12-2021'[&decimal_date=2021.98356164384,seq_dates="26-12-2021",states="International"]
	'hCoV-19-Indonesia-JK-NIHRD-MI.21.14579-2021-EPI-ISL-8421020|27-12-2021'[&decimal_date=2021.98630136986,seq_dates="27-12-2021",states="International"]
	'hCoV-19-Indonesia-JK-NIHRD-MI.22.00175-2021-EPI-ISL-8550001|31-12-2021'[&decimal_date=2021.99726027397,seq_dates="31-12-2021",states="International"]
	'hCoV-19-Indonesia-JK-NIHRD-MI.22.11986-2022-EPI-ISL-10549822|-01-02-2022'
	'hCoV-19-Indonesia-JK-NIHRD-MI.22.21385-2022-EPI-ISL-10724073|17-02-2022'[&decimal_date=2022.12876712329,seq_dates="17-02-2022",states="International"]
	'hCoV-19-Indonesia-JK-NIHRD-WGS-22-00114-2022-EPI-ISL-8889340|06-01-2022'[&decimal_date=2022.01369863014,seq_dates="06-01-2022",states="International"]
	'hCoV-19-Indonesia-JT-Labkes-26KM-2022-EPI-ISL-12932786|09-05-2022'[&decimal_date=2022.35068493151,seq_dates="09-05-2022",states="International"]
	'hCoV-19-Indonesia-Jember-I017-2022-EPI-ISL-16737014|19-04-2022'[&decimal_date=2022.29589041096,seq_dates="19-04-2022",states="International"]
	'hCoV-19-Indonesia-MU-NIHRD-PME-22-004545-2022-EPI-ISL-13351594|18-04-2022'[&decimal_date=2022.29315068493,seq_dates="18-04-2022",states="International"]
	'hCoV-19-Indonesia-SB-PDRPI-09-2022-EPI-ISL-14478176|22-04-2022'[&decimal_date=2022.30410958904,seq_dates="22-04-2022",states="International"]
	'hCoV-19-Indonesia-SN-NIHRD-WGS-22-04144-2022-EPI-ISL-12086517|15-03-2022'[&decimal_date=2022.2,seq_dates="15-03-2022",states="International"]
	'hCoV-19-Indonesia-SR-NIHRD-WGS-22-04699-2022-EPI-ISL-12845697|16-03-2022'[&decimal_date=2022.20273972603,seq_dates="16-03-2022",states="International"]
	'hCoV-19-Indonesia-ST-NIHRD-WGS-22-04577-2022-EPI-ISL-12559855|02-03-2022'[&decimal_date=2022.16438356164,seq_dates="02-03-2022",states="International"]
	'hCoV-19-Indonesia-SU-NIHRD-WGS-22-04736-2022-EPI-ISL-13155417|23-05-2022'[&decimal_date=2022.38904109589,seq_dates="23-05-2022",states="International"]
	'hCoV-19-InnerMongolia-IVDC-596-2022-EPI-ISL-12030361|05-03-2022'[&decimal_date=2022.17260273973,seq_dates="05-03-2022",states="International"]
	'hCoV-19-Iran-51437-2022-EPI-ISL-11076043|21-02-2022'[&decimal_date=2022.1397260274,seq_dates="21-02-2022",states="International"]
	'hCoV-19-Iran-AN054-2021-EPI-ISL-9735591|22-12-2021'[&decimal_date=2021.97260273973,seq_dates="22-12-2021",states="International"]
	'hCoV-19-Iran-AN1234-2021-EPI-ISL-9735634|29-12-2021'[&decimal_date=2021.99178082192,seq_dates="29-12-2021",states="International"]
	'hCoV-19-Iran-AN1449-2021-EPI-ISL-11093372|31-12-2021'[&decimal_date=2021.99726027397,seq_dates="31-12-2021",states="International"]
	'hCoV-19-Iran-AN2726-2022-EPI-ISL-10195298|04-01-2022'[&decimal_date=2022.00821917808,seq_dates="04-01-2022",states="International"]
	'hCoV-19-Iran-AP17102-2021-EPI-ISL-10812270|26-11-2021'[&decimal_date=2021.90136986301,seq_dates="26-11-2021",states="International"]
	'hCoV-19-Iran-AP17131-2022-EPI-ISL-10812275|28-01-2022'[&decimal_date=2022.07397260274,seq_dates="28-01-2022",states="International"]
	'hCoV-19-Iran-AP1737-2022-EPI-ISL-10812242|30-01-2022'[&decimal_date=2022.07945205479,seq_dates="30-01-2022",states="International"]
	'hCoV-19-Iran-AQ0455-2022-EPI-ISL-11076012|19-02-2022'[&decimal_date=2022.13424657534,seq_dates="19-02-2022",states="International"]
	'hCoV-19-Iran-AQ2421-2022-EPI-ISL-11970333|07-03-2022'[&decimal_date=2022.17808219178,seq_dates="07-03-2022",states="International"]
	'hCoV-19-Iran-AQ2441-2022-EPI-ISL-11970343|11-03-2022'[&decimal_date=2022.18904109589,seq_dates="11-03-2022",states="International"]
	'hCoV-19-Iran-BB1110-2022-EPI-ISL-13407064|24-04-2022'[&decimal_date=2022.3095890411,seq_dates="24-04-2022",states="International"]
	'hCoV-19-Iran-BB184-2022-EPI-ISL-13407071|25-04-2022'[&decimal_date=2022.31232876712,seq_dates="25-04-2022",states="International"]
	'hCoV-19-Iran-BB2014-2022-EPI-ISL-13802756|05-05-2022'[&decimal_date=2022.3397260274,seq_dates="05-05-2022",states="International"]
	'hCoV-19-Iran-Fasa-NIC-20or-61-2022-EPI-ISL-12871557|18-03-2022'[&decimal_date=2022.20821917808,seq_dates="18-03-2022",states="International"]
	'hCoV-19-Iran-Kurdistan-NIC-20or-68-2022-EPI-ISL-12871540|11-05-2022'[&decimal_date=2022.35616438356,seq_dates="11-05-2022",states="International"]
	'hCoV-19-Iran-Kurdistan-NIC-20or-71-2022-EPI-ISL-12871543|16-04-2022'[&decimal_date=2022.28767123288,seq_dates="16-04-2022",states="International"]
	'hCoV-19-Iran-NIC-17es-9-2022-EPI-ISL-11905651|22-02-2022'[&decimal_date=2022.14246575342,seq_dates="22-02-2022",states="International"]
	'hCoV-19-Iran-NIC-18kh-16-2022-EPI-ISL-13283098|12-03-2022'[&decimal_date=2022.19178082192,seq_dates="12-03-2022",states="International"]
	'hCoV-19-Iraq-CPHL-010222-63-2022-EPI-ISL-13029690|26-01-2022'[&decimal_date=2022.06849315068,seq_dates="26-01-2022",states="International"]
	'hCoV-19-Iraq-DCPHL-12-2021-EPI-ISL-9765388|21-12-2021'[&decimal_date=2021.9698630137,seq_dates="21-12-2021",states="International"]
	'hCoV-19-Iraq-Duhok-11-2021-EPI-ISL-9084009|21-12-2021'[&decimal_date=2021.9698630137,seq_dates="21-12-2021",states="International"]
	'hCoV-19-Iraq-Erbil-22-2022-EPI-ISL-16282883|03-03-2022'[&decimal_date=2022.16712328767,seq_dates="03-03-2022",states="International"]
	'hCoV-19-Iraq-Erbil-23-2022-EPI-ISL-16282944|08-03-2022'[&decimal_date=2022.18082191781,seq_dates="08-03-2022",states="International"]
	'hCoV-19-Iraq-KR-SEARCH-120009-2021-EPI-ISL-12277992|08-12-2021'[&decimal_date=2021.93424657534,seq_dates="08-12-2021",states="International"]
	'hCoV-19-Iraq-KR-SEARCH-120016-2021-EPI-ISL-12278186|27-11-2021'[&decimal_date=2021.90410958904,seq_dates="27-11-2021",states="International"]
	'hCoV-19-Iraq-KR-SEARCH-120069-2021-EPI-ISL-12278238|20-12-2021'[&decimal_date=2021.96712328767,seq_dates="20-12-2021",states="International"]
	'hCoV-19-Iraq-KR-SEARCH-120358-2022-EPI-ISL-12604413|07-02-2022'[&decimal_date=2022.10136986301,seq_dates="07-02-2022",states="International"]
	'hCoV-19-Iraq-KR-SEARCH-120372-2022-EPI-ISL-12604427|08-02-2022'[&decimal_date=2022.10410958904,seq_dates="08-02-2022",states="International"]
	'hCoV-19-Iraq-KR-SEARCH-120423-2022-EPI-ISL-12604477|14-01-2022'[&decimal_date=2022.03561643836,seq_dates="14-01-2022",states="International"]
	'hCoV-19-Iraq-KR-SEARCH-120443-2022-EPI-ISL-12604497|10-02-2022'[&decimal_date=2022.1095890411,seq_dates="10-02-2022",states="International"]
	'hCoV-19-Iraq-KR-SEARCH-120447-2022-EPI-ISL-12604501|10-02-2022'[&decimal_date=2022.1095890411,seq_dates="10-02-2022",states="International"]
	'hCoV-19-Iraq-KR-SEARCH-120476-2022-EPI-ISL-12604529|08-01-2022'[&decimal_date=2022.01917808219,seq_dates="08-01-2022",states="International"]
	'hCoV-19-Ireland-CO-NVRL-S22IRL00265030-2022-EPI-ISL-12008071|22-03-2022'[&decimal_date=2022.21917808219,seq_dates="22-03-2022",states="International"]
	'hCoV-19-Ireland-CO-NVRL-ecG22IRL27918-2022-EPI-ISL-13520357|04-05-2022'[&decimal_date=2022.33698630137,seq_dates="04-05-2022",states="International"]
	'hCoV-19-Ireland-CW-NVRL-S22IRL00050541-2022-EPI-ISL-9791467|11-01-2022'[&decimal_date=2022.02739726027,seq_dates="11-01-2022",states="International"]
	'hCoV-19-Ireland-CW-NVRL-S22IRL00072723-2022-EPI-ISL-11662915|19-01-2022'[&decimal_date=2022.04931506849,seq_dates="19-01-2022",states="International"]
	'hCoV-19-Ireland-D-Enfer-COV060222041-E11-2022-EPI-ISL-10035237|06-02-2022'[&decimal_date=2022.09863013699,seq_dates="06-02-2022",states="International"]
	'hCoV-19-Ireland-D-NVRL-G22IRL15892-2022-EPI-ISL-11582813|05-03-2022'[&decimal_date=2022.17260273973,seq_dates="05-03-2022",states="International"]
	'hCoV-19-Ireland-D-NVRL-G22IRL19077-2022-EPI-ISL-12141980|04-04-2022'[&decimal_date=2022.25479452055,seq_dates="04-04-2022",states="International"]
	'hCoV-19-Ireland-D-NVRL-ecG22IRL27994-2022-EPI-ISL-13520511|17-05-2022'[&decimal_date=2022.37260273973,seq_dates="17-05-2022",states="International"]
	'hCoV-19-Ireland-D-NVRL-ecG22IRL28001-2022-EPI-ISL-13520518|17-05-2022'[&decimal_date=2022.37260273973,seq_dates="17-05-2022",states="International"]
	'hCoV-19-Ireland-D-NVRL-ecG22IRL28004-2022-EPI-ISL-13520521|17-05-2022'[&decimal_date=2022.37260273973,seq_dates="17-05-2022",states="International"]
	'hCoV-19-Ireland-D-NVRL-ecS22IRL00311808-2022-EPI-ISL-13280014|27-04-2022'[&decimal_date=2022.31780821918,seq_dates="27-04-2022",states="International"]
	'hCoV-19-Ireland-G-MUH-N318-2022-EPI-ISL-14788859|22-04-2022'[&decimal_date=2022.30410958904,seq_dates="22-04-2022",states="International"]
	'hCoV-19-Ireland-KE-NVRL-M21IRL00736900-2021-EPI-ISL-8510128|30-11-2021'[&decimal_date=2021.91232876712,seq_dates="30-11-2021",states="International"]
	'hCoV-19-Ireland-KE-NVRL-ecS22IRL00287774-2022-EPI-ISL-12743392|04-04-2022'[&decimal_date=2022.25479452055,seq_dates="04-04-2022",states="International"]
	'hCoV-19-Ireland-L-Enfer-COV261221081-F4-2021-EPI-ISL-9554331|26-12-2021'[&decimal_date=2021.98356164384,seq_dates="26-12-2021",states="International"]
	'hCoV-19-Ireland-LH-NVRL-S22IRL00051261-2022-EPI-ISL-9791571|11-01-2022'[&decimal_date=2022.02739726027,seq_dates="11-01-2022",states="International"]
	'hCoV-19-Ireland-LH-NVRL-S22IRL00063901-2022-EPI-ISL-9850007|16-01-2022'[&decimal_date=2022.04109589041,seq_dates="16-01-2022",states="International"]
	'hCoV-19-Ireland-MH-Enfer-COV070222022-E8-2022-EPI-ISL-10035210|07-02-2022'[&decimal_date=2022.10136986301,seq_dates="07-02-2022",states="International"]
	'hCoV-19-Ireland-MH-NVRL-S21IRL00519096-2021-EPI-ISL-7406048|26-11-2021'[&decimal_date=2021.90136986301,seq_dates="26-11-2021",states="International"]
	'hCoV-19-Ireland-MH-NVRL-S21IRL00573454-2021-EPI-ISL-8350127|16-12-2021'[&decimal_date=2021.95616438356,seq_dates="16-12-2021",states="International"]
	'hCoV-19-Ireland-MH-NVRL-S21IRL00573588-2021-EPI-ISL-8350103|16-12-2021'[&decimal_date=2021.95616438356,seq_dates="16-12-2021",states="International"]
	'hCoV-19-Ireland-MH-NVRL-S21IRL00581089-2021-EPI-ISL-8722509|19-12-2021'[&decimal_date=2021.96438356164,seq_dates="19-12-2021",states="International"]
	'hCoV-19-Ireland-U-NVRL-M21IRL00749059-2021-EPI-ISL-7845846|30-11-2021'[&decimal_date=2021.91232876712,seq_dates="30-11-2021",states="International"]
	'hCoV-19-Ireland-U-NVRL-S21IRL00527623-2021-EPI-ISL-7776644|30-11-2021'[&decimal_date=2021.91232876712,seq_dates="30-11-2021",states="International"]
	'hCoV-19-Ireland-U-NVRL-S21IRL00533063-2021-EPI-ISL-7776632|30-11-2021'[&decimal_date=2021.91232876712,seq_dates="30-11-2021",states="International"]
	'hCoV-19-Ireland-WW-NVRL-S22IRL00239017-2022-EPI-ISL-11806656|15-03-2022'[&decimal_date=2022.2,seq_dates="15-03-2022",states="International"]
	'hCoV-19-Israel-CVL-8001518-2022-EPI-ISL-9306352|06-01-2022'[&decimal_date=2022.01369863014,seq_dates="06-01-2022",states="International"]
	'hCoV-19-Israel-CVL-8001526-2022-EPI-ISL-9306354|06-01-2022'[&decimal_date=2022.01369863014,seq_dates="06-01-2022",states="International"]
	'hCoV-19-Israel-CVL-8006357-2022-EPI-ISL-12741016|28-04-2022'[&decimal_date=2022.32054794521,seq_dates="28-04-2022",states="International"]
	'hCoV-19-Israel-CVL-8011086-2022-EPI-ISL-12094332|03-03-2022'[&decimal_date=2022.16712328767,seq_dates="03-03-2022",states="International"]
	'hCoV-19-Israel-ICH-741106074-2021-EPI-ISL-7989041|14-12-2021'[&decimal_date=2021.95068493151,seq_dates="14-12-2021",states="International"]
	'hCoV-19-Israel-ICH-741106557-2021-EPI-ISL-8099395|17-12-2021'[&decimal_date=2021.95890410959,seq_dates="17-12-2021",states="International"]
	'hCoV-19-Israel-ICH-741108394-2021-EPI-ISL-8295970|22-12-2021'[&decimal_date=2021.97260273973,seq_dates="22-12-2021",states="International"]
	'hCoV-19-Israel-ICH-741110012-2021-EPI-ISL-8327726|26-12-2021'[&decimal_date=2021.98356164384,seq_dates="26-12-2021",states="International"]
	'hCoV-19-Israel-ICH-741113675-2022-EPI-ISL-8987683|10-01-2022'[&decimal_date=2022.02465753425,seq_dates="10-01-2022",states="International"]
	'hCoV-19-Israel-ICH-741121591-2022-EPI-ISL-10406757|11-02-2022'[&decimal_date=2022.11232876712,seq_dates="11-02-2022",states="International"]
	'hCoV-19-Israel-ICH-741225775-2022-EPI-ISL-12915952|16-05-2022'[&decimal_date=2022.3698630137,seq_dates="16-05-2022",states="International"]
	'hCoV-19-Israel-ICH-741236655-2022-EPI-ISL-13734936|26-06-2022'[&decimal_date=2022.48219178082,seq_dates="26-06-2022",states="International"]
	'hCoV-19-Israel-ICH-760596848-2021-EPI-ISL-7265979|30-11-2021'[&decimal_date=2021.91232876712,seq_dates="30-11-2021",states="International"]
	'hCoV-19-Israel-ICH-760596913-2021-EPI-ISL-7266045|29-11-2021'[&decimal_date=2021.9095890411,seq_dates="29-11-2021",states="International"]
	'hCoV-19-Israel-SMC-7022800-2021-EPI-ISL-6795212|20-11-2021'[&decimal_date=2021.88493150685,seq_dates="20-11-2021",states="International"]
	'hCoV-19-Israel-SMC-7023409-vIIBR-C2-2021-EPI-ISL-9156807|24-11-2021'[&decimal_date=2021.89589041096,seq_dates="24-11-2021",states="International"]
	'hCoV-19-Israel-SMC-7024934-2021-EPI-ISL-7614286|28-11-2021'[&decimal_date=2021.90684931507,seq_dates="28-11-2021",states="International"]
	'hCoV-19-Israel-SMC-7038884-2022-EPI-ISL-9591305|21-01-2022'[&decimal_date=2022.05479452055,seq_dates="21-01-2022",states="International"]
	'hCoV-19-Israel-SMC-7039804-2022-EPI-ISL-9592734|22-01-2022'[&decimal_date=2022.05753424658,seq_dates="22-01-2022",states="International"]
	'hCoV-19-Israel-SMC-7044839-2022-EPI-ISL-11319054|10-02-2022'[&decimal_date=2022.1095890411,seq_dates="10-02-2022",states="International"]
	'hCoV-19-Italy-ABR-IZSGC-2022TE706-2021-EPI-ISL-8885674|23-12-2021'[&decimal_date=2021.97534246575,seq_dates="23-12-2021",states="International"]
	'hCoV-19-Italy-ABR-IZSGC-319634-2021-EPI-ISL-8495655|21-12-2021'[&decimal_date=2021.9698630137,seq_dates="21-12-2021",states="International"]
	'hCoV-19-Italy-CAM-TIGEM-IZSM-COLLI-26686-2022-EPI-ISL-10826134|01-02-2022'[&decimal_date=2022.08493150685,seq_dates="01-02-2022",states="International"]
	'hCoV-19-Italy-CAM-TIGEM-IZSM-COLLI-27097-2022-EPI-ISL-11023999|30-01-2022'[&decimal_date=2022.07945205479,seq_dates="30-01-2022",states="International"]
	'hCoV-19-Italy-CAM-TIGEM-IZSM-COLLI-28599-2021-EPI-ISL-11915665|28-12-2021'[&decimal_date=2021.98904109589,seq_dates="28-12-2021",states="International"]
	'hCoV-19-Italy-CAM-TIGEM-IZSM-COLLI-34481-2022-EPI-ISL-14195115|03-05-2022'[&decimal_date=2022.33424657534,seq_dates="03-05-2022",states="International"]
	'hCoV-19-Italy-FVG-PN-64043845-2022-EPI-ISL-12685457|03-05-2022'[&decimal_date=2022.33424657534,seq_dates="03-05-2022",states="International"]
	'hCoV-19-Italy-FVG-UD-64040046-2022-EPI-ISL-9911875|31-01-2022'[&decimal_date=2022.08219178082,seq_dates="31-01-2022",states="International"]
	'hCoV-19-Italy-LAZ-AMC-093217-DS-2022-EPI-ISL-15201852|09-01-2022'[&decimal_date=2022.02191780822,seq_dates="09-01-2022",states="International"]
	'hCoV-19-Italy-LAZ-AMC-220119815-IMASRM-2022-EPI-ISL-13826769|19-01-2022'[&decimal_date=2022.04931506849,seq_dates="19-01-2022",states="International"]
	'hCoV-19-Italy-LIG-207681390-2021-EPI-ISL-7695532|30-11-2021'[&decimal_date=2021.91232876712,seq_dates="30-11-2021",states="International"]
	'hCoV-19-Italy-LOM-ASSTMonza-6000033461-20220213093900-2022-EPI-ISL-10434194|13-02-2022'[&decimal_date=2022.11780821918,seq_dates="13-02-2022",states="International"]
	'hCoV-19-Italy-MAR-UNIVPM-Marche-68674-21-06-22-WG-2022-EPI-ISL-14234017|21-06-2022'[&decimal_date=2022.46849315068,seq_dates="21-06-2022",states="International"]
	'hCoV-19-Italy-SAR-AOUSS-680-2021-EPI-ISL-16336952|29-11-2021'[&decimal_date=2021.9095890411,seq_dates="29-11-2021",states="International"]
	'hCoV-19-Italy-SIC-AOUP-UNIPA-97144-2022-2022-EPI-ISL-11149711|01-03-2022'[&decimal_date=2022.16164383562,seq_dates="01-03-2022",states="International"]
	'hCoV-19-Italy-SIC-AOUP-UNIPA-99194-2022-2022-EPI-ISL-12546629|13-04-2022'[&decimal_date=2022.27945205479,seq_dates="13-04-2022",states="International"]
	'hCoV-19-Italy-SIC-CQRC-3084314-2021-EPI-ISL-8375732|25-12-2021'[&decimal_date=2021.98082191781,seq_dates="25-12-2021",states="International"]
	'hCoV-19-Italy-SIC-CQRC-3422007125-2022-EPI-ISL-9596341|22-01-2022'[&decimal_date=2022.05753424658,seq_dates="22-01-2022",states="International"]
	'hCoV-19-Italy-TAA-PAB-SABES-1900874432-2022-EPI-ISL-10153861|04-02-2022'[&decimal_date=2022.09315068493,seq_dates="04-02-2022",states="International"]
	'hCoV-19-Italy-VEN-IZSVe-22RS8106-8-PD-2022-EPI-ISL-11725435|21-03-2022'[&decimal_date=2022.21643835616,seq_dates="21-03-2022",states="International"]
	'hCoV-19-Italy-VEN-IZSVe-22RS8117-17-RO-2022-EPI-ISL-12040219|04-04-2022'[&decimal_date=2022.25479452055,seq_dates="04-04-2022",states="International"]
	'hCoV-19-Jamaica-JAM-UWIMicro-0023-2021-EPI-ISL-10189758|23-12-2021'[&decimal_date=2021.97534246575,seq_dates="23-12-2021",states="International"]
	'hCoV-19-Jamaica-JAM-UWIMicro-0191-2021-EPI-ISL-11017387|26-12-2021'[&decimal_date=2021.98356164384,seq_dates="26-12-2021",states="International"]
	'hCoV-19-Jamaica-JAM-UWIMicro-0213-2021-EPI-ISL-11017407|29-12-2021'[&decimal_date=2021.99178082192,seq_dates="29-12-2021",states="International"]
	'hCoV-19-Jamaica-JAM-UWIMicro-0306-2021-EPI-ISL-11517406|22-12-2021'[&decimal_date=2021.97260273973,seq_dates="22-12-2021",states="International"]
	'hCoV-19-Jamaica-JAM-UWIMicro-0312-2021-EPI-ISL-11517412|30-12-2021'[&decimal_date=2021.99452054795,seq_dates="30-12-2021",states="International"]
	'hCoV-19-Jamaica-JAM-UWIMicro-0328-2022-EPI-ISL-11517428|07-01-2022'[&decimal_date=2022.01643835616,seq_dates="07-01-2022",states="International"]
	'hCoV-19-Jamaica-JAM-UWIMicro-0372-2022-EPI-ISL-11816004|24-01-2022'[&decimal_date=2022.06301369863,seq_dates="24-01-2022",states="International"]
	'hCoV-19-Jamaica-JAM-UWIMicro-0516-2022-EPI-ISL-11924425|03-02-2022'[&decimal_date=2022.0904109589,seq_dates="03-02-2022",states="International"]
	'hCoV-19-Jamaica-JAM-UWIMicro-0532-2022-EPI-ISL-11924439|11-02-2022'[&decimal_date=2022.11232876712,seq_dates="11-02-2022",states="International"]
	'hCoV-19-Jamaica-JAM-UWIMicro-0550-2022-EPI-ISL-12087544|03-03-2022'[&decimal_date=2022.16712328767,seq_dates="03-03-2022",states="International"]
	'hCoV-19-Jamaica-JAM-UWIMicro-0634-2022-EPI-ISL-12407236|10-01-2022'[&decimal_date=2022.02465753425,seq_dates="10-01-2022",states="International"]
	'hCoV-19-Jamaica-JAM-UWIMicro-0643-2022-EPI-ISL-12407245|10-01-2022'[&decimal_date=2022.02465753425,seq_dates="10-01-2022",states="International"]
	'hCoV-19-Jamaica-JAM-UWIMicro-0778-2022-EPI-ISL-12531124|25-03-2022'[&decimal_date=2022.22739726027,seq_dates="25-03-2022",states="International"]
	'hCoV-19-Jamaica-JAM-UWIMicro-0786-2022-EPI-ISL-12531132|20-03-2022'[&decimal_date=2022.21369863014,seq_dates="20-03-2022",states="International"]
	'hCoV-19-Jamaica-JAM-UWIMicro-0857-2022-EPI-ISL-12846988|14-02-2022'[&decimal_date=2022.12054794521,seq_dates="14-02-2022",states="International"]
	'hCoV-19-Jamaica-JAM-UWIMicro-0930-2022-EPI-ISL-13462593|18-04-2022'[&decimal_date=2022.29315068493,seq_dates="18-04-2022",states="International"]
	'hCoV-19-Jamaica-JAM-UWIMicro-1292-2022-EPI-ISL-13819650|25-02-2022'[&decimal_date=2022.15068493151,seq_dates="25-02-2022",states="International"]
	'hCoV-19-Jamaica-JPL1688207-2022-EPI-ISL-10899952|07-01-2022'[&decimal_date=2022.01643835616,seq_dates="07-01-2022",states="International"]
	'hCoV-19-Japan-4GA-754-2022-EPI-ISL-13199436|20-05-2022'[&decimal_date=2022.38082191781,seq_dates="20-05-2022",states="International"]
	'hCoV-19-Japan-HiroC395-2022-EPI-ISL-15403873|03-06-2022'[&decimal_date=2022.41917808219,seq_dates="03-06-2022",states="International"]
	'hCoV-19-Japan-IC-2278-2021-EPI-ISL-6913953|28-11-2021'[&decimal_date=2021.90684931507,seq_dates="28-11-2021",states="International"]
	'hCoV-19-Japan-IC-2279-2021-EPI-ISL-6914908|27-11-2021'[&decimal_date=2021.90410958904,seq_dates="27-11-2021",states="International"]
	'hCoV-19-Japan-IC-2457-2021-EPI-ISL-8097041|19-12-2021'[&decimal_date=2021.96438356164,seq_dates="19-12-2021",states="International"]
	'hCoV-19-Japan-IC-2618-2021-EPI-ISL-8559705|26-12-2021'[&decimal_date=2021.98356164384,seq_dates="26-12-2021",states="International"]
	'hCoV-19-Japan-NC928-2N-2021-EPI-ISL-7507055|28-11-2021'[&decimal_date=2021.90684931507,seq_dates="28-11-2021",states="International"]
	'hCoV-19-Japan-NC929-1N-2021-EPI-ISL-7890636|27-11-2021'[&decimal_date=2021.90410958904,seq_dates="27-11-2021",states="International"]
	'hCoV-19-Japan-PG-174783-2021-EPI-ISL-9213504|24-12-2021'[&decimal_date=2021.97808219178,seq_dates="24-12-2021",states="International"]
	'hCoV-19-Japan-PG-177475-2022-EPI-ISL-9212249|07-01-2022'[&decimal_date=2022.01643835616,seq_dates="07-01-2022",states="International"]
	'hCoV-19-Japan-PG-181461-2022-EPI-ISL-10699952|13-01-2022'[&decimal_date=2022.03287671233,seq_dates="13-01-2022",states="International"]
	'hCoV-19-Japan-PG-184859-2022-EPI-ISL-10659307|13-01-2022'[&decimal_date=2022.03287671233,seq_dates="13-01-2022",states="International"]
	'hCoV-19-Japan-PG-203569-2022-EPI-ISL-11706071|01-02-2022'[&decimal_date=2022.08493150685,seq_dates="01-02-2022",states="International"]
	'hCoV-19-Japan-PG-211501-2022-EPI-ISL-11708673|04-03-2022'[&decimal_date=2022.1698630137,seq_dates="04-03-2022",states="International"]
	'hCoV-19-Japan-PG-212881-2022-EPI-ISL-11712901|06-03-2022'[&decimal_date=2022.17534246575,seq_dates="06-03-2022",states="International"]
	'hCoV-19-Japan-PG-216533-2022-EPI-ISL-12989054|21-01-2022'[&decimal_date=2022.05479452055,seq_dates="21-01-2022",states="International"]
	'hCoV-19-Japan-PG-230282-2022-EPI-ISL-12987129|05-04-2022'[&decimal_date=2022.25753424658,seq_dates="05-04-2022",states="International"]
	'hCoV-19-Japan-PG-257375-2022-EPI-ISL-14113138|18-02-2022'[&decimal_date=2022.13150684931,seq_dates="18-02-2022",states="International"]
	'hCoV-19-Japan-PG-258099-2022-EPI-ISL-14113861|01-06-2022'[&decimal_date=2022.41369863014,seq_dates="01-06-2022",states="International"]
	'hCoV-19-Japan-TKYkbm11585-2022-EPI-ISL-11502094|26-02-2022'[&decimal_date=2022.15342465753,seq_dates="26-02-2022",states="International"]
	'hCoV-19-Japan-TKYkbm18079-2022-EPI-ISL-12897694|11-04-2022'[&decimal_date=2022.27397260274,seq_dates="11-04-2022",states="International"]
	'hCoV-19-Japan-TKYnat0005-2021-EPI-ISL-8919712|30-12-2021'[&decimal_date=2021.99452054795,seq_dates="30-12-2021",states="International"]
	'hCoV-19-Japan-TY38-873.2P0-2021-EPI-ISL-7571617|01-12-2021'[&decimal_date=2021.91506849315,seq_dates="01-12-2021",states="International"]
	'hCoV-19-Japan-TY38-873P0-2021-EPI-ISL-7418017|28-11-2021'[&decimal_date=2021.90684931507,seq_dates="28-11-2021",states="International"]
	'hCoV-19-Jordan-Biolab0416-2021-EPI-ISL-8092588|17-12-2021'[&decimal_date=2021.95890410959,seq_dates="17-12-2021",states="International"]
	'hCoV-19-Jordan-Biolab0419-2021-EPI-ISL-8092591|18-12-2021'[&decimal_date=2021.96164383562,seq_dates="18-12-2021",states="International"]
	'hCoV-19-Jordan-Biolab0634-2022-EPI-ISL-11532997|23-01-2022'[&decimal_date=2022.0602739726,seq_dates="23-01-2022",states="International"]
	'hCoV-19-Jordan-Biolab0650-2022-EPI-ISL-12226153|03-02-2022'[&decimal_date=2022.0904109589,seq_dates="03-02-2022",states="International"]
	'hCoV-19-Jordan-RMSR13S22-2022-EPI-ISL-9096830|05-01-2022'[&decimal_date=2022.01095890411,seq_dates="05-01-2022",states="International"]
	'hCoV-19-Kazakhstan-2843-2021-EPI-ISL-13541274|28-12-2021'[&decimal_date=2021.98904109589,seq_dates="28-12-2021",states="International"]
	'hCoV-19-Kazakhstan-2859-2021-EPI-ISL-8527623|24-12-2021'[&decimal_date=2021.97808219178,seq_dates="24-12-2021",states="International"]
	'hCoV-19-Kazakhstan-ALA-NRL-S1510-2022-EPI-ISL-13281830|08-04-2022'[&decimal_date=2022.26575342466,seq_dates="08-04-2022",states="International"]
	'hCoV-19-Kazakhstan-ALA-NRL-S1576-2022-EPI-ISL-13281832|14-04-2022'[&decimal_date=2022.28219178082,seq_dates="14-04-2022",states="International"]
	'hCoV-19-Kazakhstan-AST-NRL-S2628-2022-EPI-ISL-13281836|21-04-2022'[&decimal_date=2022.30136986301,seq_dates="21-04-2022",states="International"]
	'hCoV-19-Kazakhstan-ATY-NRL-S2388-2022-EPI-ISL-13281834|05-03-2022'[&decimal_date=2022.17260273973,seq_dates="05-03-2022",states="International"]
	'hCoV-19-Kazakhstan-KZ02-04022022-H0003W2-2022-EPI-ISL-15727601|04-02-2022'[&decimal_date=2022.09315068493,seq_dates="04-02-2022",states="International"]
	'hCoV-19-Kazakhstan-KZ02-14022022-H0003W2-2022-EPI-ISL-15727614|14-02-2022'[&decimal_date=2022.12054794521,seq_dates="14-02-2022",states="International"]
	'hCoV-19-Kazakhstan-KZ02-31012022-H0023W2-2022-EPI-ISL-15727579|31-01-2022'[&decimal_date=2022.08219178082,seq_dates="31-01-2022",states="International"]
	'hCoV-19-Kazakhstan-KZY-NRL-S1484-2022-EPI-ISL-13281829|12-04-2022'[&decimal_date=2022.27671232877,seq_dates="12-04-2022",states="International"]
	'hCoV-19-Kazakhstan-NLA-barcode20-15-MN908947-3-2022-EPI-ISL-13717885|04-02-2022'[&decimal_date=2022.09315068493,seq_dates="04-02-2022",states="International"]
	'hCoV-19-Kazakhstan-NLA-barcode20-18-MN908947-3-2022-EPI-ISL-13717966|12-01-2022'[&decimal_date=2022.0301369863,seq_dates="12-01-2022",states="International"]
	'hCoV-19-Kazakhstan-NLA-barcode22-15-MN908947-3-2022-EPI-ISL-13717887|04-02-2022'[&decimal_date=2022.09315068493,seq_dates="04-02-2022",states="International"]
	'hCoV-19-Kazakhstan-NLA-barcode49-15-MN908947-3-2022-EPI-ISL-13717912|01-03-2022'[&decimal_date=2022.16164383562,seq_dates="01-03-2022",states="International"]
	'hCoV-19-Kazakhstan-NLA-barcode64-15-MN908947-3-2022-EPI-ISL-13717921|19-01-2022'[&decimal_date=2022.04931506849,seq_dates="19-01-2022",states="International"]
	'hCoV-19-Kazakhstan-NLA-barcode80-10-MN908947-3-2022-EPI-ISL-13717843|08-01-2022'[&decimal_date=2022.01917808219,seq_dates="08-01-2022",states="International"]
	'hCoV-19-Kazakhstan-NU-43-18-2022-EPI-ISL-16871681|17-02-2022'[&decimal_date=2022.12876712329,seq_dates="17-02-2022",states="International"]
	'hCoV-19-Kazakhstan-NU-48-18-2022-EPI-ISL-16871677|01-03-2022'[&decimal_date=2022.16164383562,seq_dates="01-03-2022",states="International"]
	'hCoV-19-Kazakhstan-NU-50-18-2022-EPI-ISL-16871675|10-03-2022'[&decimal_date=2022.18630136986,seq_dates="10-03-2022",states="International"]
	'hCoV-19-Kazakhstan-NU-51-18-2022-EPI-ISL-16871674|28-05-2022'[&decimal_date=2022.40273972603,seq_dates="28-05-2022",states="International"]
	'hCoV-19-Kenya-C115415-2022-EPI-ISL-11116867|23-02-2022'[&decimal_date=2022.14520547945,seq_dates="23-02-2022",states="International"]
	'hCoV-19-Kenya-CDC-DLSP-Kisumu-COV203471-2022-EPI-ISL-10753089|18-01-2022'[&decimal_date=2022.04657534247,seq_dates="18-01-2022",states="International"]
	'hCoV-19-Kenya-ILRI-COVM01623-2021-EPI-ISL-9093418|28-11-2021'[&decimal_date=2021.90684931507,seq_dates="28-11-2021",states="International"]
	'hCoV-19-Kenya-ILRI-COVM01625-2021-EPI-ISL-9093419|28-11-2021'[&decimal_date=2021.90684931507,seq_dates="28-11-2021",states="International"]
	'hCoV-19-Kenya-ILRI-COVM01628-2021-EPI-ISL-9093422|28-11-2021'[&decimal_date=2021.90684931507,seq_dates="28-11-2021",states="International"]
	'hCoV-19-Kenya-ILRI-COVM01632-2021-EPI-ISL-9093424|29-11-2021'[&decimal_date=2021.9095890411,seq_dates="29-11-2021",states="International"]
	'hCoV-19-Kenya-ILRI-COVM01642-2021-EPI-ISL-9093434|30-11-2021'[&decimal_date=2021.91232876712,seq_dates="30-11-2021",states="International"]
	'hCoV-19-Kenya-ILRI-COVM02603-2022-EPI-ISL-10011672|03-01-2022'[&decimal_date=2022.00547945205,seq_dates="03-01-2022",states="International"]
	'hCoV-19-Kenya-ILRI-COVM02612-2022-EPI-ISL-10011681|04-01-2022'[&decimal_date=2022.00821917808,seq_dates="04-01-2022",states="International"]
	'hCoV-19-Kenya-ILRI-COVM02667-2022-EPI-ISL-10011720|15-01-2022'[&decimal_date=2022.03835616438,seq_dates="15-01-2022",states="International"]
	'hCoV-19-Kenya-ILRI-COVM02689-2022-EPI-ISL-10011739|05-01-2022'[&decimal_date=2022.01095890411,seq_dates="05-01-2022",states="International"]
	'hCoV-19-Kenya-MTMC-01-320-2022-EPI-ISL-17425644|11-02-2022'[&decimal_date=2022.11232876712,seq_dates="11-02-2022",states="International"]
	'hCoV-19-Kenya-MTMC-01-321-2022-EPI-ISL-17425645|11-02-2022'[&decimal_date=2022.11232876712,seq_dates="11-02-2022",states="International"]
	'hCoV-19-Kenya-SS11295-2021-EPI-ISL-16737638|15-12-2021'[&decimal_date=2021.95342465753,seq_dates="15-12-2021",states="International"]
	'hCoV-19-Kenya-SS4992-2022-EPI-ISL-11259694|19-02-2022'[&decimal_date=2022.13424657534,seq_dates="19-02-2022",states="International"]
	'hCoV-19-Kenya-SS9079-2022-EPI-ISL-13579139|06-06-2022'[&decimal_date=2022.42739726027,seq_dates="06-06-2022",states="International"]
	'hCoV-19-Kenya-SS9232-2021-EPI-ISL-13521345|24-12-2021'[&decimal_date=2021.97808219178,seq_dates="24-12-2021",states="International"]
	'hCoV-19-Kenya-SS9234-2021-EPI-ISL-13521255|24-12-2021'[&decimal_date=2021.97808219178,seq_dates="24-12-2021",states="International"]
	'hCoV-19-Kiribati-KIR060-2022-EPI-ISL-14250572|25-04-2022'[&decimal_date=2022.31232876712,seq_dates="25-04-2022",states="International"]
	'hCoV-19-Kosovo-CO-00634-XXK000-4760-22-Mi-2021-EPI-ISL-9701606|20-12-2021'[&decimal_date=2021.96712328767,seq_dates="20-12-2021",states="International"]
	'hCoV-19-Kosovo-CO-00634-XXK000-4761-22-Mi-2021-EPI-ISL-9701609|20-12-2021'[&decimal_date=2021.96712328767,seq_dates="20-12-2021",states="International"]
	'hCoV-19-Kosovo-CO-00634-XXK000-4940-22-Mi-2021-EPI-ISL-9701607|28-12-2021'[&decimal_date=2021.98904109589,seq_dates="28-12-2021",states="International"]
	'hCoV-19-Kosovo-CO-00634-XXK000-4977-22-Mi-2021-EPI-ISL-9701605|29-12-2021'[&decimal_date=2021.99178082192,seq_dates="29-12-2021",states="International"]
	'hCoV-19-Kosovo-CO-00634-XXK000-9167-2021-EPI-ISL-9701602|20-12-2021'[&decimal_date=2021.96712328767,seq_dates="20-12-2021",states="International"]
	'hCoV-19-Kosovo-CO-00664-XXK000-196-NIPH-Jan-2022-2022-EPI-ISL-11324586|21-01-2022'[&decimal_date=2022.05479452055,seq_dates="21-01-2022",states="International"]
	'hCoV-19-Kosovo-CO-00664-XXK000-217-NIPH-Jan-2022-2022-EPI-ISL-11324591|21-01-2022'[&decimal_date=2022.05479452055,seq_dates="21-01-2022",states="International"]
	'hCoV-19-Kosovo-CO-00699-XXK000-3167-Feb-01-Niph-2022-2022-EPI-ISL-11348284|06-02-2022'[&decimal_date=2022.09863013699,seq_dates="06-02-2022",states="International"]
	'hCoV-19-Kosovo-CO-00699-XXK000-3970-Feb-01-Niph-2022-2022-EPI-ISL-11348296|08-02-2022'[&decimal_date=2022.10410958904,seq_dates="08-02-2022",states="International"]
	'hCoV-19-Kosovo-CO-00733-XXK000-201-02-Pe-Niph-2022-2022-EPI-ISL-11804522|31-01-2022'[&decimal_date=2022.08219178082,seq_dates="31-01-2022",states="International"]
	'hCoV-19-Kosovo-CO-00733-XXK000-20628-02-Gjil-Niph-2022-2022-EPI-ISL-11804560|21-01-2022'[&decimal_date=2022.05479452055,seq_dates="21-01-2022",states="International"]
	'hCoV-19-Kosovo-CO-00733-XXK000-5646-02-Niph-2022-2022-EPI-ISL-11804533|15-02-2022'[&decimal_date=2022.12328767123,seq_dates="15-02-2022",states="International"]
	'hCoV-19-Kosovo-CO-00733-XXK000-5794-H02-Niph-2022-2022-EPI-ISL-11804618|16-02-2022'[&decimal_date=2022.12602739726,seq_dates="16-02-2022",states="International"]
	'hCoV-19-Kosovo-CO-00733-XXK000-5966-02-Niph-2022-2022-EPI-ISL-11804464|17-02-2022'[&decimal_date=2022.12876712329,seq_dates="17-02-2022",states="International"]
	'hCoV-19-Kosovo-CO-00733-XXK000-6616-02-Niph-2022-2022-EPI-ISL-11804498|23-02-2022'[&decimal_date=2022.14520547945,seq_dates="23-02-2022",states="International"]
	'hCoV-19-Kuwait-Jaber2220055130-2022-EPI-ISL-11449664|24-01-2022'[&decimal_date=2022.06301369863,seq_dates="24-01-2022",states="International"]
	'hCoV-19-Kuwait-Jaber2220055423-2022-EPI-ISL-11449671|30-01-2022'[&decimal_date=2022.07945205479,seq_dates="30-01-2022",states="International"]
	'hCoV-19-Kuwait-Jaber2220071251-2022-EPI-ISL-11520945|02-02-2022'[&decimal_date=2022.08767123288,seq_dates="02-02-2022",states="International"]
	'hCoV-19-Kuwait-Jaber2220115027-2022-EPI-ISL-11800540|07-03-2022'[&decimal_date=2022.17808219178,seq_dates="07-03-2022",states="International"]
	'hCoV-19-Kuwait-Jaber2220121839-2022-EPI-ISL-11800546|08-03-2022'[&decimal_date=2022.18082191781,seq_dates="08-03-2022",states="International"]
	'hCoV-19-Kyrgyzstan-NRL-90463-2022-EPI-ISL-13711465|03-01-2022'[&decimal_date=2022.00547945205,seq_dates="03-01-2022",states="International"]
	'hCoV-19-Kyrgyzstan-NRL-90478-2022-EPI-ISL-13711481|04-01-2022'[&decimal_date=2022.00821917808,seq_dates="04-01-2022",states="International"]
	'hCoV-19-Latvia-20837784-2021-EPI-ISL-9699749|25-12-2021'[&decimal_date=2021.98082191781,seq_dates="25-12-2021",states="International"]
	'hCoV-19-Latvia-2201037149-2022-EPI-ISL-9705440|11-01-2022'[&decimal_date=2022.02739726027,seq_dates="11-01-2022",states="International"]
	'hCoV-19-Latvia-2201069766-2022-EPI-ISL-13629659|19-01-2022'[&decimal_date=2022.04931506849,seq_dates="19-01-2022",states="International"]
	'hCoV-19-Latvia-2201102376-2022-EPI-ISL-13629020|28-01-2022'[&decimal_date=2022.07397260274,seq_dates="28-01-2022",states="International"]
	'hCoV-19-Latvia-2202003706-2022-EPI-ISL-13626749|01-02-2022'[&decimal_date=2022.08493150685,seq_dates="01-02-2022",states="International"]
	'hCoV-19-Latvia-2202100468-2022-EPI-ISL-13629831|28-02-2022'[&decimal_date=2022.15890410959,seq_dates="28-02-2022",states="International"]
	'hCoV-19-Latvia-2202100797-2022-EPI-ISL-13627788|28-02-2022'[&decimal_date=2022.15890410959,seq_dates="28-02-2022",states="International"]
	'hCoV-19-Latvia-2203007164-2022-EPI-ISL-13629286|02-03-2022'[&decimal_date=2022.16438356164,seq_dates="02-03-2022",states="International"]
	'hCoV-19-Latvia-2203022901-2022-EPI-ISL-13628099|07-03-2022'[&decimal_date=2022.17808219178,seq_dates="07-03-2022",states="International"]
	'hCoV-19-Latvia-22046433NO-2022-EPI-ISL-13630052|25-01-2022'[&decimal_date=2022.06575342466,seq_dates="25-01-2022",states="International"]
	'hCoV-19-Latvia-22069587NO-2022-EPI-ISL-13627884|04-02-2022'[&decimal_date=2022.09315068493,seq_dates="04-02-2022",states="International"]
	'hCoV-19-Latvia-3732190-2021-EPI-ISL-9699246|17-12-2021'[&decimal_date=2021.95890410959,seq_dates="17-12-2021",states="International"]
	'hCoV-19-Latvia-3781273-2021-EPI-ISL-9699333|25-12-2021'[&decimal_date=2021.98082191781,seq_dates="25-12-2021",states="International"]
	'hCoV-19-Latvia-3805246-2021-EPI-ISL-9699453|28-12-2021'[&decimal_date=2021.98904109589,seq_dates="28-12-2021",states="International"]
	'hCoV-19-Latvia-3812718-2021-EPI-ISL-9699501|29-12-2021'[&decimal_date=2021.99178082192,seq_dates="29-12-2021",states="International"]
	'hCoV-19-Latvia-4553718-2022-EPI-ISL-13628789|01-03-2022'[&decimal_date=2022.16164383562,seq_dates="01-03-2022",states="International"]
	'hCoV-19-Latvia-4563570-2022-EPI-ISL-13629722|02-03-2022'[&decimal_date=2022.16438356164,seq_dates="02-03-2022",states="International"]
	'hCoV-19-Latvia-4698212-2022-EPI-ISL-13631171|14-03-2022'[&decimal_date=2022.19726027397,seq_dates="14-03-2022",states="International"]
	'hCoV-19-Lebanon-GIHSN-HCL022121270801-2022-EPI-ISL-17551929|13-07-2022'[&decimal_date=2022.52876712329,seq_dates="13-07-2022",states="International"]
	'hCoV-19-Lebanon-GIHSN-HCL022123284901-2022-EPI-ISL-17551951|08-02-2022'[&decimal_date=2022.10410958904,seq_dates="08-02-2022",states="International"]
	'hCoV-19-Lebanon-GS-371-2022-EPI-ISL-16583736|07-03-2022'[&decimal_date=2022.17808219178,seq_dates="07-03-2022",states="International"]
	'hCoV-19-Lebanon-LAU-CVD-956-2022-EPI-ISL-11327278|20-01-2022'[&decimal_date=2022.05205479452,seq_dates="20-01-2022",states="International"]
	'hCoV-19-Lebanon-LEBN-GS-25-2021-EPI-ISL-14605790|30-12-2021'[&decimal_date=2021.99452054795,seq_dates="30-12-2021",states="International"]
	'hCoV-19-Lebanon-LEBN-GS-29-2021-EPI-ISL-14605794|30-12-2021'[&decimal_date=2021.99452054795,seq_dates="30-12-2021",states="International"]
	'hCoV-19-Lebanon-LEBN-GS-67-2022-EPI-ISL-14605828|07-01-2022'[&decimal_date=2022.01643835616,seq_dates="07-01-2022",states="International"]
	'hCoV-19-Lebanon-LEBN-GS-7-2022-EPI-ISL-14605830|01-01-2022'[&decimal_date=2022.0,seq_dates="01-01-2022",states="International"]
	'hCoV-19-Lebanon-LEBN-GS-90-2022-EPI-ISL-14605848|11-01-2022'[&decimal_date=2022.02739726027,seq_dates="11-01-2022",states="International"]
	'hCoV-19-Lebanon-MA-2-2022-EPI-ISL-16583751|04-03-2022'[&decimal_date=2022.1698630137,seq_dates="04-03-2022",states="International"]
	'hCoV-19-Lesotho-Ls-73900-2021-EPI-ISL-13101649|12-11-2021'[&decimal_date=2021.86301369863,seq_dates="12-11-2021",states="International"]
	'hCoV-19-Lesotho-Ls-73927-2021-EPI-ISL-13101652|11-12-2021'[&decimal_date=2021.94246575342,seq_dates="11-12-2021",states="International"]
	'hCoV-19-Lesotho-Ls-75288-2021-EPI-ISL-13101655|22-12-2021'[&decimal_date=2021.97260273973,seq_dates="22-12-2021",states="International"]
	'hCoV-19-Lesotho-N22947-2021-EPI-ISL-13037952|26-11-2021'[&decimal_date=2021.90136986301,seq_dates="26-11-2021",states="International"]
	'hCoV-19-Lesotho-N22949-2021-EPI-ISL-13037954|29-11-2021'[&decimal_date=2021.9095890411,seq_dates="29-11-2021",states="International"]
	'hCoV-19-Lesotho-N22970-2021-EPI-ISL-13037960|04-12-2021'[&decimal_date=2021.92328767123,seq_dates="04-12-2021",states="International"]
	'hCoV-19-Lesotho-N36062-2021-EPI-ISL-12956123|20-12-2021'[&decimal_date=2021.96712328767,seq_dates="20-12-2021",states="International"]
	'hCoV-19-Lesotho-N36066-2022-EPI-ISL-12956127|04-01-2022'[&decimal_date=2022.00821917808,seq_dates="04-01-2022",states="International"]
	'hCoV-19-Lesotho-N36087-2022-EPI-ISL-12956141|06-01-2022'[&decimal_date=2022.01369863014,seq_dates="06-01-2022",states="International"]
	'hCoV-19-Lesotho-N36094-2022-EPI-ISL-12956148|07-01-2022'[&decimal_date=2022.01643835616,seq_dates="07-01-2022",states="International"]
	'hCoV-19-Lesotho-N36095-2022-EPI-ISL-12956149|07-01-2022'[&decimal_date=2022.01643835616,seq_dates="07-01-2022",states="International"]
	'hCoV-19-Lesotho-N36098-2022-EPI-ISL-12956151|10-01-2022'[&decimal_date=2022.02465753425,seq_dates="10-01-2022",states="International"]
	'hCoV-19-Lesotho-N47895-2021-EPI-ISL-14952331|14-12-2021'[&decimal_date=2021.95068493151,seq_dates="14-12-2021",states="International"]
	'hCoV-19-Lesotho-N47979-2022-EPI-ISL-14952323|13-06-2022'[&decimal_date=2022.44657534247,seq_dates="13-06-2022",states="International"]
	'hCoV-19-Liberia-NMIMR-LIB-170307-2021-EPI-ISL-11761605|27-12-2021'[&decimal_date=2021.98630136986,seq_dates="27-12-2021",states="International"]
	'hCoV-19-Liberia-NMIMR-LIB-860077-2021-EPI-ISL-11761619|21-12-2021'[&decimal_date=2021.9698630137,seq_dates="21-12-2021",states="International"]
	'hCoV-19-Liberia-NMIMR-LIB-860197-2021-EPI-ISL-11761596|21-12-2021'[&decimal_date=2021.9698630137,seq_dates="21-12-2021",states="International"]
	'hCoV-19-Liberia-NMIMR-LIB-865283-2021-EPI-ISL-11761607|28-12-2021'[&decimal_date=2021.98904109589,seq_dates="28-12-2021",states="International"]
	'hCoV-19-Liberia-NMIMR-LIB-867515-2021-EPI-ISL-11761623|21-12-2021'[&decimal_date=2021.9698630137,seq_dates="21-12-2021",states="International"]
	'hCoV-19-Liechtenstein-FL-Risch-21C2203898-2021-EPI-ISL-8593550|19-12-2021'[&decimal_date=2021.96438356164,seq_dates="19-12-2021",states="International"]
	'hCoV-19-Liechtenstein-FL-Risch-21C3103827-2021-EPI-ISL-8593244|25-12-2021'[&decimal_date=2021.98082191781,seq_dates="25-12-2021",states="International"]
	'hCoV-19-Liechtenstein-FL-Risch-2211104918-2021-EPI-ISL-8793996|28-12-2021'[&decimal_date=2021.98904109589,seq_dates="28-12-2021",states="International"]
	'hCoV-19-Liechtenstein-FL-Risch-2211105217-2021-EPI-ISL-8793979|28-12-2021'[&decimal_date=2021.98904109589,seq_dates="28-12-2021",states="International"]
	'hCoV-19-Liechtenstein-FL-Risch-2211202224-2021-EPI-ISL-8815148|31-12-2021'[&decimal_date=2021.99726027397,seq_dates="31-12-2021",states="International"]
	'hCoV-19-Liechtenstein-FL-Risch-2211202945-2022-EPI-ISL-8786080|01-01-2022'[&decimal_date=2022.0,seq_dates="01-01-2022",states="International"]
	'hCoV-19-Liechtenstein-FL-Risch-2211202967-2022-EPI-ISL-8786081|01-01-2022'[&decimal_date=2022.0,seq_dates="01-01-2022",states="International"]
	'hCoV-19-Liechtenstein-FL-Risch-2220805752-2022-EPI-ISL-9986162|25-01-2022'[&decimal_date=2022.06575342466,seq_dates="25-01-2022",states="International"]
	'hCoV-19-Liechtenstein-FL-Risch-2230401490-2022-EPI-ISL-11002204|06-02-2022'[&decimal_date=2022.09863013699,seq_dates="06-02-2022",states="International"]
	'hCoV-19-Liechtenstein-FL-Risch-2231001984-2022-EPI-ISL-11254632|08-02-2022'[&decimal_date=2022.10410958904,seq_dates="08-02-2022",states="International"]
	'hCoV-19-Liechtenstein-FL-Risch-2231002121-2022-EPI-ISL-11254603|06-02-2022'[&decimal_date=2022.09863013699,seq_dates="06-02-2022",states="International"]
	'hCoV-19-Liechtenstein-FL-Risch-2231800291-2022-EPI-ISL-11360281|21-02-2022'[&decimal_date=2022.1397260274,seq_dates="21-02-2022",states="International"]
	'hCoV-19-Liechtenstein-FL-Risch-2231804126-2022-EPI-ISL-11408811|03-03-2022'[&decimal_date=2022.16712328767,seq_dates="03-03-2022",states="International"]
	'hCoV-19-Liechtenstein-FL-Risch-2232308291-2022-EPI-ISL-11502674|14-03-2022'[&decimal_date=2022.19726027397,seq_dates="14-03-2022",states="International"]
	'hCoV-19-Liechtenstein-FL-Risch-2232904177-2022-EPI-ISL-11798273|16-03-2022'[&decimal_date=2022.20273972603,seq_dates="16-03-2022",states="International"]
	'hCoV-19-Liechtenstein-FL-Risch-2232904196-2022-EPI-ISL-11798250|16-03-2022'[&decimal_date=2022.20273972603,seq_dates="16-03-2022",states="International"]
	'hCoV-19-Lithuania-IBT-LSC-VU-r49-29-2022-EPI-ISL-12137802|08-04-2022'[&decimal_date=2022.26575342466,seq_dates="08-04-2022",states="International"]
	'hCoV-19-Lithuania-LSMULKKGMMK37C20-2022-EPI-ISL-11349817|01-03-2022'[&decimal_date=2022.16164383562,seq_dates="01-03-2022",states="International"]
	'hCoV-19-Lithuania-LTU000-BM-24-03-14-2022-EPI-ISL-11827134|10-03-2022'[&decimal_date=2022.18630136986,seq_dates="10-03-2022",states="International"]
	'hCoV-19-Lithuania-LTU000-INMEDICA-1243117-2022-EPI-ISL-11484131|09-03-2022'[&decimal_date=2022.18356164384,seq_dates="09-03-2022",states="International"]
	'hCoV-19-Lithuania-LTU000-KNS-ANT-01-10-125-2022-EPI-ISL-10247492|07-01-2022'[&decimal_date=2022.01643835616,seq_dates="07-01-2022",states="International"]
	'hCoV-19-Lithuania-LTU000-MEDPRAC-PA246-2021-EPI-ISL-10240161|21-12-2021'[&decimal_date=2021.9698630137,seq_dates="21-12-2021",states="International"]
	'hCoV-19-Lithuania-LTU000-MP-KM404p-2022-EPI-ISL-11066960|21-02-2022'[&decimal_date=2022.1397260274,seq_dates="21-02-2022",states="International"]
	'hCoV-19-Lithuania-LTU000-RSL-COV125899-2022-EPI-ISL-10851248|17-02-2022'[&decimal_date=2022.12876712329,seq_dates="17-02-2022",states="International"]
	'hCoV-19-Lithuania-LTU000-VLN-ANT-12-27-15-2021-EPI-ISL-10240107|22-12-2021'[&decimal_date=2021.97260273973,seq_dates="22-12-2021",states="International"]
	'hCoV-19-Lithuania-LTU000-VULSK-211230120990-2021-EPI-ISL-10240559|30-12-2021'[&decimal_date=2021.99452054795,seq_dates="30-12-2021",states="International"]
	'hCoV-19-Lithuania-LTU000-VULSK-220210121323-2022-EPI-ISL-10745251|10-02-2022'[&decimal_date=2022.1095890411,seq_dates="10-02-2022",states="International"]
	'hCoV-19-Lithuania-S22B179-2022-EPI-ISL-9860392|25-01-2022'[&decimal_date=2022.06575342466,seq_dates="25-01-2022",states="International"]
	'hCoV-19-Luxembourg-LNS1919482-2021-EPI-ISL-8312805|16-12-2021'[&decimal_date=2021.95616438356,seq_dates="16-12-2021",states="International"]
	'hCoV-19-Luxembourg-LNS2427064-2022-EPI-ISL-9181724|10-01-2022'[&decimal_date=2022.02465753425,seq_dates="10-01-2022",states="International"]
	'hCoV-19-Luxembourg-LNS2745646-2022-EPI-ISL-9181262|15-01-2022'[&decimal_date=2022.03835616438,seq_dates="15-01-2022",states="International"]
	'hCoV-19-Luxembourg-LNS3314081-2022-EPI-ISL-12447506|23-03-2022'[&decimal_date=2022.22191780822,seq_dates="23-03-2022",states="International"]
	'hCoV-19-Luxembourg-LNS3395897-2022-EPI-ISL-12441329|04-04-2022'[&decimal_date=2022.25479452055,seq_dates="04-04-2022",states="International"]
	'hCoV-19-Luxembourg-LNS5156558-2022-EPI-ISL-12448231|25-02-2022'[&decimal_date=2022.15068493151,seq_dates="25-02-2022",states="International"]
	'hCoV-19-Luxembourg-LNS6235427-2021-EPI-ISL-8792479|29-12-2021'[&decimal_date=2021.99178082192,seq_dates="29-12-2021",states="International"]
	'hCoV-19-Luxembourg-LNS6382027-2021-EPI-ISL-8312848|13-12-2021'[&decimal_date=2021.94794520548,seq_dates="13-12-2021",states="International"]
	'hCoV-19-Luxembourg-LNS6518108-2022-EPI-ISL-12702198|21-04-2022'[&decimal_date=2022.30136986301,seq_dates="21-04-2022",states="International"]
	'hCoV-19-Luxembourg-LNS6586957-2022-EPI-ISL-12449196|21-02-2022'[&decimal_date=2022.1397260274,seq_dates="21-02-2022",states="International"]
	'hCoV-19-Luxembourg-LNS7293112-2022-EPI-ISL-12443843|04-03-2022'[&decimal_date=2022.1698630137,seq_dates="04-03-2022",states="International"]
	'hCoV-19-Luxembourg-LNS7599034-2021-EPI-ISL-8792586|29-12-2021'[&decimal_date=2021.99178082192,seq_dates="29-12-2021",states="International"]
	'hCoV-19-Luxembourg-LNS8689735-2022-EPI-ISL-13282471|27-05-2022'[&decimal_date=2022.4,seq_dates="27-05-2022",states="International"]
	'hCoV-19-Luxembourg-LNS9180706-2022-EPI-ISL-12703008|10-04-2022'[&decimal_date=2022.27123287671,seq_dates="10-04-2022",states="International"]
	'hCoV-19-Macau-NMA9990-2021-EPI-ISL-14710810|18-11-2021'[&decimal_date=2021.87945205479,seq_dates="18-11-2021",states="International"]
	'hCoV-19-Macedonia-1178-2022-EPI-ISL-10259072|11-01-2022'[&decimal_date=2022.02739726027,seq_dates="11-01-2022",states="International"]
	'hCoV-19-Macedonia-5735-2022-EPI-ISL-10259078|29-01-2022'[&decimal_date=2022.07671232877,seq_dates="29-01-2022",states="International"]
	'hCoV-19-Macedonia-5770-2022-EPI-ISL-10259080|29-01-2022'[&decimal_date=2022.07671232877,seq_dates="29-01-2022",states="International"]
	'hCoV-19-Macedonia-6020-2022-EPI-ISL-10259052|31-01-2022'[&decimal_date=2022.08219178082,seq_dates="31-01-2022",states="International"]
	'hCoV-19-Macedonia-6122-2022-EPI-ISL-10259055|31-01-2022'[&decimal_date=2022.08219178082,seq_dates="31-01-2022",states="International"]
	'hCoV-19-Macedonia-61460-2021-EPI-ISL-9522401|28-12-2021'[&decimal_date=2021.98904109589,seq_dates="28-12-2021",states="International"]
	'hCoV-19-Macedonia-6206-2022-EPI-ISL-10259058|01-02-2022'[&decimal_date=2022.08493150685,seq_dates="01-02-2022",states="International"]
	'hCoV-19-Macedonia-6211-2022-EPI-ISL-10259059|01-02-2022'[&decimal_date=2022.08493150685,seq_dates="01-02-2022",states="International"]
	'hCoV-19-Macedonia-6351-2022-EPI-ISL-10259081|01-02-2022'[&decimal_date=2022.08493150685,seq_dates="01-02-2022",states="International"]
	'hCoV-19-Macedonia-7327-2022-EPI-ISL-10259075|06-02-2022'[&decimal_date=2022.09863013699,seq_dates="06-02-2022",states="International"]
	'hCoV-19-Madagascar-IPM-00977-2022-EPI-ISL-13729321|17-01-2022'[&decimal_date=2022.04383561644,seq_dates="17-01-2022",states="International"]
	'hCoV-19-Madagascar-IPM-60876-2022-EPI-ISL-13729365|28-01-2022'[&decimal_date=2022.07397260274,seq_dates="28-01-2022",states="International"]
	'hCoV-19-Madagascar-IPM-61391-2022-EPI-ISL-13729386|19-02-2022'[&decimal_date=2022.13424657534,seq_dates="19-02-2022",states="International"]
	'hCoV-19-Madagascar-LA2M-177400-2021-EPI-ISL-13729338|26-12-2021'[&decimal_date=2021.98356164384,seq_dates="26-12-2021",states="International"]
	'hCoV-19-Madagascar-LA2M-179994-2021-EPI-ISL-13729330|12-12-2021'[&decimal_date=2021.94520547945,seq_dates="12-12-2021",states="International"]
	'hCoV-19-Madagascar-LA2M-180003-2021-EPI-ISL-13729388|28-12-2021'[&decimal_date=2021.98904109589,seq_dates="28-12-2021",states="International"]
	'hCoV-19-Madagascar-LA2M-206408-2022-EPI-ISL-13729351|28-01-2022'[&decimal_date=2022.07397260274,seq_dates="28-01-2022",states="International"]
	'hCoV-19-Madagascar-LA2M-208848-2022-EPI-ISL-13729352|01-02-2022'[&decimal_date=2022.08493150685,seq_dates="01-02-2022",states="International"]
	'hCoV-19-Madagascar-LA2M-209050-2022-EPI-ISL-13729325|30-01-2022'[&decimal_date=2022.07945205479,seq_dates="30-01-2022",states="International"]
	'hCoV-19-Malawi-MLW-00268-2021-EPI-ISL-8164253|16-12-2021'[&decimal_date=2021.95616438356,seq_dates="16-12-2021",states="International"]
	'hCoV-19-Malawi-MLW-00286-2021-EPI-ISL-8164256|17-12-2021'[&decimal_date=2021.95890410959,seq_dates="17-12-2021",states="International"]
	'hCoV-19-Malawi-MLW-00324-2021-EPI-ISL-8569253|20-12-2021'[&decimal_date=2021.96712328767,seq_dates="20-12-2021",states="International"]
	'hCoV-19-Malawi-MLW-00337-2021-EPI-ISL-8569265|21-12-2021'[&decimal_date=2021.9698630137,seq_dates="21-12-2021",states="International"]
	'hCoV-19-Malawi-MLW-00391-2022-EPI-ISL-11246699|04-01-2022'[&decimal_date=2022.00821917808,seq_dates="04-01-2022",states="International"]
	'hCoV-19-Malawi-MLW-00401-2022-EPI-ISL-11246708|13-01-2022'[&decimal_date=2022.03287671233,seq_dates="13-01-2022",states="International"]
	'hCoV-19-Malawi-MLW-00418-2022-EPI-ISL-11246725|18-01-2022'[&decimal_date=2022.04657534247,seq_dates="18-01-2022",states="International"]
	'hCoV-19-Malawi-MLW-00456-2022-EPI-ISL-11246762|02-02-2022'[&decimal_date=2022.08767123288,seq_dates="02-02-2022",states="International"]
	'hCoV-19-Malawi-MLW-00458-2022-EPI-ISL-11246764|07-02-2022'[&decimal_date=2022.10136986301,seq_dates="07-02-2022",states="International"]
	'hCoV-19-Malawi-MLW-00459-2022-EPI-ISL-11246765|15-02-2022'[&decimal_date=2022.12328767123,seq_dates="15-02-2022",states="International"]
	'hCoV-19-Malawi-NHRL-0180-2021-EPI-ISL-12036346|15-12-2021'[&decimal_date=2021.95342465753,seq_dates="15-12-2021",states="International"]
	'hCoV-19-Malawi-NHRL-0279-2022-EPI-ISL-12030449|12-01-2022'[&decimal_date=2022.0301369863,seq_dates="12-01-2022",states="International"]
	'hCoV-19-Malawi-NHRL-0463-2022-EPI-ISL-15140349|23-06-2022'[&decimal_date=2022.47397260274,seq_dates="23-06-2022",states="International"]
	'hCoV-19-Malawi-NHRL-0464-2022-EPI-ISL-15140350|23-06-2022'[&decimal_date=2022.47397260274,seq_dates="23-06-2022",states="International"]
	'hCoV-19-Malawi-NHRL-COVseq0193-2022-EPI-ISL-12030474|05-01-2022'[&decimal_date=2022.01095890411,seq_dates="05-01-2022",states="International"]
	'hCoV-19-Malaysia-A277-2021-EPI-ISL-8767270|27-12-2021'[&decimal_date=2021.98630136986,seq_dates="27-12-2021",states="International"]
	'hCoV-19-Malaysia-IMR-WC121729-2022-EPI-ISL-11105858|22-02-2022'[&decimal_date=2022.14246575342,seq_dates="22-02-2022",states="International"]
	'hCoV-19-Malaysia-IMR-WC195798-2022-EPI-ISL-12911735|17-03-2022'[&decimal_date=2022.20547945205,seq_dates="17-03-2022",states="International"]
	'hCoV-19-Malaysia-IMR-WC54050-2022-EPI-ISL-10045196|18-01-2022'[&decimal_date=2022.04657534247,seq_dates="18-01-2022",states="International"]
	'hCoV-19-Malaysia-IMR-WC702335-2021-EPI-ISL-8560971|28-12-2021'[&decimal_date=2021.98904109589,seq_dates="28-12-2021",states="International"]
	'hCoV-19-Malaysia-IMR-WC80116-2022-EPI-ISL-10494790|30-01-2022'[&decimal_date=2022.07945205479,seq_dates="30-01-2022",states="International"]
	'hCoV-19-Malaysia-MGVI-GU0195-2022-EPI-ISL-13203013|01-04-2022'[&decimal_date=2022.24657534247,seq_dates="01-04-2022",states="International"]
	'hCoV-19-Malaysia-MGVI-GU0225-2022-EPI-ISL-14217745|27-06-2022'[&decimal_date=2022.48493150685,seq_dates="27-06-2022",states="International"]
	'hCoV-19-Malaysia-UNIMAS-B16481-2022-EPI-ISL-12099742|13-03-2022'[&decimal_date=2022.19452054795,seq_dates="13-03-2022",states="International"]
	'hCoV-19-Malaysia-UNIMAS-TMCGP1619-2022-EPI-ISL-10512303|10-02-2022'[&decimal_date=2022.1095890411,seq_dates="10-02-2022",states="International"]
	'hCoV-19-Malaysia-UNIMAS-TMCGP3574-2022-EPI-ISL-13100255|01-05-2022'[&decimal_date=2022.32876712329,seq_dates="01-05-2022",states="International"]
	'hCoV-19-Malaysia-UiTM1152-2021-EPI-ISL-9579184|26-11-2021'[&decimal_date=2021.90136986301,seq_dates="26-11-2021",states="International"]
	'hCoV-19-Malaysia-UiTM1177-2021-EPI-ISL-9579203|31-12-2021'[&decimal_date=2021.99726027397,seq_dates="31-12-2021",states="International"]
	'hCoV-19-Malaysia-UiTM1603-2022-EPI-ISL-12771185|26-01-2022'[&decimal_date=2022.06849315068,seq_dates="26-01-2022",states="International"]
	'hCoV-19-Maldives-MAV108646-2022-EPI-ISL-9528112|19-01-2022'[&decimal_date=2022.04931506849,seq_dates="19-01-2022",states="International"]
	'hCoV-19-Maldives-MAV125324-2022-EPI-ISL-9738916|23-01-2022'[&decimal_date=2022.0602739726,seq_dates="23-01-2022",states="International"]
	'hCoV-19-Maldives-MAV163110-2022-EPI-ISL-10639114|12-02-2022'[&decimal_date=2022.11506849315,seq_dates="12-02-2022",states="International"]
	'hCoV-19-Maldives-MAV166709-2022-EPI-ISL-10639129|15-02-2022'[&decimal_date=2022.12328767123,seq_dates="15-02-2022",states="International"]
	'hCoV-19-Maldives-MAV168091-2022-EPI-ISL-10639136|18-02-2022'[&decimal_date=2022.13150684931,seq_dates="18-02-2022",states="International"]
	'hCoV-19-Maldives-MAV172316-2022-EPI-ISL-10994854|20-02-2022'[&decimal_date=2022.13698630137,seq_dates="20-02-2022",states="International"]
	'hCoV-19-Maldives-MAV175907-2022-EPI-ISL-10994875|23-02-2022'[&decimal_date=2022.14520547945,seq_dates="23-02-2022",states="International"]
	'hCoV-19-Maldives-MAV94016-2021-EPI-ISL-8525200|18-12-2021'[&decimal_date=2021.96164383562,seq_dates="18-12-2021",states="International"]
	'hCoV-19-Maldives-MAV94790-2021-EPI-ISL-8886560|12-12-2021'[&decimal_date=2021.94520547945,seq_dates="12-12-2021",states="International"]
	'hCoV-19-Maldives-MAV96044-2021-EPI-ISL-8886578|10-12-2021'[&decimal_date=2021.9397260274,seq_dates="10-12-2021",states="International"]
	'hCoV-19-Maldives-MAV96273-2021-EPI-ISL-8886607|31-12-2021'[&decimal_date=2021.99726027397,seq_dates="31-12-2021",states="International"]
	'hCoV-19-Maldives-MAV96607-2022-EPI-ISL-8886635|04-01-2022'[&decimal_date=2022.00821917808,seq_dates="04-01-2022",states="International"]
	'hCoV-19-Mali-394291-2022-EPI-ISL-15321686|01-01-2022'[&decimal_date=2022.0,seq_dates="01-01-2022",states="International"]
	'hCoV-19-Mali-395815-2022-EPI-ISL-15321701|01-01-2022'[&decimal_date=2022.0,seq_dates="01-01-2022",states="International"]
	'hCoV-19-Mali-401693-2022-EPI-ISL-15321708|08-01-2022'[&decimal_date=2022.01917808219,seq_dates="08-01-2022",states="International"]
	'hCoV-19-Mali-405846-2022-EPI-ISL-15321726|13-01-2022'[&decimal_date=2022.03287671233,seq_dates="13-01-2022",states="International"]
	'hCoV-19-Mali-MTMC-03-384-2022-EPI-ISL-17425646|23-02-2022'[&decimal_date=2022.14520547945,seq_dates="23-02-2022",states="International"]
[truncated: 1,142 more rows]
