# Supplementary material for: Retrospective Analysis of Omicron in Minas Gerais, Brazil: Emergence, Dissemination, and Diversification
Source: Microorganisms. 2024 Aug 23;12(9):1745. doi: 10.3390/microorganisms12091745 (PMC11434267; doi:10.3390/microorganisms12091745)
Supplement: Supplementary file 1 [file microorganisms-12-01745-s001.zip › Supplementary_file S2_BA2.tree]

#NEXUS
begin taxa;
	dimensions ntax=3649;
	taxlabels
	'hCoV-19-Afghanistan-barcode04-2022|EPI_ISL_15063850|2022-04-05'[&decimal_date="2022.25753424658",seq_dates="2022-04-05",states="International"]
	'hCoV-19-Afghanistan-barcode07-2022|EPI_ISL_15063852|2022-04-05'[&decimal_date="2022.25753424658",seq_dates="2022-04-05",states="International"]
	'hCoV-19-Afghanistan-barcode11-2022|EPI_ISL_15063856|2022-02-13'[&decimal_date="2022.11780821918",seq_dates="2022-02-13",states="International"]
	'hCoV-19-Albania-IPH-262826_2-2022|EPI_ISL_16860003|2022-01-21'[&decimal_date="2022.05479452055",seq_dates="2022-01-21",states="International"]
	'hCoV-19-Albania-IPH-263941_2-2022|EPI_ISL_16860214|2022-01-25'[&decimal_date="2022.06575342466",seq_dates="2022-01-25",states="International"]
	'hCoV-19-Albania-IPH-265322_2-2022|EPI_ISL_16860189|2022-01-30'[&decimal_date="2022.07945205479",seq_dates="2022-01-30",states="International"]
	'hCoV-19-Albania-IPH-266723_2-2022|EPI_ISL_16859900|2022-02-02'[&decimal_date="2022.08767123288",seq_dates="2022-02-02",states="International"]
	'hCoV-19-Albania-IPH-268738_2-2022|EPI_ISL_16860082|2022-02-09'[&decimal_date="2022.10684931507",seq_dates="2022-02-09",states="International"]
	'hCoV-19-Albania-IPH-271740_2-2022|EPI_ISL_16859746|2022-02-24'[&decimal_date="2022.14794520548",seq_dates="2022-02-24",states="International"]
	'hCoV-19-Albania-IPH-279097-2022|EPI_ISL_17295678|2022-06-16'[&decimal_date="2022.45479452055",seq_dates="2022-06-16",states="International"]
	'hCoV-19-Albania-IPH-279785-2022|EPI_ISL_17295711|2022-06-24'[&decimal_date="2022.47671232877",seq_dates="2022-06-24",states="International"]
	'hCoV-19-Albania-IPH-280562-2022|EPI_ISL_17295767|2022-06-29'[&decimal_date="2022.4904109589",seq_dates="2022-06-29",states="International"]
	'hCoV-19-Albania-IPH-281083-2022|EPI_ISL_17295811|2022-07-05'[&decimal_date="2022.50684931507",seq_dates="2022-07-05",states="International"]
	'hCoV-19-Albania-IPH-281627-2022|EPI_ISL_17295837|2022-07-08'[&decimal_date="2022.51506849315",seq_dates="2022-07-08",states="International"]
	'hCoV-19-Albania-IPH-281874-2022|EPI_ISL_17295869|2022-07-12'[&decimal_date="2022.52602739726",seq_dates="2022-07-12",states="International"]
	'hCoV-19-Albania-UZB_548202204116-2022|EPI_ISL_12086771|2022-04-07'[&decimal_date="2022.26301369863",seq_dates="2022-04-07",states="International"]
	'hCoV-19-Algeria-12606-2022|EPI_ISL_10588937|2022-01-30'[&decimal_date="2022.07945205479",seq_dates="2022-01-30",states="International"]
	'hCoV-19-Algeria-12654-2022|EPI_ISL_10588939|2022-01-31'[&decimal_date="2022.08219178082",seq_dates="2022-01-31",states="International"]
	'hCoV-19-Algeria-12679-2022|EPI_ISL_10588942|2022-01-31'[&decimal_date="2022.08219178082",seq_dates="2022-01-31",states="International"]
	'hCoV-19-Algeria-13889-2022|EPI_ISL_12043095|2022-02-06'[&decimal_date="2022.09863013699",seq_dates="2022-02-06",states="International"]
	'hCoV-19-Algeria-17071-2022|EPI_ISL_12042774|2022-02-24'[&decimal_date="2022.14794520548",seq_dates="2022-02-24",states="International"]
	'hCoV-19-Algeria-17368-2022|EPI_ISL_11290256|2022-02-27'[&decimal_date="2022.15616438356",seq_dates="2022-02-27",states="International"]
	'hCoV-19-Algeria-18245-2022|EPI_ISL_12042780|2022-03-04'[&decimal_date="2022.1698630137",seq_dates="2022-03-04",states="International"]
	'hCoV-19-Algeria-20423-2022|EPI_ISL_12654829|2022-03-27'[&decimal_date="2022.23287671233",seq_dates="2022-03-27",states="International"]
	'hCoV-19-Algeria-2355-2022|EPI_ISL_13553856|2022-05-18'[&decimal_date="2022.37534246575",seq_dates="2022-05-18",states="International"]
	'hCoV-19-Algeria-2357-2022|EPI_ISL_13610579|2022-05-18'[&decimal_date="2022.37534246575",seq_dates="2022-05-18",states="International"]
	'hCoV-19-Algeria-25598-2022|EPI_ISL_13311218|2022-05-30'[&decimal_date="2022.40821917808",seq_dates="2022-05-30",states="International"]
	'hCoV-19-Algeria-25790-2022|EPI_ISL_13311219|2022-06-01'[&decimal_date="2022.41369863014",seq_dates="2022-06-01",states="International"]
	'hCoV-19-Algeria-2691-2022|EPI_ISL_13071429|2022-04-18'[&decimal_date="2022.29315068493",seq_dates="2022-04-18",states="International"]
	'hCoV-19-Algeria-26932-2022|EPI_ISL_13371970|2022-06-12'[&decimal_date="2022.44383561644",seq_dates="2022-06-12",states="International"]
	'hCoV-19-Algeria-27384-2022|EPI_ISL_13080451|2022-02-28'[&decimal_date="2022.15890410959",seq_dates="2022-02-28",states="International"]
	'hCoV-19-Algeria-27474-2022|EPI_ISL_13080454|2022-03-08'[&decimal_date="2022.18082191781",seq_dates="2022-03-08",states="International"]
	'hCoV-19-Algeria-28029-2022|EPI_ISL_14497316|2022-07-17'[&decimal_date="2022.5397260274",seq_dates="2022-07-17",states="International"]
	'hCoV-19-Algeria-29074-2022|EPI_ISL_13611587|2022-06-16'[&decimal_date="2022.45479452055",seq_dates="2022-06-16",states="International"]
	'hCoV-19-Algeria-29140-2022|EPI_ISL_14498418|2022-07-04'[&decimal_date="2022.50410958904",seq_dates="2022-07-04",states="International"]
	'hCoV-19-Algeria-3010-2022|EPI_ISL_13071430|2022-04-20'[&decimal_date="2022.29863013699",seq_dates="2022-04-20",states="International"]
	'hCoV-19-Algeria-98751-2021|EPI_ISL_10969623|2021-12-26'[&decimal_date="2021.98356164384",seq_dates="2021-12-26",states="International"]
	'hCoV-19-Andorra-AND-254_220541271601_COV-GC-2022|EPI_ISL_11450486|2022-02-21'[&decimal_date="2022.1397260274",seq_dates="2022-02-21",states="International"]
	'hCoV-19-Andorra-AND-254_220541272401_COV-GC-2022|EPI_ISL_11450489|2022-02-19'[&decimal_date="2022.13424657534",seq_dates="2022-02-19",states="International"]
	'hCoV-19-Andorra-AND-255_220541271701_COV-GC-2022|EPI_ISL_11450487|2022-02-19'[&decimal_date="2022.13424657534",seq_dates="2022-02-19",states="International"]
	'hCoV-19-Andorra-AND-255_220821338101-2022|EPI_ISL_12349804|2022-03-09'[&decimal_date="2022.18356164384",seq_dates="2022-03-09",states="International"]
	'hCoV-19-Andorra-AND-257_220821326201-2022|EPI_ISL_12349812|2022-03-15'[&decimal_date="2022.2",seq_dates="2022-03-15",states="International"]
	'hCoV-19-Andorra-AND-257_221941417001-GC-2022|EPI_ISL_14551144|2022-07-10'[&decimal_date="2022.52054794521",seq_dates="2022-07-10",states="International"]
	'hCoV-19-Andorra-AND-259_221381264101-GC-2022|EPI_ISL_13636809|2022-05-13'[&decimal_date="2022.36164383562",seq_dates="2022-05-13",states="International"]
	'hCoV-19-Andorra-AND-259_221381266701-GC-2022|EPI_ISL_13636811|2022-05-14'[&decimal_date="2022.36438356164",seq_dates="2022-05-14",states="International"]
	'hCoV-19-Andorra-AND-259_221521229701-GC-2022|EPI_ISL_13636837|2022-05-17'[&decimal_date="2022.37260273973",seq_dates="2022-05-17",states="International"]
	'hCoV-19-Andorra-AND-259_221661193401-GC-2022|EPI_ISL_13637459|2022-06-05'[&decimal_date="2022.42465753425",seq_dates="2022-06-05",states="International"]
	'hCoV-19-Andorra-AND-259_221661194401-GC-2022|EPI_ISL_13637458|2022-06-06'[&decimal_date="2022.42739726027",seq_dates="2022-06-06",states="International"]
	'hCoV-19-Andorra-AND-259_221801283501-GC-2022|EPI_ISL_13884614|2022-06-14'[&decimal_date="2022.44931506849",seq_dates="2022-06-14",states="International"]
	'hCoV-19-Andorra-AND-259_221941417801-GC-2022|EPI_ISL_14551153|2022-07-02'[&decimal_date="2022.49863013699",seq_dates="2022-07-02",states="International"]
	'hCoV-19-Andorra-AND-259_221941417901-GC-2022|EPI_ISL_14551154|2022-07-02'[&decimal_date="2022.49863013699",seq_dates="2022-07-02",states="International"]
	'hCoV-19-Andorra-AND-260_221111380201-GC-2022|EPI_ISL_12905176|2022-04-19'[&decimal_date="2022.29589041096",seq_dates="2022-04-19",states="International"]
	'hCoV-19-Andorra-AND-260_221381286301-GC-2022|EPI_ISL_13636824|2022-04-30'[&decimal_date="2022.32602739726",seq_dates="2022-04-30",states="International"]
	'hCoV-19-Andorra-AND-261_220961340401-2022|EPI_ISL_12349823|2022-04-04'[&decimal_date="2022.25479452055",seq_dates="2022-04-04",states="International"]
	'hCoV-19-Andorra-AND-261_220961352601-2022|EPI_ISL_12349818|2022-03-26'[&decimal_date="2022.2301369863",seq_dates="2022-03-26",states="International"]
	'hCoV-19-Anhui-WHCDC-002-2022|EPI_ISL_12901914|2022-04-26'[&decimal_date="2022.31506849315",seq_dates="2022-04-26",states="International"]
	'hCoV-19-AntiguaandBarbuda-145480-2022|EPI_ISL_13454156|2022-04-21'[&decimal_date="2022.30136986301",seq_dates="2022-04-21",states="International"]
	'hCoV-19-AntiguaandBarbuda-145489-2022|EPI_ISL_13454165|2022-04-14'[&decimal_date="2022.28219178082",seq_dates="2022-04-14",states="International"]
	'hCoV-19-AntiguaandBarbuda-145492-2022|EPI_ISL_13454168|2022-04-14'[&decimal_date="2022.28219178082",seq_dates="2022-04-14",states="International"]
	'hCoV-19-AntiguaandBarbuda-151936-2022|EPI_ISL_14499745|2022-05-06'[&decimal_date="2022.34246575342",seq_dates="2022-05-06",states="International"]
	'hCoV-19-AntiguaandBarbuda-151937-2022|EPI_ISL_14499749|2022-05-09'[&decimal_date="2022.35068493151",seq_dates="2022-05-09",states="International"]
	'hCoV-19-AntiguaandBarbuda-151939-2022|EPI_ISL_14499750|2022-05-09'[&decimal_date="2022.35068493151",seq_dates="2022-05-09",states="International"]
	'hCoV-19-Argentina-INEI118447-2022|EPI_ISL_9571485|2022-01-21'[&decimal_date="2022.05479452055",seq_dates="2022-01-21",states="International"]
	'hCoV-19-Argentina-INEI118464-2022|EPI_ISL_9571492|2022-01-21'[&decimal_date="2022.05479452055",seq_dates="2022-01-21",states="International"]
	'hCoV-19-Argentina-INEI120172-2022|EPI_ISL_12484302|2022-03-21'[&decimal_date="2022.21643835616",seq_dates="2022-03-21",states="International"]
	'hCoV-19-Argentina-INEI120280-2022|EPI_ISL_12374578|2022-04-05'[&decimal_date="2022.25753424658",seq_dates="2022-04-05",states="International"]
	'hCoV-19-Argentina-INEI120356-2022|EPI_ISL_12957511|2022-05-05'[&decimal_date="2022.3397260274",seq_dates="2022-05-05",states="International"]
	'hCoV-19-Argentina-INEI120653-2022|EPI_ISL_13726495|2022-05-27'[&decimal_date="2022.4",seq_dates="2022-05-27",states="International"]
	'hCoV-19-Argentina-INEI120711-2022|EPI_ISL_13726503|2022-02-26'[&decimal_date="2022.15342465753",seq_dates="2022-02-26",states="International"]
	'hCoV-19-Argentina-INEI121101-2022|EPI_ISL_13856563|2022-06-27'[&decimal_date="2022.48493150685",seq_dates="2022-06-27",states="International"]
	'hCoV-19-Argentina-INEI121147-2022|EPI_ISL_13856571|2022-06-18'[&decimal_date="2022.4602739726",seq_dates="2022-06-18",states="International"]
	'hCoV-19-Argentina-INEI121199-2022|EPI_ISL_14076895|2022-06-11'[&decimal_date="2022.44109589041",seq_dates="2022-06-11",states="International"]
	'hCoV-19-Argentina-INEI121641-2022|EPI_ISL_14944539|2022-07-14'[&decimal_date="2022.53150684932",seq_dates="2022-07-14",states="International"]
	'hCoV-19-Argentina-INEI121647-2022|EPI_ISL_14944545|2022-07-17'[&decimal_date="2022.5397260274",seq_dates="2022-07-17",states="International"]
	'hCoV-19-Argentina-PAIS-A0994-2021|EPI_ISL_4405606|2021-05-03'[&decimal_date="2021.33424657534",seq_dates="2021-05-03",states="International"]
	'hCoV-19-Argentina-PAIS-A1321-2022|EPI_ISL_12420896|2022-01-31'[&decimal_date="2022.08219178082",seq_dates="2022-01-31",states="International"]
	'hCoV-19-Argentina-PAIS-A1357-2022|EPI_ISL_13955786|2022-04-30'[&decimal_date="2022.32602739726",seq_dates="2022-04-30",states="International"]
	'hCoV-19-Argentina-PAIS-C0160-2020|EPI_ISL_7955525|2020-01-09'[&decimal_date="2020.0218579235",seq_dates="2020-01-09",states="International"]
	'hCoV-19-Argentina-PAIS-D0511-2022|EPI_ISL_12175213|2022-01-22'[&decimal_date="2022.05753424658",seq_dates="2022-01-22",states="International"]
	'hCoV-19-Argentina-PAIS-D0521-2022|EPI_ISL_12961561|2022-02-25'[&decimal_date="2022.15068493151",seq_dates="2022-02-25",states="International"]
	'hCoV-19-Argentina-PAIS-E0176-2020|EPI_ISL_1395928|2020-09-11'[&decimal_date="2020.69398907104",seq_dates="2020-09-11",states="International"]
	'hCoV-19-Argentina-PAIS-E0180-2020|EPI_ISL_1395867|2020-10-09'[&decimal_date="2020.77049180328",seq_dates="2020-10-09",states="International"]
	'hCoV-19-Argentina-PAIS-E0688-2021|EPI_ISL_8388839|2021-12-23'[&decimal_date="2021.97534246575",seq_dates="2021-12-23",states="International"]
	'hCoV-19-Argentina-PAIS-E0945-2022|EPI_ISL_11386771|2022-02-22'[&decimal_date="2022.14246575342",seq_dates="2022-02-22",states="International"]
	'hCoV-19-Argentina-PAIS-E1074-2022|EPI_ISL_13783661|2022-06-06'[&decimal_date="2022.42739726027",seq_dates="2022-06-06",states="International"]
	'hCoV-19-Argentina-PAIS-G0966-2022|EPI_ISL_11809369|2022-03-02'[&decimal_date="2022.16438356164",seq_dates="2022-03-02",states="International"]
	'hCoV-19-Argentina-PAIS-G1036-2022|EPI_ISL_13053148|2022-04-06'[&decimal_date="2022.2602739726",seq_dates="2022-04-06",states="International"]
	'hCoV-19-Argentina-PAIS-J00195-2022|EPI_ISL_12329724|2022-03-28'[&decimal_date="2022.23561643836",seq_dates="2022-03-28",states="International"]
	'hCoV-19-Argentina-PAIS-J00234-2022|EPI_ISL_13871604|2022-05-25'[&decimal_date="2022.39452054795",seq_dates="2022-05-25",states="International"]
	'hCoV-19-Argentina-PAIS-J00262-2022|EPI_ISL_14479050|2022-07-03'[&decimal_date="2022.50136986301",seq_dates="2022-07-03",states="International"]
	'hCoV-19-Aruba-AW-RIVM-100503-2022|EPI_ISL_12953429|2022-05-06'[&decimal_date="2022.34246575342",seq_dates="2022-05-06",states="International"]
	'hCoV-19-Aruba-AW-RIVM-101173-2022|EPI_ISL_12954099|2022-05-16'[&decimal_date="2022.3698630137",seq_dates="2022-05-16",states="International"]
	'hCoV-19-Aruba-AW-RIVM-101742-2022|EPI_ISL_13214592|2022-05-23'[&decimal_date="2022.38904109589",seq_dates="2022-05-23",states="International"]
	'hCoV-19-Aruba-AW-RIVM-103971-2022|EPI_ISL_13760612|2022-06-18'[&decimal_date="2022.4602739726",seq_dates="2022-06-18",states="International"]
	'hCoV-19-Aruba-AW-RIVM-105520-2022|EPI_ISL_13990788|2022-06-27'[&decimal_date="2022.48493150685",seq_dates="2022-06-27",states="International"]
	'hCoV-19-Aruba-AW-RIVM-105538-2022|EPI_ISL_13990806|2022-07-01'[&decimal_date="2022.49589041096",seq_dates="2022-07-01",states="International"]
	'hCoV-19-Aruba-AW-RIVM-106923-2022|EPI_ISL_14239371|2022-06-27'[&decimal_date="2022.48493150685",seq_dates="2022-06-27",states="International"]
	'hCoV-19-Aruba-AW-RIVM-107263-2022|EPI_ISL_14239373|2022-07-12'[&decimal_date="2022.52602739726",seq_dates="2022-07-12",states="International"]
	'hCoV-19-Aruba-AW-RIVM-107276-2022|EPI_ISL_14239374|2022-07-14'[&decimal_date="2022.53150684932",seq_dates="2022-07-14",states="International"]
	'hCoV-19-Aruba-AW-RIVM-126316-2022|EPI_ISL_16963544|2022-04-19'[&decimal_date="2022.29589041096",seq_dates="2022-04-19",states="International"]
	'hCoV-19-Aruba-AW-RIVM-126317-2022|EPI_ISL_16963545|2022-04-19'[&decimal_date="2022.29589041096",seq_dates="2022-04-19",states="International"]
	'hCoV-19-Aruba-AW-RIVM-13172-2021|EPI_ISL_1035781|2021-02-10'[&decimal_date="2021.1095890411",seq_dates="2021-02-10",states="International"]
	'hCoV-19-Aruba-AW-RIVM-13178-2021|EPI_ISL_1035775|2021-02-10'[&decimal_date="2021.1095890411",seq_dates="2021-02-10",states="International"]
	'hCoV-19-Aruba-AW-RIVM-97424-2022|EPI_ISL_12550428|2022-03-30'[&decimal_date="2022.24109589041",seq_dates="2022-03-30",states="International"]
	'hCoV-19-Aruba-AW-RIVM-97429-2022|EPI_ISL_12550433|2022-03-31'[&decimal_date="2022.24383561644",seq_dates="2022-03-31",states="International"]
	'hCoV-19-Aruba-AW-RIVM-97431-2022|EPI_ISL_12550435|2022-03-31'[&decimal_date="2022.24383561644",seq_dates="2022-03-31",states="International"]
	'hCoV-19-Aruba-AW-RIVM-97435-2022|EPI_ISL_12550439|2022-04-01'[&decimal_date="2022.24657534247",seq_dates="2022-04-01",states="International"]
	'hCoV-19-Australia-ACT0084-2020|EPI_ISL_498543|2020-06-15'[&decimal_date="2020.45355191257",seq_dates="2020-06-15",states="International"]
	'hCoV-19-Australia-ACT3162-2022|EPI_ISL_10010265|2022-01-27'[&decimal_date="2022.07123287671",seq_dates="2022-01-27",states="International"]
	'hCoV-19-Australia-ACT6756-2022|EPI_ISL_13867817|2022-06-19'[&decimal_date="2022.46301369863",seq_dates="2022-06-19",states="International"]
	'hCoV-19-Australia-NSW-ICPMR-10152-2021|EPI_ISL_5305634|2021-10-05'[&decimal_date="2021.75890410959",seq_dates="2021-10-05",states="International"]
	'hCoV-19-Australia-NSW-ICPMR-14639-2021|EPI_ISL_6956014|2021-11-27'[&decimal_date="2021.90410958904",seq_dates="2021-11-27",states="International"]
	'hCoV-19-Australia-NSW-ICPMR-15551-2021|EPI_ISL_7265080|2021-11-30'[&decimal_date="2021.91232876712",seq_dates="2021-11-30",states="International"]
	'hCoV-19-Australia-NSW-ICPMR-15554-2021|EPI_ISL_7265083|2021-11-30'[&decimal_date="2021.91232876712",seq_dates="2021-11-30",states="International"]
	'hCoV-19-Australia-NSW-ICPMR-15555-2021|EPI_ISL_7265084|2021-11-28'[&decimal_date="2021.90684931507",seq_dates="2021-11-28",states="International"]
	'hCoV-19-Australia-NSW-ICPMR-21242-2022|EPI_ISL_10433353|2022-02-19'[&decimal_date="2022.13424657534",seq_dates="2022-02-19",states="International"]
	'hCoV-19-Australia-NSW-ICPMR-22115-2022|EPI_ISL_11041379|2022-03-12'[&decimal_date="2022.19178082192",seq_dates="2022-03-12",states="International"]
	'hCoV-19-Australia-NSW-ICPMR-25960-2022|EPI_ISL_12932849|2022-05-13'[&decimal_date="2022.36164383562",seq_dates="2022-05-13",states="International"]
	'hCoV-19-Australia-NSW-ICPMR-4214-2021|EPI_ISL_3643510|2021-07-16'[&decimal_date="2021.53698630137",seq_dates="2021-07-16",states="International"]
	'hCoV-19-Australia-NSW-R0092-2021|EPI_ISL_1121981|2021-02-24'[&decimal_date="2021.14794520548",seq_dates="2021-02-24",states="International"]
	'hCoV-19-Australia-NSW-R0391-2021|EPI_ISL_2628998|2021-05-01'[&decimal_date="2021.32876712329",seq_dates="2021-05-01",states="International"]
	'hCoV-19-Australia-NSW-R0396-2021|EPI_ISL_2455227|2021-06-04'[&decimal_date="2021.42191780822",seq_dates="2021-06-04",states="International"]
	'hCoV-19-Australia-NSW-RPAH-0669-2021|EPI_ISL_3072144|2021-07-14'[&decimal_date="2021.53150684932",seq_dates="2021-07-14",states="International"]
	'hCoV-19-Australia-NSW-RPAH-0879-2021|EPI_ISL_3280812|2021-07-26'[&decimal_date="2021.56438356164",seq_dates="2021-07-26",states="International"]
	'hCoV-19-Australia-NSW-RPAH-0906-2021|EPI_ISL_9285732|2021-08-01'[&decimal_date="2021.58082191781",seq_dates="2021-08-01",states="International"]
	'hCoV-19-Australia-NSW-RPAH-1123-2021|EPI_ISL_3722080|2021-07-31'[&decimal_date="2021.57808219178",seq_dates="2021-07-31",states="International"]
	'hCoV-19-Australia-NSW-RPAH-1157-2021|EPI_ISL_3722801|2021-08-09'[&decimal_date="2021.60273972603",seq_dates="2021-08-09",states="International"]
	'hCoV-19-Australia-NSW-RPAH-1232-2021|EPI_ISL_9285731|2021-08-17'[&decimal_date="2021.62465753425",seq_dates="2021-08-17",states="International"]
	'hCoV-19-Australia-NSW-RPAH-1348-2021|EPI_ISL_7951044|2021-08-26'[&decimal_date="2021.64931506849",seq_dates="2021-08-26",states="International"]
	'hCoV-19-Australia-NSW-RPAH-1503-2021|EPI_ISL_4520640|2021-09-02'[&decimal_date="2021.66849315068",seq_dates="2021-09-02",states="International"]
	'hCoV-19-Australia-NSW-RPAH-1662-2021|EPI_ISL_4520848|2021-09-10'[&decimal_date="2021.6904109589",seq_dates="2021-09-10",states="International"]
	'hCoV-19-Australia-NSW-RPAH-1827-2021|EPI_ISL_9285729|2021-09-09'[&decimal_date="2021.68767123288",seq_dates="2021-09-09",states="International"]
	'hCoV-19-Australia-NSW-RPAH-1937-2021|EPI_ISL_6829577|2021-11-28'[&decimal_date="2021.90684931507",seq_dates="2021-11-28",states="International"]
	'hCoV-19-Australia-NSW-RPAH-2689-2022|EPI_ISL_10909995|2022-02-28'[&decimal_date="2022.15890410959",seq_dates="2022-02-28",states="International"]
	'hCoV-19-Australia-NSW-RPAH-2884-2022|EPI_ISL_12084282|2022-04-10'[&decimal_date="2022.27123287671",seq_dates="2022-04-10",states="International"]
	'hCoV-19-Australia-NSW-SAVID-12655-2022|EPI_ISL_13511301|2022-06-21'[&decimal_date="2022.46849315068",seq_dates="2022-06-21",states="International"]
	'hCoV-19-Australia-NSW-SAVID-2082-2020|EPI_ISL_8767110|2020-03-31'[&decimal_date="2020.24590163934",seq_dates="2020-03-31",states="International"]
	'hCoV-19-Australia-NSW-SAVID-2607-2020|EPI_ISL_3568053|2020-07-16'[&decimal_date="2020.53825136612",seq_dates="2020-07-16",states="International"]
	'hCoV-19-Australia-NSW-SAVID-3015-2020|EPI_ISL_3568059|2020-10-24'[&decimal_date="2020.81147540984",seq_dates="2020-10-24",states="International"]
	'hCoV-19-Australia-NSW-SAVID-3109-2020|EPI_ISL_3568067|2020-11-19'[&decimal_date="2020.8825136612",seq_dates="2020-11-19",states="International"]
	'hCoV-19-Australia-NSW-SAVID-3614-2020|EPI_ISL_3568290|2020-12-07'[&decimal_date="2020.93169398907",seq_dates="2020-12-07",states="International"]
	'hCoV-19-Australia-NSW-SAVID-3765-2020|EPI_ISL_3568312|2020-12-30'[&decimal_date="2020.99453551913",seq_dates="2020-12-30",states="International"]
	'hCoV-19-Australia-NSW-SAVID-3929-2020|EPI_ISL_3568384|2020-03-24'[&decimal_date="2020.22677595628",seq_dates="2020-03-24",states="International"]
	'hCoV-19-Australia-NSW-SAVID-4214-2020|EPI_ISL_3568544|2020-04-09'[&decimal_date="2020.27049180328",seq_dates="2020-04-09",states="International"]
	'hCoV-19-Australia-NSW-SAVID-5016-2021|EPI_ISL_4254565|2021-08-05'[&decimal_date="2021.59178082192",seq_dates="2021-08-05",states="International"]
	'hCoV-19-Australia-NSW01-2020|EPI_ISL_407893|2020-01-24'[&decimal_date="2020.06284153005",seq_dates="2020-01-24",states="International"]
	'hCoV-19-Australia-NSW03-2020|EPI_ISL_408977|2020-01-25'[&decimal_date="2020.06557377049",seq_dates="2020-01-25",states="International"]
	'hCoV-19-Australia-NSW08-2020|EPI_ISL_413594|2020-02-28'[&decimal_date="2020.15846994536",seq_dates="2020-02-28",states="International"]
	'hCoV-19-Australia-NSW10-2020|EPI_ISL_413596|2020-02-28'[&decimal_date="2020.15846994536",seq_dates="2020-02-28",states="International"]
	'hCoV-19-Australia-NSW1052-2020|EPI_ISL_593704|2020-07-12'[&decimal_date="2020.52732240437",seq_dates="2020-07-12",states="International"]
	'hCoV-19-Australia-NSW1069-2020|EPI_ISL_593709|2020-07-16'[&decimal_date="2020.53825136612",seq_dates="2020-07-16",states="International"]
	'hCoV-19-Australia-NSW1202-2020|EPI_ISL_699653|2020-11-09'[&decimal_date="2020.85519125683",seq_dates="2020-11-09",states="International"]
	'hCoV-19-Australia-NSW1217-2020|EPI_ISL_672661|2020-11-13'[&decimal_date="2020.86612021858",seq_dates="2020-11-13",states="International"]
	'hCoV-19-Australia-NSW1240-2020|EPI_ISL_740871|2020-12-08'[&decimal_date="2020.93442622951",seq_dates="2020-12-08",states="International"]
	'hCoV-19-Australia-NSW1325-2020|EPI_ISL_767891|2020-12-17'[&decimal_date="2020.95901639344",seq_dates="2020-12-17",states="International"]
	'hCoV-19-Australia-NSW1388-2021|EPI_ISL_779398|2021-01-04'[&decimal_date="2021.00821917808",seq_dates="2021-01-04",states="International"]
	'hCoV-19-Australia-NSW1441-2021|EPI_ISL_806728|2021-01-01'[&decimal_date="2021",seq_dates="2021-01-01",states="International"]
	'hCoV-19-Australia-NSW1594-2021|EPI_ISL_2462409|2021-04-06'[&decimal_date="2021.2602739726",seq_dates="2021-04-06",states="International"]
	'hCoV-19-Australia-NSW2115-2020|EPI_ISL_500621|2020-04-26'[&decimal_date="2020.31693989071",seq_dates="2020-04-26",states="International"]
	'hCoV-19-Australia-NSW2153-2020|EPI_ISL_509505|2020-01-25'[&decimal_date="2020.06557377049",seq_dates="2020-01-25",states="International"]
	'hCoV-19-Australia-NSW2159-2020|EPI_ISL_500637|2020-03-10'[&decimal_date="2020.18852459016",seq_dates="2020-03-10",states="International"]
	'hCoV-19-Australia-NSW219-2020|EPI_ISL_427643|2020-02-28'[&decimal_date="2020.15846994536",seq_dates="2020-02-28",states="International"]
	'hCoV-19-Australia-NSW2646-2020|EPI_ISL_678330|2020-07-16'[&decimal_date="2020.53825136612",seq_dates="2020-07-16",states="International"]
	'hCoV-19-Australia-NSW2938-2020|EPI_ISL_678370|2020-10-03'[&decimal_date="2020.75409836066",seq_dates="2020-10-03",states="International"]
	'hCoV-19-Australia-NSW3644-2020|EPI_ISL_717708|2020-12-08'[&decimal_date="2020.93442622951",seq_dates="2020-12-08",states="International"]
	'hCoV-19-Australia-NSW4011-2021|EPI_ISL_1005539|2021-01-13'[&decimal_date="2021.03287671233",seq_dates="2021-01-13",states="International"]
	'hCoV-19-Australia-NSW4790-2021|EPI_ISL_2716420|2021-06-25'[&decimal_date="2021.47945205479",seq_dates="2021-06-25",states="International"]
	'hCoV-19-Australia-NSW517-2020|EPI_ISL_455057|2020-05-01'[&decimal_date="2020.3306010929",seq_dates="2020-05-01",states="International"]
	'hCoV-19-Australia-NSW518-2020|EPI_ISL_455058|2020-05-05'[&decimal_date="2020.34153005464",seq_dates="2020-05-05",states="International"]
	'hCoV-19-Australia-NSW521-2020|EPI_ISL_455061|2020-05-03'[&decimal_date="2020.33606557377",seq_dates="2020-05-03",states="International"]
	'hCoV-19-Australia-NSW527-2020|EPI_ISL_455066|2020-05-01'[&decimal_date="2020.3306010929",seq_dates="2020-05-01",states="International"]
	'hCoV-19-Australia-NSW529-2020|EPI_ISL_455068|2020-05-05'[&decimal_date="2020.34153005464",seq_dates="2020-05-05",states="International"]
	'hCoV-19-Australia-NSW530-2020|EPI_ISL_455069|2020-05-07'[&decimal_date="2020.34699453552",seq_dates="2020-05-07",states="International"]
	'hCoV-19-Australia-NSW531-2020|EPI_ISL_455070|2020-05-06'[&decimal_date="2020.34426229508",seq_dates="2020-05-06",states="International"]
	'hCoV-19-Australia-NSW533-2020|EPI_ISL_455072|2020-05-07'[&decimal_date="2020.34699453552",seq_dates="2020-05-07",states="International"]
	'hCoV-19-Australia-NSW534-2020|EPI_ISL_455073|2020-05-07'[&decimal_date="2020.34699453552",seq_dates="2020-05-07",states="International"]
	'hCoV-19-Australia-NSW598-2020|EPI_ISL_478710|2020-06-08'[&decimal_date="2020.43442622951",seq_dates="2020-06-08",states="International"]
	'hCoV-19-Australia-NSW627-2020|EPI_ISL_490036|2020-06-24'[&decimal_date="2020.4781420765",seq_dates="2020-06-24",states="International"]
	'hCoV-19-Australia-NT01-2020|EPI_ISL_419831|2020-02-20'[&decimal_date="2020.13661202186",seq_dates="2020-02-20",states="International"]
	'hCoV-19-Australia-NT04-2020|EPI_ISL_419833|2020-02-21'[&decimal_date="2020.1393442623",seq_dates="2020-02-21",states="International"]
	'hCoV-19-Australia-NT05-2020|EPI_ISL_419835|2020-02-22'[&decimal_date="2020.14207650273",seq_dates="2020-02-22",states="International"]
	'hCoV-19-Australia-NT101-2021|EPI_ISL_854745|2021-01-07'[&decimal_date="2021.01643835616",seq_dates="2021-01-07",states="International"]
	'hCoV-19-Australia-NT228-2021|EPI_ISL_2688991|2021-06-21'[&decimal_date="2021.46849315068",seq_dates="2021-06-21",states="International"]
	'hCoV-19-Australia-NT383-2021|EPI_ISL_5656387|2021-09-20'[&decimal_date="2021.71780821918",seq_dates="2021-09-20",states="International"]
	'hCoV-19-Australia-NT43-2020|EPI_ISL_480691|2020-02-21'[&decimal_date="2020.1393442623",seq_dates="2020-02-21",states="International"]
	'hCoV-19-Australia-NT91-2021|EPI_ISL_779409|2021-01-02'[&decimal_date="2021.00273972603",seq_dates="2021-01-02",states="International"]
	'hCoV-19-Australia-NT99-2021|EPI_ISL_812423|2021-01-04'[&decimal_date="2021.00821917808",seq_dates="2021-01-04",states="International"]
	'hCoV-19-Australia-QLD01-2020|EPI_ISL_407894|2020-01-28'[&decimal_date="2020.0737704918",seq_dates="2020-01-28",states="International"]
	'hCoV-19-Australia-QLD0x00DF9B-2022|EPI_ISL_12048665|2022-04-02'[&decimal_date="2022.24931506849",seq_dates="2022-04-02",states="International"]
	'hCoV-19-Australia-QLD0x00F828-2022|EPI_ISL_13578475|2022-06-18'[&decimal_date="2022.4602739726",seq_dates="2022-06-18",states="International"]
	'hCoV-19-Australia-QLD0x00FA52-2022|EPI_ISL_13691151|2022-06-23'[&decimal_date="2022.47397260274",seq_dates="2022-06-23",states="International"]
	'hCoV-19-Australia-QLD0x00FF81-2022|EPI_ISL_13871943|2022-07-04'[&decimal_date="2022.50410958904",seq_dates="2022-07-04",states="International"]
	'hCoV-19-Australia-QLD1121-2020|EPI_ISL_593636|2020-09-23'[&decimal_date="2020.72677595628",seq_dates="2020-09-23",states="International"]
	'hCoV-19-Australia-QLD1229-2020|EPI_ISL_639818|2020-10-19'[&decimal_date="2020.79781420765",seq_dates="2020-10-19",states="International"]
	'hCoV-19-Australia-QLD1282-2020|EPI_ISL_693282|2020-11-08'[&decimal_date="2020.85245901639",seq_dates="2020-11-08",states="International"]
	'hCoV-19-Australia-QLD1284-2020|EPI_ISL_1300528|2020-11-10'[&decimal_date="2020.85792349727",seq_dates="2020-11-10",states="International"]
	'hCoV-19-Australia-QLD1285-2020|EPI_ISL_693284|2020-11-11'[&decimal_date="2020.8606557377",seq_dates="2020-11-11",states="International"]
	'hCoV-19-Australia-QLD1286-2020|EPI_ISL_693285|2020-11-12'[&decimal_date="2020.86338797814",seq_dates="2020-11-12",states="International"]
	'hCoV-19-Australia-QLD1468-2020|EPI_ISL_849744|2020-12-06'[&decimal_date="2020.92896174863",seq_dates="2020-12-06",states="International"]
	'hCoV-19-Australia-QLD1612-2021|EPI_ISL_1061310|2021-02-20'[&decimal_date="2021.13698630137",seq_dates="2021-02-20",states="International"]
	'hCoV-19-Australia-QLD1617-2021|EPI_ISL_1121040|2021-02-28'[&decimal_date="2021.15890410959",seq_dates="2021-02-28",states="International"]
	'hCoV-19-Australia-QLD1631-2021|EPI_ISL_1159379|2021-03-03'[&decimal_date="2021.16712328767",seq_dates="2021-03-03",states="International"]
	'hCoV-19-Australia-QLD1632-2021|EPI_ISL_1159380|2021-03-03'[&decimal_date="2021.16712328767",seq_dates="2021-03-03",states="International"]
	'hCoV-19-Australia-QLD1725-2021|EPI_ISL_1306126|2021-03-17'[&decimal_date="2021.20547945205",seq_dates="2021-03-17",states="International"]
	'hCoV-19-Australia-QLD2568-2021|EPI_ISL_7190366|2021-12-01'[&decimal_date="2021.91506849315",seq_dates="2021-12-01",states="International"]
	'hCoV-19-Australia-QLD5366-2021|EPI_ISL_8438410|2021-12-24'[&decimal_date="2021.97808219178",seq_dates="2021-12-24",states="International"]
	'hCoV-19-Australia-QLD6135-2021|EPI_ISL_8438281|2021-12-28'[&decimal_date="2021.98904109589",seq_dates="2021-12-28",states="International"]
	'hCoV-19-Australia-QLDID920-2020|EPI_ISL_417032|2020-03-11'[&decimal_date="2020.1912568306",seq_dates="2020-03-11",states="International"]
	'hCoV-19-Australia-SA0214-2020|EPI_ISL_468032|2020-01-30'[&decimal_date="2020.07923497268",seq_dates="2020-01-30",states="International"]
	'hCoV-19-Australia-SA0305-2020|EPI_ISL_468037|2020-01-30'[&decimal_date="2020.07923497268",seq_dates="2020-01-30",states="International"]
	'hCoV-19-Australia-SA0592-2020|EPI_ISL_732960|2020-12-19'[&decimal_date="2020.96448087432",seq_dates="2020-12-19",states="International"]
	'hCoV-19-Australia-SA281614-2022|EPI_ISL_13045758|2022-05-07'[&decimal_date="2022.34520547945",seq_dates="2022-05-07",states="International"]
	'hCoV-19-Australia-SA349368-2022|EPI_ISL_13514367|2022-06-19'[&decimal_date="2022.46301369863",seq_dates="2022-06-19",states="International"]
	'hCoV-19-Australia-SA64822-2022|EPI_ISL_9947434|2022-01-14'[&decimal_date="2022.03561643836",seq_dates="2022-01-14",states="International"]
	'hCoV-19-Australia-TAS001205-2022|EPI_ISL_11834285|2022-03-07'[&decimal_date="2022.17808219178",seq_dates="2022-03-07",states="International"]
	'hCoV-19-Australia-TAS002015-2022|EPI_ISL_12722928|2022-05-10'[&decimal_date="2022.35342465753",seq_dates="2022-05-10",states="International"]
	'hCoV-19-Australia-VIC02-2020|EPI_ISL_416410|2020-01-24'[&decimal_date="2020.06284153005",seq_dates="2020-01-24",states="International"]
	'hCoV-19-Australia-VIC03-2020|EPI_ISL_416411|2020-01-25'[&decimal_date="2020.06557377049",seq_dates="2020-01-25",states="International"]
	'hCoV-19-Australia-VIC1025-2020|EPI_ISL_430532|2020-04-02'[&decimal_date="2020.25136612022",seq_dates="2020-04-02",states="International"]
	'hCoV-19-Australia-VIC10365-2020|EPI_ISL_562692|2020-09-03'[&decimal_date="2020.67213114754",seq_dates="2020-09-03",states="International"]
	'hCoV-19-Australia-VIC10389-2020|EPI_ISL_562897|2020-08-20'[&decimal_date="2020.63387978142",seq_dates="2020-08-20",states="International"]
	'hCoV-19-Australia-VIC11208-2020|EPI_ISL_562701|2020-09-07'[&decimal_date="2020.68306010929",seq_dates="2020-09-07",states="International"]
	'hCoV-19-Australia-VIC1222-2020|EPI_ISL_430519|2020-04-01'[&decimal_date="2020.24863387978",seq_dates="2020-04-01",states="International"]
	'hCoV-19-Australia-VIC1224-2020|EPI_ISL_430522|2020-04-01'[&decimal_date="2020.24863387978",seq_dates="2020-04-01",states="International"]
	'hCoV-19-Australia-VIC1232-2020|EPI_ISL_563551|2020-04-02'[&decimal_date="2020.25136612022",seq_dates="2020-04-02",states="International"]
	'hCoV-19-Australia-VIC13-2020|EPI_ISL_419733|2020-01-31'[&decimal_date="2020.08196721311",seq_dates="2020-01-31",states="International"]
	'hCoV-19-Australia-VIC13545-2020|EPI_ISL_563744|2020-08-01'[&decimal_date="2020.58196721311",seq_dates="2020-08-01",states="International"]
	'hCoV-19-Australia-VIC136-2020|EPI_ISL_419829|2020-03-22'[&decimal_date="2020.22131147541",seq_dates="2020-03-22",states="International"]
	'hCoV-19-Australia-VIC13607-2020|EPI_ISL_563782|2020-08-04'[&decimal_date="2020.59016393443",seq_dates="2020-08-04",states="International"]
	'hCoV-19-Australia-VIC14-2020|EPI_ISL_419734|2020-02-02'[&decimal_date="2020.08743169399",seq_dates="2020-02-02",states="International"]
	'hCoV-19-Australia-VIC14145-2020|EPI_ISL_591819|2020-09-03'[&decimal_date="2020.67213114754",seq_dates="2020-09-03",states="International"]
	'hCoV-19-Australia-VIC14148-2020|EPI_ISL_591820|2020-09-02'[&decimal_date="2020.6693989071",seq_dates="2020-09-02",states="International"]
	'hCoV-19-Australia-VIC14337-2020|EPI_ISL_591823|2020-08-02'[&decimal_date="2020.58469945355",seq_dates="2020-08-02",states="International"]
	'hCoV-19-Australia-VIC14379-2020|EPI_ISL_591809|2020-09-21'[&decimal_date="2020.72131147541",seq_dates="2020-09-21",states="International"]
	'hCoV-19-Australia-VIC15066-2020|EPI_ISL_592858|2020-09-24'[&decimal_date="2020.72950819672",seq_dates="2020-09-24",states="International"]
	'hCoV-19-Australia-VIC15270-2020|EPI_ISL_593227|2020-09-11'[&decimal_date="2020.69398907104",seq_dates="2020-09-11",states="International"]
	'hCoV-19-Australia-VIC15277-2020|EPI_ISL_593231|2020-09-11'[&decimal_date="2020.69398907104",seq_dates="2020-09-11",states="International"]
	'hCoV-19-Australia-VIC15683-2020|EPI_ISL_593411|2020-10-03'[&decimal_date="2020.75409836066",seq_dates="2020-10-03",states="International"]
	'hCoV-19-Australia-VIC16197-2020|EPI_ISL_640519|2020-10-03'[&decimal_date="2020.75409836066",seq_dates="2020-10-03",states="International"]
	'hCoV-19-Australia-VIC17407-2020|EPI_ISL_663874|2020-08-17'[&decimal_date="2020.62568306011",seq_dates="2020-08-17",states="International"]
	'hCoV-19-Australia-VIC18092-2021|EPI_ISL_854752|2021-01-10'[&decimal_date="2021.02465753425",seq_dates="2021-01-10",states="International"]
	'hCoV-19-Australia-VIC18128-2021|EPI_ISL_877573|2021-01-15'[&decimal_date="2021.03835616438",seq_dates="2021-01-15",states="International"]
	'hCoV-19-Australia-VIC18221-2021|EPI_ISL_5289095|2021-02-03'[&decimal_date="2021.0904109589",seq_dates="2021-02-03",states="International"]
	'hCoV-19-Australia-VIC18222-2021|EPI_ISL_5289103|2021-02-03'[&decimal_date="2021.0904109589",seq_dates="2021-02-03",states="International"]
	'hCoV-19-Australia-VIC18223-2021|EPI_ISL_2920925|2021-02-03'[&decimal_date="2021.0904109589",seq_dates="2021-02-03",states="International"]
	'hCoV-19-Australia-VIC18483-2021|EPI_ISL_2920934|2021-04-29'[&decimal_date="2021.32328767123",seq_dates="2021-04-29",states="International"]
	'hCoV-19-Australia-VIC18809-2021|EPI_ISL_2688992|2021-06-17'[&decimal_date="2021.45753424658",seq_dates="2021-06-17",states="International"]
	'hCoV-19-Australia-VIC18812-2021|EPI_ISL_5314444|2021-06-15'[&decimal_date="2021.45205479452",seq_dates="2021-06-15",states="International"]
	'hCoV-19-Australia-VIC18820-2021|EPI_ISL_2688995|2021-06-19'[&decimal_date="2021.46301369863",seq_dates="2021-06-19",states="International"]
	'hCoV-19-Australia-VIC18825-2021|EPI_ISL_2688993|2021-06-18'[&decimal_date="2021.4602739726",seq_dates="2021-06-18",states="International"]
	'hCoV-19-Australia-VIC18830-2021|EPI_ISL_2688994|2021-06-16'[&decimal_date="2021.45479452055",seq_dates="2021-06-16",states="International"]
	'hCoV-19-Australia-VIC18847-2020|EPI_ISL_2839585|2020-09-02'[&decimal_date="2020.6693989071",seq_dates="2020-09-02",states="International"]
	'hCoV-19-Australia-VIC19153-2020|EPI_ISL_10559891|2020-03-18'[&decimal_date="2020.21038251366",seq_dates="2020-03-18",states="International"]
	'hCoV-19-Australia-VIC19270-2021|EPI_ISL_4882341|2021-08-05'[&decimal_date="2021.59178082192",seq_dates="2021-08-05",states="International"]
	'hCoV-19-Australia-VIC2020-2020|EPI_ISL_480662|2020-06-03'[&decimal_date="2020.42076502732",seq_dates="2020-06-03",states="International"]
	'hCoV-19-Australia-VIC2110-2020|EPI_ISL_480716|2020-06-16'[&decimal_date="2020.45628415301",seq_dates="2020-06-16",states="International"]
	'hCoV-19-Australia-VIC2137-2020|EPI_ISL_480738|2020-06-20'[&decimal_date="2020.46721311475",seq_dates="2020-06-20",states="International"]
	'hCoV-19-Australia-VIC2216-2020|EPI_ISL_521956|2020-06-14'[&decimal_date="2020.45081967213",seq_dates="2020-06-14",states="International"]
	'hCoV-19-Australia-VIC2234-2020|EPI_ISL_521971|2020-06-22'[&decimal_date="2020.47267759563",seq_dates="2020-06-22",states="International"]
	'hCoV-19-Australia-VIC2260-2020|EPI_ISL_521988|2020-06-22'[&decimal_date="2020.47267759563",seq_dates="2020-06-22",states="International"]
	'hCoV-19-Australia-VIC2770-2020|EPI_ISL_521605|2020-07-06'[&decimal_date="2020.51092896175",seq_dates="2020-07-06",states="International"]
	'hCoV-19-Australia-VIC33063-2021|EPI_ISL_8643473|2021-12-28'[&decimal_date="2021.98904109589",seq_dates="2021-12-28",states="International"]
	'hCoV-19-Australia-VIC36365-2021|EPI_ISL_8954707|2021-12-30'[&decimal_date="2021.99452054795",seq_dates="2021-12-30",states="International"]
	'hCoV-19-Australia-VIC3944-2020|EPI_ISL_520655|2020-07-14'[&decimal_date="2020.53278688525",seq_dates="2020-07-14",states="International"]
	'hCoV-19-Australia-VIC39859-2022|EPI_ISL_9768553|2022-01-25'[&decimal_date="2022.06575342466",seq_dates="2022-01-25",states="International"]
	'hCoV-19-Australia-VIC41834-2021|EPI_ISL_10565067|2021-11-07'[&decimal_date="2021.84931506849",seq_dates="2021-11-07",states="International"]
	'hCoV-19-Australia-VIC4222-2020|EPI_ISL_519550|2020-07-18'[&decimal_date="2020.54371584699",seq_dates="2020-07-18",states="International"]
	'hCoV-19-Australia-VIC43004-2022|EPI_ISL_10565544|2022-02-14'[&decimal_date="2022.12054794521",seq_dates="2022-02-14",states="International"]
	'hCoV-19-Australia-VIC43907-2021|EPI_ISL_10565971|2021-10-15'[&decimal_date="2021.78630136986",seq_dates="2021-10-15",states="International"]
	'hCoV-19-Australia-VIC44574-2021|EPI_ISL_11175392|2021-11-22'[&decimal_date="2021.8904109589",seq_dates="2021-11-22",states="International"]
	'hCoV-19-Australia-VIC4560-2020|EPI_ISL_518970|2020-07-20'[&decimal_date="2020.54918032787",seq_dates="2020-07-20",states="International"]
	'hCoV-19-Australia-VIC45842-2022|EPI_ISL_11361762|2022-03-07'[&decimal_date="2022.17808219178",seq_dates="2022-03-07",states="International"]
	'hCoV-19-Australia-VIC4724-2020|EPI_ISL_519112|2020-07-14'[&decimal_date="2020.53278688525",seq_dates="2020-07-14",states="International"]
	'hCoV-19-Australia-VIC47560-2022|EPI_ISL_11629756|2022-02-13'[&decimal_date="2022.11780821918",seq_dates="2022-02-13",states="International"]
	'hCoV-19-Australia-VIC50117-2022|EPI_ISL_12111210|2022-03-26'[&decimal_date="2022.2301369863",seq_dates="2022-03-26",states="International"]
	'hCoV-19-Australia-VIC5092-2020|EPI_ISL_519895|2020-07-19'[&decimal_date="2020.54644808743",seq_dates="2020-07-19",states="International"]
	'hCoV-19-Australia-VIC51909-2021|EPI_ISL_12276171|2021-12-14'[&decimal_date="2021.95068493151",seq_dates="2021-12-14",states="International"]
	'hCoV-19-Australia-VIC52928-2022|EPI_ISL_12391352|2022-04-04'[&decimal_date="2022.25479452055",seq_dates="2022-04-04",states="International"]
	'hCoV-19-Australia-VIC56564-2022|EPI_ISL_12849335|2022-04-27'[&decimal_date="2022.31780821918",seq_dates="2022-04-27",states="International"]
	'hCoV-19-Australia-VIC58615-2022|EPI_ISL_12980081|2022-05-12'[&decimal_date="2022.35890410959",seq_dates="2022-05-12",states="International"]
	'hCoV-19-Australia-VIC65722-2022|EPI_ISL_13870449|2022-07-03'[&decimal_date="2022.50136986301",seq_dates="2022-07-03",states="International"]
	'hCoV-19-Australia-VIC682-2020|EPI_ISL_426977|2020-03-29'[&decimal_date="2020.24043715847",seq_dates="2020-03-29",states="International"]
	'hCoV-19-Australia-VIC7697-2020|EPI_ISL_564586|2020-08-03'[&decimal_date="2020.58743169399",seq_dates="2020-08-03",states="International"]
	'hCoV-19-Australia-VIC8070-2020|EPI_ISL_564831|2020-08-17'[&decimal_date="2020.62568306011",seq_dates="2020-08-17",states="International"]
	'hCoV-19-Australia-VIC8174-2020|EPI_ISL_564884|2020-08-13'[&decimal_date="2020.61475409836",seq_dates="2020-08-13",states="International"]
	'hCoV-19-Australia-VIC843-2020|EPI_ISL_427103|2020-04-04'[&decimal_date="2020.25683060109",seq_dates="2020-04-04",states="International"]
	'hCoV-19-Australia-VIC853-2020|EPI_ISL_427113|2020-04-04'[&decimal_date="2020.25683060109",seq_dates="2020-04-04",states="International"]
	'hCoV-19-Australia-VIC870-2020|EPI_ISL_427125|2020-04-05'[&decimal_date="2020.25956284153",seq_dates="2020-04-05",states="International"]
	'hCoV-19-Australia-VIC884-2020|EPI_ISL_427137|2020-04-06'[&decimal_date="2020.26229508197",seq_dates="2020-04-06",states="International"]
	'hCoV-19-Australia-VICMelbourne476-2021|EPI_ISL_7271157|2021-03-28'[&decimal_date="2021.23561643836",seq_dates="2021-03-28",states="International"]
	'hCoV-19-Australia-VPRL014-2020|EPI_ISL_455603|2020-01-30'[&decimal_date="2020.07923497268",seq_dates="2020-01-30",states="International"]
	'hCoV-19-Australia-WA11-2020|EPI_ISL_420456|2020-02-22'[&decimal_date="2020.14207650273",seq_dates="2020-02-22",states="International"]
	'hCoV-19-Australia-WA12-2020|EPI_ISL_470830|2020-03-31'[&decimal_date="2020.24590163934",seq_dates="2020-03-31",states="International"]
	'hCoV-19-Australia-WA34-2020|EPI_ISL_470851|2020-02-27'[&decimal_date="2020.15573770492",seq_dates="2020-02-27",states="International"]
	'hCoV-19-Australia-WA4248-2022|EPI_ISL_13243691|2022-06-06'[&decimal_date="2022.42739726027",seq_dates="2022-06-06",states="International"]
	'hCoV-19-Australia-WA5184-2022|EPI_ISL_13947249|2022-07-04'[&decimal_date="2022.50410958904",seq_dates="2022-07-04",states="International"]
	'hCoV-19-Australia-WA5307-2022|EPI_ISL_13947372|2022-07-11'[&decimal_date="2022.52328767123",seq_dates="2022-07-11",states="International"]
	'hCoV-19-Australia-WA5550-2022|EPI_ISL_14189123|2022-07-10'[&decimal_date="2022.52054794521",seq_dates="2022-07-10",states="International"]
	'hCoV-19-Australia-WA6440-2022|EPI_ISL_14716822|2022-06-19'[&decimal_date="2022.46301369863",seq_dates="2022-06-19",states="International"]
	'hCoV-19-Australia-WA809-2021|EPI_ISL_4392614|2021-09-18'[&decimal_date="2021.71232876712",seq_dates="2021-09-18",states="International"]
	'hCoV-19-Austria-AGES-142629-2022|EPI_ISL_14513994|2022-03-26'[&decimal_date="2022.2301369863",seq_dates="2022-03-26",states="International"]
	'hCoV-19-Austria-AGES-152083-2022|EPI_ISL_14515567|2022-04-20'[&decimal_date="2022.29863013699",seq_dates="2022-04-20",states="International"]
	'hCoV-19-Austria-AGES-163615-2022|EPI_ISL_14515354|2022-06-18'[&decimal_date="2022.4602739726",seq_dates="2022-06-18",states="International"]
	'hCoV-19-Austria-AGES-165218-2022|EPI_ISL_14516053|2022-06-22'[&decimal_date="2022.47123287671",seq_dates="2022-06-22",states="International"]
	'hCoV-19-Austria-AGES-167635-2022|EPI_ISL_14515678|2022-05-24'[&decimal_date="2022.39178082192",seq_dates="2022-05-24",states="International"]
	'hCoV-19-Austria-AGES-170447-2022|EPI_ISL_14514553|2022-05-30'[&decimal_date="2022.40821917808",seq_dates="2022-05-30",states="International"]
	'hCoV-19-Austria-AGES-172812-2022|EPI_ISL_14515482|2022-06-04'[&decimal_date="2022.42191780822",seq_dates="2022-06-04",states="International"]
	'hCoV-19-Austria-AGES-172981-2022|EPI_ISL_14515303|2022-06-06'[&decimal_date="2022.42739726027",seq_dates="2022-06-06",states="International"]
	'hCoV-19-Austria-CeMM24042-2022|EPI_ISL_10204753|2022-02-03'[&decimal_date="2022.0904109589",seq_dates="2022-02-03",states="International"]
	'hCoV-19-Austria-CeMM26865-2022|EPI_ISL_12024360|2022-03-21'[&decimal_date="2022.21643835616",seq_dates="2022-03-21",states="International"]
	'hCoV-19-Austria-LB-R00055-S047-2022|EPI_ISL_9165856|2022-01-21'[&decimal_date="2022.05479452055",seq_dates="2022-01-21",states="International"]
	'hCoV-19-Austria-LB-R00056-S078-2022|EPI_ISL_9321701|2022-01-22'[&decimal_date="2022.05753424658",seq_dates="2022-01-22",states="International"]
	'hCoV-19-Austria-LB-R00058-S002-2022|EPI_ISL_9613546|2022-01-28'[&decimal_date="2022.07397260274",seq_dates="2022-01-28",states="International"]
	'hCoV-19-Austria-LB-R00059-S177-2022|EPI_ISL_9852343|2022-02-03'[&decimal_date="2022.0904109589",seq_dates="2022-02-03",states="International"]
	'hCoV-19-Austria-LB-R00063-S262-2022|EPI_ISL_10693164|2022-02-23'[&decimal_date="2022.14520547945",seq_dates="2022-02-23",states="International"]
	'hCoV-19-Austria-LB-R00065-S369-2022|EPI_ISL_11062038|2022-03-08'[&decimal_date="2022.18082191781",seq_dates="2022-03-08",states="International"]
	'hCoV-19-Austria-LB-R00069-S054-2022|EPI_ISL_11984591|2022-04-06'[&decimal_date="2022.2602739726",seq_dates="2022-04-06",states="International"]
	'hCoV-19-Austria-LB-R00071-S220-2022|EPI_ISL_12293203|2022-04-20'[&decimal_date="2022.29863013699",seq_dates="2022-04-20",states="International"]
	'hCoV-19-Austria-LB-R00073-S077-2022|EPI_ISL_12610441|2022-05-03'[&decimal_date="2022.33424657534",seq_dates="2022-05-03",states="International"]
	'hCoV-19-Austria-LB-R00080-S101-2022|EPI_ISL_13238741|2022-05-31'[&decimal_date="2022.41095890411",seq_dates="2022-05-31",states="International"]
	'hCoV-19-Austria-LB-R00086-S123-2022|EPI_ISL_13632869|2022-06-27'[&decimal_date="2022.48493150685",seq_dates="2022-06-27",states="International"]
	'hCoV-19-Austria-LB-R00087-S324-2022|EPI_ISL_13826207|2022-07-08'[&decimal_date="2022.51506849315",seq_dates="2022-07-08",states="International"]
	'hCoV-19-Austria-LB-R00087-S363-2022|EPI_ISL_13826246|2022-07-08'[&decimal_date="2022.51506849315",seq_dates="2022-07-08",states="International"]
	'hCoV-19-Austria-LB-R00088-S005-2022|EPI_ISL_13878501|2022-07-12'[&decimal_date="2022.52602739726",seq_dates="2022-07-12",states="International"]
	'hCoV-19-Azerbaijan-un-ChVir28824-2022|EPI_ISL_15714256|2022-02-10'[&decimal_date="2022.1095890411",seq_dates="2022-02-10",states="International"]
	'hCoV-19-Bahrain-091013526-2022|EPI_ISL_14064347|2022-03-01'[&decimal_date="2022.16164383562",seq_dates="2022-03-01",states="International"]
	'hCoV-19-Bahrain-22020050340-2022|EPI_ISL_14063864|2022-01-24'[&decimal_date="2022.06301369863",seq_dates="2022-01-24",states="International"]
	'hCoV-19-Bahrain-22020095023_S83_L001-2022|EPI_ISL_14086163|2022-02-17'[&decimal_date="2022.12876712329",seq_dates="2022-02-17",states="International"]
	'hCoV-19-Bahrain-22020171832-2022|EPI_ISL_14084567|2022-03-23'[&decimal_date="2022.22191780822",seq_dates="2022-03-23",states="International"]
	'hCoV-19-Bahrain-22020195471-2022|EPI_ISL_15251113|2022-04-03'[&decimal_date="2022.25205479452",seq_dates="2022-04-03",states="International"]
	'hCoV-19-Bahrain-22020197895-2022|EPI_ISL_15251106|2022-04-04'[&decimal_date="2022.25479452055",seq_dates="2022-04-04",states="International"]
	'hCoV-19-Bahrain-22020378852-2022|EPI_ISL_15252144|2022-07-06'[&decimal_date="2022.5095890411",seq_dates="2022-07-06",states="International"]
	'hCoV-19-Bahrain-22020399142-2022|EPI_ISL_15251929|2022-07-14'[&decimal_date="2022.53150684932",seq_dates="2022-07-14",states="International"]
	'hCoV-19-Bahrain-22120023340_S91_L001-2022|EPI_ISL_14122320|2022-01-07'[&decimal_date="2022.01643835616",seq_dates="2022-01-07",states="International"]
	'hCoV-19-Bahrain-22340246947-2022|EPI_ISL_14084687|2022-02-26'[&decimal_date="2022.15342465753",seq_dates="2022-02-26",states="International"]
	'hCoV-19-Bahrain-22690026870-2022|EPI_ISL_14063794|2022-02-07'[&decimal_date="2022.10136986301",seq_dates="2022-02-07",states="International"]
	'hCoV-19-Bahrain-22920253098-2022|EPI_ISL_14063486|2022-02-23'[&decimal_date="2022.14520547945",seq_dates="2022-02-23",states="International"]
	'hCoV-19-Bahrain-22920321888_S4_L001-2022|EPI_ISL_15252517|2022-05-09'[&decimal_date="2022.35068493151",seq_dates="2022-05-09",states="International"]
	'hCoV-19-Bahrain-22920352610-2022|EPI_ISL_15252232|2022-06-12'[&decimal_date="2022.44383561644",seq_dates="2022-06-12",states="International"]
	'hCoV-19-Bahrain-22920375303-2022|EPI_ISL_15252210|2022-06-25'[&decimal_date="2022.47945205479",seq_dates="2022-06-25",states="International"]
	'hCoV-19-Bahrain-22970040837-2022|EPI_ISL_14063849|2022-01-25'[&decimal_date="2022.06575342466",seq_dates="2022-01-25",states="International"]
	'hCoV-19-Bahrain-Bahrain-22690046640_S6_L001-2022|EPI_ISL_15250860|2022-04-06'[&decimal_date="2022.2602739726",seq_dates="2022-04-06",states="International"]
	'hCoV-19-Bahrain-Bahrain-R15902411817-2022|EPI_ISL_15252394|2022-06-02'[&decimal_date="2022.41643835616",seq_dates="2022-06-02",states="International"]
	'hCoV-19-Bahrain-R322690042813-2022|EPI_ISL_14084491|2022-03-21'[&decimal_date="2022.21643835616",seq_dates="2022-03-21",states="International"]
	'hCoV-19-Bahrain-R422690051381_S33_L001-2022|EPI_ISL_15253294|2022-05-06'[&decimal_date="2022.34246575342",seq_dates="2022-05-06",states="International"]
	'hCoV-19-Bahrain-R65902368589_S32_L001-2022|EPI_ISL_15253208|2022-05-08'[&decimal_date="2022.34794520548",seq_dates="2022-05-08",states="International"]
	'hCoV-19-Bangladesh-B-220609-14-2022|EPI_ISL_16180630|2022-06-09'[&decimal_date="2022.43561643836",seq_dates="2022-06-09",states="International"]
	'hCoV-19-Bangladesh-BCSIR-BSMMU-06-2022|EPI_ISL_9714193|2022-01-26'[&decimal_date="2022.06849315068",seq_dates="2022-01-26",states="International"]
	'hCoV-19-Bangladesh-BCSIR-BSMMU-24-2022|EPI_ISL_9837716|2022-01-27'[&decimal_date="2022.07123287671",seq_dates="2022-01-27",states="International"]
	'hCoV-19-Bangladesh-BCSIR-BSMMU-32-2022|EPI_ISL_9885952|2022-01-27'[&decimal_date="2022.07123287671",seq_dates="2022-01-27",states="International"]
	'hCoV-19-Bangladesh-BLRI_COVID-19_19126-2020|EPI_ISL_7211132|2020-06-29'[&decimal_date="2020.49180327869",seq_dates="2020-06-29",states="International"]
	'hCoV-19-Bangladesh-BLRI_COVID-19_3571-2020|EPI_ISL_7211175|2020-05-20'[&decimal_date="2020.3825136612",seq_dates="2020-05-20",states="International"]
	'hCoV-19-Bangladesh-BSMMU_Laila_887-2022|EPI_ISL_12279826|2022-01-17'[&decimal_date="2022.04383561644",seq_dates="2022-01-17",states="International"]
	'hCoV-19-Bangladesh-BTID_B_210707_653-2021|EPI_ISL_15801482|2021-07-07'[&decimal_date="2021.51232876712",seq_dates="2021-07-07",states="International"]
	'hCoV-19-Bangladesh-CHRF-GSB11-277-2022|EPI_ISL_12588319|2022-03-20'[&decimal_date="2022.21369863014",seq_dates="2022-03-20",states="International"]
	'hCoV-19-Bangladesh-CHRF-GSB12-076-2022|EPI_ISL_9594535|2022-01-12'[&decimal_date="2022.0301369863",seq_dates="2022-01-12",states="International"]
	'hCoV-19-Bangladesh-IEDCR-DYNA-0102-2022|EPI_ISL_14869970|2022-06-14'[&decimal_date="2022.44931506849",seq_dates="2022-06-14",states="International"]
	'hCoV-19-Bangladesh-IEDCR-GSB01-307-2022|EPI_ISL_11830247|2022-03-07'[&decimal_date="2022.17808219178",seq_dates="2022-03-07",states="International"]
	'hCoV-19-Bangladesh-IEDCR-GSB01-315-2022|EPI_ISL_11830252|2022-03-13'[&decimal_date="2022.19452054795",seq_dates="2022-03-13",states="International"]
	'hCoV-19-Bangladesh-IEDCR-GSB01-336-2022|EPI_ISL_12785409|2022-04-03'[&decimal_date="2022.25205479452",seq_dates="2022-04-03",states="International"]
	'hCoV-19-Bangladesh-IEDCR-GSB01-337-2022|EPI_ISL_12785410|2022-04-05'[&decimal_date="2022.25753424658",seq_dates="2022-04-05",states="International"]
	'hCoV-19-Bangladesh-IEDCR-IMCH-127-2022|EPI_ISL_14869961|2022-04-30'[&decimal_date="2022.32602739726",seq_dates="2022-04-30",states="International"]
	'hCoV-19-Bangladesh-IEDCR-SKH-098-2022|EPI_ISL_14869968|2022-05-21'[&decimal_date="2022.38356164384",seq_dates="2022-05-21",states="International"]
	'hCoV-19-Bangladesh-IEDCR-icddrb-GSB02-061-2021|EPI_ISL_8929492|2021-12-27'[&decimal_date="2021.98630136986",seq_dates="2021-12-27",states="International"]
	'hCoV-19-Bangladesh-IEDCR-ideSHi-GSB01-269-2022|EPI_ISL_10549659|2022-02-07'[&decimal_date="2022.10136986301",seq_dates="2022-02-07",states="International"]
	'hCoV-19-Bangladesh-INSACOG-1931502627121-2021|EPI_ISL_9473024|2021-12-28'[&decimal_date="2021.98904109589",seq_dates="2021-12-28",states="International"]
	'hCoV-19-Bangladesh-icddrb-4896-2020|EPI_ISL_2361885|2020-09-16'[&decimal_date="2020.70765027322",seq_dates="2020-09-16",states="International"]
	'hCoV-19-Bangladesh-icddrb-6441-2020|EPI_ISL_3506353|2020-11-23'[&decimal_date="2020.89344262295",seq_dates="2020-11-23",states="International"]
	'hCoV-19-Bangladesh-icddrb-G141434-2022|EPI_ISL_10724277|2022-02-23'[&decimal_date="2022.14520547945",seq_dates="2022-02-23",states="International"]
	'hCoV-19-Bangladesh-icddrb-GSB-03-209-2022|EPI_ISL_10407016|2022-02-02'[&decimal_date="2022.08767123288",seq_dates="2022-02-02",states="International"]
	'hCoV-19-Bangladesh-icddrb-GSB06-191-2022|EPI_ISL_13408122|2022-05-22'[&decimal_date="2022.38630136986",seq_dates="2022-05-22",states="International"]
	'hCoV-19-Bangladesh-icddrb-GSB13-187-2022|EPI_ISL_13408127|2022-05-28'[&decimal_date="2022.40273972603",seq_dates="2022-05-28",states="International"]
	'hCoV-19-Bangladesh-icddrb-TND-06-0756-2022|EPI_ISL_13574277|2022-06-08'[&decimal_date="2022.43287671233",seq_dates="2022-06-08",states="International"]
	'hCoV-19-Barbados-142979-2022|EPI_ISL_13446645|2022-05-05'[&decimal_date="2022.3397260274",seq_dates="2022-05-05",states="International"]
	'hCoV-19-Barbados-142984-2022|EPI_ISL_13446650|2022-05-08'[&decimal_date="2022.34794520548",seq_dates="2022-05-08",states="International"]
	'hCoV-19-Barbados-145945-2022|EPI_ISL_14245376|2022-05-18'[&decimal_date="2022.37534246575",seq_dates="2022-05-18",states="International"]
	'hCoV-19-Barbados-150811-2022|EPI_ISL_14440628|2022-06-24'[&decimal_date="2022.47671232877",seq_dates="2022-06-24",states="International"]
	'hCoV-19-Barbados-150822-2022|EPI_ISL_14440631|2022-06-26'[&decimal_date="2022.48219178082",seq_dates="2022-06-26",states="International"]
	'hCoV-19-Barbados-150849-2022|EPI_ISL_14440636|2022-06-27'[&decimal_date="2022.48493150685",seq_dates="2022-06-27",states="International"]
	'hCoV-19-Barbados-153217-2022|EPI_ISL_14823841|2022-07-11'[&decimal_date="2022.52328767123",seq_dates="2022-07-11",states="International"]
	'hCoV-19-Beijing-BJCDC-1182-2022|EPI_ISL_16633945|2022-05-16'[&decimal_date="2022.3698630137",seq_dates="2022-05-16",states="International"]
	'hCoV-19-Beijing-BJCDC-1363-2022|EPI_ISL_16614179|2022-05-11'[&decimal_date="2022.35616438356",seq_dates="2022-05-11",states="International"]
	'hCoV-19-Beijing-BJCDC-1475-2022|EPI_ISL_16614501|2022-05-31'[&decimal_date="2022.41095890411",seq_dates="2022-05-31",states="International"]
	'hCoV-19-Beijing-BJCDC-1574-2022|EPI_ISL_16614548|2022-06-06'[&decimal_date="2022.42739726027",seq_dates="2022-06-06",states="International"]
	'hCoV-19-Beijing-BJCDC-1600-2022|EPI_ISL_16614609|2022-06-12'[&decimal_date="2022.44383561644",seq_dates="2022-06-12",states="International"]
	'hCoV-19-Beijing-BJCDC-1656-2022|EPI_ISL_16633978|2022-06-14'[&decimal_date="2022.44931506849",seq_dates="2022-06-14",states="International"]
	'hCoV-19-Beijing-BJCDC-1745-2022|EPI_ISL_16614673|2022-07-17'[&decimal_date="2022.5397260274",seq_dates="2022-07-17",states="International"]
	'hCoV-19-Beijing-BJCDC-355-2022|EPI_ISL_13858938|2022-02-19'[&decimal_date="2022.13424657534",seq_dates="2022-02-19",states="International"]
	'hCoV-19-Beijing-BJCDC-357-2022|EPI_ISL_13858940|2022-02-19'[&decimal_date="2022.13424657534",seq_dates="2022-02-19",states="International"]
	'hCoV-19-Beijing-BJCDC-384-2022|EPI_ISL_16610227|2022-02-28'[&decimal_date="2022.15890410959",seq_dates="2022-02-28",states="International"]
	'hCoV-19-Beijing-BJCDC-695-2022|EPI_ISL_16610379|2022-04-25'[&decimal_date="2022.31232876712",seq_dates="2022-04-25",states="International"]
	'hCoV-19-Beijing-BJCDC-788-2022|EPI_ISL_16610483|2022-04-29'[&decimal_date="2022.32328767123",seq_dates="2022-04-29",states="International"]
	'hCoV-19-Belarus-HM-CRIE-7740894292-2022|EPI_ISL_12413378|2022-01-28'[&decimal_date="2022.07397260274",seq_dates="2022-01-28",states="International"]
	'hCoV-19-Belarus-HM-CRIE-7740894990-2022|EPI_ISL_12413404|2022-02-07'[&decimal_date="2022.10136986301",seq_dates="2022-02-07",states="International"]
	'hCoV-19-Belarus-HO-CRIE-7740893876-2022|EPI_ISL_12413366|2022-01-20'[&decimal_date="2022.05205479452",seq_dates="2022-01-20",states="International"]
	'hCoV-19-Belarus-HO-CRIE-7740895096-2022|EPI_ISL_12413407|2022-02-03'[&decimal_date="2022.0904109589",seq_dates="2022-02-03",states="International"]
	'hCoV-19-Belarus-HO-CRIE-7740895199-2022|EPI_ISL_12413411|2022-02-07'[&decimal_date="2022.10136986301",seq_dates="2022-02-07",states="International"]
	'hCoV-19-Belgium-AZDelta-2215-14847-2022|EPI_ISL_12321142|2022-04-20'[&decimal_date="2022.29863013699",seq_dates="2022-04-20",states="International"]
	'hCoV-19-Belgium-AZDelta-2216-10541-2022|EPI_ISL_12456438|2022-04-26'[&decimal_date="2022.31506849315",seq_dates="2022-04-26",states="International"]
	'hCoV-19-Belgium-AZKLINA122-108178-2022|EPI_ISL_12958113|2022-05-13'[&decimal_date="2022.36164383562",seq_dates="2022-05-13",states="International"]
	'hCoV-19-Belgium-CHUNamur13894428-2021|EPI_ISL_8401203|2021-12-26'[&decimal_date="2021.98356164384",seq_dates="2021-12-26",states="International"]
	'hCoV-19-Belgium-Jessa_11-2222-000727LKO-2022|EPI_ISL_13133546|2022-05-30'[&decimal_date="2022.40821917808",seq_dates="2022-05-30",states="International"]
	'hCoV-19-Belgium-Jessa_21-2206-000403-2022|EPI_ISL_10016929|2022-02-07'[&decimal_date="2022.10136986301",seq_dates="2022-02-07",states="International"]
	'hCoV-19-Belgium-Jessa_55-2222-000038-2022|EPI_ISL_13183518|2022-06-02'[&decimal_date="2022.41643835616",seq_dates="2022-06-02",states="International"]
	'hCoV-19-Belgium-LHUB-ULB_11999320-2022|EPI_ISL_14445572|2022-07-06'[&decimal_date="2022.5095890411",seq_dates="2022-07-06",states="International"]
	'hCoV-19-Belgium-UGent-14822-2021|EPI_ISL_12539329|2021-12-26'[&decimal_date="2021.98356164384",seq_dates="2021-12-26",states="International"]
	'hCoV-19-Belgium-UGent-201-2022|EPI_ISL_11375294|2022-01-29'[&decimal_date="2022.07671232877",seq_dates="2022-01-29",states="International"]
	'hCoV-19-Belgium-UGent-2115-2022|EPI_ISL_12538831|2022-02-23'[&decimal_date="2022.14520547945",seq_dates="2022-02-23",states="International"]
	'hCoV-19-Belgium-UGent-4053-2022|EPI_ISL_13183095|2022-05-19'[&decimal_date="2022.37808219178",seq_dates="2022-05-19",states="International"]
	'hCoV-19-Belgium-UZA-UA-CV8364162678-2022|EPI_ISL_11288130|2022-03-10'[&decimal_date="2022.18630136986",seq_dates="2022-03-10",states="International"]
	'hCoV-19-Belgium-UZA-UA-CV8492558952-2022|EPI_ISL_13478002|2022-06-22'[&decimal_date="2022.47123287671",seq_dates="2022-06-22",states="International"]
	'hCoV-19-Belgium-UZA-UA-CV8525969691-2022|EPI_ISL_13345122|2022-06-11'[&decimal_date="2022.44109589041",seq_dates="2022-06-11",states="International"]
	'hCoV-19-Belgium-UZB_5482022040514-2022|EPI_ISL_11901626|2022-04-02'[&decimal_date="2022.24931506849",seq_dates="2022-04-02",states="International"]
	'hCoV-19-Belgium-VDLH-030548-2-2020|EPI_ISL_418797|2020-03-05'[&decimal_date="2020.17486338798",seq_dates="2020-03-05",states="International"]
	'hCoV-19-Belgium-rega-0729922-2020|EPI_ISL_734827|2020-07-29'[&decimal_date="2020.5737704918",seq_dates="2020-07-29",states="International"]
	'hCoV-19-Belgium-rega-0911940-2020|EPI_ISL_734927|2020-09-11'[&decimal_date="2020.69398907104",seq_dates="2020-09-11",states="International"]
	'hCoV-19-Belgium-rega-30227-2022|EPI_ISL_13502772|2022-01-27'[&decimal_date="2022.07123287671",seq_dates="2022-01-27",states="International"]
	'hCoV-19-Belgium-rega-30953-2022|EPI_ISL_13802525|2022-01-25'[&decimal_date="2022.06575342466",seq_dates="2022-01-25",states="International"]
	'hCoV-19-Belgium-rega-35365-2022|EPI_ISL_14630261|2022-02-13'[&decimal_date="2022.11780821918",seq_dates="2022-02-13",states="International"]
	'hCoV-19-Belgium-rega-36852-2022|EPI_ISL_14755393|2022-03-23'[&decimal_date="2022.22191780822",seq_dates="2022-03-23",states="International"]
	'hCoV-19-Belgium-rega-37023-2022|EPI_ISL_14631830|2022-03-14'[&decimal_date="2022.19726027397",seq_dates="2022-03-14",states="International"]
	'hCoV-19-Belize-CML-510-2022|EPI_ISL_13766659|2022-03-30'[&decimal_date="2022.24109589041",seq_dates="2022-03-30",states="International"]
	'hCoV-19-Belize-CML-514-2022|EPI_ISL_13766663|2022-04-04'[&decimal_date="2022.25479452055",seq_dates="2022-04-04",states="International"]
	'hCoV-19-Belize-CML-515-2022|EPI_ISL_13855624|2022-02-21'[&decimal_date="2022.1397260274",seq_dates="2022-02-21",states="International"]
	'hCoV-19-Belize-CML-520-2022|EPI_ISL_13855629|2022-02-25'[&decimal_date="2022.15068493151",seq_dates="2022-02-25",states="International"]
	'hCoV-19-Belize-CML-526-2022|EPI_ISL_13855634|2022-02-25'[&decimal_date="2022.15068493151",seq_dates="2022-02-25",states="International"]
	'hCoV-19-Belize-CML-541-2022|EPI_ISL_13855649|2022-03-21'[&decimal_date="2022.21643835616",seq_dates="2022-03-21",states="International"]
	'hCoV-19-Belize-CML-543-2022|EPI_ISL_13855651|2022-03-22'[&decimal_date="2022.21917808219",seq_dates="2022-03-22",states="International"]
	'hCoV-19-Belize-CML-565-2022|EPI_ISL_14048077|2022-05-10'[&decimal_date="2022.35342465753",seq_dates="2022-05-10",states="International"]
	'hCoV-19-Belize-CML-588-2022|EPI_ISL_14152538|2022-05-17'[&decimal_date="2022.37260273973",seq_dates="2022-05-17",states="International"]
	'hCoV-19-Belize-CML-608-2022|EPI_ISL_14152558|2022-05-26'[&decimal_date="2022.39726027397",seq_dates="2022-05-26",states="International"]
	'hCoV-19-Belize-CML-628-2022|EPI_ISL_14312829|2022-06-05'[&decimal_date="2022.42465753425",seq_dates="2022-06-05",states="International"]
	'hCoV-19-Belize-CML-650-2022|EPI_ISL_14312851|2022-06-21'[&decimal_date="2022.46849315068",seq_dates="2022-06-21",states="International"]
	'hCoV-19-Belize-CML-656-2022|EPI_ISL_14312857|2022-06-27'[&decimal_date="2022.48493150685",seq_dates="2022-06-27",states="International"]
	'hCoV-19-Belize-CML-670-2022|EPI_ISL_14578823|2022-07-05'[&decimal_date="2022.50684931507",seq_dates="2022-07-05",states="International"]
	'hCoV-19-Bermuda-153672-2022|EPI_ISL_14824142|2022-04-29'[&decimal_date="2022.32328767123",seq_dates="2022-04-29",states="International"]
	'hCoV-19-Bermuda-WR-NYGC-JULY-15284-OLIZ642-2022|EPI_ISL_14769798|2022-07-01'[&decimal_date="2022.49589041096",seq_dates="2022-07-01",states="International"]
	'hCoV-19-Bermuda-WR-NYGC-JULY-15328-PDFS801-2022|EPI_ISL_14769816|2022-07-04'[&decimal_date="2022.50410958904",seq_dates="2022-07-04",states="International"]
	'hCoV-19-Bermuda-WR-NYGC-JULY-15342-PJEN786-2022|EPI_ISL_14769821|2022-07-04'[&decimal_date="2022.50410958904",seq_dates="2022-07-04",states="International"]
	'hCoV-19-Bermuda-WR-NYGC-JUN-15158-MBBJ078-2022|EPI_ISL_14769749|2022-06-17'[&decimal_date="2022.45753424658",seq_dates="2022-06-17",states="International"]
	'hCoV-19-Bermuda-WR-NYGC-JUN-15231-NCRQ267-2022|EPI_ISL_14769773|2022-06-24'[&decimal_date="2022.47671232877",seq_dates="2022-06-24",states="International"]
	'hCoV-19-Bermuda-WR-NYGC-JUN-15254-NQMQ865-2022|EPI_ISL_14769784|2022-06-28'[&decimal_date="2022.48767123288",seq_dates="2022-06-28",states="International"]
	'hCoV-19-Bhutan-RCDC-4-0001-2022|EPI_ISL_16984396|2022-04-04'[&decimal_date="2022.25479452055",seq_dates="2022-04-04",states="International"]
	'hCoV-19-Bhutan-RCDC-4-0026-2022|EPI_ISL_16984420|2022-04-14'[&decimal_date="2022.28219178082",seq_dates="2022-04-14",states="International"]
	'hCoV-19-Bhutan-RCDC-4-0027-2022|EPI_ISL_16984421|2022-04-16'[&decimal_date="2022.28767123288",seq_dates="2022-04-16",states="International"]
	'hCoV-19-Bolivia-CBBA-PUC_MVL_3359-2022|EPI_ISL_16765659|2022-07-07'[&decimal_date="2022.51232876712",seq_dates="2022-07-07",states="International"]
	'hCoV-19-Bolivia-SAN-UPCH-1001-2020|EPI_ISL_5147070|2020-12-30'[&decimal_date="2020.99453551913",seq_dates="2020-12-30",states="International"]
	'hCoV-19-Bolivia-SAN-UPCH-1011-2020|EPI_ISL_5147764|2020-12-08'[&decimal_date="2020.93442622951",seq_dates="2020-12-08",states="International"]
	'hCoV-19-Bolivia-SAN-UPCH-1012-2020|EPI_ISL_5148439|2020-12-08'[&decimal_date="2020.93442622951",seq_dates="2020-12-08",states="International"]
	'hCoV-19-Bolivia-SAN-UPCH-1023-2020|EPI_ISL_5147916|2020-10-23'[&decimal_date="2020.8087431694",seq_dates="2020-10-23",states="International"]
	'hCoV-19-Bolivia-SAN-UPCH-3544-2022|EPI_ISL_17206075|2022-05-13'[&decimal_date="2022.36164383562",seq_dates="2022-05-13",states="International"]
	'hCoV-19-Bolivia-SAN-UPCH-3545-2022|EPI_ISL_17206076|2022-05-21'[&decimal_date="2022.38356164384",seq_dates="2022-05-21",states="International"]
	'hCoV-19-Bolivia-SAN-UPCH-3548-2022|EPI_ISL_17206079|2022-06-15'[&decimal_date="2022.45205479452",seq_dates="2022-06-15",states="International"]
	'hCoV-19-Bolivia-SAN-UPCH-3556-2022|EPI_ISL_17206086|2022-06-25'[&decimal_date="2022.47945205479",seq_dates="2022-06-25",states="International"]
	'hCoV-19-Bolivia-SAN-UPCH-3558-2022|EPI_ISL_17206088|2022-06-28'[&decimal_date="2022.48767123288",seq_dates="2022-06-28",states="International"]
	'hCoV-19-Bolivia-SAN-UPCH-3625-2022|EPI_ISL_17206120|2022-07-03'[&decimal_date="2022.50136986301",seq_dates="2022-07-03",states="International"]
	'hCoV-19-Bonaire-BQ-RIVM-100086-2022|EPI_ISL_12782644|2022-04-23'[&decimal_date="2022.30684931507",seq_dates="2022-04-23",states="International"]
	'hCoV-19-Bonaire-BQ-RIVM-101071-2022|EPI_ISL_12953997|2022-05-02'[&decimal_date="2022.33150684932",seq_dates="2022-05-02",states="International"]
	'hCoV-19-Bonaire-BQ-RIVM-101144-2022|EPI_ISL_12954070|2022-05-11'[&decimal_date="2022.35616438356",seq_dates="2022-05-11",states="International"]
	'hCoV-19-Bonaire-BQ-RIVM-101150-2022|EPI_ISL_12954076|2022-05-12'[&decimal_date="2022.35890410959",seq_dates="2022-05-12",states="International"]
	'hCoV-19-Bonaire-BQ-RIVM-102757-2022|EPI_ISL_13432265|2022-06-01'[&decimal_date="2022.41369863014",seq_dates="2022-06-01",states="International"]
	'hCoV-19-Bonaire-BQ-RIVM-103980-2022|EPI_ISL_13760618|2022-06-18'[&decimal_date="2022.4602739726",seq_dates="2022-06-18",states="International"]
	'hCoV-19-Bonaire-BQ-RIVM-104524-2022|EPI_ISL_13854449|2022-06-24'[&decimal_date="2022.47671232877",seq_dates="2022-06-24",states="International"]
	'hCoV-19-Bonaire-BQ-RIVM-106108-2022|EPI_ISL_13990857|2022-07-05'[&decimal_date="2022.50684931507",seq_dates="2022-07-05",states="International"]
	'hCoV-19-Bonaire-BQ-RIVM-106112-2022|EPI_ISL_13990861|2022-07-05'[&decimal_date="2022.50684931507",seq_dates="2022-07-05",states="International"]
	'hCoV-19-Bonaire-BQ-RIVM-89959-2022|EPI_ISL_10899171|2022-02-23'[&decimal_date="2022.14520547945",seq_dates="2022-02-23",states="International"]
	'hCoV-19-Bonaire-BQ-RIVM-95662-2022|EPI_ISL_11840170|2022-03-26'[&decimal_date="2022.2301369863",seq_dates="2022-03-26",states="International"]
	'hCoV-19-Bonaire-BQ-RIVM-95665-2022|EPI_ISL_11840173|2022-03-26'[&decimal_date="2022.2301369863",seq_dates="2022-03-26",states="International"]
	'hCoV-19-Bonaire-BQ-RIVM-96568-2022|EPI_ISL_12081583|2022-03-29'[&decimal_date="2022.23835616438",seq_dates="2022-03-29",states="International"]
	'hCoV-19-Bonaire-BQ-RIVM-97638-2022|EPI_ISL_12550465|2022-04-01'[&decimal_date="2022.24657534247",seq_dates="2022-04-01",states="International"]
	'hCoV-19-Bonaire-BQ-RIVM-98475-2022|EPI_ISL_12550499|2022-04-13'[&decimal_date="2022.27945205479",seq_dates="2022-04-13",states="International"]
	'hCoV-19-BosniaandHerzegovina-AGC2247-2022|EPI_ISL_11629381|2022-02-23'[&decimal_date="2022.14520547945",seq_dates="2022-02-23",states="International"]
	'hCoV-19-BosniaandHerzegovina-AGC2425-2022|EPI_ISL_11629399|2022-03-14'[&decimal_date="2022.19726027397",seq_dates="2022-03-14",states="International"]
	'hCoV-19-BosniaandHerzegovina-AGC2441-2022|EPI_ISL_11629397|2022-03-15'[&decimal_date="2022.2",seq_dates="2022-03-15",states="International"]
	'hCoV-19-BosniaandHerzegovina-AGC3182-2022|EPI_ISL_13804567|2022-05-25'[&decimal_date="2022.39452054795",seq_dates="2022-05-25",states="International"]
	'hCoV-19-BosniaandHerzegovina-AGC3217-2022|EPI_ISL_13804565|2022-06-01'[&decimal_date="2022.41369863014",seq_dates="2022-06-01",states="International"]
	'hCoV-19-BosniaandHerzegovina-AGCI783-2022|EPI_ISL_11629402|2022-03-14'[&decimal_date="2022.19726027397",seq_dates="2022-03-14",states="International"]
	'hCoV-19-BosniaandHerzegovina-AGCK1275-2022|EPI_ISL_11629380|2022-02-03'[&decimal_date="2022.0904109589",seq_dates="2022-02-03",states="International"]
	'hCoV-19-BosniaandHerzegovina-AGCK1844-2022|EPI_ISL_13804564|2022-05-27'[&decimal_date="2022.4",seq_dates="2022-05-27",states="International"]
	'hCoV-19-BosniaandHerzegovina-AGCK1856-2022|EPI_ISL_13804563|2022-05-31'[&decimal_date="2022.41095890411",seq_dates="2022-05-31",states="International"]
	'hCoV-19-BosniaandHerzegovina-AGCOB2609-2022|EPI_ISL_13804557|2022-06-03'[&decimal_date="2022.41917808219",seq_dates="2022-06-03",states="International"]
	'hCoV-19-BosniaandHerzegovina-AGCOB2610-2022|EPI_ISL_13804570|2022-06-03'[&decimal_date="2022.41917808219",seq_dates="2022-06-03",states="International"]
	'hCoV-19-BosniaandHerzegovina-ChVir7362-2020|EPI_ISL_462465|2020-03-25'[&decimal_date="2020.22950819672",seq_dates="2020-03-25",states="International"]
	'hCoV-19-BosniaandHerzegovina-IPH-RS-34-2021|EPI_ISL_11402288|2021-12-27'[&decimal_date="2021.98630136986",seq_dates="2021-12-27",states="International"]
	'hCoV-19-BosniaandHerzegovina-IPH-RS-38-2022|EPI_ISL_11402289|2022-02-02'[&decimal_date="2022.08767123288",seq_dates="2022-02-02",states="International"]
	'hCoV-19-BosniaandHerzegovina-agc1399-2022|EPI_ISL_9594928|2022-01-27'[&decimal_date="2022.07123287671",seq_dates="2022-01-27",states="International"]
	'hCoV-19-BosniaandHerzegovina-agcob937-2022|EPI_ISL_9594927|2022-01-25'[&decimal_date="2022.06575342466",seq_dates="2022-01-25",states="International"]
	'hCoV-19-BosniaandHerzegovina-vt329-2022|EPI_ISL_9594926|2022-01-25'[&decimal_date="2022.06575342466",seq_dates="2022-01-25",states="International"]
	'hCoV-19-Botswana-R102B31_BHP_AAC73082-2022|EPI_ISL_10967575|2022-02-21'[&decimal_date="2022.1397260274",seq_dates="2022-02-21",states="International"]
	'hCoV-19-Botswana-R102B42_BHP_948864-2022|EPI_ISL_10967610|2022-01-11'[&decimal_date="2022.02739726027",seq_dates="2022-01-11",states="International"]
	'hCoV-19-Botswana-R105B64_BHP_998766-2022|EPI_ISL_11752205|2022-02-12'[&decimal_date="2022.11506849315",seq_dates="2022-02-12",states="International"]
	'hCoV-19-Botswana-R106B30_BHP_1022617-2022|EPI_ISL_11676921|2022-03-11'[&decimal_date="2022.18904109589",seq_dates="2022-03-11",states="International"]
	'hCoV-19-Botswana-R107B13_BHP_AAC78590-2022|EPI_ISL_12090019|2022-03-13'[&decimal_date="2022.19452054795",seq_dates="2022-03-13",states="International"]
	'hCoV-19-Botswana-R1113B20_BHP_1040763-2022|EPI_ISL_12243744|2022-04-13'[&decimal_date="2022.27945205479",seq_dates="2022-04-13",states="International"]
	'hCoV-19-Botswana-R1113B22_BHP_2022003045-2022|EPI_ISL_12243758|2022-04-19'[&decimal_date="2022.29589041096",seq_dates="2022-04-19",states="International"]
	'hCoV-19-Botswana-R116B14_BHP_AAC84843-2022|EPI_ISL_12473519|2022-04-27'[&decimal_date="2022.31780821918",seq_dates="2022-04-27",states="International"]
	'hCoV-19-Botswana-R131B46_BHP_1051811-2022|EPI_ISL_13345346|2022-05-11'[&decimal_date="2022.35616438356",seq_dates="2022-05-11",states="International"]
	'hCoV-19-Botswana-R164B01_BHP_33SG-2021|EPI_ISL_15158765|2021-12-31'[&decimal_date="2021.99726027397",seq_dates="2021-12-31",states="International"]
	'hCoV-19-Botswana-R192B25_BHP_AAC80428-2022|EPI_ISL_16003657|2022-06-04'[&decimal_date="2022.42191780822",seq_dates="2022-06-04",states="International"]
	'hCoV-19-Botswana-R197B34_BHP_AAC93512-2022|EPI_ISL_16182238|2022-06-14'[&decimal_date="2022.44931506849",seq_dates="2022-06-14",states="International"]
	'hCoV-19-Botswana-R63B25_BHP_923360-2021|EPI_ISL_8608058|2021-12-28'[&decimal_date="2021.98904109589",seq_dates="2021-12-28",states="International"]
	'hCoV-19-Botswana-R63B40_BHP_924099-2021|EPI_ISL_8608072|2021-12-28'[&decimal_date="2021.98904109589",seq_dates="2021-12-28",states="International"]
	'hCoV-19-Botswana-R73B12_BHP_945525-2022|EPI_ISL_9342572|2022-01-10'[&decimal_date="2022.02465753425",seq_dates="2022-01-10",states="International"]
	'hCoV-19-Botswana-R73B31_BHP_AAC54425-2022|EPI_ISL_9342591|2022-01-10'[&decimal_date="2022.02465753425",seq_dates="2022-01-10",states="International"]
	'hCoV-19-Botswana-R83B02_BHP_AAC63831-2022|EPI_ISL_10442996|2022-02-03'[&decimal_date="2022.0904109589",seq_dates="2022-02-03",states="International"]
	'hCoV-19-Brazil-AL-LACENAL-270226999-2022|EPI_ISL_13985378|2022-06-08'[&decimal_date="2022.43287671233",seq_dates="2022-06-08",states="Northeast"]
	'hCoV-19-Brazil-AL-LACENAL-270233808-2022|EPI_ISL_16205667|2022-05-27'
	'hCoV-19-Brazil-AL-LACENAL-270233809-2022|EPI_ISL_16205668|2022-06-03'
	'hCoV-19-Brazil-AM-FIOCRUZ-20142346FB-2020|EPI_ISL_1068105|2020-11-03'[&decimal_date="2020.83879781421",seq_dates="2020-11-03",states="North"]
	'hCoV-19-Brazil-AM-FIOCRUZ-20142371CJ-2020|EPI_ISL_1068106|2020-11-05'[&decimal_date="2020.84426229508",seq_dates="2020-11-05",states="North"]
	'hCoV-19-Brazil-AM-FIOCRUZ-20142917LGS-2020|EPI_ISL_2777362|2020-12-11'[&decimal_date="2020.94262295082",seq_dates="2020-12-11",states="North"]
	'hCoV-19-Brazil-AM-FIOCRUZ-20143164MG-2020|EPI_ISL_833133|2020-12-18'[&decimal_date="2020.96174863388",seq_dates="2020-12-18",states="North"]
	'hCoV-19-Brazil-AM-FIOCRUZ-20890023DP-2020|EPI_ISL_1068164|2020-04-17'[&decimal_date="2020.29234972678",seq_dates="2020-04-17",states="North"]
	'hCoV-19-Brazil-AM-FIOCRUZ-20890024PL-2020|EPI_ISL_1068165|2020-04-13'[&decimal_date="2020.28142076503",seq_dates="2020-04-13",states="North"]
	'hCoV-19-Brazil-AM-FIOCRUZ-20890079MS-2020|EPI_ISL_1068171|2020-06-06'[&decimal_date="2020.42896174863",seq_dates="2020-06-06",states="North"]
	'hCoV-19-Brazil-AM-FIOCRUZ-20890090MA-2020|EPI_ISL_1068174|2020-05-18'[&decimal_date="2020.37704918033",seq_dates="2020-05-18",states="North"]
	'hCoV-19-Brazil-AM-FIOCRUZ-20890140CD-2020|EPI_ISL_1068180|2020-06-10'[&decimal_date="2020.43989071038",seq_dates="2020-06-10",states="North"]
	'hCoV-19-Brazil-AM-FIOCRUZ-20890204ML-2020|EPI_ISL_1068183|2020-04-17'[&decimal_date="2020.29234972678",seq_dates="2020-04-17",states="North"]
	'hCoV-19-Brazil-AM-L32-CD8222-2021|EPI_ISL_14800287|2021-04-08'[&decimal_date="2021.26575342466",seq_dates="2021-04-08",states="North"]
	'hCoV-19-Brazil-BA-27-2020|EPI_ISL_978512|2020-02-28'[&decimal_date="2020.15846994536",seq_dates="2020-02-28",states="Northeast"]
	'hCoV-19-Brazil-BA-LACEN-156-2021|EPI_ISL_1583686|2021-02-04'[&decimal_date="2021.09315068493",seq_dates="2021-02-04",states="Northeast"]
	'hCoV-19-Brazil-CE-CEBR50112-2021|EPI_ISL_16033650|2021-11-17'[&decimal_date="2021.87671232877",seq_dates="2021-11-17",states="Northeast"]
	'hCoV-19-Brazil-CE-LACENCE-231905074-2022|EPI_ISL_16129855|2022-02-21'
	'hCoV-19-Brazil-CE-LACENCE-231905078-2022|EPI_ISL_16129797|2022-02-23'
	'hCoV-19-Brazil-CE-LACENCE-231948286-2022|EPI_ISL_16156647|2022-03-26'
	'hCoV-19-Brazil-CE-LACENCE-231997726-2022|EPI_ISL_16156800|2022-04-19'
	'hCoV-19-Brazil-ES-FIOCRUZ-225-2020|EPI_ISL_415128|2020-02-29'[&decimal_date="2020.16120218579",seq_dates="2020-02-29",states="ES"]
	'hCoV-19-Brazil-ES-LACENES-321234472-2022|EPI_ISL_15977023|2022-06-04'
	'hCoV-19-Brazil-MG-LBI-146076578-2022|EPI_ISL_16411093|2022-04-16'
	'hCoV-19-Brazil-MG-LBI-16239190-2022|EPI_ISL_16411101|2022-04-11'
	'hCoV-19-Brazil-MG-LBI-16244923-2022|EPI_ISL_16411118|2022-04-19'
	'hCoV-19-Brazil-MG-LBI-16250706-2022|EPI_ISL_16411141|2022-04-26'
	'hCoV-19-Brazil-MG-LBI-166064427-2022|EPI_ISL_16411020|2022-02-17'
	'hCoV-19-Brazil-MG-LBI-176269297-2022|EPI_ISL_16411091|2022-04-14'
	'hCoV-19-Brazil-MG-LBI-1896000148-2022|EPI_ISL_16411133|2022-04-23'
	'hCoV-19-Brazil-MG-LBI-206063378-2022|EPI_ISL_16411144|2022-04-28'
	'hCoV-19-Brazil-MG-LBI-346112329-2022|EPI_ISL_16411146|2022-04-28'
	'hCoV-19-Brazil-MG-LBI-36080132-2022|EPI_ISL_16411132|2022-04-23'
	'hCoV-19-Brazil-MG-LBI-36080743-2022|EPI_ISL_16411147|2022-04-28'
	'hCoV-19-Brazil-MG-LBI-456030987-2022|EPI_ISL_16411045|2022-02-23'
	'hCoV-19-Brazil-MG-LBI-456038571-2022|EPI_ISL_16411130|2022-04-23'
	'hCoV-19-Brazil-MG-LBI-466047851-2022|EPI_ISL_16411124|2022-04-19'
	'hCoV-19-Brazil-MG-LBI-51928900001-2022|EPI_ISL_16411087|2022-04-11'
	'hCoV-19-Brazil-MG-LBI-556070077-2022|EPI_ISL_16411034|2022-02-16'[&decimal_date="2022.12602739726",seq_dates="2022-02-16",states="MG"]
	'hCoV-19-Brazil-MG-LBI-746029686-2022|EPI_ISL_16411123|2022-04-19'
	'hCoV-19-Brazil-MG-LBI-746029941-2022|EPI_ISL_16411126|2022-04-20'
	'hCoV-19-Brazil-MG-LBI-86082537-2022|EPI_ISL_16411030|2022-02-17'
	'hCoV-19-Brazil-MG-LBI-86093264-2022|EPI_ISL_16411140|2022-04-25'
	'hCoV-19-Brazil-MG-LBI-926002136-2022|EPI_ISL_16411047|2022-02-23'
	'hCoV-19-Brazil-MG-LBI-946008055-2022|EPI_ISL_16411122|2022-04-19'
	'hCoV-19-Brazil-MG-LBI16227797-2022|EPI_ISL_15094252|2022-03-29'[&decimal_date="2022.23835616438",seq_dates="2022-03-29",states="MG"]
	'hCoV-19-Brazil-MG-LBI547454765-2022|EPI_ISL_15094274|2022-03-28'[&decimal_date="2022.23561643836",seq_dates="2022-03-28",states="MG"]
	'hCoV-19-Brazil-MG_LBI-1991-2022|EPI_ISL_16515035|2022-05-05'
	'hCoV-19-Brazil-MG_LBI-2040-2022|EPI_ISL_16515044|2022-05-24'
	'hCoV-19-Brazil-MG_LBI-2041-2022|EPI_ISL_16515045|2022-05-19'
	'hCoV-19-Brazil-MG_LBI-2045-2022|EPI_ISL_16515047|2022-05-09'
	'hCoV-19-Brazil-MG_LBI-2047-2022|EPI_ISL_16515048|2022-05-10'
	'hCoV-19-Brazil-MG_LBI-MI0169-2022|EPI_ISL_17212353|2022-02-10'[&decimal_date="2022.1095890411",seq_dates="2022-02-10",states="MG"]
	'hCoV-19-Brazil-MG_LBI_1677-2022|EPI_ISL_15982678|2022-02-17'
	'hCoV-19-Brazil-MG_LBI_1681-2022|EPI_ISL_15982681|2022-02-11'[&decimal_date="2022.11232876712",seq_dates="2022-02-11",states="MG"]
	'hCoV-19-Brazil-MG_LBI_1687-2022|EPI_ISL_15982686|2022-02-16'
	'hCoV-19-Brazil-MG_LBI_1693-2022|EPI_ISL_15982692|2022-02-19'
	'hCoV-19-Brazil-MS-1307-2021|EPI_ISL_1139059|2021-01-02'[&decimal_date="2021.00273972603",seq_dates="2021-01-02",states="Centre_West"]
	'hCoV-19-Brazil-MS-LACENMS-500657096-2022|EPI_ISL_15864677|2022-05-12'
	'hCoV-19-Brazil-MT-LACENMT-510481381-2022|EPI_ISL_16092668|2022-03-30'
	'hCoV-19-Brazil-MT-LACENMT-510481383-2022|EPI_ISL_16092669|2022-05-07'
	'hCoV-19-Brazil-PB-FIOCRUZ-66815-2021|EPI_ISL_13460234|2021-12-30'[&decimal_date="2021.99452054795",seq_dates="2021-12-30",states="Northeast"]
	'hCoV-19-Brazil-PE-BA1200-1028438-2020|EPI_ISL_2241533|2020-12-21'[&decimal_date="2020.96994535519",seq_dates="2020-12-21",states="Northeast"]
	'hCoV-19-Brazil-PE-NVBS20624GENOV829354273584-2022|EPI_ISL_14048739|2022-06-09'[&decimal_date="2022.43561643836",seq_dates="2022-06-09",states="Northeast"]
	'hCoV-19-Brazil-PE-UFPE082-2020|EPI_ISL_15496560|2020-07-15'[&decimal_date="2020.53551912568",seq_dates="2020-07-15",states="Northeast"]
	'hCoV-19-Brazil-PE-UFPE102-2020|EPI_ISL_15496580|2020-11-04'[&decimal_date="2020.84153005464",seq_dates="2020-11-04",states="Northeast"]
	'hCoV-19-Brazil-PR-BT21928FI-2020|EPI_ISL_9155237|2020-10-10'[&decimal_date="2020.77322404372",seq_dates="2020-10-10",states="south"]
	'hCoV-19-Brazil-PR-BT27411FI-2020|EPI_ISL_9155258|2020-11-12'[&decimal_date="2020.86338797814",seq_dates="2020-11-12",states="south"]
	'hCoV-19-Brazil-PR-FIOCRUZ-5616-2020|EPI_ISL_2731458|2020-02-26'[&decimal_date="2020.15300546448",seq_dates="2020-02-26",states="south"]
	'hCoV-19-Brazil-PR-FIOCRUZ-5616-TG-172-2020|EPI_ISL_2775494|2020-02-26'[&decimal_date="2020.15300546448",seq_dates="2020-02-26",states="south"]
	'hCoV-19-Brazil-PR-IPEC-058-2020|EPI_ISL_2758673|2020-07-29'[&decimal_date="2020.5737704918",seq_dates="2020-07-29",states="south"]
	'hCoV-19-Brazil-PR-IPEC-103-2020|EPI_ISL_2758676|2020-11-19'[&decimal_date="2020.8825136612",seq_dates="2020-11-19",states="south"]
	'hCoV-19-Brazil-PR-IPEC_VIGCV19_CTB_0094-2021|EPI_ISL_12425150|2021-04-13'[&decimal_date="2021.27945205479",seq_dates="2021-04-13",states="south"]
	'hCoV-19-Brazil-PR-IPEC_VIGCV19_CTB_0957-2021|EPI_ISL_12425801|2021-06-02'[&decimal_date="2021.41643835616",seq_dates="2021-06-02",states="south"]
	'hCoV-19-Brazil-PR-IPEC_VIGCV19_PG_0298-2021|EPI_ISL_12425763|2021-03-28'[&decimal_date="2021.23561643836",seq_dates="2021-03-28",states="south"]
	'hCoV-19-Brazil-PR-IPEC_VIGCV19_PG_0299-2021|EPI_ISL_12503654|2021-03-28'[&decimal_date="2021.23561643836",seq_dates="2021-03-28",states="south"]
	'hCoV-19-Brazil-PR-IPEC_VIGCV19_PG_0305-2021|EPI_ISL_12425769|2021-03-25'[&decimal_date="2021.22739726027",seq_dates="2021-03-25",states="south"]
	'hCoV-19-Brazil-PR-IPEC_VIGCV19_PG_0311-2021|EPI_ISL_12425775|2021-03-22'[&decimal_date="2021.21917808219",seq_dates="2021-03-22",states="south"]
	'hCoV-19-Brazil-PR-L57_GATES-CD32027-2022|EPI_ISL_15949941|2022-03-11'
	'hCoV-19-Brazil-PR-L57_GATES-CD32030-2022|EPI_ISL_15949943|2022-03-12'
	'hCoV-19-Brazil-PR-L58_GATES-CD31709-2022|EPI_ISL_15949927|2022-02-18'
	'hCoV-19-Brazil-PR-NVBS22142GENOV829504687667-2022|EPI_ISL_14768410|2022-07-09'[&decimal_date="2022.51780821918",seq_dates="2022-07-09",states="south"]
	'hCoV-19-Brazil-PR_IBMP-220206057818-2022|EPI_ISL_16411665|2022-03-16'
	'hCoV-19-Brazil-PR_IBMP-220207058456-2022|EPI_ISL_16411639|2022-03-03'
	'hCoV-19-Brazil-PR_IBMP-220207059680-2022|EPI_ISL_16411667|2022-03-15'
	'hCoV-19-Brazil-RJ-COVID-19_UFRJ-65523-2022|EPI_ISL_16083693|2022-03-28'
	'hCoV-19-Brazil-RJ-COVID-19_UFRJ-65524-2022|EPI_ISL_16083694|2022-03-28'
	'hCoV-19-Brazil-RJ-COVID-19_UFRJ-65655-2022|EPI_ISL_16083695|2022-04-05'
	'hCoV-19-Brazil-RJ-COVID-19_UFRJ-65880-2022|EPI_ISL_16083696|2022-04-18'
	'hCoV-19-Brazil-RJ-COVID-19_UFRJ-65958-2022|EPI_ISL_16083697|2022-04-25'
	'hCoV-19-Brazil-RJ-COVID-19_UFRJ-65976-2022|EPI_ISL_16083698|2022-04-26'
	'hCoV-19-Brazil-RJ-COVID-19_UFRJ-66060-2022|EPI_ISL_16083699|2022-04-28'
	'hCoV-19-Brazil-RJ-COVID-19_UFRJ-66101-2022|EPI_ISL_16083700|2022-05-02'
	'hCoV-19-Brazil-RJ-COVID-19_UFRJ-66109-2022|EPI_ISL_16083701|2022-05-02'
	'hCoV-19-Brazil-RJ-COVID-19_UFRJ-66110-2022|EPI_ISL_16083702|2022-05-02'
	'hCoV-19-Brazil-RJ-COVID-19_UFRJ-66142-2022|EPI_ISL_16083703|2022-05-03'
	'hCoV-19-Brazil-RJ-COVID-19_UFRJ-66185-2022|EPI_ISL_16083704|2022-05-04'
	'hCoV-19-Brazil-RJ-COVID-19_UFRJ-66199-2022|EPI_ISL_16083705|2022-05-04'
	'hCoV-19-Brazil-RJ-COVID-19_UFRJ-66255-2022|EPI_ISL_16083706|2022-05-05'
	'hCoV-19-Brazil-RJ-COVID-19_UFRJ-66269-2022|EPI_ISL_16083707|2022-05-05'
	'hCoV-19-Brazil-RJ-COVID-19_UFRJ-66406-2022|EPI_ISL_16083710|2022-05-10'
	'hCoV-19-Brazil-RJ-COVID-19_UFRJ-66434-2022|EPI_ISL_16083711|2022-05-10'
	'hCoV-19-Brazil-RJ-COVID-19_UFRJ-66439-2022|EPI_ISL_16083712|2022-05-10'
	'hCoV-19-Brazil-RJ-COVID-19_UFRJ-66445-2022|EPI_ISL_16083713|2022-05-10'
	'hCoV-19-Brazil-RJ-COVID-19_UFRJ-66484-2022|EPI_ISL_16083714|2022-05-11'
	'hCoV-19-Brazil-RJ-COVID-19_UFRJ-66504-2022|EPI_ISL_16083715|2022-05-11'
	'hCoV-19-Brazil-RJ-COVID-19_UFRJ-66529-2022|EPI_ISL_16083716|2022-05-11'
	'hCoV-19-Brazil-RJ-COVID-19_UFRJ-66663-2022|EPI_ISL_16083721|2022-05-13'
	'hCoV-19-Brazil-RJ-COVID-19_UFRJ-66671-2022|EPI_ISL_16083722|2022-05-13'
	'hCoV-19-Brazil-RJ-COVID-19_UFRJ-66750-2022|EPI_ISL_16083725|2022-05-16'
	'hCoV-19-Brazil-RJ-COVID-19_UFRJ-66762-2022|EPI_ISL_16083726|2022-05-16'
	'hCoV-19-Brazil-RJ-COVID-19_UFRJ-66807-2022|EPI_ISL_16083728|2022-05-16'
	'hCoV-19-Brazil-RJ-COVID-19_UFRJ-66974-2022|EPI_ISL_16083735|2022-05-18'
	'hCoV-19-Brazil-RJ-COVID-19_UFRJ-66996-2022|EPI_ISL_16083737|2022-05-18'
	'hCoV-19-Brazil-RJ-COVID-19_UFRJ-67000-2022|EPI_ISL_16083738|2022-05-18'
	'hCoV-19-Brazil-RJ-COVID-19_UFRJ-67475-2022|EPI_ISL_16083750|2022-05-26'
	'hCoV-19-Brazil-RJ-COVID-19_UFRJ-67778-2022|EPI_ISL_16083757|2022-05-31'
	'hCoV-19-Brazil-RJ-COVID-19_UFRJ-68136-2022|EPI_ISL_16083761|2022-06-03'
	'hCoV-19-Brazil-RJ-DASA700975910211-2022|EPI_ISL_11271350|2022-01-17'[&decimal_date="2022.04383561644",seq_dates="2022-01-17",states="RJ"]
	'hCoV-19-Brazil-RJ-DASA700977858580-2022|EPI_ISL_11271359|2022-01-24'[&decimal_date="2022.06301369863",seq_dates="2022-01-24",states="RJ"]
	'hCoV-19-Brazil-RJ-DASA828809896866-2022|EPI_ISL_11298422|2022-02-17'[&decimal_date="2022.12876712329",seq_dates="2022-02-17",states="RJ"]
	'hCoV-19-Brazil-RJ-FIOCRUZ-1454-2022|EPI_ISL_9571738|2022-01-17'[&decimal_date="2022.04383561644",seq_dates="2022-01-17",states="RJ"]
	'hCoV-19-Brazil-RJ-FIOCRUZ-15536-2020|EPI_ISL_2731501|2020-09-15'[&decimal_date="2020.70491803279",seq_dates="2020-09-15",states="RJ"]
	'hCoV-19-Brazil-RJ-FIOCRUZ-1820-2022|EPI_ISL_9671747|2022-01-18'[&decimal_date="2022.04657534247",seq_dates="2022-01-18",states="RJ"]
	'hCoV-19-Brazil-RJ-FIOCRUZ-314-2020|EPI_ISL_414045|2020-03-04'[&decimal_date="2020.17213114754",seq_dates="2020-03-04",states="RJ"]
	'hCoV-19-Brazil-RJ-FIOCRUZ-66324-2021|EPI_ISL_8430530|2021-12-28'[&decimal_date="2021.98904109589",seq_dates="2021-12-28",states="RJ"]
	'hCoV-19-Brazil-RJ-IC01067_111-20-2020|EPI_ISL_1694634|2020-05-05'[&decimal_date="2020.34153005464",seq_dates="2020-05-05",states="RJ"]
	'hCoV-19-Brazil-RJ-LNN08925-2022|EPI_ISL_16031535|2022-03-28'
	'hCoV-19-Brazil-RJ-LNN08951-2022|EPI_ISL_16031426|2022-03-03'
	'hCoV-19-Brazil-RJ-LNN09118-2022|EPI_ISL_15308936|2022-05-26'[&decimal_date="2022.39726027397",seq_dates="2022-05-26",states="RJ"]
	'hCoV-19-Brazil-RJ-Marica-15275P-2022|EPI_ISL_16084305|2022-04-19'
	'hCoV-19-Brazil-RJ-Marica-15424P-2022|EPI_ISL_16084306|2022-04-28'
	'hCoV-19-Brazil-RJ-Marica-15503P-2022|EPI_ISL_16084307|2022-04-30'
	'hCoV-19-Brazil-RJ-Marica-15504P-2022|EPI_ISL_16084308|2022-04-30'
	'hCoV-19-Brazil-RJ-Marica-15505P-2022|EPI_ISL_16084309|2022-04-30'
	'hCoV-19-Brazil-RJ-Marica-15506P-2022|EPI_ISL_16084310|2022-04-30'
	'hCoV-19-Brazil-RJ-Marica-15507P-2022|EPI_ISL_16084311|2022-04-30'
	'hCoV-19-Brazil-RJ-Marica-15508P-2022|EPI_ISL_16084312|2022-04-30'
	'hCoV-19-Brazil-RJ-Marica-15509P-2022|EPI_ISL_16084313|2022-04-30'
	'hCoV-19-Brazil-RJ-Marica-15655W-2022|EPI_ISL_16084314|2022-05-05'
	'hCoV-19-Brazil-RJ-Marica-15656W-2022|EPI_ISL_16084315|2022-05-05'
	'hCoV-19-Brazil-RJ-Marica-15657W-2022|EPI_ISL_16084316|2022-05-06'
	'hCoV-19-Brazil-RJ-Marica-15658W-2022|EPI_ISL_16084317|2022-05-06'
	'hCoV-19-Brazil-RJ-NVBS12405GENOV700973364405-2022|EPI_ISL_10870855|2022-01-08'[&decimal_date="2022.01917808219",seq_dates="2022-01-08",states="RJ"]
	'hCoV-19-Brazil-RJ-UFRJ-65523-2022|EPI_ISL_16084731|2022-03-28'
	'hCoV-19-Brazil-RJ-UFRJ-65524-2022|EPI_ISL_16084732|2022-03-28'
	'hCoV-19-Brazil-RJ-UFRJ-65655-2022|EPI_ISL_16084733|2022-04-05'
	'hCoV-19-Brazil-RJ-UFRJ-65880-2022|EPI_ISL_16084734|2022-04-18'
	'hCoV-19-Brazil-RJ-UFRJ-65958-2022|EPI_ISL_16084735|2022-04-25'
	'hCoV-19-Brazil-RJ-UFRJ-65976-2022|EPI_ISL_16084736|2022-04-26'
	'hCoV-19-Brazil-RJ-UFRJ-66060-2022|EPI_ISL_16084737|2022-04-28'
	'hCoV-19-Brazil-RJ-UFRJ-66101-2022|EPI_ISL_16084738|2022-05-02'
	'hCoV-19-Brazil-RJ-UFRJ-66109-2022|EPI_ISL_16084739|2022-05-02'
	'hCoV-19-Brazil-RJ-UFRJ-66110-2022|EPI_ISL_16084740|2022-05-02'
	'hCoV-19-Brazil-RJ-UFRJ-66142-2022|EPI_ISL_16084741|2022-05-03'
	'hCoV-19-Brazil-RJ-UFRJ-66144-2022|EPI_ISL_16353107|2022-05-03'
	'hCoV-19-Brazil-RJ-UFRJ-66185-2022|EPI_ISL_16084742|2022-05-04'
	'hCoV-19-Brazil-RJ-UFRJ-66199-2022|EPI_ISL_16084743|2022-05-04'
	'hCoV-19-Brazil-RJ-UFRJ-66255-2022|EPI_ISL_16084744|2022-05-05'
	'hCoV-19-Brazil-RJ-UFRJ-66269-2022|EPI_ISL_16084745|2022-05-05'
	'hCoV-19-Brazil-RJ-UFRJ-66354-2022|EPI_ISL_16084747|2022-05-09'
	'hCoV-19-Brazil-RJ-UFRJ-66406-2022|EPI_ISL_16084748|2022-05-10'
	'hCoV-19-Brazil-RJ-UFRJ-66439-2022|EPI_ISL_16084750|2022-05-10'
	'hCoV-19-Brazil-RJ-UFRJ-66484-2022|EPI_ISL_16084752|2022-05-11'
	'hCoV-19-Brazil-RJ-UFRJ-66504-2022|EPI_ISL_16084753|2022-05-11'
	'hCoV-19-Brazil-RJ-UFRJ-66529-2022|EPI_ISL_16084754|2022-05-11'
	'hCoV-19-Brazil-RJ-UFRJ-66530-2022|EPI_ISL_16084755|2022-05-11'
	'hCoV-19-Brazil-RJ-UFRJ-66531-2022|EPI_ISL_16084756|2022-05-11'
	'hCoV-19-Brazil-RJ-UFRJ-66554-2022|EPI_ISL_16084757|2022-05-11'
	'hCoV-19-Brazil-RJ-UFRJ-66643-2022|EPI_ISL_16084758|2022-05-13'
	'hCoV-19-Brazil-RJ-UFRJ-66671-2022|EPI_ISL_16084760|2022-05-13'
	'hCoV-19-Brazil-RJ-UFRJ-66750-2022|EPI_ISL_16084763|2022-05-16'
	'hCoV-19-Brazil-RJ-UFRJ-66762-2022|EPI_ISL_16084764|2022-05-16'
	'hCoV-19-Brazil-RJ-UFRJ-66807-2022|EPI_ISL_16084766|2022-05-16'
	'hCoV-19-Brazil-RJ-UFRJ-66996-2022|EPI_ISL_16084775|2022-05-18'
	'hCoV-19-Brazil-RJ-UFRJ-67000-2022|EPI_ISL_16084776|2022-05-18'
	'hCoV-19-Brazil-RJ-UFRJ-67364-2022|EPI_ISL_16084782|2022-05-25'
	'hCoV-19-Brazil-RJ-UFRJ-67778-2022|EPI_ISL_16084795|2022-05-31'
	'hCoV-19-Brazil-RJ-UFRJ-68136-2022|EPI_ISL_16084799|2022-06-03'
	'hCoV-19-Brazil-RN-LACENRN-240786017-2021|EPI_ISL_13301405|2021-11-17'[&decimal_date="2021.87671232877",seq_dates="2021-11-17",states="Northeast"]
	'hCoV-19-Brazil-RR-FIOCRUZ-22496-2022|EPI_ISL_16116483|2022-05-09'
	'hCoV-19-Brazil-RR-FIOCRUZ-22497-2022|EPI_ISL_16116490|2022-06-01'
	'hCoV-19-Brazil-RS-5717CVL-2020|EPI_ISL_1469587|2020-07-07'[&decimal_date="2020.51366120219",seq_dates="2020-07-07",states="south"]
	'hCoV-19-Brazil-RS-LACEN-3475421-2021|EPI_ISL_15456867|2021-11-08'[&decimal_date="2021.85205479452",seq_dates="2021-11-08",states="south"]
	'hCoV-19-Brazil-RS-LMM72275-2022|EPI_ISL_16087583|2022-05-27'
	'hCoV-19-Brazil-RS-LMM72276-2022|EPI_ISL_16087542|2022-05-27'
	'hCoV-19-Brazil-RS-LMM72377-2022|EPI_ISL_16117255|2022-04-18'
	'hCoV-19-Brazil-RS-LMM72386-2022|EPI_ISL_16117263|2022-05-16'
	'hCoV-19-Brazil-RS-LMM72388-2022|EPI_ISL_16117212|2022-05-25'
	'hCoV-19-Brazil-RS-LMM72392-2022|EPI_ISL_16117240|2022-05-31'
	'hCoV-19-Brazil-RS-RSBR00145-2022|EPI_ISL_16034057|2022-04-25'
	'hCoV-19-Brazil-RS-RSBR00146-2022|EPI_ISL_16034058|2022-04-25'
	'hCoV-19-Brazil-RS-RSBR00148-2022|EPI_ISL_16034060|2022-04-25'
	'hCoV-19-Brazil-RS-RSBR00153-2022|EPI_ISL_16034065|2022-04-25'
	'hCoV-19-Brazil-RS-RSBR00154-2022|EPI_ISL_16034066|2022-04-25'
	'hCoV-19-Brazil-RS-RSBR00157-2022|EPI_ISL_16034068|2022-04-25'
	'hCoV-19-Brazil-RS-RSBR00159-2022|EPI_ISL_16034069|2022-04-25'
	'hCoV-19-Brazil-RS-RSBR00160-2022|EPI_ISL_16034070|2022-04-27'
	'hCoV-19-Brazil-RS-RSBR00161-2022|EPI_ISL_16034071|2022-04-27'
	'hCoV-19-Brazil-RS-RSBR00162-2022|EPI_ISL_16034072|2022-04-27'
	'hCoV-19-Brazil-RS-RSBR00163-2022|EPI_ISL_16034073|2022-04-07'
	'hCoV-19-Brazil-RS-RSBR00164-2022|EPI_ISL_16034074|2022-04-25'
	'hCoV-19-Brazil-RS-RSBR00165-2022|EPI_ISL_16034075|2022-04-26'
	'hCoV-19-Brazil-RS-RSBR00166-2022|EPI_ISL_16034076|2022-04-26'
	'hCoV-19-Brazil-RS-RSBR00168-2022|EPI_ISL_16034078|2022-04-26'
	'hCoV-19-Brazil-RS-RSBR00169-2022|EPI_ISL_16034079|2022-04-27'
	'hCoV-19-Brazil-RS-RSBR00172-2022|EPI_ISL_16034082|2022-04-28'
	'hCoV-19-Brazil-RS-RSBR00173-2022|EPI_ISL_16034083|2022-04-28'
	'hCoV-19-Brazil-RS-RSBR00174-2022|EPI_ISL_16034084|2022-04-28'
	'hCoV-19-Brazil-RS-RSBR00175-2022|EPI_ISL_16034085|2022-04-28'
	'hCoV-19-Brazil-RS-RSBR00177-2022|EPI_ISL_16034087|2022-04-27'
	'hCoV-19-Brazil-RS-RSBR00181-2022|EPI_ISL_16034091|2022-04-27'
	'hCoV-19-Brazil-RS-RSBR00182-2022|EPI_ISL_16034092|2022-04-26'
	'hCoV-19-Brazil-RS-RSBR00184-2022|EPI_ISL_16034094|2022-04-28'
	'hCoV-19-Brazil-RS-RSBR00185-2022|EPI_ISL_16034095|2022-04-29'
	'hCoV-19-Brazil-RS-RSBR00187-2022|EPI_ISL_16034097|2022-04-29'
	'hCoV-19-Brazil-RS-RSBR00189-2022|EPI_ISL_16034099|2022-04-29'
	'hCoV-19-Brazil-RS-RSBR00190-2022|EPI_ISL_16034100|2022-04-29'
	'hCoV-19-Brazil-RS-RSBR10012-2022|EPI_ISL_16034110|2022-03-09'
	'hCoV-19-Brazil-RS-RSBR10013-2022|EPI_ISL_16034111|2022-03-03'
	'hCoV-19-Brazil-RS-RSBR10034-2022|EPI_ISL_16034132|2022-03-22'
	'hCoV-19-Brazil-RS-RSBR10042-2022|EPI_ISL_16034140|2022-03-03'
	'hCoV-19-Brazil-RS-RSBR10051-2022|EPI_ISL_16034149|2022-03-25'
	'hCoV-19-Brazil-RS-RSBR10060-2022|EPI_ISL_16034157|2022-03-26'
	'hCoV-19-Brazil-RS-RSBR10106-2022|EPI_ISL_16034201|2022-03-23'
	'hCoV-19-Brazil-RS-RSBR10109-2022|EPI_ISL_16034204|2022-03-25'
	'hCoV-19-Brazil-RS-RSBR10111-2022|EPI_ISL_16034206|2022-03-29'
	'hCoV-19-Brazil-RS-RSBR10114-2022|EPI_ISL_16034209|2022-03-25'
	'hCoV-19-Brazil-RS-RSBR10116-2022|EPI_ISL_16034211|2022-03-29'
	'hCoV-19-Brazil-RS-RSBR10121-2022|EPI_ISL_16034216|2022-03-24'
	'hCoV-19-Brazil-RS-RSBR10122-2022|EPI_ISL_16034217|2022-03-25'
	'hCoV-19-Brazil-RS-RSBR10123-2022|EPI_ISL_16034218|2022-03-25'
	'hCoV-19-Brazil-RS-RSBR10126-2022|EPI_ISL_16034221|2022-03-26'
	'hCoV-19-Brazil-RS-RSBR10129-2022|EPI_ISL_16034224|2022-03-25'
	'hCoV-19-Brazil-RS-RSBR10130-2022|EPI_ISL_16034225|2022-03-29'
	'hCoV-19-Brazil-RS-RSBR10181-2022|EPI_ISL_16034275|2022-04-05'
	'hCoV-19-Brazil-RS-RSBR10182-2022|EPI_ISL_16034276|2022-04-05'
	'hCoV-19-Brazil-RS-RSBR10183-2022|EPI_ISL_16034277|2022-04-03'
	'hCoV-19-Brazil-RS-RSBR10188-2022|EPI_ISL_16034282|2022-04-01'
	'hCoV-19-Brazil-RS-RSBR10189-2022|EPI_ISL_16034283|2022-04-01'
	'hCoV-19-Brazil-RS-RSBR10190-2022|EPI_ISL_16034284|2022-04-05'
	'hCoV-19-Brazil-SC-FIOCRUZ-26353-R1-2022|EPI_ISL_16410664|2022-05-24'
	'hCoV-19-Brazil-SC-FIOCRUZ-8835-2022|EPI_ISL_12564290|2022-04-12'[&decimal_date="2022.27671232877",seq_dates="2022-04-12",states="south"]
	'hCoV-19-Brazil-SC-LACENSC-421256107-2022|EPI_ISL_13508171|2022-02-15'[&decimal_date="2022.12328767123",seq_dates="2022-02-15",states="south"]
	'hCoV-19-Brazil-SE-FIOCRUZ-13507-2020|EPI_ISL_2731679|2020-07-27'[&decimal_date="2020.56830601093",seq_dates="2020-07-27",states="Northeast"]
	'hCoV-19-Brazil-SE-LACENSE-280610597-2022|EPI_ISL_16384270|2022-03-14'
	'hCoV-19-Brazil-SE-LACENSE-280610606-2022|EPI_ISL_16384275|2022-05-21'
	'hCoV-19-Brazil-SE-LACENSE-280610607-2022|EPI_ISL_16384276|2022-05-23'
	'hCoV-19-Brazil-SE-LACENSE-280610609-2022|EPI_ISL_16384277|2022-05-27'
	'hCoV-19-Brazil-SE-LACENSE-280610612-2022|EPI_ISL_16384278|2022-06-02'
	'hCoV-19-Brazil-SE-LACENSE-280610615-2022|EPI_ISL_16384279|2022-05-21'
	'hCoV-19-Brazil-SE-LACENSE-280610616-2022|EPI_ISL_16384280|2022-05-21'
	'hCoV-19-Brazil-SE-LACENSE-280610617-2022|EPI_ISL_16384281|2022-05-16'
	'hCoV-19-Brazil-SP-01-2020|EPI_ISL_412964|2020-02-25'[&decimal_date="2020.15027322404",seq_dates="2020-02-25",states="SP"]
	'hCoV-19-Brazil-SP-02-2020|EPI_ISL_413016|2020-02-28'[&decimal_date="2020.15846994536",seq_dates="2020-02-28",states="SP"]
	'hCoV-19-Brazil-SP-05-2020|EPI_ISL_414016|2020-02-29'[&decimal_date="2020.16120218579",seq_dates="2020-02-29",states="SP"]
	'hCoV-19-Brazil-SP-06-2020|EPI_ISL_414015|2020-02-29'[&decimal_date="2020.16120218579",seq_dates="2020-02-29",states="SP"]
	'hCoV-19-Brazil-SP-09-2020|EPI_ISL_416031|2020-03-04'[&decimal_date="2020.17213114754",seq_dates="2020-03-04",states="SP"]
	'hCoV-19-Brazil-SP-FIOCRUZ-132098CE-2022|EPI_ISL_16701624|2022-07-13'[&decimal_date="2022.52876712329",seq_dates="2022-07-13",states="SP"]
	'hCoV-19-Brazil-SP-FIOCRUZ-68928-2021|EPI_ISL_13999782|2021-11-23'[&decimal_date="2021.89315068493",seq_dates="2021-11-23",states="SP"]
	'hCoV-19-Brazil-SP-FMRP-109-2020|EPI_ISL_16224630|2020-06-10'[&decimal_date="2020.43989071038",seq_dates="2020-06-10",states="SP"]
	'hCoV-19-Brazil-SP-FMRP-115-2020|EPI_ISL_16224636|2020-06-11'[&decimal_date="2020.44262295082",seq_dates="2020-06-11",states="SP"]
	'hCoV-19-Brazil-SP-FMRP-2050-2020|EPI_ISL_16355069|2020-06-08'[&decimal_date="2020.43442622951",seq_dates="2020-06-08",states="SP"]
	'hCoV-19-Brazil-SP-FMRP-73-2020|EPI_ISL_16224594|2020-06-04'[&decimal_date="2020.42349726776",seq_dates="2020-06-04",states="SP"]
	'hCoV-19-Brazil-SP-FMRP-93-2020|EPI_ISL_16224614|2020-06-09'[&decimal_date="2020.43715846995",seq_dates="2020-06-09",states="SP"]
	'hCoV-19-Brazil-SP-HIAE-ID1669-2022|EPI_ISL_11798473|2022-03-20'[&decimal_date="2022.21369863014",seq_dates="2022-03-20",states="SP"]
	'hCoV-19-Brazil-SP-HIAE-ID1707-2022|EPI_ISL_12058315|2022-03-26'[&decimal_date="2022.2301369863",seq_dates="2022-03-26",states="SP"]
	'hCoV-19-Brazil-SP-HIAE-ID2103-2022|EPI_ISL_13492407|2022-04-28'[&decimal_date="2022.32054794521",seq_dates="2022-04-28",states="SP"]
	'hCoV-19-Brazil-SP-HIAE-ID2147-2022|EPI_ISL_16035282|2022-05-27'
	'hCoV-19-Brazil-SP-HIAE-ID2161-2022|EPI_ISL_16035296|2022-05-25'
	'hCoV-19-Brazil-SP-HIAE-ID2162-2022|EPI_ISL_16035297|2022-05-19'
	'hCoV-19-Brazil-SP-HIAE-ID2165-2022|EPI_ISL_16035300|2022-06-02'
	'hCoV-19-Brazil-SP-HIAE-ID2173-2022|EPI_ISL_16035308|2022-06-01'
	'hCoV-19-Brazil-SP-HIAE-ID2183-2022|EPI_ISL_16035318|2022-06-03'
	'hCoV-19-Brazil-SP-HIAE-ID2192-2022|EPI_ISL_16035327|2022-05-30'
	'hCoV-19-Brazil-SP-HIAE-ID2200-2022|EPI_ISL_16035335|2022-06-03'
	'hCoV-19-Brazil-SP-HIAE-ID2201-2022|EPI_ISL_16035336|2022-06-02'
	'hCoV-19-Brazil-SP-HIAE-ID2420-2020|EPI_ISL_17179369|2020-02-10'[&decimal_date="2020.10928961749",seq_dates="2020-02-10",states="SP"]
	'hCoV-19-Brazil-SP-HIAE-ID989-2021|EPI_ISL_6901960|2021-11-25'[&decimal_date="2021.89863013699",seq_dates="2021-11-25",states="SP"]
	'hCoV-19-Brazil-SP-IAL-6479-2021|EPI_ISL_6913917|2021-11-27'[&decimal_date="2021.90410958904",seq_dates="2021-11-27",states="SP"]
	'hCoV-19-Brazil-SP-IB_146263-2021|EPI_ISL_8721609|2021-12-27'[&decimal_date="2021.98630136986",seq_dates="2021-12-27",states="SP"]
	'hCoV-19-Brazil-SP-IB_155919-2022|EPI_ISL_11763910|2022-03-14'[&decimal_date="2022.19726027397",seq_dates="2022-03-14",states="SP"]
	'hCoV-19-Brazil-SP-IB_157387-2022|EPI_ISL_13142523|2022-05-18'[&decimal_date="2022.37534246575",seq_dates="2022-05-18",states="SP"]
	'hCoV-19-Brazil-SP-IB_158365-2022|EPI_ISL_13411082|2022-05-30'[&decimal_date="2022.40821917808",seq_dates="2022-05-30",states="SP"]
	'hCoV-19-Brazil-SP-IB_159152-2022|EPI_ISL_13561810|2022-06-06'[&decimal_date="2022.42739726027",seq_dates="2022-06-06",states="SP"]
	'hCoV-19-Brazil-SP-IB_160282-2022|EPI_ISL_13576861|2022-06-13'[&decimal_date="2022.44657534247",seq_dates="2022-06-13",states="SP"]
	'hCoV-19-Brazil-SP-IB_CEVC_2201466-2022|EPI_ISL_14109549|2022-07-07'[&decimal_date="2022.51232876712",seq_dates="2022-07-07",states="SP"]
	'hCoV-19-Brazil-SP-L57_GATES-CD32036-2022|EPI_ISL_15949940|2022-03-10'
	'hCoV-19-Brazil-SP-NVBS17116GENOV829075569560-2022|EPI_ISL_13148629|2022-04-09'[&decimal_date="2022.26849315068",seq_dates="2022-04-09",states="SP"]
	'hCoV-19-Brunei-7122007239-2022|EPI_ISL_10798411|2022-01-08'[&decimal_date="2022.01917808219",seq_dates="2022-01-08",states="International"]
	'hCoV-19-Brunei-7122013208-2022|EPI_ISL_10798392|2022-01-12'[&decimal_date="2022.0301369863",seq_dates="2022-01-12",states="International"]
	'hCoV-19-Brunei-7122061559-2022|EPI_ISL_11114060|2022-02-27'[&decimal_date="2022.15616438356",seq_dates="2022-02-27",states="International"]
	'hCoV-19-Brunei-7122065501-2022|EPI_ISL_11515013|2022-03-03'[&decimal_date="2022.16712328767",seq_dates="2022-03-03",states="International"]
	'hCoV-19-Brunei-7122067644-2022|EPI_ISL_11515069|2022-03-06'[&decimal_date="2022.17534246575",seq_dates="2022-03-06",states="International"]
	'hCoV-19-Brunei-7122078945-2022|EPI_ISL_12705686|2022-03-21'[&decimal_date="2022.21643835616",seq_dates="2022-03-21",states="International"]
	'hCoV-19-Brunei-7122102790-2022|EPI_ISL_13088327|2022-04-29'[&decimal_date="2022.32328767123",seq_dates="2022-04-29",states="International"]
	'hCoV-19-Brunei-7122105438-2022|EPI_ISL_13088346|2022-05-08'[&decimal_date="2022.34794520548",seq_dates="2022-05-08",states="International"]
	'hCoV-19-Brunei-7122105599-2022|EPI_ISL_13088343|2022-05-08'[&decimal_date="2022.34794520548",seq_dates="2022-05-08",states="International"]
	'hCoV-19-Brunei-7122107337-2022|EPI_ISL_13276824|2022-05-12'[&decimal_date="2022.35890410959",seq_dates="2022-05-12",states="International"]
	'hCoV-19-Brunei-7122115195-2022|EPI_ISL_13511374|2022-06-03'[&decimal_date="2022.41917808219",seq_dates="2022-06-03",states="International"]
	'hCoV-19-Brunei-7122116379-2022|EPI_ISL_13512187|2022-06-06'[&decimal_date="2022.42739726027",seq_dates="2022-06-06",states="International"]
	'hCoV-19-Brunei-7122129675-2022|EPI_ISL_14290721|2022-07-04'[&decimal_date="2022.50410958904",seq_dates="2022-07-04",states="International"]
	'hCoV-19-Brunei-7122130285-2022|EPI_ISL_16295157|2022-07-05'[&decimal_date="2022.50684931507",seq_dates="2022-07-05",states="International"]
	'hCoV-19-Brunei-7522000826-2022|EPI_ISL_10805976|2022-02-07'[&decimal_date="2022.10136986301",seq_dates="2022-02-07",states="International"]
	'hCoV-19-Brunei-7722004690-2022|EPI_ISL_13512183|2022-06-04'[&decimal_date="2022.42191780822",seq_dates="2022-06-04",states="International"]
	'hCoV-19-Brunei-7722007176-2022|EPI_ISL_16295159|2022-07-06'[&decimal_date="2022.5095890411",seq_dates="2022-07-06",states="International"]
	'hCoV-19-Brunei-7922003505-2022|EPI_ISL_13276858|2022-04-05'[&decimal_date="2022.25753424658",seq_dates="2022-04-05",states="International"]
	'hCoV-19-Brunei-9222012235-2022|EPI_ISL_10796086|2022-01-13'[&decimal_date="2022.03287671233",seq_dates="2022-01-13",states="International"]
	'hCoV-19-Brunei-9222158345-2022|EPI_ISL_13276855|2022-04-04'[&decimal_date="2022.25479452055",seq_dates="2022-04-04",states="International"]
	'hCoV-19-Brunei-9822009779-2022|EPI_ISL_12004454|2022-01-20'[&decimal_date="2022.05205479452",seq_dates="2022-01-20",states="International"]
	'hCoV-19-Brunei-9822017567-2022|EPI_ISL_10805945|2022-02-05'[&decimal_date="2022.09589041096",seq_dates="2022-02-05",states="International"]
	'hCoV-19-Bulgaria-22BG-EU_017291_Pl163-2022|EPI_ISL_11734671|2022-01-27'[&decimal_date="2022.07123287671",seq_dates="2022-01-27",states="International"]
	'hCoV-19-Bulgaria-22BG-EU_017957_Pl169-2022|EPI_ISL_13179524|2022-02-07'[&decimal_date="2022.10136986301",seq_dates="2022-02-07",states="International"]
	'hCoV-19-Bulgaria-22BG-EU_018731_Pl176-2022|EPI_ISL_13180162|2022-02-15'[&decimal_date="2022.12328767123",seq_dates="2022-02-15",states="International"]
	'hCoV-19-Bulgaria-22BG-EU_019118_Pl180-2022|EPI_ISL_13180532|2022-02-19'[&decimal_date="2022.13424657534",seq_dates="2022-02-19",states="International"]
	'hCoV-19-Bulgaria-22BG-EU_019770_Pl186-2022|EPI_ISL_13138126|2022-03-01'[&decimal_date="2022.16164383562",seq_dates="2022-03-01",states="International"]
	'hCoV-19-Bulgaria-22BG-EU_020083_Pl190-2022|EPI_ISL_13138258|2022-03-16'[&decimal_date="2022.20273972603",seq_dates="2022-03-16",states="International"]
	'hCoV-19-Bulgaria-22BG-EU_020735_Pl195-2022|EPI_ISL_14889395|2022-03-29'[&decimal_date="2022.23835616438",seq_dates="2022-03-29",states="International"]
	'hCoV-19-Bulgaria-22BG-EU_020753_Pl196-2022|EPI_ISL_14889411|2022-04-04'[&decimal_date="2022.25479452055",seq_dates="2022-04-04",states="International"]
	'hCoV-19-Bulgaria-22BG-EU_020757_Pl196-2022|EPI_ISL_14889414|2022-04-08'[&decimal_date="2022.26575342466",seq_dates="2022-04-08",states="International"]
	'hCoV-19-Bulgaria-22BG-EU_020942_Pl198-2022|EPI_ISL_14889585|2022-04-18'[&decimal_date="2022.29315068493",seq_dates="2022-04-18",states="International"]
	'hCoV-19-Bulgaria-22BG-EU_021022_Pl198-2022|EPI_ISL_14889658|2022-05-03'[&decimal_date="2022.33424657534",seq_dates="2022-05-03",states="International"]
	'hCoV-19-Bulgaria-22BG-EU_021103_Pl199-2022|EPI_ISL_14889714|2022-05-13'[&decimal_date="2022.36164383562",seq_dates="2022-05-13",states="International"]
	'hCoV-19-Bulgaria-22BG-EU_021151_Pl200-2022|EPI_ISL_14889798|2022-05-18'[&decimal_date="2022.37534246575",seq_dates="2022-05-18",states="International"]
	'hCoV-19-Bulgaria-22BG-EU_021205_Pl200-2022|EPI_ISL_14889996|2022-06-01'[&decimal_date="2022.41369863014",seq_dates="2022-06-01",states="International"]
	'hCoV-19-Bulgaria-22BG-EU_021213_Pl201-2022|EPI_ISL_15390179|2022-06-07'[&decimal_date="2022.4301369863",seq_dates="2022-06-07",states="International"]
	'hCoV-19-Bulgaria-22BG-EU_021285_Pl201-2022|EPI_ISL_15390114|2022-06-02'[&decimal_date="2022.41643835616",seq_dates="2022-06-02",states="International"]
	'hCoV-19-Bulgaria-22BG-EU_021438_Pl202-2022|EPI_ISL_14890085|2022-07-07'[&decimal_date="2022.51232876712",seq_dates="2022-07-07",states="International"]
	'hCoV-19-Bulgaria-22BG-EU_021489_Pl202-2022|EPI_ISL_14890002|2022-07-13'[&decimal_date="2022.52876712329",seq_dates="2022-07-13",states="International"]
	'hCoV-19-Bulgaria-22BG-NC_015690_R26-2022|EPI_ISL_9468209|2022-01-16'[&decimal_date="2022.04109589041",seq_dates="2022-01-16",states="International"]
	'hCoV-19-Bulgaria-22BG-NC_015736_R26-2022|EPI_ISL_9468254|2022-01-17'[&decimal_date="2022.04383561644",seq_dates="2022-01-17",states="International"]
	'hCoV-19-BurkinaFaso-CV1853-2020|EPI_ISL_4255090|2020-12-15'[&decimal_date="2020.95355191257",seq_dates="2020-12-15",states="International"]
	'hCoV-19-CaboVerde-FG722-2022|EPI_ISL_14721359|2022-07-13'[&decimal_date="2022.52876712329",seq_dates="2022-07-13",states="International"]
	'hCoV-19-CaboVerde-SA-AG0013-2022|EPI_ISL_13525864|2022-05-24'[&decimal_date="2022.39178082192",seq_dates="2022-05-24",states="International"]
	'hCoV-19-CaboVerde-SN-AG0041-2022|EPI_ISL_14721353|2022-06-08'[&decimal_date="2022.43287671233",seq_dates="2022-06-08",states="International"]
	'hCoV-19-CaboVerde-ST-AG0033-2022|EPI_ISL_13538793|2022-06-02'[&decimal_date="2022.41643835616",seq_dates="2022-06-02",states="International"]
	'hCoV-19-CaboVerde-ST-AG0760-2022|EPI_ISL_14721318|2022-07-06'[&decimal_date="2022.5095890411",seq_dates="2022-07-06",states="International"]
	'hCoV-19-CaboVerde-ST1283-2022|EPI_ISL_14076726|2022-03-23'[&decimal_date="2022.22191780822",seq_dates="2022-03-23",states="International"]
	'hCoV-19-CaboVerde-ST1402-2022|EPI_ISL_14076742|2022-04-07'[&decimal_date="2022.26301369863",seq_dates="2022-04-07",states="International"]
	'hCoV-19-CaboVerde-ST5178-2022|EPI_ISL_14076741|2022-02-25'[&decimal_date="2022.15068493151",seq_dates="2022-02-25",states="International"]
	'hCoV-19-CaboVerde-ST5424-2022|EPI_ISL_14076727|2022-03-24'[&decimal_date="2022.22465753425",seq_dates="2022-03-24",states="International"]
	'hCoV-19-CaboVerde-ST5891-2022|EPI_ISL_13525887|2022-05-20'[&decimal_date="2022.38082191781",seq_dates="2022-05-20",states="International"]
	'hCoV-19-CaboVerde-ST5984-2022|EPI_ISL_13525879|2022-05-27'[&decimal_date="2022.4",seq_dates="2022-05-27",states="International"]
	'hCoV-19-CaboVerde-ST6322-2022|EPI_ISL_13525867|2022-06-06'[&decimal_date="2022.42739726027",seq_dates="2022-06-06",states="International"]
	'hCoV-19-Cambodia-02-2205130256-2022|EPI_ISL_13069833|2022-05-13'[&decimal_date="2022.36164383562",seq_dates="2022-05-13",states="International"]
	'hCoV-19-Cambodia-22-2203072204-2022|EPI_ISL_11190085|2022-03-08'[&decimal_date="2022.18082191781",seq_dates="2022-03-08",states="International"]
	'hCoV-19-Cambodia-22-2203110170-2022|EPI_ISL_11190104|2022-03-11'[&decimal_date="2022.18904109589",seq_dates="2022-03-11",states="International"]
	'hCoV-19-Cambodia-2213248-2022|EPI_ISL_14818691|2022-06-06'[&decimal_date="2022.42739726027",seq_dates="2022-06-06",states="International"]
	'hCoV-19-Cambodia-2213810-2022|EPI_ISL_14011366|2022-07-13'[&decimal_date="2022.52876712329",seq_dates="2022-07-13",states="International"]
	'hCoV-19-Cambodia-228941-2022|EPI_ISL_13985219|2022-05-16'[&decimal_date="2022.3698630137",seq_dates="2022-05-16",states="International"]
	'hCoV-19-Cambodia-233779-2022|EPI_ISL_13513776|2022-06-11'[&decimal_date="2022.44109589041",seq_dates="2022-06-11",states="International"]
	'hCoV-19-Cambodia-904702-2022|EPI_ISL_8841237|2022-01-14'[&decimal_date="2022.03561643836",seq_dates="2022-01-14",states="International"]
	'hCoV-19-Cambodia-919237-2022|EPI_ISL_10635682|2022-02-21'[&decimal_date="2022.1397260274",seq_dates="2022-02-21",states="International"]
	'hCoV-19-Cambodia-939188-2022|EPI_ISL_12358444|2022-04-19'[&decimal_date="2022.29589041096",seq_dates="2022-04-19",states="International"]
	'hCoV-19-Cambodia-939293-2022|EPI_ISL_12571892|2022-04-15'[&decimal_date="2022.28493150685",seq_dates="2022-04-15",states="International"]
	'hCoV-19-Cambodia-939440-2022|EPI_ISL_14155916|2022-07-11'[&decimal_date="2022.52328767123",seq_dates="2022-07-11",states="International"]
	'hCoV-19-Cambodia-KIPC-21-010331-2022|EPI_ISL_9696472|2022-01-31'[&decimal_date="2022.08219178082",seq_dates="2022-01-31",states="International"]
	'hCoV-19-Cambodia-VIR22-003264-2022|EPI_ISL_9696482|2022-01-31'[&decimal_date="2022.08219178082",seq_dates="2022-01-31",states="International"]
	'hCoV-19-Cambodia-g0213065-2022|EPI_ISL_10314801|2022-02-13'[&decimal_date="2022.11780821918",seq_dates="2022-02-13",states="International"]
	'hCoV-19-Cambodia-g0219086-2022|EPI_ISL_10314839|2022-02-19'[&decimal_date="2022.13424657534",seq_dates="2022-02-19",states="International"]
	'hCoV-19-Cambodia-g0310093-2022|EPI_ISL_11190142|2022-03-10'[&decimal_date="2022.18630136986",seq_dates="2022-03-10",states="International"]
	'hCoV-19-Cambodia-g0427188-2022|EPI_ISL_12571896|2022-04-27'[&decimal_date="2022.31780821918",seq_dates="2022-04-27",states="International"]
	'hCoV-19-Cambodia-g0501060-2022|EPI_ISL_12699394|2022-05-01'[&decimal_date="2022.32876712329",seq_dates="2022-05-01",states="International"]
	'hCoV-19-Cambodia-g0616121-2022|EPI_ISL_13613163|2022-06-16'[&decimal_date="2022.45479452055",seq_dates="2022-06-16",states="International"]
	'hCoV-19-Cambodia-g0712011-2022|EPI_ISL_14155927|2022-07-12'[&decimal_date="2022.52602739726",seq_dates="2022-07-12",states="International"]
	'hCoV-19-Cameroon-10273-2022|EPI_ISL_15763779|2022-03-10'[&decimal_date="2022.18630136986",seq_dates="2022-03-10",states="International"]
	'hCoV-19-Cameroon-13038-2022|EPI_ISL_15763784|2022-04-08'[&decimal_date="2022.26575342466",seq_dates="2022-04-08",states="International"]
	'hCoV-19-Cameroon-15200-2022|EPI_ISL_15763787|2022-05-05'[&decimal_date="2022.3397260274",seq_dates="2022-05-05",states="International"]
	'hCoV-19-Cameroon-15320-2022|EPI_ISL_15763788|2022-05-09'[&decimal_date="2022.35068493151",seq_dates="2022-05-09",states="International"]
	'hCoV-19-Cameroon-16331-2022|EPI_ISL_15763789|2022-05-19'[&decimal_date="2022.37808219178",seq_dates="2022-05-19",states="International"]
	'hCoV-19-Cameroon-19459-2022|EPI_ISL_15763750|2022-07-08'[&decimal_date="2022.51506849315",seq_dates="2022-07-08",states="International"]
	'hCoV-19-Cameroon-CERI-KRISP-K037195-2021|EPI_ISL_11825829|2021-10-29'[&decimal_date="2021.82465753425",seq_dates="2021-10-29",states="International"]
	'hCoV-19-Cameroon-CERI-KRISP-K037204-2022|EPI_ISL_11825836|2022-02-01'[&decimal_date="2022.08493150685",seq_dates="2022-02-01",states="International"]
	'hCoV-19-Cameroon-LNSP-001-23579-2022|EPI_ISL_17104876|2022-03-26'[&decimal_date="2022.2301369863",seq_dates="2022-03-26",states="International"]
	'hCoV-19-Cameroon-LNSP-001-338762-2021|EPI_ISL_17104889|2021-12-24'[&decimal_date="2021.97808219178",seq_dates="2021-12-24",states="International"]
	'hCoV-19-Cameroon-LNSP-001-6601-2022|EPI_ISL_17104916|2022-01-01'[&decimal_date="2022",seq_dates="2022-01-01",states="International"]
	'hCoV-19-Cameroon-LNSP-002-23449-2022|EPI_ISL_17190258|2022-01-01'[&decimal_date="2022",seq_dates="2022-01-01",states="International"]
	'hCoV-19-Cameroon-LNSP-002-7014-2022|EPI_ISL_17190263|2022-01-01'[&decimal_date="2022",seq_dates="2022-01-01",states="International"]
	'hCoV-19-Cameroon-LNSP-003-16334-2022|EPI_ISL_17604050|2022-07-13'[&decimal_date="2022.52876712329",seq_dates="2022-07-13",states="International"]
	'hCoV-19-Cameroon-LNSP-003-17012-2022|EPI_ISL_17604054|2022-06-30'[&decimal_date="2022.49315068493",seq_dates="2022-06-30",states="International"]
	'hCoV-19-Cameroon-LNSP-003-174955-2022|EPI_ISL_17604059|2022-03-01'[&decimal_date="2022.16164383562",seq_dates="2022-03-01",states="International"]
	'hCoV-19-Cameroon-LNSP-003-184031-2022|EPI_ISL_17604060|2022-06-01'[&decimal_date="2022.41369863014",seq_dates="2022-06-01",states="International"]
	'hCoV-19-Cameroon-LNSP-003-62181-2022|EPI_ISL_17604102|2022-06-27'[&decimal_date="2022.48493150685",seq_dates="2022-06-27",states="International"]
	'hCoV-19-Canada-AB-ABPHL-51893-2022|EPI_ISL_9801164|2022-01-18'[&decimal_date="2022.04657534247",seq_dates="2022-01-18",states="International"]
	'hCoV-19-Canada-AB-ABPHL-52325-2022|EPI_ISL_9876873|2022-01-27'[&decimal_date="2022.07123287671",seq_dates="2022-01-27",states="International"]
	'hCoV-19-Canada-AB-ABPHL-52363-2022|EPI_ISL_9876900|2022-01-28'[&decimal_date="2022.07397260274",seq_dates="2022-01-28",states="International"]
	'hCoV-19-Canada-AB-ABPHL-55356-2022|EPI_ISL_10951822|2022-02-08'[&decimal_date="2022.10410958904",seq_dates="2022-02-08",states="International"]
	'hCoV-19-Canada-AB-ABPHL-69935-2022|EPI_ISL_13455481|2022-05-21'[&decimal_date="2022.38356164384",seq_dates="2022-05-21",states="International"]
	'hCoV-19-Canada-AB-ABPHL-71504-2022|EPI_ISL_13725487|2022-06-08'[&decimal_date="2022.43287671233",seq_dates="2022-06-08",states="International"]
	'hCoV-19-Canada-AB-ABPHL-74309-2022|EPI_ISL_14288768|2022-07-15'[&decimal_date="2022.53424657534",seq_dates="2022-07-15",states="International"]
	'hCoV-19-Canada-BC-BCCDC-326797-2021|EPI_ISL_9759797|2021-12-30'[&decimal_date="2021.99452054795",seq_dates="2021-12-30",states="International"]
	'hCoV-19-Canada-BC-BCCDC-327374-2021|EPI_ISL_9760152|2021-12-30'[&decimal_date="2021.99452054795",seq_dates="2021-12-30",states="International"]
	'hCoV-19-Canada-BC-BCCDC-364138-2022|EPI_ISL_11365104|2022-02-12'[&decimal_date="2022.11506849315",seq_dates="2022-02-12",states="International"]
	'hCoV-19-Canada-BC-BCCDC-374219-2022|EPI_ISL_11366420|2022-02-14'[&decimal_date="2022.12054794521",seq_dates="2022-02-14",states="International"]
	'hCoV-19-Canada-BC-BCCDC-385892-2022|EPI_ISL_12380043|2022-03-06'[&decimal_date="2022.17534246575",seq_dates="2022-03-06",states="International"]
	'hCoV-19-Canada-BC-BCCDC-407912-2022|EPI_ISL_12383703|2022-04-01'[&decimal_date="2022.24657534247",seq_dates="2022-04-01",states="International"]
	'hCoV-19-Canada-BC-BCCDC-451315-2022|EPI_ISL_13412905|2022-06-02'[&decimal_date="2022.41643835616",seq_dates="2022-06-02",states="International"]
	'hCoV-19-Canada-ON-KHS-22-07061-v1-2022|EPI_ISL_12891556|2022-05-11'[&decimal_date="2022.35616438356",seq_dates="2022-05-11",states="International"]
	'hCoV-19-Canada-ON-OICR-SLB2796-2020|EPI_ISL_538328|2020-03-28'[&decimal_date="2020.23770491803",seq_dates="2020-03-28",states="International"]
	'hCoV-19-Canada-ON-PHL-20-90183-2020|EPI_ISL_8577129|2020-04-07'[&decimal_date="2020.2650273224",seq_dates="2020-04-07",states="International"]
	'hCoV-19-Canada-ON-PHL-21-41649-2021|EPI_ISL_7259716|2021-11-30'[&decimal_date="2021.91232876712",seq_dates="2021-11-30",states="International"]
	'hCoV-19-Canada-ON-PHL-21-41650-2021|EPI_ISL_7259544|2021-11-30'[&decimal_date="2021.91232876712",seq_dates="2021-11-30",states="International"]
	'hCoV-19-Canada-ON-PHL-21-41651-2021|EPI_ISL_7259721|2021-11-30'[&decimal_date="2021.91232876712",seq_dates="2021-11-30",states="International"]
	'hCoV-19-Canada-ON-PHL-21-44327-2021|EPI_ISL_7872308|2021-12-03'[&decimal_date="2021.92054794521",seq_dates="2021-12-03",states="International"]
	'hCoV-19-Canada-ON-PHL-22-12250-2022|EPI_ISL_11249900|2022-03-13'[&decimal_date="2022.19452054795",seq_dates="2022-03-13",states="International"]
	'hCoV-19-Canada-ON-PHL-22-19900-2022|EPI_ISL_12266742|2022-04-11'[&decimal_date="2022.27397260274",seq_dates="2022-04-11",states="International"]
	'hCoV-19-Canada-ON-PHL-22-20451-2022|EPI_ISL_12466501|2022-04-22'[&decimal_date="2022.30410958904",seq_dates="2022-04-22",states="International"]
	'hCoV-19-Canada-ON-PHL-22-22323-2022|EPI_ISL_13053324|2022-05-13'[&decimal_date="2022.36164383562",seq_dates="2022-05-13",states="International"]
	'hCoV-19-Canada-ON-PHL-22-27778-2022|EPI_ISL_13930710|2022-07-01'[&decimal_date="2022.49589041096",seq_dates="2022-07-01",states="International"]
	'hCoV-19-Canada-ON-PHL-22-29893-2022|EPI_ISL_13932415|2022-07-09'[&decimal_date="2022.51780821918",seq_dates="2022-07-09",states="International"]
	'hCoV-19-Canada-QC-1nDJXQ-2009301479A-2020|EPI_ISL_7617836|2020-04-02'[&decimal_date="2020.25136612022",seq_dates="2020-04-02",states="International"]
	'hCoV-19-Canada-QC-L00458037001-2022|EPI_ISL_12206474|2022-03-28'[&decimal_date="2022.23561643836",seq_dates="2022-03-28",states="International"]
	'hCoV-19-Canada-SK-RRPL-457422-2022|EPI_ISL_13721787|2022-06-04'[&decimal_date="2022.42191780822",seq_dates="2022-06-04",states="International"]
	'hCoV-19-Chile-AN-36346-2022|EPI_ISL_12744159|2022-03-10'[&decimal_date="2022.18630136986",seq_dates="2022-03-10",states="International"]
	'hCoV-19-Chile-AN-69996-2022|EPI_ISL_13723242|2022-06-05'[&decimal_date="2022.42465753425",seq_dates="2022-06-05",states="International"]
	'hCoV-19-Chile-AN_1739930-2022|EPI_ISL_14268140|2022-07-03'[&decimal_date="2022.50136986301",seq_dates="2022-07-03",states="International"]
	'hCoV-19-Chile-AP-60884-2022|EPI_ISL_12982155|2022-05-15'[&decimal_date="2022.36712328767",seq_dates="2022-05-15",states="International"]
	'hCoV-19-Chile-AP-61586-2022|EPI_ISL_13059147|2022-05-16'[&decimal_date="2022.3698630137",seq_dates="2022-05-16",states="International"]
	'hCoV-19-Chile-AP-79429-2022|EPI_ISL_13736840|2022-06-22'[&decimal_date="2022.47123287671",seq_dates="2022-06-22",states="International"]
	'hCoV-19-Chile-AR-53192-2022|EPI_ISL_12652631|2022-04-22'[&decimal_date="2022.30410958904",seq_dates="2022-04-22",states="International"]
	'hCoV-19-Chile-AT-UDA-LBMG-7033713978-2022|EPI_ISL_13439454|2022-06-22'[&decimal_date="2022.47123287671",seq_dates="2022-06-22",states="International"]
	'hCoV-19-Chile-AT-UDA-LBMG-7033714007-2022|EPI_ISL_13439459|2022-06-22'[&decimal_date="2022.47123287671",seq_dates="2022-06-22",states="International"]
	'hCoV-19-Chile-BI-48325-2022|EPI_ISL_12688355|2022-04-10'[&decimal_date="2022.27123287671",seq_dates="2022-04-10",states="International"]
	'hCoV-19-Chile-BI-48777-2022|EPI_ISL_12679595|2022-04-11'[&decimal_date="2022.27397260274",seq_dates="2022-04-11",states="International"]
	'hCoV-19-Chile-BI-54304-2022|EPI_ISL_12809842|2022-04-27'[&decimal_date="2022.31780821918",seq_dates="2022-04-27",states="International"]
	'hCoV-19-Chile-BI-58443-2022|EPI_ISL_12810995|2022-05-09'[&decimal_date="2022.35068493151",seq_dates="2022-05-09",states="International"]
	'hCoV-19-Chile-BI-59060-2022|EPI_ISL_12811794|2022-05-09'[&decimal_date="2022.35068493151",seq_dates="2022-05-09",states="International"]
	'hCoV-19-Chile-BI-87957-2022|EPI_ISL_14038414|2022-07-14'[&decimal_date="2022.53150684932",seq_dates="2022-07-14",states="International"]
	'hCoV-19-Chile-CO-29239-2022|EPI_ISL_10812946|2022-02-20'[&decimal_date="2022.13698630137",seq_dates="2022-02-20",states="International"]
	'hCoV-19-Chile-LI-62214-2022|EPI_ISL_13059186|2022-05-16'[&decimal_date="2022.3698630137",seq_dates="2022-05-16",states="International"]
	'hCoV-19-Chile-LI-63861-2022|EPI_ISL_13155159|2022-05-21'[&decimal_date="2022.38356164384",seq_dates="2022-05-21",states="International"]
	'hCoV-19-Chile-LI-76642-2022|EPI_ISL_13736154|2022-06-16'[&decimal_date="2022.45479452055",seq_dates="2022-06-16",states="International"]
	'hCoV-19-Chile-LR-85001-2022|EPI_ISL_14036371|2022-07-07'[&decimal_date="2022.51232876712",seq_dates="2022-07-07",states="International"]
	'hCoV-19-Chile-MA-19495-2022|EPI_ISL_9710028|2022-01-26'[&decimal_date="2022.06849315068",seq_dates="2022-01-26",states="International"]
	'hCoV-19-Chile-MA-19499-2022|EPI_ISL_9710029|2022-01-26'[&decimal_date="2022.06849315068",seq_dates="2022-01-26",states="International"]
	'hCoV-19-Chile-MA-21966-2022|EPI_ISL_10079296|2022-01-31'[&decimal_date="2022.08219178082",seq_dates="2022-01-31",states="International"]
	'hCoV-19-Chile-MA-26402-2020|EPI_ISL_445280|2020-03-17'[&decimal_date="2020.20765027322",seq_dates="2020-03-17",states="International"]
	'hCoV-19-Chile-MA-39180-2022|EPI_ISL_12740037|2022-03-15'[&decimal_date="2022.2",seq_dates="2022-03-15",states="International"]
	'hCoV-19-Chile-ML-41459-2022|EPI_ISL_12695356|2022-03-23'[&decimal_date="2022.22191780822",seq_dates="2022-03-23",states="International"]
	'hCoV-19-Chile-PUC_MVL_1038-2021|EPI_ISL_2728587|2021-02-19'[&decimal_date="2021.13424657534",seq_dates="2021-02-19",states="International"]
	'hCoV-19-Chile-PUC_MVL_1050-2021|EPI_ISL_2728596|2021-03-12'[&decimal_date="2021.19178082192",seq_dates="2021-03-12",states="International"]
	'hCoV-19-Chile-RM-127633-2020|EPI_ISL_746606|2020-07-18'[&decimal_date="2020.54371584699",seq_dates="2020-07-18",states="International"]
	'hCoV-19-Chile-RM-24344-2022|EPI_ISL_10079615|2022-02-07'[&decimal_date="2022.10136986301",seq_dates="2022-02-07",states="International"]
	'hCoV-19-Chile-RM-27612-2022|EPI_ISL_10815238|2022-02-15'[&decimal_date="2022.12328767123",seq_dates="2022-02-15",states="International"]
	'hCoV-19-Chile-RM-28350-2020|EPI_ISL_445364|2020-03-17'[&decimal_date="2020.20765027322",seq_dates="2020-03-17",states="International"]
	'hCoV-19-Chile-RM-29526-2021|EPI_ISL_2391366|2021-02-06'[&decimal_date="2021.09863013699",seq_dates="2021-02-06",states="International"]
	'hCoV-19-Chile-RM-42057-2022|EPI_ISL_14332446|2022-03-24'[&decimal_date="2022.22465753425",seq_dates="2022-03-24",states="International"]
	'hCoV-19-Chile-RM-43781-2022|EPI_ISL_12692444|2022-03-27'[&decimal_date="2022.23287671233",seq_dates="2022-03-27",states="International"]
	'hCoV-19-Chile-RM-44135-2022|EPI_ISL_12692405|2022-03-30'[&decimal_date="2022.24109589041",seq_dates="2022-03-30",states="International"]
	'hCoV-19-Chile-RM-44869-2022|EPI_ISL_12692308|2022-04-03'[&decimal_date="2022.25205479452",seq_dates="2022-04-03",states="International"]
	'hCoV-19-Chile-RM-46133-2022|EPI_ISL_12691801|2022-04-04'[&decimal_date="2022.25479452055",seq_dates="2022-04-04",states="International"]
	'hCoV-19-Chile-RM-47849-2022|EPI_ISL_12688326|2022-04-09'[&decimal_date="2022.26849315068",seq_dates="2022-04-09",states="International"]
	'hCoV-19-Chile-RM-51478-2022|EPI_ISL_12688304|2022-04-19'[&decimal_date="2022.29589041096",seq_dates="2022-04-19",states="International"]
	'hCoV-19-Chile-RM-54715-2022|EPI_ISL_12809793|2022-04-30'[&decimal_date="2022.32602739726",seq_dates="2022-04-30",states="International"]
	'hCoV-19-Chile-RM-55204-2022|EPI_ISL_12809870|2022-05-02'[&decimal_date="2022.33150684932",seq_dates="2022-05-02",states="International"]
	'hCoV-19-Chile-RM-58411-2022|EPI_ISL_12810988|2022-05-10'[&decimal_date="2022.35342465753",seq_dates="2022-05-10",states="International"]
	'hCoV-19-Chile-RM-60229-2022|EPI_ISL_12982358|2022-05-14'[&decimal_date="2022.36438356164",seq_dates="2022-05-14",states="International"]
	'hCoV-19-Chile-RM-68553-2022|EPI_ISL_13719541|2022-06-01'[&decimal_date="2022.41369863014",seq_dates="2022-06-01",states="International"]
	'hCoV-19-Chile-RM-81573-2022|EPI_ISL_13736371|2022-06-29'[&decimal_date="2022.4904109589",seq_dates="2022-06-29",states="International"]
	'hCoV-19-Chile-RM-84995-2022|EPI_ISL_14036359|2022-07-07'[&decimal_date="2022.51232876712",seq_dates="2022-07-07",states="International"]
	'hCoV-19-Chile-RM-85261-2022|EPI_ISL_14037893|2022-07-09'[&decimal_date="2022.51780821918",seq_dates="2022-07-09",states="International"]
	'hCoV-19-Chile-RM-87942-2022|EPI_ISL_14038400|2022-07-14'[&decimal_date="2022.53150684932",seq_dates="2022-07-14",states="International"]
	'hCoV-19-Chile-RM-CMM-0000E-2020|EPI_ISL_629026|2020-03-19'[&decimal_date="2020.2131147541",seq_dates="2020-03-19",states="International"]
	'hCoV-19-Chile-RM-CMM-25669-2020|EPI_ISL_459862|2020-03-17'[&decimal_date="2020.20765027322",seq_dates="2020-03-17",states="International"]
	'hCoV-19-Chile-RM-PUC_MVL_1093-2021|EPI_ISL_3321101|2021-01-20'[&decimal_date="2021.05205479452",seq_dates="2021-01-20",states="International"]
	'hCoV-19-Chile-RM-PUC_MVL_2142-2021|EPI_ISL_8158324|2021-12-16'[&decimal_date="2021.95616438356",seq_dates="2021-12-16",states="International"]
	'hCoV-19-Chile-Santiago-ACC2998-2020|EPI_ISL_801556|2020-04-28'[&decimal_date="2020.32240437158",seq_dates="2020-04-28",states="International"]
	'hCoV-19-Chile-Santiago-JM3728-2020|EPI_ISL_801573|2020-04-30'[&decimal_date="2020.32786885246",seq_dates="2020-04-30",states="International"]
	'hCoV-19-Chile-Santiago-JST3802-2020|EPI_ISL_801574|2020-05-04'[&decimal_date="2020.33879781421",seq_dates="2020-05-04",states="International"]
	'hCoV-19-Chile-Santiago-PUC_MVL_0029-2020|EPI_ISL_801620|2020-03-25'[&decimal_date="2020.22950819672",seq_dates="2020-03-25",states="International"]
	'hCoV-19-Chile-Santiago-PUC_MVL_0043-2020|EPI_ISL_801633|2020-03-28'[&decimal_date="2020.23770491803",seq_dates="2020-03-28",states="International"]
	'hCoV-19-Chile-Santiago-PUC_MVL_0050-2020|EPI_ISL_801640|2020-03-22'[&decimal_date="2020.22131147541",seq_dates="2020-03-22",states="International"]
	'hCoV-19-Chile-Santiago-PUC_MVL_0202-2020|EPI_ISL_801714|2020-04-25'[&decimal_date="2020.31420765027",seq_dates="2020-04-25",states="International"]
	'hCoV-19-Chile-Santiago-PUC_MVL_0205-2020|EPI_ISL_801717|2020-04-25'[&decimal_date="2020.31420765027",seq_dates="2020-04-25",states="International"]
	'hCoV-19-Chile-Santiago-PUC_MVL_0209-2020|EPI_ISL_801719|2020-04-25'[&decimal_date="2020.31420765027",seq_dates="2020-04-25",states="International"]
	'hCoV-19-Chile-Santiago-PUC_MVL_0212-2020|EPI_ISL_801722|2020-04-25'[&decimal_date="2020.31420765027",seq_dates="2020-04-25",states="International"]
	'hCoV-19-Chile-Santiago-p8d29-2020|EPI_ISL_801597|2020-04-30'[&decimal_date="2020.32786885246",seq_dates="2020-04-30",states="International"]
	'hCoV-19-Chile-TA-54526-2022|EPI_ISL_12809879|2022-04-28'[&decimal_date="2022.32054794521",seq_dates="2022-04-28",states="International"]
	'hCoV-19-Chile-TA-87722-2022|EPI_ISL_14038450|2022-07-12'[&decimal_date="2022.52602739726",seq_dates="2022-07-12",states="International"]
	'hCoV-19-Chile-VS-186925-2021|EPI_ISL_7736024|2021-11-25'[&decimal_date="2021.89863013699",seq_dates="2021-11-25",states="International"]
	'hCoV-19-Chile-VS-62540-2022|EPI_ISL_12999192|2022-05-18'[&decimal_date="2022.37534246575",seq_dates="2022-05-18",states="International"]
	'hCoV-19-Chile-VS-79623-2022|EPI_ISL_13736749|2022-06-24'[&decimal_date="2022.47671232877",seq_dates="2022-06-24",states="International"]
	'hCoV-19-Chongqing-ZX01-2020|EPI_ISL_408479|2020-01-23'[&decimal_date="2020.06010928962",seq_dates="2020-01-23",states="International"]
	'hCoV-19-Colombia-AMA-GUR-06729-2020|EPI_ISL_941109|2020-05-03'[&decimal_date="2020.33606557377",seq_dates="2020-05-03",states="International"]
	'hCoV-19-Colombia-AMA-GUR-06746-2020|EPI_ISL_941122|2020-05-02'[&decimal_date="2020.33333333333",seq_dates="2020-05-02",states="International"]
	'hCoV-19-Colombia-AMA-GUR-06754-2020|EPI_ISL_941127|2020-05-03'[&decimal_date="2020.33606557377",seq_dates="2020-05-03",states="International"]
	'hCoV-19-Colombia-AMA-GUR-06759-2020|EPI_ISL_941130|2020-05-04'[&decimal_date="2020.33879781421",seq_dates="2020-05-04",states="International"]
	'hCoV-19-Colombia-ANT-A024-2021|EPI_ISL_2339817|2021-04-12'[&decimal_date="2021.27671232877",seq_dates="2021-04-12",states="International"]
	'hCoV-19-Colombia-ANT-A097-2021|EPI_ISL_2603148|2021-04-07'[&decimal_date="2021.26301369863",seq_dates="2021-04-07",states="International"]
	'hCoV-19-Colombia-ANT-CWOHC-VG-PSEC03737S-2022|EPI_ISL_13822357|2022-07-01'[&decimal_date="2022.49589041096",seq_dates="2022-07-01",states="International"]
	'hCoV-19-Colombia-ANT-CWOHC-VG-SEC03448P-2022|EPI_ISL_13602580|2022-05-05'[&decimal_date="2022.3397260274",seq_dates="2022-05-05",states="International"]
	'hCoV-19-Colombia-ANT-LDSP2775-2022|EPI_ISL_12637356|2022-04-12'[&decimal_date="2022.27671232877",seq_dates="2022-04-12",states="International"]
	'hCoV-19-Colombia-ANT-LDSP2791-2022|EPI_ISL_12637361|2022-01-01'[&decimal_date="2022",seq_dates="2022-01-01",states="International"]
	'hCoV-19-Colombia-ANT-LDSP2952-2022|EPI_ISL_13145747|2022-01-01'[&decimal_date="2022",seq_dates="2022-01-01",states="International"]
	'hCoV-19-Colombia-BOL-UNIMOL-VG-968-2022|EPI_ISL_14291279|2022-07-11'[&decimal_date="2022.52328767123",seq_dates="2022-07-11",states="International"]
	'hCoV-19-Colombia-COR-U31-2020|EPI_ISL_2603125|2020-07-10'[&decimal_date="2020.5218579235",seq_dates="2020-07-10",states="International"]
	'hCoV-19-Colombia-COR-U50-2021|EPI_ISL_2625824|2021-03-27'[&decimal_date="2021.23287671233",seq_dates="2021-03-27",states="International"]
	'hCoV-19-Colombia-CUN-IAVH-VG-18750-2022|EPI_ISL_12666254|2022-03-24'[&decimal_date="2022.22465753425",seq_dates="2022-03-24",states="International"]
	'hCoV-19-Colombia-DC-C111-2020|EPI_ISL_2339879|2020-10-10'[&decimal_date="2020.77322404372",seq_dates="2020-10-10",states="International"]
	'hCoV-19-Colombia-DC-CIMBIUR-D18-2020|EPI_ISL_1040923|2020-07-13'[&decimal_date="2020.53005464481",seq_dates="2020-07-13",states="International"]
	'hCoV-19-Colombia-DC-IAVH-VG-18756-2022|EPI_ISL_12666259|2022-03-25'[&decimal_date="2022.22739726027",seq_dates="2022-03-25",states="International"]
	'hCoV-19-Colombia-DC-IAVH-VG-18757-2022|EPI_ISL_12666260|2022-03-26'[&decimal_date="2022.2301369863",seq_dates="2022-03-26",states="International"]
	'hCoV-19-Colombia-DC-IAVH-VG-18777-2022|EPI_ISL_12666276|2022-03-30'[&decimal_date="2022.24109589041",seq_dates="2022-03-30",states="International"]
	'hCoV-19-Colombia-DC-IAVH-VG-19115-2022|EPI_ISL_13059835|2022-02-07'[&decimal_date="2022.10136986301",seq_dates="2022-02-07",states="International"]
	'hCoV-19-Colombia-DC-IAVH-VG-20600-2022|EPI_ISL_14265745|2022-06-02'[&decimal_date="2022.41643835616",seq_dates="2022-06-02",states="International"]
	'hCoV-19-Colombia-DC-IAVH-VG-21234-2022|EPI_ISL_14579301|2022-06-06'[&decimal_date="2022.42739726027",seq_dates="2022-06-06",states="International"]
	'hCoV-19-Colombia-DC-INS-4250282527-2021|EPI_ISL_4198468|2021-04-25'[&decimal_date="2021.31232876712",seq_dates="2021-04-25",states="International"]
	'hCoV-19-Colombia-DC-INS-VG-18845-2022|EPI_ISL_12620531|2022-03-26'[&decimal_date="2022.2301369863",seq_dates="2022-03-26",states="International"]
	'hCoV-19-Colombia-DC-INS-VG-22433-2022|EPI_ISL_14016187|2022-06-16'[&decimal_date="2022.45479452055",seq_dates="2022-06-16",states="International"]
	'hCoV-19-Colombia-DC-INS-VG-23415-2022|EPI_ISL_14152528|2022-07-11'[&decimal_date="2022.52328767123",seq_dates="2022-07-11",states="International"]
	'hCoV-19-Colombia-DC-LSPSDS-VG-221113-2022|EPI_ISL_12838878|2022-04-12'[&decimal_date="2022.27671232877",seq_dates="2022-04-12",states="International"]
	'hCoV-19-Colombia-DC-UNIANDES-G038830-2022|EPI_ISL_13839153|2022-02-28'[&decimal_date="2022.15890410959",seq_dates="2022-02-28",states="International"]
	'hCoV-19-Colombia-DC-UNIANDES-G039539-2022|EPI_ISL_14113557|2022-04-20'[&decimal_date="2022.29863013699",seq_dates="2022-04-20",states="International"]
	'hCoV-19-Colombia-LAG-IAVH-VG-17815-2022|EPI_ISL_12146610|2022-02-07'[&decimal_date="2022.10136986301",seq_dates="2022-02-07",states="International"]
	'hCoV-19-Colombia-MET-IAVH-VG-18758-2022|EPI_ISL_12666261|2022-03-25'[&decimal_date="2022.22739726027",seq_dates="2022-03-25",states="International"]
	'hCoV-19-Colombia-MET-IAVH-VG-18784-2022|EPI_ISL_12666282|2022-03-28'[&decimal_date="2022.23561643836",seq_dates="2022-03-28",states="International"]
	'hCoV-19-Colombia-MET-INS-VG-19017-2022|EPI_ISL_12620532|2022-03-02'[&decimal_date="2022.16438356164",seq_dates="2022-03-02",states="International"]
	'hCoV-19-Colombia-NSA-IAVH-VG-20705-2022|EPI_ISL_14265762|2022-05-19'[&decimal_date="2022.37808219178",seq_dates="2022-05-19",states="International"]
	'hCoV-19-Colombia-SAN-INS-0904-2020|EPI_ISL_739663|2020-10-31'[&decimal_date="2020.8306010929",seq_dates="2020-10-31",states="International"]
	'hCoV-19-Colombia-VAC-CSN-79419409-2022|EPI_ISL_13639753|2022-05-10'[&decimal_date="2022.35342465753",seq_dates="2022-05-10",states="International"]
	'hCoV-19-Colombia-VAC-LDAB-41370255-2022|EPI_ISL_14660864|2022-07-08'[&decimal_date="2022.51506849315",seq_dates="2022-07-08",states="International"]
	'hCoV-19-Congo-FCRM-194-CeRMI614-2022|EPI_ISL_13626138|2022-06-13'[&decimal_date="2022.44657534247",seq_dates="2022-06-13",states="International"]
	'hCoV-19-Congo-FCRM-195-16670-2022|EPI_ISL_13626139|2022-06-23'[&decimal_date="2022.47397260274",seq_dates="2022-06-23",states="International"]
	'hCoV-19-Congo-FCRM-200-CeRMI669-2022|EPI_ISL_13626144|2022-06-23'[&decimal_date="2022.47397260274",seq_dates="2022-06-23",states="International"]
	'hCoV-19-CostaRica-INC-2984-740431-2022|EPI_ISL_9988675|2022-01-29'[&decimal_date="2022.07671232877",seq_dates="2022-01-29",states="International"]
	'hCoV-19-CostaRica-INC-3015-739708-2022|EPI_ISL_9988651|2022-01-25'[&decimal_date="2022.06575342466",seq_dates="2022-01-25",states="International"]
	'hCoV-19-CostaRica-INC-3132-743828-2022|EPI_ISL_10645237|2022-02-14'[&decimal_date="2022.12054794521",seq_dates="2022-02-14",states="International"]
	'hCoV-19-CostaRica-INC-3176-744250-2022|EPI_ISL_10645280|2022-02-10'[&decimal_date="2022.1095890411",seq_dates="2022-02-10",states="International"]
	'hCoV-19-CostaRica-INC-3316-745995-2022|EPI_ISL_10925832|2022-02-23'[&decimal_date="2022.14520547945",seq_dates="2022-02-23",states="International"]
	'hCoV-19-CostaRica-INC-3561-748568-2022|EPI_ISL_11596190|2022-03-13'[&decimal_date="2022.19452054795",seq_dates="2022-03-13",states="International"]
	'hCoV-19-CostaRica-INC-3712-749713-2022|EPI_ISL_12172379|2022-03-15'[&decimal_date="2022.2",seq_dates="2022-03-15",states="International"]
	'hCoV-19-CostaRica-INC-3881-751323-2022|EPI_ISL_12420475|2022-03-23'[&decimal_date="2022.22191780822",seq_dates="2022-03-23",states="International"]
	'hCoV-19-CostaRica-INC-4049-752178-2022|EPI_ISL_12572791|2022-04-18'[&decimal_date="2022.29315068493",seq_dates="2022-04-18",states="International"]
	'hCoV-19-CostaRica-INC-4199-753303-2022|EPI_ISL_12832897|2022-04-26'[&decimal_date="2022.31506849315",seq_dates="2022-04-26",states="International"]
	'hCoV-19-CostaRica-INC-4492-755136-2022|EPI_ISL_13109316|2022-05-14'[&decimal_date="2022.36438356164",seq_dates="2022-05-14",states="International"]
	'hCoV-19-CostaRica-INC-4540-755401-2022|EPI_ISL_13109374|2022-05-17'[&decimal_date="2022.37260273973",seq_dates="2022-05-17",states="International"]
	'hCoV-19-CostaRica-INC-4580-755296-2022|EPI_ISL_13109459|2022-05-11'[&decimal_date="2022.35616438356",seq_dates="2022-05-11",states="International"]
	'hCoV-19-CostaRica-INC-4897-758529-2022|EPI_ISL_13509082|2022-06-06'[&decimal_date="2022.42739726027",seq_dates="2022-06-06",states="International"]
	'hCoV-19-CostaRica-INC-4972-759253-2022|EPI_ISL_13632010|2022-06-14'[&decimal_date="2022.44931506849",seq_dates="2022-06-14",states="International"]
	'hCoV-19-CostaRica-INC-5251-760213-2022|EPI_ISL_13810318|2022-06-19'[&decimal_date="2022.46301369863",seq_dates="2022-06-19",states="International"]
	'hCoV-19-CostaRica-INC-5507-761628-2022|EPI_ISL_14048145|2022-07-06'[&decimal_date="2022.5095890411",seq_dates="2022-07-06",states="International"]
	'hCoV-19-CostaRica-INC-5541-761390-2022|EPI_ISL_14056798|2022-07-01'[&decimal_date="2022.49589041096",seq_dates="2022-07-01",states="International"]
	'hCoV-19-CostaRica-INC-5686-762586-2022|EPI_ISL_14070924|2022-07-08'[&decimal_date="2022.51506849315",seq_dates="2022-07-08",states="International"]
	'hCoV-19-CotedIvoire-IPCI-DVE-COV799895-2022|EPI_ISL_15813221|2022-06-27'[&decimal_date="2022.48493150685",seq_dates="2022-06-27",states="International"]
	'hCoV-19-CotedIvoire-IPCI-DVE-COV799968-2022|EPI_ISL_15813218|2022-06-27'[&decimal_date="2022.48493150685",seq_dates="2022-06-27",states="International"]
	'hCoV-19-CotedIvoire-IPCI-DVE-COV800026-2022|EPI_ISL_15813214|2022-06-27'[&decimal_date="2022.48493150685",seq_dates="2022-06-27",states="International"]
	'hCoV-19-CotedIvoire-IPCI-DVE-Cov802088-2022|EPI_ISL_15908225|2022-07-02'[&decimal_date="2022.49863013699",seq_dates="2022-07-02",states="International"]
	'hCoV-19-CotedIvoire-IPCI-DVE-Ecov714335-2022|EPI_ISL_15908237|2022-07-06'[&decimal_date="2022.5095890411",seq_dates="2022-07-06",states="International"]
	'hCoV-19-CotedIvoire-IPCI-DVE-Ecov714388-2022|EPI_ISL_15908233|2022-07-06'[&decimal_date="2022.5095890411",seq_dates="2022-07-06",states="International"]
	'hCoV-19-CotedIvoire-IPCI-DVE-Ecov714405-2022|EPI_ISL_15908232|2022-07-06'[&decimal_date="2022.5095890411",seq_dates="2022-07-06",states="International"]
	'hCoV-19-Crimea-RII-MH70577S-2022|EPI_ISL_14160856|2022-06-22'[&decimal_date="2022.47123287671",seq_dates="2022-06-22",states="International"]
	'hCoV-19-Croatia-26359-2022|EPI_ISL_9860083|2022-01-20'[&decimal_date="2022.05205479452",seq_dates="2022-01-20",states="International"]
	'hCoV-19-Croatia-27481-2022|EPI_ISL_9859926|2022-01-28'[&decimal_date="2022.07397260274",seq_dates="2022-01-28",states="International"]
	'hCoV-19-Croatia-28332-2022|EPI_ISL_9976804|2022-01-28'[&decimal_date="2022.07397260274",seq_dates="2022-01-28",states="International"]
	'hCoV-19-Croatia-30576-2022|EPI_ISL_10589708|2022-02-15'[&decimal_date="2022.12328767123",seq_dates="2022-02-15",states="International"]
	'hCoV-19-Croatia-31235-2022|EPI_ISL_10805418|2022-02-15'[&decimal_date="2022.12328767123",seq_dates="2022-02-15",states="International"]
	'hCoV-19-Croatia-32077-2022|EPI_ISL_11268868|2022-02-24'[&decimal_date="2022.14794520548",seq_dates="2022-02-24",states="International"]
	'hCoV-19-Croatia-34722-2022|EPI_ISL_11995236|2022-03-29'[&decimal_date="2022.23835616438",seq_dates="2022-03-29",states="International"]
	'hCoV-19-Croatia-34806-2022|EPI_ISL_11995715|2022-03-22'[&decimal_date="2022.21917808219",seq_dates="2022-03-22",states="International"]
	'hCoV-19-Croatia-34877-2022|EPI_ISL_12468226|2022-03-28'[&decimal_date="2022.23561643836",seq_dates="2022-03-28",states="International"]
	'hCoV-19-Croatia-35827-2022|EPI_ISL_12491081|2022-04-15'[&decimal_date="2022.28493150685",seq_dates="2022-04-15",states="International"]
	'hCoV-19-Croatia-36013-2022|EPI_ISL_12686108|2022-04-20'[&decimal_date="2022.29863013699",seq_dates="2022-04-20",states="International"]
	'hCoV-19-Croatia-36456-2022|EPI_ISL_12852931|2022-04-27'[&decimal_date="2022.31780821918",seq_dates="2022-04-27",states="International"]
	'hCoV-19-Croatia-36484-2022|EPI_ISL_12852959|2022-05-03'[&decimal_date="2022.33424657534",seq_dates="2022-05-03",states="International"]
	'hCoV-19-Croatia-37199-2022|EPI_ISL_13425955|2022-05-18'[&decimal_date="2022.37534246575",seq_dates="2022-05-18",states="International"]
	'hCoV-19-Croatia-37424-2022|EPI_ISL_13477642|2022-05-24'[&decimal_date="2022.39178082192",seq_dates="2022-05-24",states="International"]
	'hCoV-19-Croatia-37934-2022|EPI_ISL_13618522|2022-06-07'[&decimal_date="2022.4301369863",seq_dates="2022-06-07",states="International"]
	'hCoV-19-Croatia-38453-2022|EPI_ISL_13959482|2022-06-21'[&decimal_date="2022.46849315068",seq_dates="2022-06-21",states="International"]
	'hCoV-19-Croatia-39190-2022|EPI_ISL_14066782|2022-07-07'[&decimal_date="2022.51232876712",seq_dates="2022-07-07",states="International"]
	'hCoV-19-Croatia-39242-2022|EPI_ISL_14214865|2022-06-23'[&decimal_date="2022.47397260274",seq_dates="2022-06-23",states="International"]
	'hCoV-19-Curacao-CW-RIVM-101100-2022|EPI_ISL_12954026|2022-05-11'[&decimal_date="2022.35616438356",seq_dates="2022-05-11",states="International"]
	'hCoV-19-Curacao-CW-RIVM-101613-2022|EPI_ISL_13144587|2022-05-18'[&decimal_date="2022.37534246575",seq_dates="2022-05-18",states="International"]
	'hCoV-19-Curacao-CW-RIVM-102243-2022|EPI_ISL_13332169|2022-05-24'[&decimal_date="2022.39178082192",seq_dates="2022-05-24",states="International"]
	'hCoV-19-Curacao-CW-RIVM-102741-2022|EPI_ISL_13432391|2022-06-01'[&decimal_date="2022.41369863014",seq_dates="2022-06-01",states="International"]
	'hCoV-19-Curacao-CW-RIVM-103218-2022|EPI_ISL_13431763|2022-06-08'[&decimal_date="2022.43287671233",seq_dates="2022-06-08",states="International"]
	'hCoV-19-Curacao-CW-RIVM-103225-2022|EPI_ISL_13431769|2022-06-10'[&decimal_date="2022.43835616438",seq_dates="2022-06-10",states="International"]
	'hCoV-19-Curacao-CW-RIVM-106232-2022|EPI_ISL_13990876|2022-07-04'[&decimal_date="2022.50410958904",seq_dates="2022-07-04",states="International"]
	'hCoV-19-Curacao-CW-RIVM-107095-2022|EPI_ISL_14239282|2022-07-11'[&decimal_date="2022.52328767123",seq_dates="2022-07-11",states="International"]
	'hCoV-19-Curacao-CW-RIVM-107101-2022|EPI_ISL_14239284|2022-07-12'[&decimal_date="2022.52602739726",seq_dates="2022-07-12",states="International"]
	'hCoV-19-Curacao-CW-RIVM-85348-2022|EPI_ISL_9530205|2022-01-17'[&decimal_date="2022.04383561644",seq_dates="2022-01-17",states="International"]
	'hCoV-19-Curacao-CW-RIVM-86220-2022|EPI_ISL_9776801|2022-01-29'[&decimal_date="2022.07671232877",seq_dates="2022-01-29",states="International"]
	'hCoV-19-Curacao-CW-RIVM-88451-2022|EPI_ISL_10696324|2022-02-11'[&decimal_date="2022.11232876712",seq_dates="2022-02-11",states="International"]
	'hCoV-19-Curacao-CW-RIVM-90909-2022|EPI_ISL_11119547|2022-02-24'[&decimal_date="2022.14794520548",seq_dates="2022-02-24",states="International"]
	'hCoV-19-Curacao-CW-RIVM-92121-2022|EPI_ISL_11407571|2022-02-28'[&decimal_date="2022.15890410959",seq_dates="2022-02-28",states="International"]
	'hCoV-19-Curacao-CW-RIVM-93043-2022|EPI_ISL_11407601|2022-03-13'[&decimal_date="2022.19452054795",seq_dates="2022-03-13",states="International"]
	'hCoV-19-Curacao-CW-RIVM-95633-2022|EPI_ISL_11839798|2022-03-26'[&decimal_date="2022.2301369863",seq_dates="2022-03-26",states="International"]
	'hCoV-19-Curacao-CW-RIVM-96579-2022|EPI_ISL_12081594|2022-03-28'[&decimal_date="2022.23561643836",seq_dates="2022-03-28",states="International"]
	'hCoV-19-Curacao-CW-RIVM-98385-2022|EPI_ISL_12550543|2022-04-11'[&decimal_date="2022.27397260274",seq_dates="2022-04-11",states="International"]
	'hCoV-19-Curacao-CW-RIVM-98404-2022|EPI_ISL_12550562|2022-04-16'[&decimal_date="2022.28767123288",seq_dates="2022-04-16",states="International"]
	'hCoV-19-Curacao-CW-RIVM-98410-2022|EPI_ISL_12550568|2022-04-16'[&decimal_date="2022.28767123288",seq_dates="2022-04-16",states="International"]
	'hCoV-19-Cyprus-CING_02_1803_Li-2022|EPI_ISL_13774042|2022-03-18'[&decimal_date="2022.20821917808",seq_dates="2022-03-18",states="International"]
	'hCoV-19-Cyprus-CING_11_1502_Ma-2022|EPI_ISL_13773988|2022-02-15'[&decimal_date="2022.12328767123",seq_dates="2022-02-15",states="International"]
	'hCoV-19-Cyprus-CING_18_0802_Ni-2022|EPI_ISL_13773982|2022-02-08'[&decimal_date="2022.10410958904",seq_dates="2022-02-08",states="International"]
	'hCoV-19-Cyprus-CING_41_2801_La-2022|EPI_ISL_13773984|2022-01-28'[&decimal_date="2022.07397260274",seq_dates="2022-01-28",states="International"]
	'hCoV-19-Cyprus-CING_50_0504_St-2022|EPI_ISL_13774127|2022-04-05'[&decimal_date="2022.25753424658",seq_dates="2022-04-05",states="International"]
	'hCoV-19-Cyprus-CING_55_1301_Li-2022|EPI_ISL_13773985|2022-01-13'[&decimal_date="2022.03287671233",seq_dates="2022-01-13",states="International"]
	'hCoV-19-Cyprus-CING_65_2903_Pa-2022|EPI_ISL_13774086|2022-03-29'[&decimal_date="2022.23835616438",seq_dates="2022-03-29",states="International"]
	'hCoV-19-Cyprus-CING_68_1503_Li-2022|EPI_ISL_13774027|2022-03-15'[&decimal_date="2022.2",seq_dates="2022-03-15",states="International"]
	'hCoV-19-Cyprus-CING_75_0102_Ni-2022|EPI_ISL_13773989|2022-02-01'[&decimal_date="2022.08493150685",seq_dates="2022-02-01",states="International"]
	'hCoV-19-CzechRepublic-29SVAN39519-2022|EPI_ISL_11998198|2022-03-23'[&decimal_date="2022.22191780822",seq_dates="2022-03-23",states="International"]
	'hCoV-19-CzechRepublic-CSQ5313-2022|EPI_ISL_9342988|2022-01-06'[&decimal_date="2022.01369863014",seq_dates="2022-01-06",states="International"]
	'hCoV-19-CzechRepublic-CSQ6161-2022|EPI_ISL_10125368|2022-02-07'[&decimal_date="2022.10136986301",seq_dates="2022-02-07",states="International"]
	'hCoV-19-CzechRepublic-CSQ6937-2022|EPI_ISL_11464625|2022-03-11'[&decimal_date="2022.18904109589",seq_dates="2022-03-11",states="International"]
	'hCoV-19-CzechRepublic-CSQ7416-2022|EPI_ISL_12144163|2022-04-12'[&decimal_date="2022.27671232877",seq_dates="2022-04-12",states="International"]
	'hCoV-19-CzechRepublic-CSQ8234-2022|EPI_ISL_13619371|2022-06-29'[&decimal_date="2022.4904109589",seq_dates="2022-06-29",states="International"]
	'hCoV-19-CzechRepublic-FNHK-Ps-005592-2022|EPI_ISL_13372016|2022-06-06'[&decimal_date="2022.42739726027",seq_dates="2022-06-06",states="International"]
	'hCoV-19-CzechRepublic-FNHK-Ps-006056-2022|EPI_ISL_14440708|2022-07-14'[&decimal_date="2022.53150684932",seq_dates="2022-07-14",states="International"]
	'hCoV-19-CzechRepublic-FNO-211826-2021|EPI_ISL_8252976|2021-12-20'[&decimal_date="2021.96712328767",seq_dates="2021-12-20",states="International"]
	'hCoV-19-CzechRepublic-FNP2384-2022|EPI_ISL_12476528|2022-04-16'[&decimal_date="2022.28767123288",seq_dates="2022-04-16",states="International"]
	'hCoV-19-CzechRepublic-FNP2756-2022|EPI_ISL_13034894|2022-05-20'[&decimal_date="2022.38082191781",seq_dates="2022-05-20",states="International"]
	'hCoV-19-CzechRepublic-FNP643-2022|EPI_ISL_9751130|2022-01-27'[&decimal_date="2022.07123287671",seq_dates="2022-01-27",states="International"]
	'hCoV-19-CzechRepublic-FNP714-2022|EPI_ISL_9751076|2022-01-30'[&decimal_date="2022.07945205479",seq_dates="2022-01-30",states="International"]
	'hCoV-19-CzechRepublic-NAT-22-21868-2022|EPI_ISL_11458549|2022-03-12'[&decimal_date="2022.19178082192",seq_dates="2022-03-12",states="International"]
	'hCoV-19-CzechRepublic-NAT-22-28084-2022|EPI_ISL_13906770|2022-06-23'[&decimal_date="2022.47397260274",seq_dates="2022-06-23",states="International"]
	'hCoV-19-CzechRepublic-NRL-6847-2-2020|EPI_ISL_584073|2020-05-10'[&decimal_date="2020.35519125683",seq_dates="2020-05-10",states="International"]
	'hCoV-19-CzechRepublic-NRL_s1510-2022|EPI_ISL_11343508|2022-02-28'[&decimal_date="2022.15890410959",seq_dates="2022-02-28",states="International"]
	'hCoV-19-CzechRepublic-NRL_s2162-2022|EPI_ISL_12952794|2022-04-04'[&decimal_date="2022.25479452055",seq_dates="2022-04-04",states="International"]
	'hCoV-19-CzechRepublic-NRL_s3155-2022|EPI_ISL_13037368|2022-05-05'[&decimal_date="2022.3397260274",seq_dates="2022-05-05",states="International"]
	'hCoV-19-CzechRepublic-UMTM441518-2022|EPI_ISL_10450049|2022-02-04'[&decimal_date="2022.09315068493",seq_dates="2022-02-04",states="International"]
	'hCoV-19-CzechRepublic-UMTM484271-2022|EPI_ISL_13756496|2022-05-12'[&decimal_date="2022.35890410959",seq_dates="2022-05-12",states="International"]
	'hCoV-19-DRC-82-2020|EPI_ISL_417946|2020-03-18'[&decimal_date="2020.21038251366",seq_dates="2020-03-18",states="International"]
	'hCoV-19-DRC-GOM-035-2022|EPI_ISL_11450688|2022-02-07'[&decimal_date="2022.10136986301",seq_dates="2022-02-07",states="International"]
	'hCoV-19-DRC-INRB-RDC-632-2022|EPI_ISL_12752152|2022-05-08'[&decimal_date="2022.34794520548",seq_dates="2022-05-08",states="International"]
	'hCoV-19-DRC-INRB-RDC-679-2022|EPI_ISL_13037880|2022-04-11'[&decimal_date="2022.27397260274",seq_dates="2022-04-11",states="International"]
	'hCoV-19-DRC-INRB-RDC-733-2022|EPI_ISL_13135608|2022-02-22'[&decimal_date="2022.14246575342",seq_dates="2022-02-22",states="International"]
	'hCoV-19-DRC-INRB-RDC-734-2022|EPI_ISL_13135609|2022-03-28'[&decimal_date="2022.23561643836",seq_dates="2022-03-28",states="International"]
	'hCoV-19-DRC-INRB-RDC-739-2022|EPI_ISL_13135612|2022-02-14'[&decimal_date="2022.12054794521",seq_dates="2022-02-14",states="International"]
	'hCoV-19-DRC-INRB-RDC-740-2022|EPI_ISL_13135613|2022-04-06'[&decimal_date="2022.2602739726",seq_dates="2022-04-06",states="International"]
	'hCoV-19-DRC-INRB-RDC-742-2022|EPI_ISL_13135615|2022-04-13'[&decimal_date="2022.27945205479",seq_dates="2022-04-13",states="International"]
	'hCoV-19-DRC-INRB-RDC-745-2022|EPI_ISL_13135617|2022-05-12'[&decimal_date="2022.35890410959",seq_dates="2022-05-12",states="International"]
	'hCoV-19-DRC-INRB-RDC-749-2022|EPI_ISL_13140448|2022-05-23'[&decimal_date="2022.38904109589",seq_dates="2022-05-23",states="International"]
	'hCoV-19-DRC-INRB-RDC-935-2022|EPI_ISL_13825166|2022-06-15'[&decimal_date="2022.45205479452",seq_dates="2022-06-15",states="International"]
	'hCoV-19-DRC-INRB-RDC-944-2022|EPI_ISL_13825180|2022-06-14'[&decimal_date="2022.44931506849",seq_dates="2022-06-14",states="International"]
	'hCoV-19-DRC-INRB-RDC-947-2022|EPI_ISL_13825174|2022-06-18'[&decimal_date="2022.4602739726",seq_dates="2022-06-18",states="International"]
	'hCoV-19-DRC-INRB-RDC-966-2022|EPI_ISL_14404666|2022-07-05'[&decimal_date="2022.50684931507",seq_dates="2022-07-05",states="International"]
	'hCoV-19-Denmark-DCGC-283365-2021|EPI_ISL_8053967|2021-12-16'[&decimal_date="2021.95616438356",seq_dates="2021-12-16",states="International"]
	'hCoV-19-Denmark-DCGC-295576-2021|EPI_ISL_8418246|2021-12-27'[&decimal_date="2021.98630136986",seq_dates="2021-12-27",states="International"]
	'hCoV-19-Denmark-DCGC-302994-2021|EPI_ISL_8579136|2021-12-30'[&decimal_date="2021.99452054795",seq_dates="2021-12-30",states="International"]
	'hCoV-19-Denmark-DCGC-320969-2022|EPI_ISL_8927590|2022-01-13'[&decimal_date="2022.03287671233",seq_dates="2022-01-13",states="International"]
	'hCoV-19-Denmark-DCGC-33752-2021|EPI_ISL_870762|2021-01-11'[&decimal_date="2021.02739726027",seq_dates="2021-01-11",states="International"]
	'hCoV-19-Denmark-DCGC-34216-2021|EPI_ISL_871226|2021-01-04'[&decimal_date="2021.00821917808",seq_dates="2021-01-04",states="International"]
	'hCoV-19-Denmark-DCGC-3448-2020|EPI_ISL_616211|2020-08-31'[&decimal_date="2020.66393442623",seq_dates="2020-08-31",states="International"]
	'hCoV-19-Denmark-DCGC-347579-2022|EPI_ISL_9501203|2022-01-26'[&decimal_date="2022.06849315068",seq_dates="2022-01-26",states="International"]
	'hCoV-19-Denmark-DCGC-372542-2022|EPI_ISL_10064190|2022-02-10'[&decimal_date="2022.1095890411",seq_dates="2022-02-10",states="International"]
	'hCoV-19-Denmark-DCGC-393921-2022|EPI_ISL_10511089|2022-02-18'[&decimal_date="2022.13150684931",seq_dates="2022-02-18",states="International"]
	'hCoV-19-Denmark-DCGC-399149-2022|EPI_ISL_10637658|2022-02-23'[&decimal_date="2022.14520547945",seq_dates="2022-02-23",states="International"]
	'hCoV-19-Denmark-DCGC-413729-2022|EPI_ISL_10892392|2022-03-04'[&decimal_date="2022.1698630137",seq_dates="2022-03-04",states="International"]
	'hCoV-19-Denmark-DCGC-444322-2022|EPI_ISL_11380967|2022-01-25'[&decimal_date="2022.06575342466",seq_dates="2022-01-25",states="International"]
	'hCoV-19-Denmark-DCGC-466239-2022|EPI_ISL_11789398|2022-03-26'[&decimal_date="2022.2301369863",seq_dates="2022-03-26",states="International"]
	'hCoV-19-Denmark-DCGC-473371-2022|EPI_ISL_11914128|2022-03-31'[&decimal_date="2022.24383561644",seq_dates="2022-03-31",states="International"]
	'hCoV-19-Denmark-DCGC-497090-2022|EPI_ISL_12318378|2022-04-22'[&decimal_date="2022.30410958904",seq_dates="2022-04-22",states="International"]
	'hCoV-19-Denmark-DCGC-497241-2022|EPI_ISL_12318528|2022-04-22'[&decimal_date="2022.30410958904",seq_dates="2022-04-22",states="International"]
	'hCoV-19-Denmark-DCGC-502814-2022|EPI_ISL_12402982|2022-04-23'[&decimal_date="2022.30684931507",seq_dates="2022-04-23",states="International"]
	'hCoV-19-Denmark-DCGC-511787-2022|EPI_ISL_12649118|2022-05-07'[&decimal_date="2022.34520547945",seq_dates="2022-05-07",states="International"]
	'hCoV-19-Denmark-DCGC-512592-2022|EPI_ISL_12701349|2022-05-08'[&decimal_date="2022.34794520548",seq_dates="2022-05-08",states="International"]
	'hCoV-19-Denmark-DCGC-521367-2022|EPI_ISL_13030197|2022-05-20'[&decimal_date="2022.38082191781",seq_dates="2022-05-20",states="International"]
	'hCoV-19-Denmark-DCGC-526292-2022|EPI_ISL_13201257|2022-06-02'[&decimal_date="2022.41643835616",seq_dates="2022-06-02",states="International"]
	'hCoV-19-Denmark-DCGC-529273-2022|EPI_ISL_13327211|2022-06-11'[&decimal_date="2022.44109589041",seq_dates="2022-06-11",states="International"]
	'hCoV-19-Denmark-DCGC-537594-2022|EPI_ISL_13518836|2022-06-24'[&decimal_date="2022.47671232877",seq_dates="2022-06-24",states="International"]
	'hCoV-19-Denmark-DCGC-544403-2022|EPI_ISL_13737323|2022-07-03'[&decimal_date="2022.50136986301",seq_dates="2022-07-03",states="International"]
	'hCoV-19-Denmark-DCGC-546358-2022|EPI_ISL_13796140|2022-07-08'[&decimal_date="2022.51506849315",seq_dates="2022-07-08",states="International"]
	'hCoV-19-Denmark-DCGC-547076-2022|EPI_ISL_13822989|2022-07-06'[&decimal_date="2022.5095890411",seq_dates="2022-07-06",states="International"]
	'hCoV-19-Denmark-DCGC-556317-2022|EPI_ISL_14197896|2022-07-06'[&decimal_date="2022.5095890411",seq_dates="2022-07-06",states="International"]
	'hCoV-19-Djibouti-NAMRU3_B859-2022|EPI_ISL_11533188|2022-02-02'[&decimal_date="2022.08767123288",seq_dates="2022-02-02",states="International"]
	'hCoV-19-Djibouti-NAMRU3_C585-2022|EPI_ISL_13719639|2022-02-15'[&decimal_date="2022.12328767123",seq_dates="2022-02-15",states="International"]
	'hCoV-19-Djibouti-NAMRU3_C833-2022|EPI_ISL_13719645|2022-04-02'[&decimal_date="2022.24931506849",seq_dates="2022-04-02",states="International"]
	'hCoV-19-Djibouti-NAMRU3_E379-2022|EPI_ISL_13719651|2022-04-27'[&decimal_date="2022.31780821918",seq_dates="2022-04-27",states="International"]
	'hCoV-19-Djibouti-NAMRU3_E632-2022|EPI_ISL_15091025|2022-05-13'[&decimal_date="2022.36164383562",seq_dates="2022-05-13",states="International"]
	'hCoV-19-Djibouti-NAMRU3_E776-2022|EPI_ISL_15091026|2022-05-10'[&decimal_date="2022.35342465753",seq_dates="2022-05-10",states="International"]
	'hCoV-19-Djibouti-NAMRU3_E914-2022|EPI_ISL_15091041|2022-05-09'[&decimal_date="2022.35068493151",seq_dates="2022-05-09",states="International"]
	'hCoV-19-Djibouti-NAMRU3_E944-2022|EPI_ISL_13719659|2022-04-30'[&decimal_date="2022.32602739726",seq_dates="2022-04-30",states="International"]
	'hCoV-19-Djibouti-NAMRU3_F211-2022|EPI_ISL_15091056|2022-06-01'[&decimal_date="2022.41369863014",seq_dates="2022-06-01",states="International"]
	'hCoV-19-Djibouti-NAMRU3_F420-2022|EPI_ISL_15091075|2022-06-07'[&decimal_date="2022.4301369863",seq_dates="2022-06-07",states="International"]
	'hCoV-19-Djibouti-NAMRU3_F796-2022|EPI_ISL_15091105|2022-06-26'[&decimal_date="2022.48219178082",seq_dates="2022-06-26",states="International"]
	'hCoV-19-Dominica-139297-2022|EPI_ISL_13091761|2022-04-23'[&decimal_date="2022.30684931507",seq_dates="2022-04-23",states="International"]
	'hCoV-19-Dominica-139298-2022|EPI_ISL_13091762|2022-05-06'[&decimal_date="2022.34246575342",seq_dates="2022-05-06",states="International"]
	'hCoV-19-Dominica-139299-2022|EPI_ISL_13091763|2022-05-07'[&decimal_date="2022.34520547945",seq_dates="2022-05-07",states="International"]
	'hCoV-19-Dominica-139300-2022|EPI_ISL_13091764|2022-05-10'[&decimal_date="2022.35342465753",seq_dates="2022-05-10",states="International"]
	'hCoV-19-DominicanRepublic-1858328-LNSPDD-2022|EPI_ISL_10398029|2022-02-16'[&decimal_date="2022.12602739726",seq_dates="2022-02-16",states="International"]
	'hCoV-19-DominicanRepublic-1892049-LNSPDD-2022|EPI_ISL_14061647|2022-04-08'[&decimal_date="2022.26575342466",seq_dates="2022-04-08",states="International"]
	'hCoV-19-DominicanRepublic-1897252-LNSPDD-2022|EPI_ISL_14061650|2022-04-23'[&decimal_date="2022.30684931507",seq_dates="2022-04-23",states="International"]
	'hCoV-19-DominicanRepublic-1898204-LNSPDD-2022|EPI_ISL_14061651|2022-04-26'[&decimal_date="2022.31506849315",seq_dates="2022-04-26",states="International"]
	'hCoV-19-DominicanRepublic-1910102-LNSPDD-2022|EPI_ISL_14061667|2022-05-18'[&decimal_date="2022.37534246575",seq_dates="2022-05-18",states="International"]
	'hCoV-19-DominicanRepublic-1918384-LNSPDD-2022|EPI_ISL_14061693|2022-05-25'[&decimal_date="2022.39452054795",seq_dates="2022-05-25",states="International"]
	'hCoV-19-DominicanRepublic-1918422-LNSPDD-2022|EPI_ISL_14061694|2022-05-25'[&decimal_date="2022.39452054795",seq_dates="2022-05-25",states="International"]
	'hCoV-19-DominicanRepublic-2009145-LNSPDD-2022|EPI_ISL_13811408|2022-06-28'[&decimal_date="2022.48767123288",seq_dates="2022-06-28",states="International"]
	'hCoV-19-DominicanRepublic-2013736-LNSPDD-2022|EPI_ISL_13811411|2022-07-01'[&decimal_date="2022.49589041096",seq_dates="2022-07-01",states="International"]
	'hCoV-19-DominicanRepublic-2018375-LNSPDD-2022|EPI_ISL_13965556|2022-07-04'[&decimal_date="2022.50410958904",seq_dates="2022-07-04",states="International"]
	'hCoV-19-DominicanRepublic-2025087-LNSPDD-2022|EPI_ISL_13998916|2022-07-09'[&decimal_date="2022.51780821918",seq_dates="2022-07-09",states="International"]
	'hCoV-19-DominicanRepublic-BWHDR002590-LNSPDD-2022|EPI_ISL_15256086|2022-06-23'[&decimal_date="2022.47397260274",seq_dates="2022-06-23",states="International"]
	'hCoV-19-Ecuador-178767-2020|EPI_ISL_940769|2020-12-31'[&decimal_date="2020.99726775956",seq_dates="2020-12-31",states="International"]
	'hCoV-19-Ecuador-EC-G-124255-2020|EPI_ISL_826829|2020-09-07'[&decimal_date="2020.68306010929",seq_dates="2020-09-07",states="International"]
	'hCoV-19-Ecuador-NIC-INSPI-417884-2022|EPI_ISL_13114028|2022-04-29'[&decimal_date="2022.32328767123",seq_dates="2022-04-29",states="International"]
	'hCoV-19-Ecuador-NIC-INSPI-84888-2022|EPI_ISL_12219343|2022-03-14'[&decimal_date="2022.19726027397",seq_dates="2022-03-14",states="International"]
	'hCoV-19-Ecuador-NIC-INSPI-91806-2022|EPI_ISL_13114018|2022-05-17'[&decimal_date="2022.37260273973",seq_dates="2022-05-17",states="International"]
	'hCoV-19-Ecuador-NIC-INSPI-93219-2022|EPI_ISL_13542661|2022-05-30'[&decimal_date="2022.40821917808",seq_dates="2022-05-30",states="International"]
	'hCoV-19-Ecuador-NIC-INSPI-93277-2022|EPI_ISL_13542667|2022-05-31'[&decimal_date="2022.41095890411",seq_dates="2022-05-31",states="International"]
	'hCoV-19-Ecuador-NIC-INSPI-94634-2022|EPI_ISL_14208974|2022-07-04'[&decimal_date="2022.50410958904",seq_dates="2022-07-04",states="International"]
	'hCoV-19-Ecuador-NIC-INSPI-94776-2022|EPI_ISL_14208991|2022-07-07'[&decimal_date="2022.51232876712",seq_dates="2022-07-07",states="International"]
	'hCoV-19-Ecuador-UEES-11588-2021|EPI_ISL_1443668|2021-03-05'[&decimal_date="2021.17260273973",seq_dates="2021-03-05",states="International"]
	'hCoV-19-Ecuador-UEES-11626-2021|EPI_ISL_1443669|2021-03-08'[&decimal_date="2021.18082191781",seq_dates="2021-03-08",states="International"]
	'hCoV-19-Ecuador-UEES-ECU422-2020|EPI_ISL_1443644|2020-09-06'[&decimal_date="2020.68032786885",seq_dates="2020-09-06",states="International"]
	'hCoV-19-Ecuador-UEES-ECU472-2020|EPI_ISL_1443648|2020-10-14'[&decimal_date="2020.78415300546",seq_dates="2020-10-14",states="International"]
	'hCoV-19-Ecuador-UEES-ECU627-2020|EPI_ISL_1443653|2020-12-09'[&decimal_date="2020.93715846995",seq_dates="2020-12-09",states="International"]
	'hCoV-19-Ecuador-UEES-ECU640-2020|EPI_ISL_1443660|2020-12-10'[&decimal_date="2020.93989071038",seq_dates="2020-12-10",states="International"]
	'hCoV-19-Ecuador-UEES-INTERLAB-6659964-2021|EPI_ISL_2405146|2021-05-27'[&decimal_date="2021.4",seq_dates="2021-05-27",states="International"]
	'hCoV-19-Ecuador-UEES-INTERLAB-6660288-2021|EPI_ISL_2405165|2021-05-27'[&decimal_date="2021.4",seq_dates="2021-05-27",states="International"]
	'hCoV-19-Ecuador-UEES-INTERLAB-6660517-2021|EPI_ISL_2405148|2021-05-27'[&decimal_date="2021.4",seq_dates="2021-05-27",states="International"]
	'hCoV-19-Ecuador-UEES-INTERLAB-UG-7515632-2022|EPI_ISL_11112158|2022-02-26'[&decimal_date="2022.15342465753",seq_dates="2022-02-26",states="International"]
	'hCoV-19-Ecuador-UEES-INTERLAB-UG-7518945-2022|EPI_ISL_11112182|2022-03-01'[&decimal_date="2022.16164383562",seq_dates="2022-03-01",states="International"]
	'hCoV-19-Ecuador-UEES-INTERLAB-UG-7520954-2022|EPI_ISL_11112180|2022-03-02'[&decimal_date="2022.16438356164",seq_dates="2022-03-02",states="International"]
	'hCoV-19-Ecuador-USFQ-110-2020|EPI_ISL_486845|2020-06-30'[&decimal_date="2020.49453551913",seq_dates="2020-06-30",states="International"]
	'hCoV-19-Ecuador-USFQ-1112-2020|EPI_ISL_486847|2020-06-30'[&decimal_date="2020.49453551913",seq_dates="2020-06-30",states="International"]
	'hCoV-19-Ecuador-USFQ-1167-2021|EPI_ISL_2086715|2021-04-21'[&decimal_date="2021.30136986301",seq_dates="2021-04-21",states="International"]
	'hCoV-19-Ecuador-USFQ-1179-2021|EPI_ISL_2086708|2021-04-20'[&decimal_date="2021.29863013699",seq_dates="2021-04-20",states="International"]
	'hCoV-19-Ecuador-USFQ-1207-UTPL062-2021|EPI_ISL_2004109|2021-04-21'[&decimal_date="2021.30136986301",seq_dates="2021-04-21",states="International"]
	'hCoV-19-Ecuador-USFQ-126-2020|EPI_ISL_491939|2020-07-03'[&decimal_date="2020.50273224044",seq_dates="2020-07-03",states="International"]
	'hCoV-19-Ecuador-USFQ-127-2020|EPI_ISL_491940|2020-07-03'[&decimal_date="2020.50273224044",seq_dates="2020-07-03",states="International"]
	'hCoV-19-Ecuador-USFQ-162-2020|EPI_ISL_516649|2020-07-14'[&decimal_date="2020.53278688525",seq_dates="2020-07-14",states="International"]
	'hCoV-19-Ecuador-USFQ-177-2020|EPI_ISL_525431|2020-08-12'[&decimal_date="2020.61202185792",seq_dates="2020-08-12",states="International"]
	'hCoV-19-Ecuador-USFQ-184-2020|EPI_ISL_525435|2020-08-14'[&decimal_date="2020.6174863388",seq_dates="2020-08-14",states="International"]
	'hCoV-19-Ecuador-USFQ-188-2020|EPI_ISL_525437|2020-08-12'[&decimal_date="2020.61202185792",seq_dates="2020-08-12",states="International"]
	'hCoV-19-Ecuador-USFQ-199-2020|EPI_ISL_527814|2020-08-20'[&decimal_date="2020.63387978142",seq_dates="2020-08-20",states="International"]
	'hCoV-19-Ecuador-USFQ-204-2020|EPI_ISL_527817|2020-08-20'[&decimal_date="2020.63387978142",seq_dates="2020-08-20",states="International"]
	'hCoV-19-Ecuador-USFQ-209-2020|EPI_ISL_539784|2020-08-19'[&decimal_date="2020.63114754098",seq_dates="2020-08-19",states="International"]
	'hCoV-19-Ecuador-USFQ-213-2020|EPI_ISL_539786|2020-08-05'[&decimal_date="2020.59289617486",seq_dates="2020-08-05",states="International"]
	'hCoV-19-Ecuador-USFQ-214-2020|EPI_ISL_539787|2020-08-05'[&decimal_date="2020.59289617486",seq_dates="2020-08-05",states="International"]
	'hCoV-19-Ecuador-USFQ-220-2020|EPI_ISL_539790|2020-08-15'[&decimal_date="2020.62021857923",seq_dates="2020-08-15",states="International"]
	'hCoV-19-Ecuador-USFQ-224-2020|EPI_ISL_539792|2020-08-15'[&decimal_date="2020.62021857923",seq_dates="2020-08-15",states="International"]
	'hCoV-19-Ecuador-USFQ-249-2020|EPI_ISL_697787|2020-09-22'[&decimal_date="2020.72404371585",seq_dates="2020-09-22",states="International"]
	'hCoV-19-Ecuador-USFQ-3327-2022|EPI_ISL_12590933|2022-04-22'[&decimal_date="2022.30410958904",seq_dates="2022-04-22",states="International"]
	'hCoV-19-Ecuador-USFQ-3342-2022|EPI_ISL_12590935|2022-04-29'[&decimal_date="2022.32328767123",seq_dates="2022-04-29",states="International"]
	'hCoV-19-Ecuador-USFQ-344-2020|EPI_ISL_697789|2020-09-02'[&decimal_date="2020.6693989071",seq_dates="2020-09-02",states="International"]
	'hCoV-19-Ecuador-USFQ-3610-2022|EPI_ISL_13351905|2022-06-01'[&decimal_date="2022.41369863014",seq_dates="2022-06-01",states="International"]
	'hCoV-19-Ecuador-USFQ-3626-2022|EPI_ISL_13351914|2022-06-09'[&decimal_date="2022.43561643836",seq_dates="2022-06-09",states="International"]
	'hCoV-19-Ecuador-USFQ-3744-2022|EPI_ISL_13727640|2022-06-29'[&decimal_date="2022.4904109589",seq_dates="2022-06-29",states="International"]
	'hCoV-19-Ecuador-USFQ-402-2020|EPI_ISL_660532|2020-10-02'[&decimal_date="2020.75136612022",seq_dates="2020-10-02",states="International"]
	'hCoV-19-Ecuador-USFQ-487-2020|EPI_ISL_660534|2020-10-05'[&decimal_date="2020.75956284153",seq_dates="2020-10-05",states="International"]
	'hCoV-19-Ecuador-USFQ-509-2020|EPI_ISL_660536|2020-10-10'[&decimal_date="2020.77322404372",seq_dates="2020-10-10",states="International"]
	'hCoV-19-Ecuador-USFQ-515-2020|EPI_ISL_660538|2020-10-10'[&decimal_date="2020.77322404372",seq_dates="2020-10-10",states="International"]
	'hCoV-19-Ecuador-USFQ-531-2020|EPI_ISL_697798|2020-11-30'[&decimal_date="2020.91256830601",seq_dates="2020-11-30",states="International"]
	'hCoV-19-Ecuador-USFQ-533-2020|EPI_ISL_697799|2020-11-30'[&decimal_date="2020.91256830601",seq_dates="2020-11-30",states="International"]
	'hCoV-19-Ecuador-USFQ-539-2020|EPI_ISL_697800|2020-11-30'[&decimal_date="2020.91256830601",seq_dates="2020-11-30",states="International"]
	'hCoV-19-Ecuador-USFQ-563-2020|EPI_ISL_824286|2020-12-28'[&decimal_date="2020.98907103825",seq_dates="2020-12-28",states="International"]
	'hCoV-19-Ecuador-USFQ-UESS-F07-2022|EPI_ISL_12508480|2022-02-03'[&decimal_date="2022.0904109589",seq_dates="2022-02-03",states="International"]
	'hCoV-19-Egypt-ARMY-280-2021|EPI_ISL_1936131|2021-05-02'[&decimal_date="2021.33150684932",seq_dates="2021-05-02",states="International"]
	'hCoV-19-Egypt-ARMY-281-2021|EPI_ISL_1936132|2021-05-02'[&decimal_date="2021.33150684932",seq_dates="2021-05-02",states="International"]
	'hCoV-19-Egypt-ARMY-282-2021|EPI_ISL_1936133|2021-05-02'[&decimal_date="2021.33150684932",seq_dates="2021-05-02",states="International"]
	'hCoV-19-Egypt-ARMY-350-2021|EPI_ISL_1936280|2021-04-04'[&decimal_date="2021.25479452055",seq_dates="2021-04-04",states="International"]
	'hCoV-19-Egypt-ARMY-351-2021|EPI_ISL_1936281|2021-04-04'[&decimal_date="2021.25479452055",seq_dates="2021-04-04",states="International"]
	'hCoV-19-Egypt-ARMY-352-2021|EPI_ISL_1936282|2021-04-04'[&decimal_date="2021.25479452055",seq_dates="2021-04-04",states="International"]
	'hCoV-19-Egypt-ARMY-353-2021|EPI_ISL_1936283|2021-04-04'[&decimal_date="2021.25479452055",seq_dates="2021-04-04",states="International"]
	'hCoV-19-Egypt-ARMY-47-2021|EPI_ISL_1936223|2021-03-27'[&decimal_date="2021.23287671233",seq_dates="2021-03-27",states="International"]
	'hCoV-19-Egypt-ARMY-48-2021|EPI_ISL_1936224|2021-03-27'[&decimal_date="2021.23287671233",seq_dates="2021-03-27",states="International"]
	'hCoV-19-Egypt-C-VSVRI-SERVAC-2020|EPI_ISL_528386|2020-08-22'[&decimal_date="2020.6393442623",seq_dates="2020-08-22",states="International"]
	'hCoV-19-Egypt-CCHE57357-A-55-2020|EPI_ISL_812828|2020-08-11'[&decimal_date="2020.60928961749",seq_dates="2020-08-11",states="International"]
	'hCoV-19-Egypt-CPHL-21797-2022|EPI_ISL_12607648|2022-01-09'[&decimal_date="2022.02191780822",seq_dates="2022-01-09",states="International"]
	'hCoV-19-Egypt-CPHL-21819-2022|EPI_ISL_12607670|2022-03-03'[&decimal_date="2022.16712328767",seq_dates="2022-03-03",states="International"]
	'hCoV-19-Egypt-CPHL-21833-2022|EPI_ISL_12607684|2022-02-23'[&decimal_date="2022.14520547945",seq_dates="2022-02-23",states="International"]
	'hCoV-19-Egypt-CPHL-21895-2022|EPI_ISL_12607745|2022-03-17'[&decimal_date="2022.20547945205",seq_dates="2022-03-17",states="International"]
	'hCoV-19-Egypt-CPHL-21913-2022|EPI_ISL_12607759|2022-03-05'[&decimal_date="2022.17260273973",seq_dates="2022-03-05",states="International"]
	'hCoV-19-Egypt-CPHL-21929-2022|EPI_ISL_12607771|2022-02-08'[&decimal_date="2022.10410958904",seq_dates="2022-02-08",states="International"]
	'hCoV-19-Egypt-CPHL-21938-2022|EPI_ISL_12607778|2022-02-08'[&decimal_date="2022.10410958904",seq_dates="2022-02-08",states="International"]
	'hCoV-19-Egypt-CPHL-21980-2022|EPI_ISL_12607812|2022-01-31'[&decimal_date="2022.08219178082",seq_dates="2022-01-31",states="International"]
	'hCoV-19-Egypt-CPHL-EGY22206-2022|EPI_ISL_15270439|2022-01-18'[&decimal_date="2022.04657534247",seq_dates="2022-01-18",states="International"]
	'hCoV-19-Egypt-CPHL-EGY22245-2022|EPI_ISL_15270473|2022-05-23'[&decimal_date="2022.38904109589",seq_dates="2022-05-23",states="International"]
	'hCoV-19-Egypt-CPHL-EGY22251-2022|EPI_ISL_15270477|2022-05-23'[&decimal_date="2022.38904109589",seq_dates="2022-05-23",states="International"]
	'hCoV-19-Egypt-CPHL-EGY22261-2022|EPI_ISL_15270487|2022-05-23'[&decimal_date="2022.38904109589",seq_dates="2022-05-23",states="International"]
	'hCoV-19-Egypt-CPHL-EGY22347-2022|EPI_ISL_15270561|2022-06-21'[&decimal_date="2022.46849315068",seq_dates="2022-06-21",states="International"]
	'hCoV-19-Egypt-CPHL-EGY22428-2022|EPI_ISL_15270632|2022-06-14'[&decimal_date="2022.44931506849",seq_dates="2022-06-14",states="International"]
	'hCoV-19-Egypt-CPHL-EGY22454-2022|EPI_ISL_15270658|2022-06-29'[&decimal_date="2022.4904109589",seq_dates="2022-06-29",states="International"]
	'hCoV-19-Egypt-CPHL-EGY22479-2022|EPI_ISL_15270679|2022-07-04'[&decimal_date="2022.50410958904",seq_dates="2022-07-04",states="International"]
	'hCoV-19-Egypt-CUNCI-HGC014-2020|EPI_ISL_468060|2020-05-02'[&decimal_date="2020.33333333333",seq_dates="2020-05-02",states="International"]
	'hCoV-19-Egypt-MASRI-013-2020|EPI_ISL_482764|2020-05-05'[&decimal_date="2020.34153005464",seq_dates="2020-05-05",states="International"]
	'hCoV-19-Egypt-NRC-6828-2020|EPI_ISL_2232307|2020-09-30'[&decimal_date="2020.74590163934",seq_dates="2020-09-30",states="International"]
	'hCoV-19-ElSalvador-INC-LNSP-185-2022|EPI_ISL_13839603|2022-04-20'[&decimal_date="2022.29863013699",seq_dates="2022-04-20",states="International"]
	'hCoV-19-ElSalvador-INC-LNSP-189-2022|EPI_ISL_13839607|2022-04-26'[&decimal_date="2022.31506849315",seq_dates="2022-04-26",states="International"]
	'hCoV-19-ElSalvador-INC-LNSP-190-2022|EPI_ISL_13839608|2022-04-29'[&decimal_date="2022.32328767123",seq_dates="2022-04-29",states="International"]
	'hCoV-19-ElSalvador-INC-LNSP-208-2022|EPI_ISL_13839627|2022-05-23'[&decimal_date="2022.38904109589",seq_dates="2022-05-23",states="International"]
	'hCoV-19-ElSalvador-INC-LNSP-218-2022|EPI_ISL_13839637|2022-05-27'[&decimal_date="2022.4",seq_dates="2022-05-27",states="International"]
	'hCoV-19-ElSalvador-INC-LNSP-224-2022|EPI_ISL_13839643|2022-05-29'[&decimal_date="2022.40547945205",seq_dates="2022-05-29",states="International"]
	'hCoV-19-ElSalvador-INC-LNSP-229-2022|EPI_ISL_13839648|2022-06-01'[&decimal_date="2022.41369863014",seq_dates="2022-06-01",states="International"]
	'hCoV-19-ElSalvador-INC-LNSP-230-2022|EPI_ISL_13839649|2022-06-01'[&decimal_date="2022.41369863014",seq_dates="2022-06-01",states="International"]
	'hCoV-19-ElSalvador-INC-LNSP-234-2022|EPI_ISL_13839653|2022-06-02'[&decimal_date="2022.41643835616",seq_dates="2022-06-02",states="International"]
	'hCoV-19-ElSalvador-INC-LNSP-246-2022|EPI_ISL_15185652|2022-07-11'[&decimal_date="2022.52328767123",seq_dates="2022-07-11",states="International"]
	'hCoV-19-ElSalvador-INC-LNSP-284-2022|EPI_ISL_15185690|2022-07-17'[&decimal_date="2022.5397260274",seq_dates="2022-07-17",states="International"]
	'hCoV-19-England-20358026204-2020|EPI_ISL_529028|2020-08-03'[&decimal_date="2020.58743169399",seq_dates="2020-08-03",states="International"]
	'hCoV-19-England-ALDP-4A4204-2020|EPI_ISL_559470|2020-06-03'[&decimal_date="2020.42076502732",seq_dates="2020-06-03",states="International"]
	'hCoV-19-England-BRBR-3A9D4EB-2022|EPI_ISL_11195013|2022-03-14'[&decimal_date="2022.19726027397",seq_dates="2022-03-14",states="International"]
	'hCoV-19-England-BRIS-133461-2020|EPI_ISL_495103|2020-05-26'[&decimal_date="2020.39890710383",seq_dates="2020-05-26",states="International"]
	'hCoV-19-England-DHSC-CYBOAR1-2022|EPI_ISL_10356676|2022-01-30'[&decimal_date="2022.07945205479",seq_dates="2022-01-30",states="International"]
	'hCoV-19-England-DHSC-CYYD1T3-2021|EPI_ISL_10390115|2021-12-31'[&decimal_date="2021.99726027397",seq_dates="2021-12-31",states="International"]
	'hCoV-19-England-HSLL-34C7624-2022|EPI_ISL_9580894|2022-01-30'[&decimal_date="2022.07945205479",seq_dates="2022-01-30",states="International"]
	'hCoV-19-England-HSLL-3BE1B5B-2022|EPI_ISL_11511858|2022-03-22'[&decimal_date="2022.21917808219",seq_dates="2022-03-22",states="International"]
	'hCoV-19-England-LIVE-A93C4-2020|EPI_ISL_526371|2020-07-20'[&decimal_date="2020.54918032787",seq_dates="2020-07-20",states="International"]
	'hCoV-19-England-LOND-1286DD9-2020|EPI_ISL_541768|2020-06-14'[&decimal_date="2020.45081967213",seq_dates="2020-06-14",states="International"]
	'hCoV-19-England-LOND-D4CD4-2020|EPI_ISL_449676|2020-04-15'[&decimal_date="2020.2868852459",seq_dates="2020-04-15",states="International"]
	'hCoV-19-England-LSPA-373D213-2022|EPI_ISL_10470889|2022-02-15'[&decimal_date="2022.12328767123",seq_dates="2022-02-15",states="International"]
	'hCoV-19-England-LSPA-37E801D-2022|EPI_ISL_10463550|2022-02-20'[&decimal_date="2022.13698630137",seq_dates="2022-02-20",states="International"]
	'hCoV-19-England-LSPA-3DFBAC8-2022|EPI_ISL_12629119|2022-05-03'[&decimal_date="2022.33424657534",seq_dates="2022-05-03",states="International"]
	'hCoV-19-England-LSPA-3E7787E-2022|EPI_ISL_13498689|2022-06-21'[&decimal_date="2022.46849315068",seq_dates="2022-06-21",states="International"]
	'hCoV-19-England-LSPA-3ED6C44-2022|EPI_ISL_14041154|2022-07-08'[&decimal_date="2022.51506849315",seq_dates="2022-07-08",states="International"]
	'hCoV-19-England-MILK-34CE1D1-2022|EPI_ISL_9620586|2022-01-30'[&decimal_date="2022.07945205479",seq_dates="2022-01-30",states="International"]
	'hCoV-19-England-MILK-39CF171-2022|EPI_ISL_11082467|2022-03-07'[&decimal_date="2022.17808219178",seq_dates="2022-03-07",states="International"]
	'hCoV-19-England-MILK-3A2BF96-2022|EPI_ISL_11123270|2022-03-10'[&decimal_date="2022.18630136986",seq_dates="2022-03-10",states="International"]
	'hCoV-19-England-MILK-3A5E4E6-2022|EPI_ISL_11185093|2022-03-12'[&decimal_date="2022.19178082192",seq_dates="2022-03-12",states="International"]
	'hCoV-19-England-MILK-3A9883F-2022|EPI_ISL_11213678|2022-03-13'[&decimal_date="2022.19452054795",seq_dates="2022-03-13",states="International"]
	'hCoV-19-England-MILK-3B6084E-2022|EPI_ISL_11391642|2022-03-19'[&decimal_date="2022.21095890411",seq_dates="2022-03-19",states="International"]
	'hCoV-19-England-MILK-3B616DA-2022|EPI_ISL_11391528|2022-03-19'[&decimal_date="2022.21095890411",seq_dates="2022-03-19",states="International"]
	'hCoV-19-England-MILK-3BCE3D4-2022|EPI_ISL_11510744|2022-03-23'[&decimal_date="2022.22191780822",seq_dates="2022-03-23",states="International"]
	'hCoV-19-England-MILK-3C14AE8-2022|EPI_ISL_11546188|2022-03-23'[&decimal_date="2022.22191780822",seq_dates="2022-03-23",states="International"]
	'hCoV-19-England-MILK-82310C-2020|EPI_ISL_557220|2020-07-17'[&decimal_date="2020.54098360656",seq_dates="2020-07-17",states="International"]
	'hCoV-19-England-MILK-859ED9-2020|EPI_ISL_557197|2020-07-17'[&decimal_date="2020.54098360656",seq_dates="2020-07-17",states="International"]
	'hCoV-19-England-NORW-EE81F-2020|EPI_ISL_493542|2020-07-05'[&decimal_date="2020.50819672131",seq_dates="2020-07-05",states="International"]
	'hCoV-19-England-PHEP-YYRWUQR-2022|EPI_ISL_11881162|2022-03-26'[&decimal_date="2022.2301369863",seq_dates="2022-03-26",states="International"]
	'hCoV-19-England-QEUH-3032206-2021|EPI_ISL_8340557|2021-12-28'[&decimal_date="2021.98904109589",seq_dates="2021-12-28",states="International"]
	'hCoV-19-England-QEUH-3D4CC68-2022|EPI_ISL_12095302|2022-04-11'[&decimal_date="2022.27397260274",seq_dates="2022-04-11",states="International"]
	'hCoV-19-England-QEUH-3D6CC71-2022|EPI_ISL_12552528|2022-04-14'[&decimal_date="2022.28219178082",seq_dates="2022-04-14",states="International"]
	'hCoV-19-England-QEUH-3E4377E-2022|EPI_ISL_13242712|2022-06-04'[&decimal_date="2022.42191780822",seq_dates="2022-06-04",states="International"]
	'hCoV-19-England-QEUH-3E70277-2022|EPI_ISL_13499350|2022-06-19'[&decimal_date="2022.46301369863",seq_dates="2022-06-19",states="International"]
	'hCoV-19-England-QEUH-3ECA44B-2022|EPI_ISL_13844054|2022-07-04'[&decimal_date="2022.50410958904",seq_dates="2022-07-04",states="International"]
	'hCoV-19-England-SHEF-CB0D4-2020|EPI_ISL_475434|2020-06-01'[&decimal_date="2020.41530054645",seq_dates="2020-06-01",states="International"]
	'hCoV-19-England-TFCI-2707AFF-2020|EPI_ISL_1476767|2020-04-04'[&decimal_date="2020.25683060109",seq_dates="2020-04-04",states="International"]
	'hCoV-19-England-TFCI-2707B47-2020|EPI_ISL_1476772|2020-04-06'[&decimal_date="2020.26229508197",seq_dates="2020-04-06",states="International"]
	'hCoV-19-EquatorialGuinea-71591-2020|EPI_ISL_1673313|2020-12-01'[&decimal_date="2020.91530054645",seq_dates="2020-12-01",states="International"]
	'hCoV-19-Estonia-16145134-2021|EPI_ISL_1470011|2021-02-17'[&decimal_date="2021.12876712329",seq_dates="2021-02-17",states="International"]
	'hCoV-19-Estonia-16771991-2022|EPI_ISL_14357663|2022-07-02'[&decimal_date="2022.49863013699",seq_dates="2022-07-02",states="International"]
	'hCoV-19-Estonia-17879786-2021|EPI_ISL_9649709|2021-12-30'[&decimal_date="2021.99452054795",seq_dates="2021-12-30",states="International"]
	'hCoV-19-Estonia-19259803-2022|EPI_ISL_9698132|2022-01-18'[&decimal_date="2022.04657534247",seq_dates="2022-01-18",states="International"]
	'hCoV-19-Estonia-19268711-2022|EPI_ISL_14357673|2022-07-01'[&decimal_date="2022.49589041096",seq_dates="2022-07-01",states="International"]
	'hCoV-19-Estonia-19309222-2022|EPI_ISL_11287443|2022-02-24'[&decimal_date="2022.14794520548",seq_dates="2022-02-24",states="International"]
	'hCoV-19-Estonia-Cov9960-2021|EPI_ISL_2642579|2021-03-10'[&decimal_date="2021.18630136986",seq_dates="2021-03-10",states="International"]
	'hCoV-19-Estonia-RC0291420-2021|EPI_ISL_9649790|2021-12-30'[&decimal_date="2021.99452054795",seq_dates="2021-12-30",states="International"]
	'hCoV-19-Estonia-RC0356481-2022|EPI_ISL_9963418|2022-01-20'[&decimal_date="2022.05205479452",seq_dates="2022-01-20",states="International"]
	'hCoV-19-Estonia-RC0420841-2022|EPI_ISL_10444838|2022-01-30'[&decimal_date="2022.07945205479",seq_dates="2022-01-30",states="International"]
	'hCoV-19-Estonia-RC0515493-2022|EPI_ISL_10799072|2022-02-12'[&decimal_date="2022.11506849315",seq_dates="2022-02-12",states="International"]
	'hCoV-19-Estonia-RC0597639-2022|EPI_ISL_11287549|2022-02-28'[&decimal_date="2022.15890410959",seq_dates="2022-02-28",states="International"]
	'hCoV-19-Estonia-RC0639669-2022|EPI_ISL_11737028|2022-03-14'[&decimal_date="2022.19726027397",seq_dates="2022-03-14",states="International"]
	'hCoV-19-Estonia-RC0647567-2022|EPI_ISL_11923232|2022-03-17'[&decimal_date="2022.20547945205",seq_dates="2022-03-17",states="International"]
	'hCoV-19-Estonia-RC0659139-2022|EPI_ISL_12446991|2022-03-24'[&decimal_date="2022.22465753425",seq_dates="2022-03-24",states="International"]
	'hCoV-19-Estonia-RC0685070-2022|EPI_ISL_12449906|2022-04-12'[&decimal_date="2022.27671232877",seq_dates="2022-04-12",states="International"]
	'hCoV-19-Estonia-RC0690932-2022|EPI_ISL_13028887|2022-04-19'[&decimal_date="2022.29589041096",seq_dates="2022-04-19",states="International"]
	'hCoV-19-Estonia-RC0698017-2022|EPI_ISL_13029531|2022-04-28'[&decimal_date="2022.32054794521",seq_dates="2022-04-28",states="International"]
	'hCoV-19-Estonia-RC0703858-2022|EPI_ISL_13133971|2022-05-13'[&decimal_date="2022.36164383562",seq_dates="2022-05-13",states="International"]
	'hCoV-19-Estonia-RC0705688-2022|EPI_ISL_13405685|2022-05-23'[&decimal_date="2022.38904109589",seq_dates="2022-05-23",states="International"]
	'hCoV-19-Estonia-RC0705800-2022|EPI_ISL_13405710|2022-05-23'[&decimal_date="2022.38904109589",seq_dates="2022-05-23",states="International"]
	'hCoV-19-Estonia-RC0707384-2022|EPI_ISL_13805367|2022-06-03'[&decimal_date="2022.41917808219",seq_dates="2022-06-03",states="International"]
	'hCoV-19-Estonia-RC0707722-2022|EPI_ISL_13805417|2022-06-06'[&decimal_date="2022.42739726027",seq_dates="2022-06-06",states="International"]
	'hCoV-19-Estonia-RC0708577-2022|EPI_ISL_13827037|2022-06-09'[&decimal_date="2022.43561643836",seq_dates="2022-06-09",states="International"]
	'hCoV-19-Estonia-RC0710392-2022|EPI_ISL_14357868|2022-07-13'[&decimal_date="2022.52876712329",seq_dates="2022-07-13",states="International"]
	'hCoV-19-Eswatini-N38269-2022|EPI_ISL_12954393|2022-01-28'[&decimal_date="2022.07397260274",seq_dates="2022-01-28",states="International"]
	'hCoV-19-Eswatini-N40302-2022|EPI_ISL_12954428|2022-01-13'[&decimal_date="2022.03287671233",seq_dates="2022-01-13",states="International"]
	'hCoV-19-Eswatini-N40311-2022|EPI_ISL_12954414|2022-03-01'[&decimal_date="2022.16164383562",seq_dates="2022-03-01",states="International"]
	'hCoV-19-Eswatini-N40320-2022|EPI_ISL_12954418|2022-02-04'[&decimal_date="2022.09315068493",seq_dates="2022-02-04",states="International"]
	'hCoV-19-Eswatini-N40332-2021|EPI_ISL_12954322|2021-12-30'[&decimal_date="2021.99452054795",seq_dates="2021-12-30",states="International"]
	'hCoV-19-Eswatini-N40356-2022|EPI_ISL_12954149|2022-01-17'[&decimal_date="2022.04383561644",seq_dates="2022-01-17",states="International"]
	'hCoV-19-Eswatini-N40368-2022|EPI_ISL_12954150|2022-02-03'[&decimal_date="2022.0904109589",seq_dates="2022-02-03",states="International"]
	'hCoV-19-Eswatini-N40400-2022|EPI_ISL_12954154|2022-04-13'[&decimal_date="2022.27945205479",seq_dates="2022-04-13",states="International"]
	'hCoV-19-Eswatini-N40416-2022|EPI_ISL_12954364|2022-04-20'[&decimal_date="2022.29863013699",seq_dates="2022-04-20",states="International"]
	'hCoV-19-Eswatini-N40421-2022|EPI_ISL_12954361|2022-03-28'[&decimal_date="2022.23561643836",seq_dates="2022-03-28",states="International"]
	'hCoV-19-Eswatini-N40423-2022|EPI_ISL_12954387|2022-02-16'[&decimal_date="2022.12602739726",seq_dates="2022-02-16",states="International"]
	'hCoV-19-Eswatini-N40452-2022|EPI_ISL_12954159|2022-04-12'[&decimal_date="2022.27671232877",seq_dates="2022-04-12",states="International"]
	'hCoV-19-Eswatini-N40473-2022|EPI_ISL_12954388|2022-03-30'[&decimal_date="2022.24109589041",seq_dates="2022-03-30",states="International"]
	'hCoV-19-Ethiopia-CERI-KRISP-K025764-2021|EPI_ISL_5425633|2021-07-15'[&decimal_date="2021.53424657534",seq_dates="2021-07-15",states="International"]
	'hCoV-19-Ethiopia-ILRI_COVM02929-2022|EPI_ISL_11295037|2022-02-04'[&decimal_date="2022.09315068493",seq_dates="2022-02-04",states="International"]
	'hCoV-19-Finland-1-2020|EPI_ISL_407079|2020-01-29'[&decimal_date="2020.07650273224",seq_dates="2020-01-29",states="International"]
	'hCoV-19-Finland-17A54S4-2020|EPI_ISL_481579|2020-04-17'[&decimal_date="2020.29234972678",seq_dates="2020-04-17",states="International"]
	'hCoV-19-Finland-P-2874-2022|EPI_ISL_15972613|2022-02-14'[&decimal_date="2022.12054794521",seq_dates="2022-02-14",states="International"]
	'hCoV-19-Finland-P-5792-2022|EPI_ISL_16031562|2022-05-06'[&decimal_date="2022.34246575342",seq_dates="2022-05-06",states="International"]
	'hCoV-19-Finland-P-877-2022|EPI_ISL_12323093|2022-01-15'[&decimal_date="2022.03835616438",seq_dates="2022-01-15",states="International"]
	'hCoV-19-Finland-R-1019-2022|EPI_ISL_12372955|2022-01-18'[&decimal_date="2022.04657534247",seq_dates="2022-01-18",states="International"]
	'hCoV-19-Finland-R-3662-2022|EPI_ISL_15975141|2022-03-10'[&decimal_date="2022.18630136986",seq_dates="2022-03-10",states="International"]
	'hCoV-19-Finland-THL-202205756-2022|EPI_ISL_10148396|2022-01-24'[&decimal_date="2022.06301369863",seq_dates="2022-01-24",states="International"]
	'hCoV-19-Finland-THL-202206810-2022|EPI_ISL_11025321|2022-02-14'[&decimal_date="2022.12054794521",seq_dates="2022-02-14",states="International"]
	'hCoV-19-Finland-THL-202208568-2022|EPI_ISL_11815234|2022-03-12'[&decimal_date="2022.19178082192",seq_dates="2022-03-12",states="International"]
	'hCoV-19-Finland-THL-202208668-2022|EPI_ISL_11815183|2022-03-15'[&decimal_date="2022.2",seq_dates="2022-03-15",states="International"]
	'hCoV-19-Finland-THL-202209606-2022|EPI_ISL_12631368|2022-02-10'[&decimal_date="2022.1095890411",seq_dates="2022-02-10",states="International"]
	'hCoV-19-Finland-THL-202212172-2022|EPI_ISL_12635452|2022-04-06'[&decimal_date="2022.2602739726",seq_dates="2022-04-06",states="International"]
	'hCoV-19-Finland-THL-202212661-2022|EPI_ISL_12916670|2022-04-19'[&decimal_date="2022.29589041096",seq_dates="2022-04-19",states="International"]
	'hCoV-19-Finland-THL-202214380-2022|EPI_ISL_13538971|2022-06-03'[&decimal_date="2022.41917808219",seq_dates="2022-06-03",states="International"]
	'hCoV-19-Finland-THL-202214428-2022|EPI_ISL_13539009|2022-06-01'[&decimal_date="2022.41369863014",seq_dates="2022-06-01",states="International"]
	'hCoV-19-Finland-THL-202214675-2022|EPI_ISL_13692698|2022-06-07'[&decimal_date="2022.4301369863",seq_dates="2022-06-07",states="International"]
	'hCoV-19-Finland-THL-202215760-2022|EPI_ISL_14298013|2022-07-06'[&decimal_date="2022.5095890411",seq_dates="2022-07-06",states="International"]
	'hCoV-19-Finland-THL-202215884-2022|EPI_ISL_14298122|2022-07-05'[&decimal_date="2022.50684931507",seq_dates="2022-07-05",states="International"]
	'hCoV-19-Finland-VI-5298-2022|EPI_ISL_16033426|2022-04-29'[&decimal_date="2022.32328767123",seq_dates="2022-04-29",states="International"]
	'hCoV-19-Finland-VI-6507-2022|EPI_ISL_16044526|2022-05-31'[&decimal_date="2022.41095890411",seq_dates="2022-05-31",states="International"]
	'hCoV-19-Finland-VI-6516-2022|EPI_ISL_16044533|2022-05-30'[&decimal_date="2022.40821917808",seq_dates="2022-05-30",states="International"]
	'hCoV-19-Finland-VI-7260-2022|EPI_ISL_14302839|2022-07-07'[&decimal_date="2022.51232876712",seq_dates="2022-07-07",states="International"]
	'hCoV-19-France-ARA-GENBIO-14291871420-2022|EPI_ISL_13740386|2022-07-06'[&decimal_date="2022.5095890411",seq_dates="2022-07-06",states="International"]
	'hCoV-19-France-ARA-GENBIO-14291891328-2022|EPI_ISL_13875765|2022-07-08'[&decimal_date="2022.51506849315",seq_dates="2022-07-08",states="International"]
	'hCoV-19-France-ARA-GENBIO-14291921500-2022|EPI_ISL_13876026|2022-07-11'[&decimal_date="2022.52328767123",seq_dates="2022-07-11",states="International"]
	'hCoV-19-France-ARA-GENBIO-14291921576-2022|EPI_ISL_13875969|2022-07-11'[&decimal_date="2022.52328767123",seq_dates="2022-07-11",states="International"]
	'hCoV-19-France-ARA-HMN-22062140309-2022|EPI_ISL_13480902|2022-06-07'[&decimal_date="2022.4301369863",seq_dates="2022-06-07",states="International"]
	'hCoV-19-France-ARA-SC002-2020|EPI_ISL_629082|2020-02-28'[&decimal_date="2020.15846994536",seq_dates="2020-02-28",states="International"]
	'hCoV-19-France-ARA-SC003-2020|EPI_ISL_629083|2020-02-29'[&decimal_date="2020.16120218579",seq_dates="2020-02-29",states="International"]
	'hCoV-19-France-ARA-SC004-2020|EPI_ISL_629084|2020-02-19'[&decimal_date="2020.13387978142",seq_dates="2020-02-19",states="International"]
	'hCoV-19-France-BFC-LBZCentre-DP2205160090-2022|EPI_ISL_13842594|2022-05-16'[&decimal_date="2022.3698630137",seq_dates="2022-05-16",states="International"]
	'hCoV-19-France-BRE-LBZCentre-CH2205300072-2022|EPI_ISL_15141659|2022-05-30'[&decimal_date="2022.40821917808",seq_dates="2022-05-30",states="International"]
	'hCoV-19-France-CVL-HMN-22052160128-2022|EPI_ISL_13069560|2022-05-09'[&decimal_date="2022.35068493151",seq_dates="2022-05-09",states="International"]
	'hCoV-19-France-GES-LBZCentre-ET220607041-2022|EPI_ISL_15269010|2022-06-07'[&decimal_date="2022.4301369863",seq_dates="2022-06-07",states="International"]
	'hCoV-19-France-HDF-IPP32479-2022|EPI_ISL_12740703|2022-04-25'[&decimal_date="2022.31232876712",seq_dates="2022-04-25",states="International"]
	'hCoV-19-France-HDF-LBZCentre-D2207040153-2022|EPI_ISL_14541023|2022-07-04'[&decimal_date="2022.50410958904",seq_dates="2022-07-04",states="International"]
	'hCoV-19-France-HDF-LBZCentre-D2207040164-2022|EPI_ISL_14541082|2022-07-04'[&decimal_date="2022.50410958904",seq_dates="2022-07-04",states="International"]
	'hCoV-19-France-HDF-LBZCentre-W2111150078-2021|EPI_ISL_13304943|2021-11-15'[&decimal_date="2021.87123287671",seq_dates="2021-11-15",states="International"]
	'hCoV-19-France-HDF-biopath-7737137377-2022|EPI_ISL_11222499|2022-02-24'[&decimal_date="2022.14794520548",seq_dates="2022-02-24",states="International"]
	'hCoV-19-France-IDF-HB-112006104461-2020|EPI_ISL_833195|2020-06-28'[&decimal_date="2020.48907103825",seq_dates="2020-06-28",states="International"]
	'hCoV-19-France-IDF-HB-112007034159-2020|EPI_ISL_833197|2020-07-09'[&decimal_date="2020.51912568306",seq_dates="2020-07-09",states="International"]
	'hCoV-19-France-IDF-HB-112019210475-2020|EPI_ISL_833199|2020-07-10'[&decimal_date="2020.5218579235",seq_dates="2020-07-10",states="International"]
	'hCoV-19-France-IDF-LBZCentre-B2111150355-2021|EPI_ISL_13304956|2021-11-15'[&decimal_date="2021.87123287671",seq_dates="2021-11-15",states="International"]
	'hCoV-19-France-IDF-LBZCentre-C1111550259-2021|EPI_ISL_13304932|2021-11-15'[&decimal_date="2021.87123287671",seq_dates="2021-11-15",states="International"]
	'hCoV-19-France-IDF-LBZCentre-C11115k0220-2021|EPI_ISL_13304880|2021-11-15'[&decimal_date="2021.87123287671",seq_dates="2021-11-15",states="International"]
	'hCoV-19-France-IDF-LBZCentre-CI2111150154-2021|EPI_ISL_13304890|2021-11-15'[&decimal_date="2021.87123287671",seq_dates="2021-11-15",states="International"]
	'hCoV-19-France-IDF-LBZCentre-YG2111150117-2021|EPI_ISL_13304947|2021-11-15'[&decimal_date="2021.87123287671",seq_dates="2021-11-15",states="International"]
	'hCoV-19-France-IDF-LBZCentre-YY2111150076-2021|EPI_ISL_13304914|2021-11-15'[&decimal_date="2021.87123287671",seq_dates="2021-11-15",states="International"]
	'hCoV-19-France-IDF_HB_112006104461-2020|EPI_ISL_940539|2020-06-28'[&decimal_date="2020.48907103825",seq_dates="2020-06-28",states="International"]
	'hCoV-19-France-IDF_HB_112007034159-2020|EPI_ISL_940540|2020-07-09'[&decimal_date="2020.51912568306",seq_dates="2020-07-09",states="International"]
	'hCoV-19-France-IDF_HB_112007036779-2020|EPI_ISL_940549|2020-07-10'[&decimal_date="2020.5218579235",seq_dates="2020-07-10",states="International"]
	'hCoV-19-France-NAQ-CERBAHC-04156224-2022|EPI_ISL_12220258|2022-04-11'[&decimal_date="2022.27397260274",seq_dates="2022-04-11",states="International"]
	'hCoV-19-France-NAQ-GENBIO-A02GN3580051-2021|EPI_ISL_12268223|2021-12-28'[&decimal_date="2021.98904109589",seq_dates="2021-12-28",states="International"]
	'hCoV-19-France-NAQ-GENBIO-Y01GN1710352-2022|EPI_ISL_13514970|2022-06-20'[&decimal_date="2022.46575342466",seq_dates="2022-06-20",states="International"]
	'hCoV-19-France-NAQ-GENBIO-Y05GN3550578-2021|EPI_ISL_12267599|2021-12-21'[&decimal_date="2021.9698630137",seq_dates="2021-12-21",states="International"]
	'hCoV-19-France-NAQ-HCL022021457501-2022|EPI_ISL_9796957|2022-01-31'[&decimal_date="2022.08219178082",seq_dates="2022-01-31",states="International"]
	'hCoV-19-France-NAQ-HCL722001032801-2022|EPI_ISL_11242836|2022-02-28'[&decimal_date="2022.15890410959",seq_dates="2022-02-28",states="International"]
	'hCoV-19-France-NAQ-SC575-2020|EPI_ISL_645216|2020-03-04'[&decimal_date="2020.17213114754",seq_dates="2020-03-04",states="International"]
	'hCoV-19-France-NOR-HMN-22022040187-2022|EPI_ISL_10220061|2022-01-31'[&decimal_date="2022.08219178082",seq_dates="2022-01-31",states="International"]
	'hCoV-19-France-OCC-GENBIO-C33GN1580029-2022|EPI_ISL_13330239|2022-06-07'[&decimal_date="2022.4301369863",seq_dates="2022-06-07",states="International"]
	'hCoV-19-France-OCC-GENBIO-F12000804130-2022|EPI_ISL_12079056|2022-03-21'[&decimal_date="2022.21643835616",seq_dates="2022-03-21",states="International"]
	'hCoV-19-France-OCC-GENBIO-U21CV0800178-2022|EPI_ISL_12119166|2022-03-21'[&decimal_date="2022.21643835616",seq_dates="2022-03-21",states="International"]
	'hCoV-19-France-OCC-GENBIO-X96GN1010181-2022|EPI_ISL_12250621|2022-04-11'[&decimal_date="2022.27397260274",seq_dates="2022-04-11",states="International"]
	'hCoV-19-France-PAC-GENBIO-P37GN0580111-2022|EPI_ISL_12120664|2022-02-27'[&decimal_date="2022.15616438356",seq_dates="2022-02-27",states="International"]
	'hCoV-19-France-PAC-IHU-0553-2020|EPI_ISL_569590|2020-04-08'[&decimal_date="2020.26775956284",seq_dates="2020-04-08",states="International"]
	'hCoV-19-France-PAC-IHU-078288_Nova1-2022|EPI_ISL_13084872|2022-04-11'[&decimal_date="2022.27397260274",seq_dates="2022-04-11",states="International"]
	'hCoV-19-France-PAC-IHU-56598-2021|EPI_ISL_9184187|2021-12-27'[&decimal_date="2021.98630136986",seq_dates="2021-12-27",states="International"]
	'hCoV-19-France-PAC-cerba-22T0796364-2022|EPI_ISL_13177560|2022-05-23'[&decimal_date="2022.38904109589",seq_dates="2022-05-23",states="International"]
	'hCoV-19-France-PDL-HMN-22052110709-2022|EPI_ISL_13387467|2022-03-21'[&decimal_date="2022.21643835616",seq_dates="2022-03-21",states="International"]
	'hCoV-19-France-PDL-LBZCentre-F2207110058-2022|EPI_ISL_14710612|2022-07-11'[&decimal_date="2022.52328767123",seq_dates="2022-07-11",states="International"]
	'hCoV-19-Gabon-CERMEL-S0814-2020|EPI_ISL_2156822|2020-07-25'[&decimal_date="2020.56284153005",seq_dates="2020-07-25",states="International"]
	'hCoV-19-Gabon-CERMEL-Z0493-2021|EPI_ISL_2036274|2021-03-16'[&decimal_date="2021.20273972603",seq_dates="2021-03-16",states="International"]
	'hCoV-19-Gambia-GC19-3373-2020|EPI_ISL_561064|2020-07-27'[&decimal_date="2020.56830601093",seq_dates="2020-07-27",states="International"]
	'hCoV-19-Gambia-NPHL-1230-2020|EPI_ISL_561218|2020-06-30'[&decimal_date="2020.49453551913",seq_dates="2020-06-30",states="International"]
	'hCoV-19-Gambia-NPHL-1248-2020|EPI_ISL_561222|2020-07-01'[&decimal_date="2020.49726775956",seq_dates="2020-07-01",states="International"]
	'hCoV-19-Gambia-NPHL-1446-2020|EPI_ISL_561230|2020-07-04'[&decimal_date="2020.50546448087",seq_dates="2020-07-04",states="International"]
	'hCoV-19-Gambia-S-375-2020|EPI_ISL_811032|2020-09-07'[&decimal_date="2020.68306010929",seq_dates="2020-09-07",states="International"]
	'hCoV-19-Gambia-S-384-2020|EPI_ISL_811033|2020-09-09'[&decimal_date="2020.68852459016",seq_dates="2020-09-09",states="International"]
	'hCoV-19-Gambia-S-418-2020|EPI_ISL_811034|2020-09-22'[&decimal_date="2020.72404371585",seq_dates="2020-09-22",states="International"]
	'hCoV-19-Georgia-Tb-sNGS2461-2021|EPI_ISL_8541135|2021-12-28'[&decimal_date="2021.98904109589",seq_dates="2021-12-28",states="International"]
	'hCoV-19-Georgia-Tb-sNGS2464-2021|EPI_ISL_8541137|2021-12-28'[&decimal_date="2021.98904109589",seq_dates="2021-12-28",states="International"]
	'hCoV-19-Georgia-Tb-sNGS2465-2021|EPI_ISL_8541138|2021-12-28'[&decimal_date="2021.98904109589",seq_dates="2021-12-28",states="International"]
	'hCoV-19-Georgia-Tb-sNGS4110-2022|EPI_ISL_9856247|2022-01-31'[&decimal_date="2022.08219178082",seq_dates="2022-01-31",states="International"]
	'hCoV-19-Georgia-Tb-sNGS4114-2022|EPI_ISL_9856251|2022-01-31'[&decimal_date="2022.08219178082",seq_dates="2022-01-31",states="International"]
	'hCoV-19-Georgia-Tb-sNGS4130-2022|EPI_ISL_9611233|2022-01-31'[&decimal_date="2022.08219178082",seq_dates="2022-01-31",states="International"]
	'hCoV-19-Georgia-Tb-sNGS4191-2022|EPI_ISL_9879822|2022-02-02'[&decimal_date="2022.08767123288",seq_dates="2022-02-02",states="International"]
	'hCoV-19-Georgia-Tb-sNGS4568-2022|EPI_ISL_10399660|2022-02-16'[&decimal_date="2022.12602739726",seq_dates="2022-02-16",states="International"]
	'hCoV-19-Georgia-Tb-sNGS4695-2022|EPI_ISL_11029737|2022-02-11'[&decimal_date="2022.11232876712",seq_dates="2022-02-11",states="International"]
	'hCoV-19-Georgia-Tb-sNGS4927-2022|EPI_ISL_11269139|2022-03-09'[&decimal_date="2022.18356164384",seq_dates="2022-03-09",states="International"]
	'hCoV-19-Georgia-Tb-sNGS4946-2022|EPI_ISL_12611357|2022-03-16'[&decimal_date="2022.20273972603",seq_dates="2022-03-16",states="International"]
	'hCoV-19-Georgia-Tb-sNGS4952-2022|EPI_ISL_12611360|2022-03-16'[&decimal_date="2022.20273972603",seq_dates="2022-03-16",states="International"]
	'hCoV-19-Georgia-Tb-sNGS5082-2022|EPI_ISL_13300298|2022-04-20'[&decimal_date="2022.29863013699",seq_dates="2022-04-20",states="International"]
	'hCoV-19-Georgia-Tb-sNGS5094-2022|EPI_ISL_13300309|2022-04-27'[&decimal_date="2022.31780821918",seq_dates="2022-04-27",states="International"]
	'hCoV-19-Georgia-Tb-sNGS5105-2022|EPI_ISL_13302869|2022-04-13'[&decimal_date="2022.27945205479",seq_dates="2022-04-13",states="International"]
	'hCoV-19-Georgia-Tb-sNGS5138-2022|EPI_ISL_13302891|2022-05-20'[&decimal_date="2022.38082191781",seq_dates="2022-05-20",states="International"]
	'hCoV-19-Georgia-Tb-sNGS5197-2022|EPI_ISL_13480518|2022-05-17'[&decimal_date="2022.37260273973",seq_dates="2022-05-17",states="International"]
	'hCoV-19-Georgia-Tb-sNGS5214-2022|EPI_ISL_13480535|2022-05-18'[&decimal_date="2022.37534246575",seq_dates="2022-05-18",states="International"]
	'hCoV-19-Georgia-Tb-sNGS5237-2022|EPI_ISL_13884648|2022-06-14'[&decimal_date="2022.44931506849",seq_dates="2022-06-14",states="International"]
	'hCoV-19-Georgia-Tb-sNGS5257-2022|EPI_ISL_13884652|2022-06-18'[&decimal_date="2022.4602739726",seq_dates="2022-06-18",states="International"]
	'hCoV-19-Georgia-Tb-sNGS5273-2022|EPI_ISL_13884654|2022-06-22'[&decimal_date="2022.47123287671",seq_dates="2022-06-22",states="International"]
	'hCoV-19-Georgia-Tb-sNGS6471-2022|EPI_ISL_16200682|2022-07-04'[&decimal_date="2022.50410958904",seq_dates="2022-07-04",states="International"]
	'hCoV-19-Germany-BB-ChVir-W1061-7256-2020|EPI_ISL_753845|2020-03-30'[&decimal_date="2020.24316939891",seq_dates="2020-03-30",states="International"]
	'hCoV-19-Germany-BB-RKI-I-517037-2022|EPI_ISL_9747927|2022-01-24'[&decimal_date="2022.06301369863",seq_dates="2022-01-24",states="International"]
	'hCoV-19-Germany-BE-ChVir-3190-a-4383-2020|EPI_ISL_806539|2020-04-02'[&decimal_date="2020.25136612022",seq_dates="2020-04-02",states="International"]
	'hCoV-19-Germany-BE-ChVir-D671-8-2020|EPI_ISL_516636|2020-03-07'[&decimal_date="2020.18032786885",seq_dates="2020-03-07",states="International"]
	'hCoV-19-Germany-BE-ChVir-D710-10-2020|EPI_ISL_516638|2020-03-07'[&decimal_date="2020.18032786885",seq_dates="2020-03-07",states="International"]
	'hCoV-19-Germany-BE-ChVir1685-2020|EPI_ISL_729479|2020-03-02'[&decimal_date="2020.16666666667",seq_dates="2020-03-02",states="International"]
	'hCoV-19-Germany-BE-RKI-I-507849-2022|EPI_ISL_9725308|2022-01-27'[&decimal_date="2022.07123287671",seq_dates="2022-01-27",states="International"]
	'hCoV-19-Germany-BW-RKI-I-423107-2021|EPI_ISL_8669342|2021-12-26'[&decimal_date="2021.98356164384",seq_dates="2021-12-26",states="International"]
	'hCoV-19-Germany-BW-RKI-I-615647-2022|EPI_ISL_11456830|2022-02-17'[&decimal_date="2022.12876712329",seq_dates="2022-02-17",states="International"]
	'hCoV-19-Germany-BW-RKI-I-841991-2022|EPI_ISL_13235708|2022-05-27'[&decimal_date="2022.4",seq_dates="2022-05-27",states="International"]
	'hCoV-19-Germany-BW-UT-018-2020|EPI_ISL_508696|2020-05-20'[&decimal_date="2020.3825136612",seq_dates="2020-05-20",states="International"]
	'hCoV-19-Germany-BY-ChVir-1017-2020|EPI_ISL_450209|2020-01-30'[&decimal_date="2020.07923497268",seq_dates="2020-01-30",states="International"]
	'hCoV-19-Germany-BY-ChVir-1020-2020|EPI_ISL_450200|2020-01-28'[&decimal_date="2020.0737704918",seq_dates="2020-01-28",states="International"]
	'hCoV-19-Germany-BY-ChVir-929-2-2020|EPI_ISL_450198|2020-01-28'[&decimal_date="2020.0737704918",seq_dates="2020-01-28",states="International"]
	'hCoV-19-Germany-BY-ChVir-929-2020|EPI_ISL_406862|2020-01-28'[&decimal_date="2020.0737704918",seq_dates="2020-01-28",states="International"]
	'hCoV-19-Germany-BY-RKI-I-101236-2021|EPI_ISL_1846776|2021-03-12'[&decimal_date="2021.19178082192",seq_dates="2021-03-12",states="International"]
	'hCoV-19-Germany-BY-RKI-I-434818-2021|EPI_ISL_8683758|2021-12-30'[&decimal_date="2021.99452054795",seq_dates="2021-12-30",states="International"]
	'hCoV-19-Germany-BY-RKI-I-453774-2021|EPI_ISL_9108393|2021-12-30'[&decimal_date="2021.99452054795",seq_dates="2021-12-30",states="International"]
	'hCoV-19-Germany-BY-RKI-I-500462-2022|EPI_ISL_9715744|2022-01-24'[&decimal_date="2022.06301369863",seq_dates="2022-01-24",states="International"]
	'hCoV-19-Germany-BY-RKI-I-592085-2022|EPI_ISL_17325517|2022-02-26'[&decimal_date="2022.15342465753",seq_dates="2022-02-26",states="International"]
	'hCoV-19-Germany-BY-RKI-I-594731-2022|EPI_ISL_10912374|2022-02-23'[&decimal_date="2022.14520547945",seq_dates="2022-02-23",states="International"]
	'hCoV-19-Germany-BY-RKI-I-629645-2022|EPI_ISL_11473228|2022-03-08'[&decimal_date="2022.18082191781",seq_dates="2022-03-08",states="International"]
	'hCoV-19-Germany-HB-RKI-I-021251-2021|EPI_ISL_1151415|2021-02-05'[&decimal_date="2021.09589041096",seq_dates="2021-02-05",states="International"]
	'hCoV-19-Germany-HH-RKI-I-769248-2022|EPI_ISL_12523428|2022-04-22'[&decimal_date="2022.30410958904",seq_dates="2022-04-22",states="International"]
	'hCoV-19-Germany-HH-RKI-I-774535-2022|EPI_ISL_12527929|2022-04-15'[&decimal_date="2022.28493150685",seq_dates="2022-04-15",states="International"]
	'hCoV-19-Germany-HH-RKI-I-909181-2022|EPI_ISL_13942146|2022-06-30'[&decimal_date="2022.49315068493",seq_dates="2022-06-30",states="International"]
	'hCoV-19-Germany-HH-hpi-p1916-2020|EPI_ISL_776247|2020-03-25'[&decimal_date="2020.22950819672",seq_dates="2020-03-25",states="International"]
	'hCoV-19-Germany-NI-RKI-I-882114-2022|EPI_ISL_14364477|2022-06-13'[&decimal_date="2022.44657534247",seq_dates="2022-06-13",states="International"]
	'hCoV-19-Germany-NI-RKI-I-882686-2022|EPI_ISL_13912487|2022-06-12'[&decimal_date="2022.44383561644",seq_dates="2022-06-12",states="International"]
	'hCoV-19-Germany-NW-RKI-I-072591-2021|EPI_ISL_1639379|2021-03-27'[&decimal_date="2021.23287671233",seq_dates="2021-03-27",states="International"]
	'hCoV-19-Germany-NW-RKI-I-426003-2021|EPI_ISL_8674500|2021-11-27'[&decimal_date="2021.90410958904",seq_dates="2021-11-27",states="International"]
	'hCoV-19-Germany-RP-RKI-I-765214-2022|EPI_ISL_12519416|2022-04-23'[&decimal_date="2022.30684931507",seq_dates="2022-04-23",states="International"]
	'hCoV-19-Germany-RP-RKI-I-940980-2022|EPI_ISL_14417973|2022-07-07'[&decimal_date="2022.51232876712",seq_dates="2022-07-07",states="International"]
	'hCoV-19-Germany-SH-RKI-I-614426-2022|EPI_ISL_11455176|2022-03-03'[&decimal_date="2022.16712328767",seq_dates="2022-03-03",states="International"]
	'hCoV-19-Germany-SH-RKI-I-822523-2022|EPI_ISL_13000175|2022-05-16'[&decimal_date="2022.3698630137",seq_dates="2022-05-16",states="International"]
	'hCoV-19-Germany-SH-RKI-I-828506-2022|EPI_ISL_13009719|2022-05-09'[&decimal_date="2022.35068493151",seq_dates="2022-05-09",states="International"]
	'hCoV-19-Germany-SL-SU-114-2020|EPI_ISL_2447962|2020-11-02'[&decimal_date="2020.83606557377",seq_dates="2020-11-02",states="International"]
	'hCoV-19-Germany-SL-SU-20506871-2022|EPI_ISL_11626572|2022-03-14'[&decimal_date="2022.19726027397",seq_dates="2022-03-14",states="International"]
	'hCoV-19-Germany-SL-SU-30026099-2021|EPI_ISL_1367048|2021-02-26'[&decimal_date="2021.15342465753",seq_dates="2021-02-26",states="International"]
	'hCoV-19-Germany-ST-MD10255-2022|EPI_ISL_14463363|2022-07-03'[&decimal_date="2022.50136986301",seq_dates="2022-07-03",states="International"]
	'hCoV-19-Germany-TH-IIMK-CaSe-7-2020|EPI_ISL_728298|2020-05-19'[&decimal_date="2020.37978142077",seq_dates="2020-05-19",states="International"]
	'hCoV-19-Germany-TH-RKI-I-013792-2021|EPI_ISL_1143928|2021-01-26'[&decimal_date="2021.06849315068",seq_dates="2021-01-26",states="International"]
	'hCoV-19-Germany-un-BavPat1-2020_P4-2020|EPI_ISL_3838266|2020-01-28'[&decimal_date="2020.0737704918",seq_dates="2020-01-28",states="International"]
	'hCoV-19-Germany-un-RKI-I-040939-2021|EPI_ISL_1287300|2021-03-01'[&decimal_date="2021.16164383562",seq_dates="2021-03-01",states="International"]
	'hCoV-19-Germany-un-RKI-I-040952-2021|EPI_ISL_1287313|2021-03-01'[&decimal_date="2021.16164383562",seq_dates="2021-03-01",states="International"]
	'hCoV-19-Ghana-FS-20-2101-2020|EPI_ISL_4602076|2020-11-11'[&decimal_date="2020.8606557377",seq_dates="2020-11-11",states="International"]
	'hCoV-19-Ghana-FS-21-0759-2021|EPI_ISL_4602093|2021-05-07'[&decimal_date="2021.34520547945",seq_dates="2021-05-07",states="International"]
	'hCoV-19-Ghana-FS-21-630-2021|EPI_ISL_2535799|2021-04-09'[&decimal_date="2021.26849315068",seq_dates="2021-04-09",states="International"]
	'hCoV-19-Ghana-NMIMR-NTRA-13166-2020|EPI_ISL_1018089|2020-12-10'[&decimal_date="2020.93989071038",seq_dates="2020-12-10",states="International"]
	'hCoV-19-Ghana-NMIMR-TRA-21-8695-2021|EPI_ISL_2361907|2021-03-07'[&decimal_date="2021.17808219178",seq_dates="2021-03-07",states="International"]
	'hCoV-19-Ghana-UHAS-AW115-2022|EPI_ISL_15887129|2022-07-01'[&decimal_date="2022.49589041096",seq_dates="2022-07-01",states="International"]
	'hCoV-19-Ghana-WACCBIP-GS2938-2022|EPI_ISL_13392289|2022-05-24'[&decimal_date="2022.39178082192",seq_dates="2022-05-24",states="International"]
	'hCoV-19-Ghana-WACCBIP-GS2988-2022|EPI_ISL_13392339|2022-04-02'[&decimal_date="2022.24931506849",seq_dates="2022-04-02",states="International"]
	'hCoV-19-Ghana-WACCBIP-GS3075-2022|EPI_ISL_15014118|2022-05-31'[&decimal_date="2022.41095890411",seq_dates="2022-05-31",states="International"]
	'hCoV-19-Ghana-WACCBIP-GS3117-2022|EPI_ISL_13833375|2022-06-15'[&decimal_date="2022.45205479452",seq_dates="2022-06-15",states="International"]
	'hCoV-19-Ghana-WACCBIP-GS3359-2022|EPI_ISL_15187072|2022-01-25'[&decimal_date="2022.06575342466",seq_dates="2022-01-25",states="International"]
	'hCoV-19-Ghana-WACCBIP-GS3469-2022|EPI_ISL_15187041|2022-06-22'[&decimal_date="2022.47123287671",seq_dates="2022-06-22",states="International"]
	'hCoV-19-Ghana-WACCBIP-GS3731-2022|EPI_ISL_15280447|2022-06-28'[&decimal_date="2022.48767123288",seq_dates="2022-06-28",states="International"]
	'hCoV-19-Greece-11498-2022|EPI_ISL_11070456|2022-02-09'[&decimal_date="2022.10684931507",seq_dates="2022-02-09",states="International"]
	'hCoV-19-Greece-17541-2022|EPI_ISL_15211171|2022-03-17'[&decimal_date="2022.20547945205",seq_dates="2022-03-17",states="International"]
	'hCoV-19-Greece-19448_CPHL-2022|EPI_ISL_12784123|2022-03-28'[&decimal_date="2022.23561643836",seq_dates="2022-03-28",states="International"]
	'hCoV-19-Greece-20115_CPHL-2022|EPI_ISL_12784234|2022-03-31'[&decimal_date="2022.24383561644",seq_dates="2022-03-31",states="International"]
	'hCoV-19-Greece-22744-2022|EPI_ISL_15210840|2022-04-17'[&decimal_date="2022.2904109589",seq_dates="2022-04-17",states="International"]
	'hCoV-19-Greece-23029-2022|EPI_ISL_12785437|2022-04-18'[&decimal_date="2022.29315068493",seq_dates="2022-04-18",states="International"]
	'hCoV-19-Greece-23251-2022|EPI_ISL_12785195|2022-04-26'[&decimal_date="2022.31506849315",seq_dates="2022-04-26",states="International"]
	'hCoV-19-Greece-23675-2022|EPI_ISL_15210405|2022-05-03'[&decimal_date="2022.33424657534",seq_dates="2022-05-03",states="International"]
	'hCoV-19-Greece-23690-2022|EPI_ISL_15210419|2022-05-02'[&decimal_date="2022.33150684932",seq_dates="2022-05-02",states="International"]
	'hCoV-19-Greece-26338-2022|EPI_ISL_13825057|2022-05-28'[&decimal_date="2022.40273972603",seq_dates="2022-05-28",states="International"]
	'hCoV-19-Greece-27036-2022|EPI_ISL_13904650|2022-06-18'[&decimal_date="2022.4602739726",seq_dates="2022-06-18",states="International"]
	'hCoV-19-Greece-27093_2-2022|EPI_ISL_13904661|2022-06-20'[&decimal_date="2022.46575342466",seq_dates="2022-06-20",states="International"]
	'hCoV-19-Greece-28337-2022|EPI_ISL_14096268|2022-06-20'[&decimal_date="2022.46575342466",seq_dates="2022-06-20",states="International"]
	'hCoV-19-Greece-30508_2-2022|EPI_ISL_14101803|2022-07-04'[&decimal_date="2022.50410958904",seq_dates="2022-07-04",states="International"]
	'hCoV-19-Greece-32521-2022|EPI_ISL_14602978|2022-07-12'[&decimal_date="2022.52602739726",seq_dates="2022-07-12",states="International"]
	'hCoV-19-Greece-327140-2022|EPI_ISL_10129396|2022-01-30'[&decimal_date="2022.07945205479",seq_dates="2022-01-30",states="International"]
	'hCoV-19-Greece-327661-2022|EPI_ISL_10129472|2022-01-29'[&decimal_date="2022.07671232877",seq_dates="2022-01-29",states="International"]
	'hCoV-19-Greece-328311-2022|EPI_ISL_10129379|2022-01-24'[&decimal_date="2022.06301369863",seq_dates="2022-01-24",states="International"]
	'hCoV-19-Greece-334332-2022|EPI_ISL_11072199|2022-02-21'[&decimal_date="2022.1397260274",seq_dates="2022-02-21",states="International"]
	'hCoV-19-Greece-335317-2022|EPI_ISL_11072143|2022-02-16'[&decimal_date="2022.12602739726",seq_dates="2022-02-16",states="International"]
	'hCoV-19-Guadeloupe-CERBAHC-02522535-2022|EPI_ISL_11283386|2022-02-28'[&decimal_date="2022.15890410959",seq_dates="2022-02-28",states="International"]
	'hCoV-19-Guadeloupe-GUA-cerba-22T0845185-2022|EPI_ISL_13271441|2022-05-23'[&decimal_date="2022.38904109589",seq_dates="2022-05-23",states="International"]
	'hCoV-19-Guadeloupe-GUA-cerba-22T0884923-2022|EPI_ISL_13271297|2022-05-29'[&decimal_date="2022.40547945205",seq_dates="2022-05-29",states="International"]
	'hCoV-19-Guadeloupe-GUA-cerba-22T0885023-2022|EPI_ISL_13271333|2022-05-30'[&decimal_date="2022.40821917808",seq_dates="2022-05-30",states="International"]
	'hCoV-19-Guadeloupe-GUA-cerba-22T0993658-2022|EPI_ISL_13376196|2022-06-07'[&decimal_date="2022.4301369863",seq_dates="2022-06-07",states="International"]
	'hCoV-19-Guadeloupe-IPP10697-2022|EPI_ISL_10352384|2022-02-07'[&decimal_date="2022.10136986301",seq_dates="2022-02-07",states="International"]
	'hCoV-19-Guadeloupe-IPP10990-2022|EPI_ISL_10646950|2022-02-07'[&decimal_date="2022.10136986301",seq_dates="2022-02-07",states="International"]
	'hCoV-19-Guadeloupe-IPP18363-2022|EPI_ISL_11349647|2022-03-07'[&decimal_date="2022.17808219178",seq_dates="2022-03-07",states="International"]
	'hCoV-19-Guadeloupe-IPP23497-2022|EPI_ISL_11997269|2022-03-21'[&decimal_date="2022.21643835616",seq_dates="2022-03-21",states="International"]
	'hCoV-19-Guadeloupe-IPP23500-2022|EPI_ISL_11997289|2022-03-21'[&decimal_date="2022.21643835616",seq_dates="2022-03-21",states="International"]
	'hCoV-19-Guadeloupe-IPP29834-2022|EPI_ISL_12532983|2022-04-11'[&decimal_date="2022.27397260274",seq_dates="2022-04-11",states="International"]
	'hCoV-19-Guadeloupe-IPP31329-2022|EPI_ISL_12637541|2022-04-19'[&decimal_date="2022.29589041096",seq_dates="2022-04-19",states="International"]
	'hCoV-19-Guadeloupe-IPP31564-2022|EPI_ISL_12653031|2022-04-19'[&decimal_date="2022.29589041096",seq_dates="2022-04-19",states="International"]
	'hCoV-19-Guadeloupe-IPP39510-2022|EPI_ISL_13423550|2022-06-07'[&decimal_date="2022.4301369863",seq_dates="2022-06-07",states="International"]
	'hCoV-19-Guadeloupe-IPP41894-2022|EPI_ISL_13757327|2022-06-20'[&decimal_date="2022.46575342466",seq_dates="2022-06-20",states="International"]
	'hCoV-19-Guangzhou-GZMU0019-2020|EPI_ISL_429080|2020-02-05'[&decimal_date="2020.0956284153",seq_dates="2020-02-05",states="International"]
	'hCoV-19-Guangzhou-GZMU0020-2020|EPI_ISL_429081|2020-02-05'[&decimal_date="2020.0956284153",seq_dates="2020-02-05",states="International"]
	'hCoV-19-Guangzhou-GZMU0037-2020|EPI_ISL_429089|2020-02-08'[&decimal_date="2020.10382513661",seq_dates="2020-02-08",states="International"]
	'hCoV-19-Guatemala-4355-LNS-2022|EPI_ISL_13080826|2022-03-17'[&decimal_date="2022.20547945205",seq_dates="2022-03-17",states="International"]
	'hCoV-19-Guatemala-4357-LNS-2022|EPI_ISL_13080827|2022-03-21'[&decimal_date="2022.21643835616",seq_dates="2022-03-21",states="International"]
	'hCoV-19-Guatemala-43787-LNS-2022|EPI_ISL_13096614|2022-05-17'[&decimal_date="2022.37260273973",seq_dates="2022-05-17",states="International"]
	'hCoV-19-Guatemala-4550-LNS-2022|EPI_ISL_13081503|2022-04-19'[&decimal_date="2022.29589041096",seq_dates="2022-04-19",states="International"]
	'hCoV-19-Guatemala-4605-LNS-2022|EPI_ISL_13081534|2022-04-27'[&decimal_date="2022.31780821918",seq_dates="2022-04-27",states="International"]
	'hCoV-19-Guatemala-4620-LNS-2022|EPI_ISL_13096577|2022-05-03'[&decimal_date="2022.33424657534",seq_dates="2022-05-03",states="International"]
	'hCoV-19-Guatemala-4826-LNS-2022|EPI_ISL_13490300|2022-05-26'[&decimal_date="2022.39726027397",seq_dates="2022-05-26",states="International"]
	'hCoV-19-Guatemala-4941-LNS-2022|EPI_ISL_13490321|2022-06-03'[&decimal_date="2022.41917808219",seq_dates="2022-06-03",states="International"]
	'hCoV-19-Guatemala-5192-LNS-2022|EPI_ISL_13490355|2022-06-11'[&decimal_date="2022.44109589041",seq_dates="2022-06-11",states="International"]
	'hCoV-19-Guatemala-7857-LNS-2022|EPI_ISL_15887271|2022-06-28'[&decimal_date="2022.48767123288",seq_dates="2022-06-28",states="International"]
	'hCoV-19-Guatemala-7953-LNS-2022|EPI_ISL_16208282|2022-07-08'[&decimal_date="2022.51506849315",seq_dates="2022-07-08",states="International"]
	'hCoV-19-Guatemala-8066-LNS-2022|EPI_ISL_16208303|2022-07-02'[&decimal_date="2022.49863013699",seq_dates="2022-07-02",states="International"]
	'hCoV-19-Guatemala-ASI01104-2020|EPI_ISL_3098763|2020-09-10'[&decimal_date="2020.6912568306",seq_dates="2020-09-10",states="International"]
	'hCoV-19-Guatemala-INC-LNS-298-2022|EPI_ISL_12543212|2022-03-31'[&decimal_date="2022.24383561644",seq_dates="2022-03-31",states="International"]
	'hCoV-19-Guatemala-INC-LNS-309-2022|EPI_ISL_12543222|2022-04-05'[&decimal_date="2022.25753424658",seq_dates="2022-04-05",states="International"]
	'hCoV-19-Guinea-CERFIG-36805-2022|EPI_ISL_14578526|2022-03-31'[&decimal_date="2022.24383561644",seq_dates="2022-03-31",states="International"]
	'hCoV-19-Guinea-CERFIG-36856-2022|EPI_ISL_14578527|2022-04-05'[&decimal_date="2022.25753424658",seq_dates="2022-04-05",states="International"]
	'hCoV-19-Guinea-CERFIG-36928-2022|EPI_ISL_14578529|2022-04-08'[&decimal_date="2022.26575342466",seq_dates="2022-04-08",states="International"]
	'hCoV-19-Guinea-CERFIG-36930-2022|EPI_ISL_14578531|2022-04-08'[&decimal_date="2022.26575342466",seq_dates="2022-04-08",states="International"]
	'hCoV-19-Guinea-CERFIG-37173-2022|EPI_ISL_14578532|2022-05-16'[&decimal_date="2022.3698630137",seq_dates="2022-05-16",states="International"]
	'hCoV-19-Guinea-CERFIG-37216-2022|EPI_ISL_14578534|2022-05-20'[&decimal_date="2022.38082191781",seq_dates="2022-05-20",states="International"]
	'hCoV-19-Guinea-CERFIG-37281-2022|EPI_ISL_14578535|2022-05-30'[&decimal_date="2022.40821917808",seq_dates="2022-05-30",states="International"]
	'hCoV-19-Guinea-CERFIG-37296-2022|EPI_ISL_14578536|2022-06-03'[&decimal_date="2022.41917808219",seq_dates="2022-06-03",states="International"]
	'hCoV-19-Guinea-CERFIG-37330-2022|EPI_ISL_14578539|2022-06-03'[&decimal_date="2022.41917808219",seq_dates="2022-06-03",states="International"]
	'hCoV-19-Guinea-CERFIG-37364-2022|EPI_ISL_14578596|2022-06-09'[&decimal_date="2022.43561643836",seq_dates="2022-06-09",states="International"]
	'hCoV-19-Guinea-LFHVG-G0620-2022|EPI_ISL_12416755|2022-03-08'[&decimal_date="2022.18082191781",seq_dates="2022-03-08",states="International"]
	'hCoV-19-Guinea-LFHVG-G0640-2021|EPI_ISL_12416772|2021-12-30'[&decimal_date="2021.99452054795",seq_dates="2021-12-30",states="International"]
	'hCoV-19-Guinea-LFHVG-G0709-2022|EPI_ISL_14605089|2022-07-01'[&decimal_date="2022.49589041096",seq_dates="2022-07-01",states="International"]
	'hCoV-19-Guinea-LFHVG-G0712-2022|EPI_ISL_14605091|2022-07-01'[&decimal_date="2022.49589041096",seq_dates="2022-07-01",states="International"]
	'hCoV-19-Guinea-LFHVG-G0713-2022|EPI_ISL_14605092|2022-07-01'[&decimal_date="2022.49589041096",seq_dates="2022-07-01",states="International"]
	'hCoV-19-Haiti-27426-2022|EPI_ISL_16585319|2022-04-19'[&decimal_date="2022.29589041096",seq_dates="2022-04-19",states="International"]
	'hCoV-19-Haiti-27427-2022|EPI_ISL_16585320|2022-04-19'[&decimal_date="2022.29589041096",seq_dates="2022-04-19",states="International"]
	'hCoV-19-Haiti-27428-2022|EPI_ISL_16585321|2022-05-03'[&decimal_date="2022.33424657534",seq_dates="2022-05-03",states="International"]
	'hCoV-19-Haiti-27438-2022|EPI_ISL_16585327|2022-05-17'[&decimal_date="2022.37260273973",seq_dates="2022-05-17",states="International"]
	'hCoV-19-Haiti-27439-2022|EPI_ISL_16585328|2022-05-19'[&decimal_date="2022.37808219178",seq_dates="2022-05-19",states="International"]
	'hCoV-19-Haiti-27464-2022|EPI_ISL_16585346|2022-06-03'[&decimal_date="2022.41917808219",seq_dates="2022-06-03",states="International"]
	'hCoV-19-Haiti-27508-2022|EPI_ISL_16585373|2022-06-16'[&decimal_date="2022.45479452055",seq_dates="2022-06-16",states="International"]
	'hCoV-19-Haiti-27534-2022|EPI_ISL_16585389|2022-07-12'[&decimal_date="2022.52602739726",seq_dates="2022-07-12",states="International"]
	'hCoV-19-Haiti-LNSP-278-2022|EPI_ISL_17088181|2022-01-13'[&decimal_date="2022.03287671233",seq_dates="2022-01-13",states="International"]
	'hCoV-19-Haiti-LNSP-282-2022|EPI_ISL_17088182|2022-01-14'[&decimal_date="2022.03561643836",seq_dates="2022-01-14",states="International"]
	'hCoV-19-Haiti-LNSP-429-2022|EPI_ISL_17088199|2022-01-21'[&decimal_date="2022.05479452055",seq_dates="2022-01-21",states="International"]
	'hCoV-19-Haiti-LNSP-74080461-2022|EPI_ISL_17152766|2022-06-07'[&decimal_date="2022.4301369863",seq_dates="2022-06-07",states="International"]
	'hCoV-19-Hangzhou-HZ-1-2020|EPI_ISL_406970|2020-01-20'[&decimal_date="2020.05191256831",seq_dates="2020-01-20",states="International"]
	'hCoV-19-Hangzhou-HZ551-2020|EPI_ISL_418513|2020-01-25'[&decimal_date="2020.06557377049",seq_dates="2020-01-25",states="International"]
	'hCoV-19-Hangzhou-HZ91-2020|EPI_ISL_418507|2020-01-21'[&decimal_date="2020.05464480874",seq_dates="2020-01-21",states="International"]
	'hCoV-19-HongKong-CH22043291-2022|EPI_ISL_10982581|2022-02-25'[&decimal_date="2022.15068493151",seq_dates="2022-02-25",states="International"]
	'hCoV-19-HongKong-CUHK-NC0881-2020|EPI_ISL_3065966|2020-03-18'[&decimal_date="2020.21038251366",seq_dates="2020-03-18",states="International"]
	'hCoV-19-HongKong-CUHK-NC2029-2020|EPI_ISL_3066002|2020-04-07'[&decimal_date="2020.2650273224",seq_dates="2020-04-07",states="International"]
	'hCoV-19-HongKong-CUHK-NC9030-2020|EPI_ISL_3066303|2020-04-25'[&decimal_date="2020.31420765027",seq_dates="2020-04-25",states="International"]
	'hCoV-19-HongKong-HK-HKPU-12642-2021|EPI_ISL_12417363|2021-12-31'[&decimal_date="2021.99726027397",seq_dates="2021-12-31",states="International"]
	'hCoV-19-HongKong-HK-HKPU-12643-2021|EPI_ISL_12417357|2021-12-31'[&decimal_date="2021.99726027397",seq_dates="2021-12-31",states="International"]
	'hCoV-19-HongKong-HK-HKPU-12927-2022|EPI_ISL_12417522|2022-01-09'[&decimal_date="2022.02191780822",seq_dates="2022-01-09",states="International"]
	'hCoV-19-HongKong-HK-HKPU-MB338002-2022|EPI_ISL_17581782|2022-06-08'[&decimal_date="2022.43287671233",seq_dates="2022-06-08",states="International"]
	'hCoV-19-HongKong-HK-HKPU-PU22MC861921-2022|EPI_ISL_12418623|2022-02-09'[&decimal_date="2022.10684931507",seq_dates="2022-02-09",states="International"]
	'hCoV-19-HongKong-HK-HKPU-PU22MM034630-2022|EPI_ISL_12419005|2022-03-15'[&decimal_date="2022.2",seq_dates="2022-03-15",states="International"]
	'hCoV-19-HongKong-HK-HKPU-PU22TM233608-2022|EPI_ISL_12418139|2022-02-04'[&decimal_date="2022.09315068493",seq_dates="2022-02-04",states="International"]
	'hCoV-19-HongKong-HK-HKPU-PU22TM716027-2022|EPI_ISL_14226606|2022-06-20'[&decimal_date="2022.46575342466",seq_dates="2022-06-20",states="International"]
	'hCoV-19-HongKong-HK-HKPU-PUH089489605-2022|EPI_ISL_15679210|2022-07-16'[&decimal_date="2022.53698630137",seq_dates="2022-07-16",states="International"]
	'hCoV-19-HongKong-HK-HKPU-PUH094260572-2022|EPI_ISL_13694147|2022-05-17'[&decimal_date="2022.37260273973",seq_dates="2022-05-17",states="International"]
	'hCoV-19-HongKong-HK-HKPU-PUN383607933-2022|EPI_ISL_15684531|2022-06-24'[&decimal_date="2022.47671232877",seq_dates="2022-06-24",states="International"]
	'hCoV-19-HongKong-HK-HKPU-PUN513294972-2022|EPI_ISL_15684122|2022-07-06'[&decimal_date="2022.5095890411",seq_dates="2022-07-06",states="International"]
	'hCoV-19-HongKong-HK-HKPU-PUN68435290A-2022|EPI_ISL_12810079|2022-04-23'[&decimal_date="2022.30684931507",seq_dates="2022-04-23",states="International"]
	'hCoV-19-HongKong-HKPU-00123-2020|EPI_ISL_2710872|2020-03-11'[&decimal_date="2020.1912568306",seq_dates="2020-03-11",states="International"]
	'hCoV-19-HongKong-HKPU-04722-2020|EPI_ISL_1018283|2020-08-26'[&decimal_date="2020.65027322404",seq_dates="2020-08-26",states="International"]
	'hCoV-19-HongKong-HKPU-05087-2020|EPI_ISL_1018314|2020-09-30'[&decimal_date="2020.74590163934",seq_dates="2020-09-30",states="International"]
	'hCoV-19-HongKong-HKPU-05508-2020|EPI_ISL_3099406|2020-11-20'[&decimal_date="2020.88524590164",seq_dates="2020-11-20",states="International"]
	'hCoV-19-HongKong-HKPU-07937-2020|EPI_ISL_2713083|2020-12-18'[&decimal_date="2020.96174863388",seq_dates="2020-12-18",states="International"]
	'hCoV-19-HongKong-HKU-200723-073-2020|EPI_ISL_497840|2020-03-18'[&decimal_date="2020.21038251366",seq_dates="2020-03-18",states="International"]
	'hCoV-19-HongKong-HKU-220213-046-2022|EPI_ISL_9845462|2022-01-22'[&decimal_date="2022.05753424658",seq_dates="2022-01-22",states="International"]
	'hCoV-19-HongKong-HKU-220213-101-2022|EPI_ISL_9845517|2022-01-26'[&decimal_date="2022.06849315068",seq_dates="2022-01-26",states="International"]
	'hCoV-19-HongKong-VM22000004-2021|EPI_ISL_9643318|2021-12-31'[&decimal_date="2021.99726027397",seq_dates="2021-12-31",states="International"]
	'hCoV-19-HongKong-VZ22064312-2022|EPI_ISL_11540139|2022-03-21'[&decimal_date="2022.21643835616",seq_dates="2022-03-21",states="International"]
	'hCoV-19-HongKong-VZ22074017-2022|EPI_ISL_11876279|2022-03-29'[&decimal_date="2022.23835616438",seq_dates="2022-03-29",states="International"]
	'hCoV-19-HongKong-VZ22079794-2022|EPI_ISL_12053612|2022-04-02'[&decimal_date="2022.24931506849",seq_dates="2022-04-02",states="International"]
	'hCoV-19-HongKong-VZ22080012-2022|EPI_ISL_12053649|2022-04-02'[&decimal_date="2022.24931506849",seq_dates="2022-04-02",states="International"]
	'hCoV-19-HongKong-VZ22092176-2022|EPI_ISL_12693756|2022-05-03'[&decimal_date="2022.33424657534",seq_dates="2022-05-03",states="International"]
	'hCoV-19-HongKong-VZ22093230-2022|EPI_ISL_12771869|2022-05-12'[&decimal_date="2022.35890410959",seq_dates="2022-05-12",states="International"]
	'hCoV-19-Hungary-4200-UPL22-004831-2022|EPI_ISL_15104791|2022-03-24'[&decimal_date="2022.22465753425",seq_dates="2022-03-24",states="International"]
	'hCoV-19-Hungary-7190-UPL22-004836-2022|EPI_ISL_15104796|2022-03-30'[&decimal_date="2022.24109589041",seq_dates="2022-03-30",states="International"]
	'hCoV-19-Hungary-MBL-0324_5-2022|EPI_ISL_17033793|2022-03-24'[&decimal_date="2022.22465753425",seq_dates="2022-03-24",states="International"]
	'hCoV-19-Hungary-MBL-13413-2022|EPI_ISL_17033808|2022-05-16'[&decimal_date="2022.3698630137",seq_dates="2022-05-16",states="International"]
	'hCoV-19-Hungary-MBL-13551-2022|EPI_ISL_17033616|2022-05-18'[&decimal_date="2022.37534246575",seq_dates="2022-05-18",states="International"]
	'hCoV-19-Hungary-MBL-13624-2022|EPI_ISL_17033619|2022-05-20'[&decimal_date="2022.38082191781",seq_dates="2022-05-20",states="International"]
	'hCoV-19-Hungary-MBL-14112-2022|EPI_ISL_17033628|2022-06-02'[&decimal_date="2022.41643835616",seq_dates="2022-06-02",states="International"]
	'hCoV-19-Hungary-MBL-14394-2022|EPI_ISL_17033635|2022-06-14'[&decimal_date="2022.44931506849",seq_dates="2022-06-14",states="International"]
	'hCoV-19-Hungary-MBL-14396-2022|EPI_ISL_17033636|2022-06-14'[&decimal_date="2022.44931506849",seq_dates="2022-06-14",states="International"]
	'hCoV-19-Hungary-MBL-3626-2022|EPI_ISL_17033796|2022-01-25'[&decimal_date="2022.06575342466",seq_dates="2022-01-25",states="International"]
	'hCoV-19-Hungary-MBL-5445-2022|EPI_ISL_17033758|2022-01-31'[&decimal_date="2022.08219178082",seq_dates="2022-01-31",states="International"]
	'hCoV-19-Hungary-MBL-6845-2022|EPI_ISL_17033781|2022-02-06'[&decimal_date="2022.09863013699",seq_dates="2022-02-06",states="International"]
	'hCoV-19-Hungary-MBL-7005-2022|EPI_ISL_17033785|2022-02-07'[&decimal_date="2022.10136986301",seq_dates="2022-02-07",states="International"]
	'hCoV-19-Hungary-MBL-8116-2022|EPI_ISL_17033802|2022-02-11'[&decimal_date="2022.11232876712",seq_dates="2022-02-11",states="International"]
	'hCoV-19-Iceland-DCGN-0000995-2021|EPI_ISL_16927439|2021-12-27'[&decimal_date="2021.98630136986",seq_dates="2021-12-27",states="International"]
	'hCoV-19-Iceland-DCGN-0003040-2021|EPI_ISL_16929534|2021-12-27'[&decimal_date="2021.98630136986",seq_dates="2021-12-27",states="International"]
	'hCoV-19-Iceland-DCGN-0005431-2022|EPI_ISL_16932026|2022-01-29'[&decimal_date="2022.07671232877",seq_dates="2022-01-29",states="International"]
	'hCoV-19-Iceland-DCGN-0005984-2022|EPI_ISL_16932579|2022-02-07'[&decimal_date="2022.10136986301",seq_dates="2022-02-07",states="International"]
	'hCoV-19-Iceland-DCGN-0006173-2022|EPI_ISL_16932768|2022-01-29'[&decimal_date="2022.07671232877",seq_dates="2022-01-29",states="International"]
	'hCoV-19-Iceland-DCGN-0007542-2022|EPI_ISL_16934137|2022-01-28'[&decimal_date="2022.07397260274",seq_dates="2022-01-28",states="International"]
	'hCoV-19-Iceland-DCGN-0007731-2021|EPI_ISL_16934326|2021-12-21'[&decimal_date="2021.9698630137",seq_dates="2021-12-21",states="International"]
	'hCoV-19-Iceland-DCGN-0007841-2022|EPI_ISL_16934436|2022-02-07'[&decimal_date="2022.10136986301",seq_dates="2022-02-07",states="International"]
	'hCoV-19-Iceland-DCGN-0008197-2022|EPI_ISL_16934792|2022-02-04'[&decimal_date="2022.09315068493",seq_dates="2022-02-04",states="International"]
	'hCoV-19-Iceland-L-155-2022|EPI_ISL_13999973|2022-06-14'[&decimal_date="2022.44931506849",seq_dates="2022-06-14",states="International"]
	'hCoV-19-Iceland-L-359-2022|EPI_ISL_14000273|2022-07-07'[&decimal_date="2022.51232876712",seq_dates="2022-07-07",states="International"]
	'hCoV-19-Iceland-L-420-2022|EPI_ISL_14000334|2022-07-12'[&decimal_date="2022.52602739726",seq_dates="2022-07-12",states="International"]
	'hCoV-19-Iceland-L-82-2022|EPI_ISL_13999900|2022-06-14'[&decimal_date="2022.44931506849",seq_dates="2022-06-14",states="International"]
	'hCoV-19-Iceland-L-888-2022|EPI_ISL_14352403|2022-03-14'[&decimal_date="2022.19726027397",seq_dates="2022-03-14",states="International"]
	'hCoV-19-Iceland-L-92-2022|EPI_ISL_13999910|2022-06-10'[&decimal_date="2022.43835616438",seq_dates="2022-06-10",states="International"]
	'hCoV-19-India-AP-CCMB-CIC5524-2022|EPI_ISL_11057646|2022-02-11'[&decimal_date="2022.11232876712",seq_dates="2022-02-11",states="International"]
	'hCoV-19-India-AP-CS0869-2020|EPI_ISL_862280|2020-08-01'[&decimal_date="2020.58196721311",seq_dates="2020-08-01",states="International"]
	'hCoV-19-India-AP-SMC_VJA_CCMB-00358-2022|EPI_ISL_14329658|2022-01-16'[&decimal_date="2022.04109589041",seq_dates="2022-01-16",states="International"]
	'hCoV-19-India-AS-INSACOG-CSIR-NEIST1-CIDIN0067-2020|EPI_ISL_3835172|2020-08-04'[&decimal_date="2020.59016393443",seq_dates="2020-08-04",states="International"]
	'hCoV-19-India-AS-ZMC9599F-2021|EPI_ISL_2521613|2021-01-11'[&decimal_date="2021.02739726027",seq_dates="2021-01-11",states="International"]
	'hCoV-19-India-DL-57083-CSIR-IGIB-2020|EPI_ISL_636825|2020-08-02'[&decimal_date="2020.58469945355",seq_dates="2020-08-02",states="International"]
	'hCoV-19-India-DL-724734969-2022|EPI_ISL_15204994|2022-04-16'[&decimal_date="2022.28767123288",seq_dates="2022-04-16",states="International"]
	'hCoV-19-India-DL-ILBS-WGS5657-2022|EPI_ISL_13659874|2022-06-17'[&decimal_date="2022.45753424658",seq_dates="2022-06-17",states="International"]
	'hCoV-19-India-GJ-GBRC-422a-2020|EPI_ISL_586551|2020-07-14'[&decimal_date="2020.53278688525",seq_dates="2020-07-14",states="International"]
	'hCoV-19-India-GJ-GBRC230-2020|EPI_ISL_476869|2020-06-11'[&decimal_date="2020.44262295082",seq_dates="2020-06-11",states="International"]
	'hCoV-19-India-GJ-GBRC236-2020|EPI_ISL_476878|2020-06-12'[&decimal_date="2020.44535519126",seq_dates="2020-06-12",states="International"]
	'hCoV-19-India-GJ-GBRC266-2020|EPI_ISL_483861|2020-06-13'[&decimal_date="2020.44808743169",seq_dates="2020-06-13",states="International"]
	'hCoV-19-India-GJ-GBRC287-2020|EPI_ISL_495025|2020-07-04'[&decimal_date="2020.50546448087",seq_dates="2020-07-04",states="International"]
	'hCoV-19-India-GJ-GBRC498a-2020|EPI_ISL_1544160|2020-12-08'[&decimal_date="2020.93442622951",seq_dates="2020-12-08",states="International"]
	'hCoV-19-India-GJ-GBRC50-2020|EPI_ISL_444481|2020-04-30'[&decimal_date="2020.32786885246",seq_dates="2020-04-30",states="International"]
	'hCoV-19-India-GJ-GBRC56b-2020|EPI_ISL_447031|2020-05-03'[&decimal_date="2020.33606557377",seq_dates="2020-05-03",states="International"]
	'hCoV-19-India-GJ-GBRC589a-2021|EPI_ISL_2001163|2021-02-03'[&decimal_date="2021.0904109589",seq_dates="2021-02-03",states="International"]
	'hCoV-19-India-GJ-GBRC70-2020|EPI_ISL_447047|2020-04-29'[&decimal_date="2020.32513661202",seq_dates="2020-04-29",states="International"]
	'hCoV-19-India-GJ-GBRC92-2020|EPI_ISL_447554|2020-04-26'[&decimal_date="2020.31693989071",seq_dates="2020-04-26",states="International"]
	'hCoV-19-India-GJ-INSACOG-GBRC7988-2022|EPI_ISL_14436674|2022-07-15'[&decimal_date="2022.53424657534",seq_dates="2022-07-15",states="International"]
	'hCoV-19-India-GJ-INSACOG-GBRC8119-2022|EPI_ISL_14436813|2022-07-07'[&decimal_date="2022.51232876712",seq_dates="2022-07-07",states="International"]
	'hCoV-19-India-ILSGS00257-2021|EPI_ISL_1372067|2021-01-17'[&decimal_date="2021.04383561644",seq_dates="2021-01-17",states="International"]
	'hCoV-19-India-ILSGS00862-2021|EPI_ISL_1663450|2021-03-05'[&decimal_date="2021.17260273973",seq_dates="2021-03-05",states="International"]
	'hCoV-19-India-ILSGS00886-2021|EPI_ISL_1663470|2021-03-07'[&decimal_date="2021.17808219178",seq_dates="2021-03-07",states="International"]
	'hCoV-19-India-ILSGS00907-2021|EPI_ISL_1663486|2021-02-21'[&decimal_date="2021.1397260274",seq_dates="2021-02-21",states="International"]
	'hCoV-19-India-KA-CS1029-2020|EPI_ISL_811163|2020-07-20'[&decimal_date="2020.54918032787",seq_dates="2020-07-20",states="International"]
	'hCoV-19-India-KA-CS1033-2020|EPI_ISL_811166|2020-07-18'[&decimal_date="2020.54371584699",seq_dates="2020-07-18",states="International"]
	'hCoV-19-India-KA-SLS-32279-2022|EPI_ISL_11803029|2022-02-07'[&decimal_date="2022.10136986301",seq_dates="2022-02-07",states="International"]
	'hCoV-19-India-KA-SLS-40236-2022|EPI_ISL_14986506|2022-07-02'[&decimal_date="2022.49863013699",seq_dates="2022-07-02",states="International"]
	'hCoV-19-India-LA-INSACOG-NII-4-2022|EPI_ISL_10844209|2022-02-18'[&decimal_date="2022.13150684931",seq_dates="2022-02-18",states="International"]
	'hCoV-19-India-MH-ACTREC-515-2020|EPI_ISL_700162|2020-08-19'[&decimal_date="2020.63114754098",seq_dates="2020-08-19",states="International"]
	'hCoV-19-India-MH-ACTREC-665-2020|EPI_ISL_723073|2020-09-16'[&decimal_date="2020.70765027322",seq_dates="2020-09-16",states="International"]
	'hCoV-19-India-MH-ICMR-NIV-INSACOG-GSEQ-9670-2022|EPI_ISL_9973164|2022-02-05'[&decimal_date="2022.09589041096",seq_dates="2022-02-05",states="International"]
	'hCoV-19-India-MH-KasturbaMCGM-ICMR-INSACOG-WG1539-2021|EPI_ISL_8693579|2021-11-28'[&decimal_date="2021.90684931507",seq_dates="2021-11-28",states="International"]
	'hCoV-19-India-MH-KasturbaMCGM-ICMR-INSACOG-WG4400-2022|EPI_ISL_13537536|2022-06-05'[&decimal_date="2022.42465753425",seq_dates="2022-06-05",states="International"]
	'hCoV-19-India-MH-NCCS-10120-2021|EPI_ISL_1533797|2021-02-26'[&decimal_date="2021.15342465753",seq_dates="2021-02-26",states="International"]
	'hCoV-19-India-MH-NCCS-10355-2021|EPI_ISL_1544001|2021-02-25'[&decimal_date="2021.15068493151",seq_dates="2021-02-25",states="International"]
	'hCoV-19-India-MH-NCCS-NR567-2020|EPI_ISL_496536|2020-05-07'[&decimal_date="2020.34699453552",seq_dates="2020-05-07",states="International"]
	'hCoV-19-India-OR-ILSCV24917-2020|EPI_ISL_463088|2020-05-18'[&decimal_date="2020.37704918033",seq_dates="2020-05-18",states="International"]
	'hCoV-19-India-OR-ILSCV29215-2020|EPI_ISL_481128|2020-05-23'[&decimal_date="2020.39071038251",seq_dates="2020-05-23",states="International"]
	'hCoV-19-India-OR-ILSCV35456-2020|EPI_ISL_481196|2020-06-10'[&decimal_date="2020.43989071038",seq_dates="2020-06-10",states="International"]
	'hCoV-19-India-OR-ILSCV35457-2020|EPI_ISL_481197|2020-06-10'[&decimal_date="2020.43989071038",seq_dates="2020-06-10",states="International"]
	'hCoV-19-India-OR-ILSCV35476-2020|EPI_ISL_481200|2020-06-10'[&decimal_date="2020.43989071038",seq_dates="2020-06-10",states="International"]
	'hCoV-19-India-OR-ILSCV35482-2020|EPI_ISL_481201|2020-06-11'[&decimal_date="2020.44262295082",seq_dates="2020-06-11",states="International"]
	'hCoV-19-India-OR-ILSGS00071-2020|EPI_ISL_1063887|2020-11-10'[&decimal_date="2020.85792349727",seq_dates="2020-11-10",states="International"]
	'hCoV-19-India-OR-RMRC92-2020|EPI_ISL_455787|2020-05-04'[&decimal_date="2020.33879781421",seq_dates="2020-05-04",states="International"]
	'hCoV-19-India-PB-VRDLGMCPTA-ICMR-INSACOG-615575369-2021|EPI_ISL_14148061|2021-11-29'[&decimal_date="2021.9095890411",seq_dates="2021-11-29",states="International"]
	'hCoV-19-India-RJ-4582-2020|EPI_ISL_2106715|2020-09-17'[&decimal_date="2020.71038251366",seq_dates="2020-09-17",states="International"]
	'hCoV-19-India-RJ-4598-2020|EPI_ISL_2106728|2020-09-18'[&decimal_date="2020.7131147541",seq_dates="2020-09-18",states="International"]
	'hCoV-19-India-RJ-CCMB-CIA6153-2020|EPI_ISL_3453803|2020-10-23'[&decimal_date="2020.8087431694",seq_dates="2020-10-23",states="International"]
	'hCoV-19-India-RJ-CCMB-CIA6163-2020|EPI_ISL_3453808|2020-10-29'[&decimal_date="2020.82513661202",seq_dates="2020-10-29",states="International"]
	'hCoV-19-India-RJ-CCMB-CIA6168-2020|EPI_ISL_3453484|2020-11-04'[&decimal_date="2020.84153005464",seq_dates="2020-11-04",states="International"]
	'hCoV-19-India-RJ-CCMB-CIA6169-2020|EPI_ISL_3453809|2020-11-04'[&decimal_date="2020.84153005464",seq_dates="2020-11-04",states="International"]
	'hCoV-19-India-RJ-CCMB-CIA6210-2020|EPI_ISL_3453505|2020-12-07'[&decimal_date="2020.93169398907",seq_dates="2020-12-07",states="International"]
	'hCoV-19-India-RJ-CCMB-CIA6215-2020|EPI_ISL_3453482|2020-12-07'[&decimal_date="2020.93169398907",seq_dates="2020-12-07",states="International"]
	'hCoV-19-India-RJ-SMS-ICMR-INSACOG-TS-10072-2022|EPI_ISL_10950972|2022-02-14'[&decimal_date="2022.12054794521",seq_dates="2022-02-14",states="International"]
	'hCoV-19-India-RJ-SMS-ICMR-INSACOG-TS-13037-2022|EPI_ISL_11378679|2022-03-14'[&decimal_date="2022.19726027397",seq_dates="2022-03-14",states="International"]
	'hCoV-19-India-RJ-SMS-ICMR-INSACOG-TS-13398-2022|EPI_ISL_12362098|2022-03-22'[&decimal_date="2022.21917808219",seq_dates="2022-03-22",states="International"]
	'hCoV-19-India-RJ-SMS-ICMR-INSACOG-TS-13750-2022|EPI_ISL_13577715|2022-04-23'[&decimal_date="2022.30684931507",seq_dates="2022-04-23",states="International"]
	'hCoV-19-India-RJ-SMS-ICMR-INSACOG-TS-14032-2022|EPI_ISL_13577503|2022-05-06'[&decimal_date="2022.34246575342",seq_dates="2022-05-06",states="International"]
	'hCoV-19-India-RJ-SMS-ICMR-INSACOG-TS-14352-2022|EPI_ISL_13576357|2022-05-28'[&decimal_date="2022.40273972603",seq_dates="2022-05-28",states="International"]
	'hCoV-19-India-RJ-SMS-ICMR-INSACOG-TS-14993-2022|EPI_ISL_14148594|2022-07-06'[&decimal_date="2022.5095890411",seq_dates="2022-07-06",states="International"]
	'hCoV-19-India-RJ-SMS-ICMR-INSACOG-TS-6698-2022|EPI_ISL_11219033|2022-01-22'[&decimal_date="2022.05753424658",seq_dates="2022-01-22",states="International"]
	'hCoV-19-India-RJ-SMS-ICMR-INSACOG-TS-7988-2022|EPI_ISL_10943935|2022-02-03'[&decimal_date="2022.0904109589",seq_dates="2022-02-03",states="International"]
	'hCoV-19-India-RJ-SMS-ICMR-INSACOG-TS-8815-2022|EPI_ISL_10943851|2022-02-08'[&decimal_date="2022.10410958904",seq_dates="2022-02-08",states="International"]
	'hCoV-19-India-RJ-SMS-ICMR-INSACOG-TS-8845-2022|EPI_ISL_10943852|2022-02-08'[&decimal_date="2022.10410958904",seq_dates="2022-02-08",states="International"]
	'hCoV-19-India-RJ-SMS-ICMR-INSACOG-TS-8900-2022|EPI_ISL_10943939|2022-02-08'[&decimal_date="2022.10410958904",seq_dates="2022-02-08",states="International"]
	'hCoV-19-India-RJ-SMS-ICMR-INSACOG-TS-9097-2022|EPI_ISL_10951016|2022-02-10'[&decimal_date="2022.1095890411",seq_dates="2022-02-10",states="International"]
	'hCoV-19-India-RJ-SMS-ICMR-INSACOG-TS-9142-2022|EPI_ISL_10950992|2022-02-10'[&decimal_date="2022.1095890411",seq_dates="2022-02-10",states="International"]
	'hCoV-19-India-TG-CCMB-AO401-2020|EPI_ISL_910279|2020-09-28'[&decimal_date="2020.74043715847",seq_dates="2020-09-28",states="International"]
	'hCoV-19-India-TG-GMC-19711-2020|EPI_ISL_851051|2020-07-21'[&decimal_date="2020.55191256831",seq_dates="2020-07-21",states="International"]
	'hCoV-19-India-TG-GMC-KN318-2020|EPI_ISL_431102|2020-03-11'[&decimal_date="2020.1912568306",seq_dates="2020-03-11",states="International"]
	'hCoV-19-India-TG-GMCH-ICMR-INSACOG-2375-2022|EPI_ISL_13346779|2022-06-05'[&decimal_date="2022.42465753425",seq_dates="2022-06-05",states="International"]
	'hCoV-19-India-TN-CDFD-CO-391-2021|EPI_ISL_9471884|2021-12-28'[&decimal_date="2021.98904109589",seq_dates="2021-12-28",states="International"]
	'hCoV-19-India-TN-CDFD-E130078-2021|EPI_ISL_10504840|2021-11-25'[&decimal_date="2021.89863013699",seq_dates="2021-11-25",states="International"]
	'hCoV-19-India-TN-CDFD-E130084-2021|EPI_ISL_10504847|2021-11-29'[&decimal_date="2021.9095890411",seq_dates="2021-11-29",states="International"]
	'hCoV-19-India-TN-CDFD-W5-43-2022|EPI_ISL_11930797|2022-03-16'[&decimal_date="2022.20273972603",seq_dates="2022-03-16",states="International"]
	'hCoV-19-India-TN-CDFD-W7-307-2022|EPI_ISL_12687290|2022-04-24'[&decimal_date="2022.3095890411",seq_dates="2022-04-24",states="International"]
	'hCoV-19-India-TN-CDFD-W8-635-2022|EPI_ISL_13254063|2022-05-28'[&decimal_date="2022.40273972603",seq_dates="2022-05-28",states="International"]
	'hCoV-19-India-TR-INSACOG-634773945-2022|EPI_ISL_10004942|2022-01-08'[&decimal_date="2022.01917808219",seq_dates="2022-01-08",states="International"]
	'hCoV-19-India-UP-NBRI-6-1-22-42-CWS-1026-2021|EPI_ISL_9244425|2021-12-28'[&decimal_date="2021.98904109589",seq_dates="2021-12-28",states="International"]
	'hCoV-19-India-UP-NBRI-6-1-22-69-CSW-1057-2021|EPI_ISL_9244273|2021-12-30'[&decimal_date="2021.99452054795",seq_dates="2021-12-30",states="International"]
	'hCoV-19-India-WB-1931200132708-2021|EPI_ISL_1419178|2021-01-10'[&decimal_date="2021.02465753425",seq_dates="2021-01-10",states="International"]
	'hCoV-19-India-WB-1931200133005-2021|EPI_ISL_1419179|2021-01-11'[&decimal_date="2021.02739726027",seq_dates="2021-01-11",states="International"]
	'hCoV-19-India-WB-1931500222098-2020|EPI_ISL_1419503|2020-08-31'[&decimal_date="2020.66393442623",seq_dates="2020-08-31",states="International"]
	'hCoV-19-India-WB-1931500400493-2020|EPI_ISL_1419586|2020-10-21'[&decimal_date="2020.80327868852",seq_dates="2020-10-21",states="International"]
	'hCoV-19-India-WB-IICB-015-2020|EPI_ISL_578183|2020-09-10'[&decimal_date="2020.6912568306",seq_dates="2020-09-10",states="International"]
	'hCoV-19-India-WB-IICB-019-2020|EPI_ISL_581451|2020-08-12'[&decimal_date="2020.61202185792",seq_dates="2020-08-12",states="International"]
	'hCoV-19-India-WB-IICB-033-2020|EPI_ISL_661306|2020-10-27'[&decimal_date="2020.81967213115",seq_dates="2020-10-27",states="International"]
	'hCoV-19-India-WB-IICB-040-2020|EPI_ISL_944763|2020-10-27'[&decimal_date="2020.81967213115",seq_dates="2020-10-27",states="International"]
	'hCoV-19-India-WB-IICB-042-2020|EPI_ISL_944768|2020-10-27'[&decimal_date="2020.81967213115",seq_dates="2020-10-27",states="International"]
	'hCoV-19-India-WB-IICB-047-2020|EPI_ISL_944775|2020-10-27'[&decimal_date="2020.81967213115",seq_dates="2020-10-27",states="International"]
	'hCoV-19-India-WB-IICB-048-2020|EPI_ISL_944776|2020-10-27'[&decimal_date="2020.81967213115",seq_dates="2020-10-27",states="International"]
	'hCoV-19-India-WB-IICB-050-2020|EPI_ISL_944783|2020-10-27'[&decimal_date="2020.81967213115",seq_dates="2020-10-27",states="International"]
	'hCoV-19-India-WB-INSACOG-1931502639345-2021|EPI_ISL_9472940|2021-12-30'[&decimal_date="2021.99452054795",seq_dates="2021-12-30",states="International"]
	'hCoV-19-India-WB-INSACOG-1931503215316-2022|EPI_ISL_13877198|2022-06-30'[&decimal_date="2022.49315068493",seq_dates="2022-06-30",states="International"]
	'hCoV-19-India-WB-S62-2020|EPI_ISL_455679|2020-05-04'[&decimal_date="2020.33879781421",seq_dates="2020-05-04",states="International"]
	'hCoV-19-Indonesia-BT-NIHRD-MI-22-31569-2022|EPI_ISL_12845684|2022-04-05'[&decimal_date="2022.25753424658",seq_dates="2022-04-05",states="International"]
	'hCoV-19-Indonesia-BT-NIHRD-MI.21.14742-2021|EPI_ISL_8725069|2021-12-30'[&decimal_date="2021.99452054795",seq_dates="2021-12-30",states="International"]
	'hCoV-19-Indonesia-JB-GS-WJHL-ITB-W03212-2022|EPI_ISL_10993281|2022-02-20'[&decimal_date="2022.13698630137",seq_dates="2022-02-20",states="International"]
	'hCoV-19-Indonesia-JB-NIHRD-WGS-22-04845-2022|EPI_ISL_13356167|2022-06-12'[&decimal_date="2022.44383561644",seq_dates="2022-06-12",states="International"]
	'hCoV-19-Indonesia-JI-ITD-55867NT-2022|EPI_ISL_13902717|2022-07-08'[&decimal_date="2022.51506849315",seq_dates="2022-07-08",states="International"]
	'hCoV-19-Indonesia-JK-CW62-0309-2022|EPI_ISL_11219207|2022-03-04'[&decimal_date="2022.1698630137",seq_dates="2022-03-04",states="International"]
	'hCoV-19-Indonesia-JK-CW62-0670-2022|EPI_ISL_12399561|2022-04-04'[&decimal_date="2022.25479452055",seq_dates="2022-04-04",states="International"]
	'hCoV-19-Indonesia-JK-CW62-0962-2022|EPI_ISL_13363974|2022-05-30'[&decimal_date="2022.40821917808",seq_dates="2022-05-30",states="International"]
	'hCoV-19-Indonesia-JK-CW62-1791-2022|EPI_ISL_14334421|2022-07-05'[&decimal_date="2022.50684931507",seq_dates="2022-07-05",states="International"]
	'hCoV-19-Indonesia-JK-GS-GSILab-1073525-2022|EPI_ISL_13424100|2022-05-24'[&decimal_date="2022.39178082192",seq_dates="2022-05-24",states="International"]
	'hCoV-19-Indonesia-JK-GS-GSILab-1075717-2022|EPI_ISL_13424146|2022-06-05'[&decimal_date="2022.42465753425",seq_dates="2022-06-05",states="International"]
	'hCoV-19-Indonesia-JK-NIHRD-MI.22.25513-2022|EPI_ISL_10910055|2022-02-25'[&decimal_date="2022.15068493151",seq_dates="2022-02-25",states="International"]
	'hCoV-19-Indonesia-JK-NIHRD-MI_22_00156-2021|EPI_ISL_8801428|2021-12-31'[&decimal_date="2021.99726027397",seq_dates="2021-12-31",states="International"]
	'hCoV-19-Indonesia-JK-NIHRD-MI_22_00783-2021|EPI_ISL_8808284|2021-12-29'[&decimal_date="2021.99178082192",seq_dates="2021-12-29",states="International"]
	'hCoV-19-Indonesia-JK-NIHRD-MI_22_00928-2022|EPI_ISL_8889367|2022-01-03'[&decimal_date="2022.00547945205",seq_dates="2022-01-03",states="International"]
	'hCoV-19-Indonesia-JK-NIHRD-WGS-22-07379-2022|EPI_ISL_13752218|2022-06-23'[&decimal_date="2022.47397260274",seq_dates="2022-06-23",states="International"]
	'hCoV-19-Indonesia-JT-Labkes-32KM-2022|EPI_ISL_12932792|2022-05-18'[&decimal_date="2022.37534246575",seq_dates="2022-05-18",states="International"]
	'hCoV-19-Indonesia-JT-Labkes-91HA-2022|EPI_ISL_11900229|2022-03-30'[&decimal_date="2022.24109589041",seq_dates="2022-03-30",states="International"]
	'hCoV-19-Indonesia-KB-NIHRD-WGS.22.04284-2022|EPI_ISL_12243772|2022-03-14'[&decimal_date="2022.19726027397",seq_dates="2022-03-14",states="International"]
	'hCoV-19-Indonesia-KB-WGS-FKUNTAN-10278-2022|EPI_ISL_13985463|2022-04-06'[&decimal_date="2022.2602739726",seq_dates="2022-04-06",states="International"]
	'hCoV-19-Indonesia-KI-NIHRD-WGS_22_03920-2022|EPI_ISL_11695241|2022-02-21'[&decimal_date="2022.1397260274",seq_dates="2022-02-21",states="International"]
	'hCoV-19-Indonesia-KT-NIHRD-WGS.22.01623-2022|EPI_ISL_9622094|2022-01-24'[&decimal_date="2022.06301369863",seq_dates="2022-01-24",states="International"]
	'hCoV-19-Indonesia-NB-NIHRD-WGS-22-02497-2022|EPI_ISL_10440684|2022-01-29'[&decimal_date="2022.07671232877",seq_dates="2022-01-29",states="International"]
	'hCoV-19-Indonesia-SS-NIHRD-WGS.22.21528-2022|EPI_ISL_14908589|2022-07-16'[&decimal_date="2022.53698630137",seq_dates="2022-07-16",states="International"]
	'hCoV-19-Indonesia-SU-USU-19NT-2020|EPI_ISL_1335894|2020-11-14'[&decimal_date="2020.86885245902",seq_dates="2020-11-14",states="International"]
	'hCoV-19-Iran-AP105-2021|EPI_ISL_10995264|2021-12-30'[&decimal_date="2021.99452054795",seq_dates="2021-12-30",states="International"]
	'hCoV-19-Iran-AP17146-2022|EPI_ISL_10812277|2022-01-31'[&decimal_date="2022.08219178082",seq_dates="2022-01-31",states="International"]
	'hCoV-19-Iran-AQ0130-2022|EPI_ISL_11093403|2022-02-10'[&decimal_date="2022.1095890411",seq_dates="2022-02-10",states="International"]
	'hCoV-19-Iran-AQ2411-2022|EPI_ISL_11970324|2022-03-13'[&decimal_date="2022.19452054795",seq_dates="2022-03-13",states="International"]
	'hCoV-19-Iran-AQ2455-2022|EPI_ISL_11970355|2022-03-13'[&decimal_date="2022.19452054795",seq_dates="2022-03-13",states="International"]
	'hCoV-19-Iran-BB1818-2022|EPI_ISL_13802746|2022-05-05'[&decimal_date="2022.3397260274",seq_dates="2022-05-05",states="International"]
	'hCoV-19-Iran-BB1838-2022|EPI_ISL_13407078|2022-04-25'[&decimal_date="2022.31232876712",seq_dates="2022-04-25",states="International"]
	'hCoV-19-Iran-BB186-2022|EPI_ISL_13407072|2022-04-26'[&decimal_date="2022.31506849315",seq_dates="2022-04-26",states="International"]
	'hCoV-19-Iran-BE112-2022|EPI_ISL_13409210|2022-05-23'[&decimal_date="2022.38904109589",seq_dates="2022-05-23",states="International"]
	'hCoV-19-Iran-BE2517-2022|EPI_ISL_13665190|2022-06-09'[&decimal_date="2022.43561643836",seq_dates="2022-06-09",states="International"]
	'hCoV-19-Iran-BE2527-2022|EPI_ISL_13665192|2022-06-13'[&decimal_date="2022.44657534247",seq_dates="2022-06-13",states="International"]
	'hCoV-19-Iran-NIC-17es-51-2022|EPI_ISL_11905683|2022-02-28'[&decimal_date="2022.15890410959",seq_dates="2022-02-28",states="International"]
	'hCoV-19-Iran-NIC-17es-83-2022|EPI_ISL_11905708|2022-01-14'[&decimal_date="2022.03561643836",seq_dates="2022-01-14",states="International"]
	'hCoV-19-Iran-NIC-17es-87-2022|EPI_ISL_11905711|2022-01-14'[&decimal_date="2022.03561643836",seq_dates="2022-01-14",states="International"]
	'hCoV-19-Iran-NIC-18Or-44-2022|EPI_ISL_12972915|2022-03-03'[&decimal_date="2022.16712328767",seq_dates="2022-03-03",states="International"]
	'hCoV-19-Iran-NIC-226Or-3-2022|EPI_ISL_12970519|2022-02-27'[&decimal_date="2022.15616438356",seq_dates="2022-02-27",states="International"]
	'hCoV-19-Iran-NIC-25t-29-2022|EPI_ISL_14290231|2022-07-05'[&decimal_date="2022.50684931507",seq_dates="2022-07-05",states="International"]
	'hCoV-19-Iran-NIC-25t-32-2022|EPI_ISL_14290234|2022-07-06'[&decimal_date="2022.5095890411",seq_dates="2022-07-06",states="International"]
	'hCoV-19-Iran-NIC-30Kh-20-2022|EPI_ISL_13464006|2022-04-17'[&decimal_date="2022.2904109589",seq_dates="2022-04-17",states="International"]
	'hCoV-19-Iran-NIC-30Kh-46-2022|EPI_ISL_13464030|2022-06-13'[&decimal_date="2022.44657534247",seq_dates="2022-06-13",states="International"]
	'hCoV-19-Iran-NIC-30Kh-47-2022|EPI_ISL_13464022|2022-05-04'[&decimal_date="2022.33698630137",seq_dates="2022-05-04",states="International"]
	'hCoV-19-Iran-Shiraz-NIC-5mo-3-2022|EPI_ISL_15014031|2022-07-03'[&decimal_date="2022.50136986301",seq_dates="2022-07-03",states="International"]
	'hCoV-19-Iraq-BG-USAFSAM-S20132-2022|EPI_ISL_15889755|2022-05-16'[&decimal_date="2022.3698630137",seq_dates="2022-05-16",states="International"]
	'hCoV-19-Iraq-BG-USAFSAM-S20133-2022|EPI_ISL_15889756|2022-05-10'[&decimal_date="2022.35342465753",seq_dates="2022-05-10",states="International"]
	'hCoV-19-Iraq-CPHL-010222-73-2022|EPI_ISL_13029698|2022-01-26'[&decimal_date="2022.06849315068",seq_dates="2022-01-26",states="International"]
	'hCoV-19-Iraq-CPHL-180122-15-2022|EPI_ISL_9517291|2022-01-14'[&decimal_date="2022.03561643836",seq_dates="2022-01-14",states="International"]
	'hCoV-19-Iraq-KR-SEARCH-120449-2022|EPI_ISL_12604503|2022-01-23'[&decimal_date="2022.0602739726",seq_dates="2022-01-23",states="International"]
	'hCoV-19-Ireland-CO-NVRL-S22IRL00241021-2022|EPI_ISL_11827667|2022-03-15'[&decimal_date="2022.2",seq_dates="2022-03-15",states="International"]
	'hCoV-19-Ireland-CO-NVRL-S22IRL00395970-2022|EPI_ISL_14433941|2022-07-05'[&decimal_date="2022.50684931507",seq_dates="2022-07-05",states="International"]
	'hCoV-19-Ireland-CW-NVRL-S22IRL00073400-2022|EPI_ISL_10584725|2022-01-19'[&decimal_date="2022.04931506849",seq_dates="2022-01-19",states="International"]
	'hCoV-19-Ireland-D-Enfer-COV130222021_F2-2022|EPI_ISL_10585014|2022-02-13'[&decimal_date="2022.11780821918",seq_dates="2022-02-13",states="International"]
	'hCoV-19-Ireland-D-NVRL-G22IRL32047-2022|EPI_ISL_13503035|2022-06-02'[&decimal_date="2022.41643835616",seq_dates="2022-06-02",states="International"]
	'hCoV-19-Ireland-D-NVRL-S22IRL00289558-2022|EPI_ISL_12781901|2022-04-05'[&decimal_date="2022.25753424658",seq_dates="2022-04-05",states="International"]
	'hCoV-19-Ireland-D-NVRL-S22IRL00314843-2022|EPI_ISL_13446071|2022-05-01'[&decimal_date="2022.32876712329",seq_dates="2022-05-01",states="International"]
	'hCoV-19-Ireland-D-NVRL-S22IRL00336778-2022|EPI_ISL_13298819|2022-05-24'[&decimal_date="2022.39178082192",seq_dates="2022-05-24",states="International"]
	'hCoV-19-Ireland-D-NVRL-S22IRL00394709-2022|EPI_ISL_14396283|2022-07-05'[&decimal_date="2022.50684931507",seq_dates="2022-07-05",states="International"]
	'hCoV-19-Ireland-G-NVRL-S22IRL00288526-2022|EPI_ISL_12781970|2022-04-05'[&decimal_date="2022.25753424658",seq_dates="2022-04-05",states="International"]
	'hCoV-19-Ireland-KE-Enfer-COV280222005_E8-2022|EPI_ISL_11508268|2022-02-28'[&decimal_date="2022.15890410959",seq_dates="2022-02-28",states="International"]
	'hCoV-19-Ireland-KE-NVRL-S22IRL00240027-2022|EPI_ISL_11582847|2022-03-15'[&decimal_date="2022.2",seq_dates="2022-03-15",states="International"]
	'hCoV-19-Ireland-KE-NVRL-S22IRL00343977-2022|EPI_ISL_13340158|2022-06-02'[&decimal_date="2022.41643835616",seq_dates="2022-06-02",states="International"]
	'hCoV-19-Ireland-KY-Enfer-040622008_C7-2022|EPI_ISL_13223870|2022-06-04'[&decimal_date="2022.42191780822",seq_dates="2022-06-04",states="International"]
	'hCoV-19-Ireland-LM-NVRL-ecS22IRL00316761-2022|EPI_ISL_13775428|2022-05-03'[&decimal_date="2022.33424657534",seq_dates="2022-05-03",states="International"]
	'hCoV-19-Ireland-LS-NVRL-S22IRL00409173-2022|EPI_ISL_14774939|2022-07-11'[&decimal_date="2022.52328767123",seq_dates="2022-07-11",states="International"]
	'hCoV-19-Ireland-MH-NVRL-ecS22IRL00310116-2022|EPI_ISL_13280321|2022-04-26'[&decimal_date="2022.31506849315",seq_dates="2022-04-26",states="International"]
	'hCoV-19-Ireland-MN-NVRL-S22IRL00063499-2022|EPI_ISL_9850111|2022-01-16'[&decimal_date="2022.04109589041",seq_dates="2022-01-16",states="International"]
	'hCoV-19-Ireland-MN-NVRL-S22IRL00070114-2022|EPI_ISL_11375906|2022-01-18'[&decimal_date="2022.04657534247",seq_dates="2022-01-18",states="International"]
	'hCoV-19-Ireland-SO-NVRL-S22IRL00168853-2022|EPI_ISL_12469264|2022-02-22'[&decimal_date="2022.14246575342",seq_dates="2022-02-22",states="International"]
	'hCoV-19-Ireland-WW-NVRL-S22IRL00239491-2022|EPI_ISL_11871676|2022-03-15'[&decimal_date="2022.2",seq_dates="2022-03-15",states="International"]
	'hCoV-19-Israel-CVL-1232-2020|EPI_ISL_1210082|2020-12-30'[&decimal_date="2020.99453551913",seq_dates="2020-12-30",states="International"]
	'hCoV-19-Israel-CVL-8006082-2022|EPI_ISL_12535241|2022-04-20'[&decimal_date="2022.29863013699",seq_dates="2022-04-20",states="International"]
	'hCoV-19-Israel-CVL-9000777-2022|EPI_ISL_12092752|2022-02-19'[&decimal_date="2022.13424657534",seq_dates="2022-02-19",states="International"]
	'hCoV-19-Israel-CVL-9002189-2022|EPI_ISL_12091077|2022-01-23'[&decimal_date="2022.0602739726",seq_dates="2022-01-23",states="International"]
	'hCoV-19-Israel-CVL-9003552-2022|EPI_ISL_12536354|2022-04-20'[&decimal_date="2022.29863013699",seq_dates="2022-04-20",states="International"]
	'hCoV-19-Israel-CVL-9004919-2022|EPI_ISL_13111817|2022-05-20'[&decimal_date="2022.38082191781",seq_dates="2022-05-20",states="International"]
	'hCoV-19-Israel-ICH-741123486-2022|EPI_ISL_10813659|2022-02-23'[&decimal_date="2022.14520547945",seq_dates="2022-02-23",states="International"]
	'hCoV-19-Israel-ICH-741207250-2022|EPI_ISL_11848126|2022-03-16'[&decimal_date="2022.20273972603",seq_dates="2022-03-16",states="International"]
	'hCoV-19-Israel-ICH-741210696-2022|EPI_ISL_11862216|2022-03-19'[&decimal_date="2022.21095890411",seq_dates="2022-03-19",states="International"]
	'hCoV-19-Israel-ICH-741213247-2022|EPI_ISL_11856303|2022-03-27'[&decimal_date="2022.23287671233",seq_dates="2022-03-27",states="International"]
	'hCoV-19-Israel-ICH-741222720-2022|EPI_ISL_12633128|2022-05-01'[&decimal_date="2022.32876712329",seq_dates="2022-05-01",states="International"]
	'hCoV-19-Israel-ICH-741231546-2022|EPI_ISL_13426532|2022-06-16'[&decimal_date="2022.45479452055",seq_dates="2022-06-16",states="International"]
	'hCoV-19-Israel-SMC-7033734-2022|EPI_ISL_9615302|2022-01-04'[&decimal_date="2022.00821917808",seq_dates="2022-01-04",states="International"]
	'hCoV-19-Israel-SMC-7040779-2022|EPI_ISL_9657650|2022-01-27'[&decimal_date="2022.07123287671",seq_dates="2022-01-27",states="International"]
	'hCoV-19-Israel-SMC-7049420-2022|EPI_ISL_11314002|2022-02-28'[&decimal_date="2022.15890410959",seq_dates="2022-02-28",states="International"]
	'hCoV-19-Israel-SMC-7065392-2022|EPI_ISL_12902296|2022-04-25'[&decimal_date="2022.31232876712",seq_dates="2022-04-25",states="International"]
	'hCoV-19-Israel-SMC-7070922-2022|EPI_ISL_13112613|2022-05-17'[&decimal_date="2022.37260273973",seq_dates="2022-05-17",states="International"]
	'hCoV-19-Israel-SMC-7075548-2022|EPI_ISL_13355844|2022-06-11'[&decimal_date="2022.44109589041",seq_dates="2022-06-11",states="International"]
	'hCoV-19-Israel-SMC-7075611-2022|EPI_ISL_13354907|2022-06-10'[&decimal_date="2022.43835616438",seq_dates="2022-06-10",states="International"]
	'hCoV-19-Italy-ABR-IZSGC-TE46424-2020|EPI_ISL_528995|2020-05-14'[&decimal_date="2020.36612021858",seq_dates="2020-05-14",states="International"]
	'hCoV-19-Italy-ABR-IZSGC-TE46428-2020|EPI_ISL_528996|2020-05-14'[&decimal_date="2020.36612021858",seq_dates="2020-05-14",states="International"]
	'hCoV-19-Italy-ABR-IZSGC-TE46436-2020|EPI_ISL_529000|2020-05-14'[&decimal_date="2020.36612021858",seq_dates="2020-05-14",states="International"]
	'hCoV-19-Italy-ABR-IZSGC-TE49273-2020|EPI_ISL_529003|2020-05-16'[&decimal_date="2020.37158469945",seq_dates="2020-05-16",states="International"]
	'hCoV-19-Italy-ABR-IZSGC-TE49482-2020|EPI_ISL_529005|2020-05-16'[&decimal_date="2020.37158469945",seq_dates="2020-05-16",states="International"]
	'hCoV-19-Italy-CAM-TIGEM-IZSM-COLLI-30453-2022|EPI_ISL_13030421|2022-03-26'[&decimal_date="2022.2301369863",seq_dates="2022-03-26",states="International"]
	'hCoV-19-Italy-CAM-TIGEM-IZSM-COLLI-30585-2022|EPI_ISL_13257493|2022-04-26'[&decimal_date="2022.31506849315",seq_dates="2022-04-26",states="International"]
	'hCoV-19-Italy-CAM-TIGEM-IZSM-COLLI-32696-2022|EPI_ISL_14039255|2022-02-13'[&decimal_date="2022.11780821918",seq_dates="2022-02-13",states="International"]
	'hCoV-19-Italy-CAM-TIGEM-IZSM-COLLI-35847-2022|EPI_ISL_14210717|2022-04-30'[&decimal_date="2022.32602739726",seq_dates="2022-04-30",states="International"]
	'hCoV-19-Italy-EMR-IZSLER-2022-139902-008-01-2022|EPI_ISL_12995177|2022-05-08'[&decimal_date="2022.34794520548",seq_dates="2022-05-08",states="International"]
	'hCoV-19-Italy-EMR_AUSLRomagna_C027-22-19-2022|EPI_ISL_11113773|2022-03-03'[&decimal_date="2022.16712328767",seq_dates="2022-03-03",states="International"]
	'hCoV-19-Italy-FVG-TS-38419911-2022|EPI_ISL_13372115|2022-06-07'[&decimal_date="2022.4301369863",seq_dates="2022-06-07",states="International"]
	'hCoV-19-Italy-FVG-UD-198861_2022-2022|EPI_ISL_11448623|2022-03-18'[&decimal_date="2022.20821917808",seq_dates="2022-03-18",states="International"]
	'hCoV-19-Italy-FVG-UD-64040447-2022|EPI_ISL_10631459|2022-02-14'[&decimal_date="2022.12054794521",seq_dates="2022-02-14",states="International"]
	'hCoV-19-Italy-FVG-UD-64044529-2022|EPI_ISL_13425637|2022-05-30'[&decimal_date="2022.40821917808",seq_dates="2022-05-30",states="International"]
	'hCoV-19-Italy-LAZ-AMC-2205092610-DS-2022|EPI_ISL_13826605|2022-05-09'[&decimal_date="2022.35068493151",seq_dates="2022-05-09",states="International"]
	'hCoV-19-Italy-LAZ-IFO-2209073138-2022|EPI_ISL_14952787|2022-07-09'[&decimal_date="2022.51780821918",seq_dates="2022-07-09",states="International"]
	'hCoV-19-Italy-LOM-ASST-3-2020|EPI_ISL_486659|2020-02-22'[&decimal_date="2020.14207650273",seq_dates="2020-02-22",states="International"]
	'hCoV-19-Italy-LOM-ASST-4-2020|EPI_ISL_486660|2020-02-23'[&decimal_date="2020.14480874317",seq_dates="2020-02-23",states="International"]
	'hCoV-19-Italy-LOM-ASST-8-2020|EPI_ISL_486664|2020-02-26'[&decimal_date="2020.15300546448",seq_dates="2020-02-26",states="International"]
	'hCoV-19-Italy-LOM-Hsacco-21-2020|EPI_ISL_486919|2020-04-01'[&decimal_date="2020.24863387978",seq_dates="2020-04-01",states="International"]
	'hCoV-19-Italy-LOM-Hsacco-4-2020|EPI_ISL_486921|2020-02-23'[&decimal_date="2020.14480874317",seq_dates="2020-02-23",states="International"]
	'hCoV-19-Italy-LOM-Hsacco-8-2020|EPI_ISL_486925|2020-02-26'[&decimal_date="2020.15300546448",seq_dates="2020-02-26",states="International"]
	'hCoV-19-Italy-LOM-INMI-9206-2020|EPI_ISL_460087|2020-02-26'[&decimal_date="2020.15300546448",seq_dates="2020-02-26",states="International"]
	'hCoV-19-Italy-LOM-Unimi-1237-22-2022|EPI_ISL_15191983|2022-01-17'[&decimal_date="2022.04383561644",seq_dates="2022-01-17",states="International"]
	'hCoV-19-Italy-LOM_Sacco_Var_R12873-2022|EPI_ISL_12465955|2022-04-24'[&decimal_date="2022.3095890411",seq_dates="2022-04-24",states="International"]
	'hCoV-19-Italy-SIC-CQRC-3422020015-2022-2022|EPI_ISL_10855247|2022-02-26'[&decimal_date="2022.15342465753",seq_dates="2022-02-26",states="International"]
	'hCoV-19-Italy-SIC-CQRC-3422049172-22-2022|EPI_ISL_14169890|2022-07-08'[&decimal_date="2022.51506849315",seq_dates="2022-07-08",states="International"]
	'hCoV-19-Italy-SIC-CQRC-3422051564-22-2022|EPI_ISL_14193249|2022-07-14'[&decimal_date="2022.53150684932",seq_dates="2022-07-14",states="International"]
	'hCoV-19-Italy-TAA-PAB_SABES_1900938610-2022|EPI_ISL_13567615|2022-06-20'[&decimal_date="2022.46575342466",seq_dates="2022-06-20",states="International"]
	'hCoV-19-Italy-UMB-IZSGC-11612-1-36-2022|EPI_ISL_9439354|2022-01-22'[&decimal_date="2022.05753424658",seq_dates="2022-01-22",states="International"]
	'hCoV-19-Italy-UMB-IZSGC-15938_1_25-2022|EPI_ISL_9616545|2022-01-31'[&decimal_date="2022.08219178082",seq_dates="2022-01-31",states="International"]
	'hCoV-19-Italy-VEN-SI_60-2020|EPI_ISL_1181814|2020-09-03'[&decimal_date="2020.67213114754",seq_dates="2020-09-03",states="International"]
	'hCoV-19-Italy-VEN-SI_98-2020|EPI_ISL_1181763|2020-08-04'[&decimal_date="2020.59016393443",seq_dates="2020-08-04",states="International"]
	'hCoV-19-Italy-VEN-ULSS3GEN-7002299460_VE-2022|EPI_ISL_13323002|2022-06-04'[&decimal_date="2022.42191780822",seq_dates="2022-06-04",states="International"]
	'hCoV-19-Jamaica-6202276-2022|EPI_ISL_14275966|2022-06-10'[&decimal_date="2022.43835616438",seq_dates="2022-06-10",states="International"]
	'hCoV-19-Jamaica-JAM-UWIMicro-0618-2022|EPI_ISL_12087608|2022-02-25'[&decimal_date="2022.15068493151",seq_dates="2022-02-25",states="International"]
	'hCoV-19-Jamaica-JAM-UWIMicro-0764-2022|EPI_ISL_12531111|2022-03-29'[&decimal_date="2022.23835616438",seq_dates="2022-03-29",states="International"]
	'hCoV-19-Jamaica-JAM-UWIMicro-0765-2022|EPI_ISL_12531112|2022-03-26'[&decimal_date="2022.2301369863",seq_dates="2022-03-26",states="International"]
	'hCoV-19-Jamaica-JAM-UWIMicro-0898-2022|EPI_ISL_12847024|2022-02-17'[&decimal_date="2022.12876712329",seq_dates="2022-02-17",states="International"]
	'hCoV-19-Jamaica-JAM-UWIMicro-0958-2022|EPI_ISL_13462619|2022-04-20'[&decimal_date="2022.29863013699",seq_dates="2022-04-20",states="International"]
	'hCoV-19-Jamaica-JAM-UWIMicro-1139-2022|EPI_ISL_13813579|2022-05-09'[&decimal_date="2022.35068493151",seq_dates="2022-05-09",states="International"]
	'hCoV-19-Jamaica-JAM-UWIMicro-1299-2022|EPI_ISL_13819656|2022-03-29'[&decimal_date="2022.23835616438",seq_dates="2022-03-29",states="International"]
	'hCoV-19-Jamaica-JAM-UWIMicro-1333-2022|EPI_ISL_13819687|2022-04-22'[&decimal_date="2022.30410958904",seq_dates="2022-04-22",states="International"]
	'hCoV-19-Jamaica-JAM-UWIMicro-1343-2022|EPI_ISL_13819696|2022-04-23'[&decimal_date="2022.30684931507",seq_dates="2022-04-23",states="International"]
	'hCoV-19-Jamaica-JAM-UWIMicro-1828-2022|EPI_ISL_14986937|2022-06-16'[&decimal_date="2022.45479452055",seq_dates="2022-06-16",states="International"]
	'hCoV-19-Jamaica-UWI-2071-2022|EPI_ISL_17418920|2022-05-13'[&decimal_date="2022.36164383562",seq_dates="2022-05-13",states="International"]
	'hCoV-19-Jamaica-UWI-2099-2022|EPI_ISL_17418947|2022-05-13'[&decimal_date="2022.36164383562",seq_dates="2022-05-13",states="International"]
	'hCoV-19-Jamaica-UWI-2196-2022|EPI_ISL_17422287|2022-07-01'[&decimal_date="2022.49589041096",seq_dates="2022-07-01",states="International"]
	'hCoV-19-Jamaica-UWIMicro-1505-2022|EPI_ISL_14469311|2022-06-04'[&decimal_date="2022.42191780822",seq_dates="2022-06-04",states="International"]
	'hCoV-19-Jamaica-UWIMicro-1544-2022|EPI_ISL_14469345|2022-07-07'[&decimal_date="2022.51232876712",seq_dates="2022-07-07",states="International"]
	'hCoV-19-Japan-IC-2578-2021|EPI_ISL_8559646|2021-12-23'[&decimal_date="2021.97534246575",seq_dates="2021-12-23",states="International"]
	'hCoV-19-Japan-IC-2927-2021|EPI_ISL_8560425|2021-12-30'[&decimal_date="2021.99452054795",seq_dates="2021-12-30",states="International"]
	'hCoV-19-Japan-IC-4495-2022|EPI_ISL_10495037|2022-01-20'[&decimal_date="2022.05205479452",seq_dates="2022-01-20",states="International"]
	'hCoV-19-Japan-IC-4771-2022|EPI_ISL_10495406|2022-01-21'[&decimal_date="2022.05479452055",seq_dates="2022-01-21",states="International"]
	'hCoV-19-Japan-IC-5035-2022|EPI_ISL_10495762|2022-02-01'[&decimal_date="2022.08493150685",seq_dates="2022-02-01",states="International"]
	'hCoV-19-Japan-IC-5174-2022|EPI_ISL_11364392|2022-01-31'[&decimal_date="2022.08219178082",seq_dates="2022-01-31",states="International"]
	'hCoV-19-Japan-PG-175276-2021|EPI_ISL_9223492|2021-12-31'[&decimal_date="2021.99726027397",seq_dates="2021-12-31",states="International"]
	'hCoV-19-Japan-PG-224284-2022|EPI_ISL_12990717|2022-03-29'[&decimal_date="2022.23835616438",seq_dates="2022-03-29",states="International"]
	'hCoV-19-Japan-PG-225042-2022|EPI_ISL_12988060|2022-03-31'[&decimal_date="2022.24383561644",seq_dates="2022-03-31",states="International"]
	'hCoV-19-Japan-PG-225690-2022|EPI_ISL_12948204|2022-03-27'[&decimal_date="2022.23287671233",seq_dates="2022-03-27",states="International"]
	'hCoV-19-Japan-PG-226925-2022|EPI_ISL_12948700|2022-04-06'[&decimal_date="2022.2602739726",seq_dates="2022-04-06",states="International"]
	'hCoV-19-Japan-PG-229189-2022|EPI_ISL_12944662|2022-04-03'[&decimal_date="2022.25205479452",seq_dates="2022-04-03",states="International"]
	'hCoV-19-Japan-PG-2383-2020|EPI_ISL_685988|2020-03-09'[&decimal_date="2020.18579234973",seq_dates="2020-03-09",states="International"]
	'hCoV-19-Japan-PG-2385-2020|EPI_ISL_685990|2020-03-09'[&decimal_date="2020.18579234973",seq_dates="2020-03-09",states="International"]
	'hCoV-19-Japan-PG-246339-2022|EPI_ISL_13209818|2022-05-08'[&decimal_date="2022.34794520548",seq_dates="2022-05-08",states="International"]
	'hCoV-19-Japan-PG-246740-2022|EPI_ISL_13213322|2022-04-25'[&decimal_date="2022.31232876712",seq_dates="2022-04-25",states="International"]
	'hCoV-19-Japan-PG-2574-2020|EPI_ISL_690708|2020-03-13'[&decimal_date="2020.19672131148",seq_dates="2020-03-13",states="International"]
	'hCoV-19-Japan-PG-265173-2022|EPI_ISL_14122067|2022-06-14'[&decimal_date="2022.44931506849",seq_dates="2022-06-14",states="International"]
	'hCoV-19-Japan-PG-266766-2022|EPI_ISL_14125181|2022-06-13'[&decimal_date="2022.44657534247",seq_dates="2022-06-13",states="International"]
	'hCoV-19-Japan-PG-268495-2022|EPI_ISL_14126817|2022-05-27'[&decimal_date="2022.4",seq_dates="2022-05-27",states="International"]
	'hCoV-19-Japan-PG-271101-2022|EPI_ISL_14129208|2022-06-21'[&decimal_date="2022.46849315068",seq_dates="2022-06-21",states="International"]
	'hCoV-19-Japan-PG-275805-2022|EPI_ISL_14140129|2022-07-01'[&decimal_date="2022.49589041096",seq_dates="2022-07-01",states="International"]
	'hCoV-19-Japan-PG-367617-2022|EPI_ISL_15245092|2022-05-03'[&decimal_date="2022.33424657534",seq_dates="2022-05-03",states="International"]
	'hCoV-19-Japan-RIMD08632-2022|EPI_ISL_12559236|2022-02-22'[&decimal_date="2022.14246575342",seq_dates="2022-02-22",states="International"]
	'hCoV-19-Japan-TKYkbm11604-2022|EPI_ISL_11502113|2022-02-26'[&decimal_date="2022.15342465753",seq_dates="2022-02-26",states="International"]
	'hCoV-19-Jordan-Biolab0524-2021|EPI_ISL_9914809|2021-12-31'[&decimal_date="2021.99726027397",seq_dates="2021-12-31",states="International"]
	'hCoV-19-Jordan-Biolab0526-2022|EPI_ISL_9914811|2022-01-03'[&decimal_date="2022.00547945205",seq_dates="2022-01-03",states="International"]
	'hCoV-19-Jordan-Biolab0530-2022|EPI_ISL_9914813|2022-01-07'[&decimal_date="2022.01643835616",seq_dates="2022-01-07",states="International"]
	'hCoV-19-Jordan-Biolab0531-2022|EPI_ISL_9914814|2022-01-06'[&decimal_date="2022.01369863014",seq_dates="2022-01-06",states="International"]
	'hCoV-19-Jordan-Biolab0648-2022|EPI_ISL_12226151|2022-02-01'[&decimal_date="2022.08493150685",seq_dates="2022-02-01",states="International"]
	'hCoV-19-Jordan-Biolab0663-2022|EPI_ISL_12226164|2022-02-16'[&decimal_date="2022.12602739726",seq_dates="2022-02-16",states="International"]
	'hCoV-19-Jordan-Biolab0666-2022|EPI_ISL_12226167|2022-02-27'[&decimal_date="2022.15616438356",seq_dates="2022-02-27",states="International"]
	'hCoV-19-Jordan-Biolab0667-2022|EPI_ISL_13465481|2022-05-10'[&decimal_date="2022.35342465753",seq_dates="2022-05-10",states="International"]
	'hCoV-19-Jordan-Biolab0684-2022|EPI_ISL_13465493|2022-05-07'[&decimal_date="2022.34520547945",seq_dates="2022-05-07",states="International"]
	'hCoV-19-Jordan-Biolab0686-2022|EPI_ISL_13465495|2022-05-09'[&decimal_date="2022.35068493151",seq_dates="2022-05-09",states="International"]
	'hCoV-19-Jordan-JUST-MBV-10-2022|EPI_ISL_12977272|2022-03-26'[&decimal_date="2022.2301369863",seq_dates="2022-03-26",states="International"]
	'hCoV-19-Jordan-JUST-MBV-20-2022|EPI_ISL_12977285|2022-03-26'[&decimal_date="2022.2301369863",seq_dates="2022-03-26",states="International"]
	'hCoV-19-Jordan-JUST-MBV-99-2022|EPI_ISL_12977296|2022-03-26'[&decimal_date="2022.2301369863",seq_dates="2022-03-26",states="International"]
	'hCoV-19-Kazakhstan-497-2022|EPI_ISL_13822835|2022-06-20'[&decimal_date="2022.46575342466",seq_dates="2022-06-20",states="International"]
	'hCoV-19-Kazakhstan-506-2022|EPI_ISL_13822842|2022-06-28'[&decimal_date="2022.48767123288",seq_dates="2022-06-28",states="International"]
	'hCoV-19-Kazakhstan-522-2022|EPI_ISL_13822843|2022-06-21'[&decimal_date="2022.46849315068",seq_dates="2022-06-21",states="International"]
	'hCoV-19-Kazakhstan-523-2022|EPI_ISL_13822846|2022-05-31'[&decimal_date="2022.41095890411",seq_dates="2022-05-31",states="International"]
	'hCoV-19-Kazakhstan-7827-2-2021|EPI_ISL_1489929|2021-02-26'[&decimal_date="2021.15342465753",seq_dates="2021-02-26",states="International"]
	'hCoV-19-Kazakhstan-AKT-NRL-S1608-2022|EPI_ISL_13257794|2022-03-07'[&decimal_date="2022.17808219178",seq_dates="2022-03-07",states="International"]
	'hCoV-19-Kazakhstan-ALA-NRL-S1526-2022|EPI_ISL_13257791|2022-04-11'[&decimal_date="2022.27397260274",seq_dates="2022-04-11",states="International"]
	'hCoV-19-Kazakhstan-AST-NRL-S2623-2022|EPI_ISL_13257847|2022-04-14'[&decimal_date="2022.28219178082",seq_dates="2022-04-14",states="International"]
	'hCoV-19-Kazakhstan-AST-NRL-S2637-2022|EPI_ISL_13257853|2022-04-29'[&decimal_date="2022.32328767123",seq_dates="2022-04-29",states="International"]
	'hCoV-19-Kazakhstan-KAR-NRL-S2077-2022|EPI_ISL_13257818|2022-03-14'[&decimal_date="2022.19726027397",seq_dates="2022-03-14",states="International"]
	'hCoV-19-Kazakhstan-KAR-NRL-S2090-2022|EPI_ISL_13257821|2022-03-25'[&decimal_date="2022.22739726027",seq_dates="2022-03-25",states="International"]
	'hCoV-19-Kazakhstan-KZ02-03022022-H0025W2-2022|EPI_ISL_15727596|2022-02-03'[&decimal_date="2022.0904109589",seq_dates="2022-02-03",states="International"]
	'hCoV-19-Kazakhstan-NLA_barcode56-15-MN908947_3-2022|EPI_ISL_13717915|2022-05-28'[&decimal_date="2022.40273972603",seq_dates="2022-05-28",states="International"]
	'hCoV-19-Kazakhstan-NU-50_15-2022|EPI_ISL_16871752|2022-01-06'[&decimal_date="2022.01369863014",seq_dates="2022-01-06",states="International"]
	'hCoV-19-Kazakhstan-NU-53_15-2022|EPI_ISL_16871751|2022-01-06'[&decimal_date="2022.01369863014",seq_dates="2022-01-06",states="International"]
	'hCoV-19-Kazakhstan-NU-56_15-2022|EPI_ISL_16871750|2022-01-06'[&decimal_date="2022.01369863014",seq_dates="2022-01-06",states="International"]
	'hCoV-19-Kenya-C117214-2022|EPI_ISL_13068835|2022-05-19'[&decimal_date="2022.37808219178",seq_dates="2022-05-19",states="International"]
	'hCoV-19-Kenya-C117524-2022|EPI_ISL_13460285|2022-06-09'[&decimal_date="2022.43561643836",seq_dates="2022-06-09",states="International"]
	'hCoV-19-Kenya-C1751-2020|EPI_ISL_457867|2020-04-22'[&decimal_date="2020.30601092896",seq_dates="2020-04-22",states="International"]
	'hCoV-19-Kenya-C2826-2020|EPI_ISL_457891|2020-04-27'[&decimal_date="2020.31967213115",seq_dates="2020-04-27",states="International"]
	'hCoV-19-Kenya-C3739-2020|EPI_ISL_568717|2020-05-04'[&decimal_date="2020.33879781421",seq_dates="2020-05-04",states="International"]
	'hCoV-19-Kenya-C4195-2020|EPI_ISL_568723|2020-06-05'[&decimal_date="2020.4262295082",seq_dates="2020-06-05",states="International"]
	'hCoV-19-Kenya-C4214-2020|EPI_ISL_568725|2020-06-05'[&decimal_date="2020.4262295082",seq_dates="2020-06-05",states="International"]
	'hCoV-19-Kenya-C63532-2020|EPI_ISL_6262618|2020-10-05'[&decimal_date="2020.75956284153",seq_dates="2020-10-05",states="International"]
	'hCoV-19-Kenya-C66336-2020|EPI_ISL_6262673|2020-10-26'[&decimal_date="2020.81693989071",seq_dates="2020-10-26",states="International"]
	'hCoV-19-Kenya-C67070-2020|EPI_ISL_6262694|2020-10-27'[&decimal_date="2020.81967213115",seq_dates="2020-10-27",states="International"]
	'hCoV-19-Kenya-C67071-2020|EPI_ISL_6262695|2020-10-27'[&decimal_date="2020.81967213115",seq_dates="2020-10-27",states="International"]
	'hCoV-19-Kenya-C67363-2020|EPI_ISL_6262707|2020-10-28'[&decimal_date="2020.82240437158",seq_dates="2020-10-28",states="International"]
	'hCoV-19-Kenya-C67375-2020|EPI_ISL_6262711|2020-10-28'[&decimal_date="2020.82240437158",seq_dates="2020-10-28",states="International"]
	'hCoV-19-Kenya-C787-2020|EPI_ISL_457921|2020-04-15'[&decimal_date="2020.2868852459",seq_dates="2020-04-15",states="International"]
	'hCoV-19-Kenya-ILRI_COVM01771-2021|EPI_ISL_9093518|2021-12-14'[&decimal_date="2021.95068493151",seq_dates="2021-12-14",states="International"]
	'hCoV-19-Kenya-KEM-20-07-36422-2020|EPI_ISL_15266751|2020-11-07'[&decimal_date="2020.84972677596",seq_dates="2020-11-07",states="International"]
	'hCoV-19-Kenya-MAL-2791-2020|EPI_ISL_2779496|2020-06-03'[&decimal_date="2020.42076502732",seq_dates="2020-06-03",states="International"]
	'hCoV-19-Kenya-SS6015-2021|EPI_ISL_11260012|2021-12-24'[&decimal_date="2021.97808219178",seq_dates="2021-12-24",states="International"]
	'hCoV-19-Kenya-SS6302-2022|EPI_ISL_11260180|2022-01-20'[&decimal_date="2022.05205479452",seq_dates="2022-01-20",states="International"]
	'hCoV-19-Kenya-SS6309-2022|EPI_ISL_11260186|2022-02-02'[&decimal_date="2022.08767123288",seq_dates="2022-02-02",states="International"]
	'hCoV-19-Kenya-SS6900-2022|EPI_ISL_11561339|2022-01-23'[&decimal_date="2022.0602739726",seq_dates="2022-01-23",states="International"]
	'hCoV-19-Kenya-SS6972-2022|EPI_ISL_11561386|2022-02-05'[&decimal_date="2022.09589041096",seq_dates="2022-02-05",states="International"]
	'hCoV-19-Kenya-SS7487-2022|EPI_ISL_12561026|2022-02-24'[&decimal_date="2022.14794520548",seq_dates="2022-02-24",states="International"]
	'hCoV-19-Kenya-SS7491-2022|EPI_ISL_12561028|2022-03-02'[&decimal_date="2022.16438356164",seq_dates="2022-03-02",states="International"]
	'hCoV-19-Kenya-SS7497-2022|EPI_ISL_12561032|2022-03-18'[&decimal_date="2022.20821917808",seq_dates="2022-03-18",states="International"]
	'hCoV-19-Kenya-SS8011-2022|EPI_ISL_12561087|2022-03-30'[&decimal_date="2022.24109589041",seq_dates="2022-03-30",states="International"]
	'hCoV-19-Kenya-SS8012-2022|EPI_ISL_12561088|2022-04-05'[&decimal_date="2022.25753424658",seq_dates="2022-04-05",states="International"]
	'hCoV-19-Kenya-SS8370-2022|EPI_ISL_12905598|2022-04-20'[&decimal_date="2022.29863013699",seq_dates="2022-04-20",states="International"]
[truncated: 1,748 more rows]
