# Supplementary material for: Retrospective Analysis of Omicron in Minas Gerais, Brazil: Emergence, Dissemination, and Diversification
Source: Microorganisms. 2024 Aug 23;12(9):1745. doi: 10.3390/microorganisms12091745 (PMC11434267; doi:10.3390/microorganisms12091745)
Supplement: Supplementary file 1 [file microorganisms-12-01745-s001.zip › Supplementary_file S3_BA4.tree]

#NEXUS
Begin taxa;
	Dimensions ntax=4720;
	Taxlabels
		hCoV-19/Africa/Johannesburg-2005/2020|EPI_ISL_14594709|2020-07-02
		hCoV-19/Albania/IPH-279056/2022|EPI_ISL_17295675|2022-06-16
		hCoV-19/Albania/IPH-279245/2022|EPI_ISL_17295691|2022-06-15
		hCoV-19/Albania/IPH-279432/2022|EPI_ISL_17295696|2022-06-22
		hCoV-19/Albania/IPH-280874/2022|EPI_ISL_17295789|2022-07-04
		hCoV-19/Albania/IPH-281357/2022|EPI_ISL_17295825|2022-07-06
		hCoV-19/Albania/IPH-282018/2022|EPI_ISL_17295879|2022-07-10
		hCoV-19/Algeria/12/2022|EPI_ISL_15235454|2022-06-28
		hCoV-19/Algeria/23189/2022|EPI_ISL_13553857|2022-06-26
		hCoV-19/Algeria/28103/2022|EPI_ISL_15235472|2022-07-24
		hCoV-19/Algeria/2832/2022|EPI_ISL_15887364|2022-08-04
		hCoV-19/Algeria/31424/2022|EPI_ISL_14498411|2022-07-20
		hCoV-19/Algeria/32073/2022|EPI_ISL_14497324|2022-07-26
		hCoV-19/Algeria/34446/2022|EPI_ISL_15252867|2022-08-15
		hCoV-19/Algeria/34791/2022|EPI_ISL_15349603|2022-08-17
		hCoV-19/Algeria/603/2022|EPI_ISL_15887352|2022-06-26
		hCoV-19/Andorra/AND-254_221521238401-GC/2022|EPI_ISL_13636829|2022-05-30
		hCoV-19/Andorra/AND-256_221941417501-GC/2022|EPI_ISL_14551149|2022-07-07
		hCoV-19/Andorra/AND-256_222151348501-GC/2022|EPI_ISL_14549250|2022-07-24
		hCoV-19/Andorra/AND-256_222301210801-GC/2022|EPI_ISL_15059927|2022-08-11
		hCoV-19/Andorra/AND-259_221801286701-GC/2022|EPI_ISL_13884613|2022-06-17
		hCoV-19/Andorra/AND-259_221801287601-GC/2022|EPI_ISL_13884612|2022-06-20
		hCoV-19/Andorra/AND-259_221801302201-GC/2022|EPI_ISL_13884602|2022-06-27
		hCoV-19/Andorra/AND-259_221941418001-GC/2022|EPI_ISL_14551155|2022-07-02
		hCoV-19/Andorra/AND-260_222301211301-GC/2022|EPI_ISL_15059931|2022-08-03
		hCoV-19/Andorra/AND-260_222301213201-GC/2022|EPI_ISL_15059932|2022-08-02
		hCoV-19/Angola/CERI-KRISP-K050442/2022|EPI_ISL_16311858|2022-08-18
		hCoV-19/Angola/CERI-KRISP-K050475/2022|EPI_ISL_16311876|2022-08-18
		hCoV-19/Angola/CERI-KRISP-K050480/2022|EPI_ISL_16311878|2022-07-20
		hCoV-19/Anhui/352/2020|EPI_ISL_1081196|2020-02-07
		hCoV-19/Anhui/445/2020|EPI_ISL_1081310|2020-02-08
		hCoV-19/Anhui/470/2020|EPI_ISL_1081311|2020-02-08
		hCoV-19/Argentina/1428-210/2022|EPI_ISL_15340617|2022-05-23
		hCoV-19/Argentina/29357-8/2022|EPI_ISL_15340623|2022-07-11
		hCoV-19/Argentina/5300-141/2022|EPI_ISL_15340691|2022-07-26
		hCoV-19/Argentina/5315-141/2022|EPI_ISL_15340533|2022-08-03
		hCoV-19/Argentina/72140-25/2022|EPI_ISL_15340503|2022-08-05
		hCoV-19/Argentina/INEI120535/2022|EPI_ISL_13155840|2022-05-24
		hCoV-19/Argentina/INEI120789/2022|EPI_ISL_13726556|2022-05-31
		hCoV-19/Argentina/INEI121137/2022|EPI_ISL_13856556|2022-06-28
		hCoV-19/Argentina/INEI121243/2022|EPI_ISL_14076928|2022-06-29
		hCoV-19/Argentina/INEI122220/2022|EPI_ISL_14944951|2022-08-18
		hCoV-19/Argentina/PAIS-A0994/2021|EPI_ISL_4405606|2021-05-03
		hCoV-19/Argentina/PAIS-A1442/2022|EPI_ISL_13955795|2022-06-13
		hCoV-19/Argentina/PAIS-A1453/2022|EPI_ISL_14253367|2022-07-19
		hCoV-19/Argentina/PAIS-C0160/2020|EPI_ISL_7955525|2020-01-09
		hCoV-19/Argentina/PAIS-E0119/2020|EPI_ISL_1395911|2020-08-27
		hCoV-19/Argentina/PAIS-E0203/2021|EPI_ISL_2363531|2021-03-26
		hCoV-19/Argentina/PAIS-E0478/2021|EPI_ISL_6121581|2021-10-25
		hCoV-19/Argentina/PAIS-F0021/2020|EPI_ISL_964906|2020-08-07
		hCoV-19/Argentina/PAIS-F0034/2020|EPI_ISL_981032|2020-07-26
		hCoV-19/Argentina/PAIS-F0426/2021|EPI_ISL_12958309|2021-11-11
		hCoV-19/Argentina/PAIS-F0428/2021|EPI_ISL_12958250|2021-11-13
		hCoV-19/Argentina/PAIS-F0432/2021|EPI_ISL_12958314|2021-11-17
		hCoV-19/Argentina/PAIS-F0435/2021|EPI_ISL_12958316|2021-11-20
		hCoV-19/Argentina/PAIS-F0440/2021|EPI_ISL_12958318|2021-11-23
		hCoV-19/Argentina/PAIS-F0441/2021|EPI_ISL_12958253|2021-11-24
		hCoV-19/Argentina/PAIS-F0450/2021|EPI_ISL_12958323|2021-11-30
		hCoV-19/Argentina/UW21020573166/2021|EPI_ISL_10515221|2021-02-05
		hCoV-19/Aruba/AW-RIVM-101735/2022|EPI_ISL_13214669|2022-05-21
		hCoV-19/Aruba/AW-RIVM-102090/2022|EPI_ISL_13332291|2022-05-23
		hCoV-19/Aruba/AW-RIVM-102285/2022|EPI_ISL_13332295|2022-05-31
		hCoV-19/Aruba/AW-RIVM-103958/2022|EPI_ISL_13760058|2022-06-20
		hCoV-19/Aruba/AW-RIVM-103963/2022|EPI_ISL_13759805|2022-06-17
		hCoV-19/Aruba/AW-RIVM-105532/2022|EPI_ISL_13990800|2022-06-30
		hCoV-19/Aruba/AW-RIVM-106259/2022|EPI_ISL_13990819|2022-07-05
		hCoV-19/Aruba/AW-RIVM-108867/2022|EPI_ISL_14705878|2022-07-26
		hCoV-19/Aruba/AW-RIVM-108889/2022|EPI_ISL_14705894|2022-07-31
		hCoV-19/Aruba/AW-RIVM-110228/2022|EPI_ISL_14773676|2022-08-12
		hCoV-19/Aruba/AW-RIVM-110896/2022|EPI_ISL_14922782|2022-08-20
		hCoV-19/Aruba/AW-RIVM-112265/2022|EPI_ISL_15177242|2022-08-10
		hCoV-19/Australia/ACT4457/2022|EPI_ISL_11657547|2022-03-17
		hCoV-19/Australia/ACT5265/2022|EPI_ISL_13274048|2022-04-19
		hCoV-19/Australia/ACT5390/2022|EPI_ISL_13227659|2022-04-24
		hCoV-19/Australia/ACT7095/2022|EPI_ISL_13868109|2022-06-30
		hCoV-19/Australia/ACT7527/2022|EPI_ISL_14603604|2022-07-14
		hCoV-19/Australia/NSW-ICPMR-10152/2021|EPI_ISL_5305634|2021-10-05
		hCoV-19/Australia/NSW-ICPMR-10817/2021|EPI_ISL_5306008|2021-08-31
		hCoV-19/Australia/NSW-ICPMR-14639/2021|EPI_ISL_6956014|2021-11-27
		hCoV-19/Australia/NSW-ICPMR-15551/2021|EPI_ISL_7265080|2021-11-30
		hCoV-19/Australia/NSW-ICPMR-15554/2021|EPI_ISL_7265083|2021-11-30
		hCoV-19/Australia/NSW-ICPMR-15555/2021|EPI_ISL_7265084|2021-11-28
		hCoV-19/Australia/NSW-ICPMR-2420/2021|EPI_ISL_3502144|2021-08-02
		hCoV-19/Australia/NSW-ICPMR-25330/2022|EPI_ISL_12679072|2022-05-03
		hCoV-19/Australia/NSW-ICPMR-26886/2022|EPI_ISL_13198959|2022-05-31
		hCoV-19/Australia/NSW-ICPMR-28426/2022|EPI_ISL_13721263|2022-06-24
		hCoV-19/Australia/NSW-ICPMR-3616/2021|EPI_ISL_3465668|2021-08-12
		hCoV-19/Australia/NSW-ICPMR-4214/2021|EPI_ISL_3643510|2021-07-16
		hCoV-19/Australia/NSW-ICPMR-6910/2021|EPI_ISL_4205175|2021-09-03
		hCoV-19/Australia/NSW-ICPMR-6958/2021|EPI_ISL_4205244|2021-09-02
		hCoV-19/Australia/NSW-ICPMR-7456/2021|EPI_ISL_4205742|2021-09-08
		hCoV-19/Australia/NSW-ICPMR-7607/2021|EPI_ISL_4552067|2021-09-09
		hCoV-19/Australia/NSW-R0054/2021|EPI_ISL_1010709|2021-02-04
		hCoV-19/Australia/NSW-R0092/2021|EPI_ISL_1121981|2021-02-24
		hCoV-19/Australia/NSW-R0391/2021|EPI_ISL_2628998|2021-05-01
		hCoV-19/Australia/NSW-RPAH-0427/2021|EPI_ISL_9285767|2021-06-14
		hCoV-19/Australia/NSW-RPAH-0879/2021|EPI_ISL_3280812|2021-07-26
		hCoV-19/Australia/NSW-RPAH-0906/2021|EPI_ISL_9285732|2021-08-01
		hCoV-19/Australia/NSW-RPAH-1232/2021|EPI_ISL_9285731|2021-08-17
		hCoV-19/Australia/NSW-RPAH-1348/2021|EPI_ISL_7951044|2021-08-26
		hCoV-19/Australia/NSW-RPAH-1827/2021|EPI_ISL_9285729|2021-09-09
		hCoV-19/Australia/NSW-RPAH-1933/2021|EPI_ISL_6814922|2021-11-27
		hCoV-19/Australia/NSW-RPAH-1935/2021|EPI_ISL_6829575|2021-11-28
		hCoV-19/Australia/NSW-RPAH-1937/2021|EPI_ISL_6829577|2021-11-28
		hCoV-19/Australia/NSW-RPAH-2611/2022|EPI_ISL_10724591|2022-02-27
		hCoV-19/Australia/NSW-RPAH-2765/2022|EPI_ISL_11504026|2022-03-14
		hCoV-19/Australia/NSW-RPAH-2953/2022|EPI_ISL_12387072|2022-04-12
		hCoV-19/Australia/NSW-SAVID-3015/2020|EPI_ISL_3568059|2020-10-24
		hCoV-19/Australia/NSW-SAVID-3559/2020|EPI_ISL_3568276|2020-04-04
		hCoV-19/Australia/NSW-SAVID-9688/2022|EPI_ISL_15081454|2022-04-06
		hCoV-19/Australia/NSW01/2020|EPI_ISL_407893|2020-01-24
		hCoV-19/Australia/NSW03/2020|EPI_ISL_408977|2020-01-25
		hCoV-19/Australia/NSW08/2020|EPI_ISL_413594|2020-02-28
		hCoV-19/Australia/NSW10/2020|EPI_ISL_413596|2020-02-28
		hCoV-19/Australia/NSW1042/2020|EPI_ISL_593694|2020-07-04
		hCoV-19/Australia/NSW1046/2020|EPI_ISL_593698|2020-07-04
		hCoV-19/Australia/NSW1099/2020|EPI_ISL_593714|2020-08-29
		hCoV-19/Australia/NSW1174/2020|EPI_ISL_667779|2020-10-16
		hCoV-19/Australia/NSW1187/2020|EPI_ISL_667788|2020-10-30
		hCoV-19/Australia/NSW1197/2020|EPI_ISL_667797|2020-10-17
		hCoV-19/Australia/NSW1202/2020|EPI_ISL_699653|2020-11-09
		hCoV-19/Australia/NSW1206/2020|EPI_ISL_667804|2020-11-09
		hCoV-19/Australia/NSW1217/2020|EPI_ISL_672661|2020-11-13
		hCoV-19/Australia/NSW1263/2020|EPI_ISL_740894|2020-12-14
		hCoV-19/Australia/NSW1264/2020|EPI_ISL_740895|2020-12-14
		hCoV-19/Australia/NSW1291/2020|EPI_ISL_767857|2020-11-29
		hCoV-19/Australia/NSW1332/2020|EPI_ISL_767898|2020-12-24
		hCoV-19/Australia/NSW1367/2020|EPI_ISL_767933|2020-12-31
		hCoV-19/Australia/NSW1368/2020|EPI_ISL_767934|2020-12-31
		hCoV-19/Australia/NSW1369/2020|EPI_ISL_767935|2020-12-31
		hCoV-19/Australia/NSW1370/2020|EPI_ISL_767936|2020-12-31
		hCoV-19/Australia/NSW1373/2021|EPI_ISL_767939|2021-01-01
		hCoV-19/Australia/NSW1384/2020|EPI_ISL_768606|2020-12-25
		hCoV-19/Australia/NSW1388/2021|EPI_ISL_779398|2021-01-04
		hCoV-19/Australia/NSW1424/2021|EPI_ISL_803108|2021-01-10
		hCoV-19/Australia/NSW1425/2021|EPI_ISL_803109|2021-01-11
		hCoV-19/Australia/NSW1440/2020|EPI_ISL_806727|2020-12-31
		hCoV-19/Australia/NSW1441/2021|EPI_ISL_806728|2021-01-01
		hCoV-19/Australia/NSW1442/2021|EPI_ISL_806729|2021-01-06
		hCoV-19/Australia/NSW1466/2021|EPI_ISL_845802|2021-01-15
		hCoV-19/Australia/NSW1467/2021|EPI_ISL_845803|2021-01-15
		hCoV-19/Australia/NSW1474/2021|EPI_ISL_857309|2021-01-14
		hCoV-19/Australia/NSW1479/2020|EPI_ISL_872572|2020-12-31
		hCoV-19/Australia/NSW1488/2021|EPI_ISL_872581|2021-01-10
		hCoV-19/Australia/NSW1505/2021|EPI_ISL_1098648|2021-02-07
		hCoV-19/Australia/NSW1508/2021|EPI_ISL_1098652|2021-02-24
		hCoV-19/Australia/NSW152/2020|EPI_ISL_427648|2020-03-06
		hCoV-19/Australia/NSW153/2020|EPI_ISL_427653|2020-03-08
		hCoV-19/Australia/NSW154/2020|EPI_ISL_427652|2020-03-09
		hCoV-19/Australia/NSW155/2020|EPI_ISL_427647|2020-03-06
		hCoV-19/Australia/NSW156/2020|EPI_ISL_427719|2020-03-18
		hCoV-19/Australia/NSW1581/2021|EPI_ISL_2462422|2021-05-10
		hCoV-19/Australia/NSW1594/2021|EPI_ISL_2462409|2021-04-06
		hCoV-19/Australia/NSW2153/2020|EPI_ISL_509505|2020-01-25
		hCoV-19/Australia/NSW219/2020|EPI_ISL_427643|2020-02-28
		hCoV-19/Australia/NSW242/2020|EPI_ISL_451508|2020-03-25
		hCoV-19/Australia/NSW2431/2020|EPI_ISL_527015|2020-04-02
		hCoV-19/Australia/NSW277/2020|EPI_ISL_451541|2020-04-02
		hCoV-19/Australia/NSW278/2020|EPI_ISL_451542|2020-03-27
		hCoV-19/Australia/NSW287/2020|EPI_ISL_451551|2020-04-03
		hCoV-19/Australia/NSW296/2020|EPI_ISL_451560|2020-04-04
		hCoV-19/Australia/NSW4790/2021|EPI_ISL_2716420|2021-06-25
		hCoV-19/Australia/NSW517/2020|EPI_ISL_455057|2020-05-01
		hCoV-19/Australia/NSW518/2020|EPI_ISL_455058|2020-05-05
		hCoV-19/Australia/NSW521/2020|EPI_ISL_455061|2020-05-03
		hCoV-19/Australia/NSW527/2020|EPI_ISL_455066|2020-05-01
		hCoV-19/Australia/NSW529/2020|EPI_ISL_455068|2020-05-05
		hCoV-19/Australia/NSW530/2020|EPI_ISL_455069|2020-05-07
		hCoV-19/Australia/NSW533/2020|EPI_ISL_455072|2020-05-07
		hCoV-19/Australia/NSW534/2020|EPI_ISL_455073|2020-05-07
		hCoV-19/Australia/NSW535/2020|EPI_ISL_455074|2020-05-13
		hCoV-19/Australia/NSW54/2020|EPI_ISL_417407|2020-03-14
		hCoV-19/Australia/NSW606/2020|EPI_ISL_478718|2020-06-19
		hCoV-19/Australia/NSW613/2020|EPI_ISL_490022|2020-06-07
		hCoV-19/Australia/NSW624/2020|EPI_ISL_490033|2020-04-02
		hCoV-19/Australia/NSW672/2020|EPI_ISL_513315|2020-04-02
		hCoV-19/Australia/NT-RDH-37/2021|EPI_ISL_6825551|2021-11-26
		hCoV-19/Australia/NT-RDH-57/2021|EPI_ISL_10093182|2021-11-26
		hCoV-19/Australia/NT-RDH-66/2021|EPI_ISL_10093188|2021-12-13
		hCoV-19/Australia/NT01/2020|EPI_ISL_419831|2020-02-20
		hCoV-19/Australia/NT04/2020|EPI_ISL_419833|2020-02-21
		hCoV-19/Australia/NT05/2020|EPI_ISL_419835|2020-02-22
		hCoV-19/Australia/NT228/2021|EPI_ISL_2688991|2021-06-21
		hCoV-19/Australia/NT43/2020|EPI_ISL_480691|2020-02-21
		hCoV-19/Australia/QLD01/2020|EPI_ISL_407894|2020-01-28
		hCoV-19/Australia/QLD0x00C5A9/2022|EPI_ISL_10305520|2022-01-04
		hCoV-19/Australia/QLD0x00D845/2022|EPI_ISL_11632900|2022-03-03
		hCoV-19/Australia/QLD0x00E522/2022|EPI_ISL_12531940|2022-04-20
		hCoV-19/Australia/QLD0x00F400/2022|EPI_ISL_13417951|2022-06-06
		hCoV-19/Australia/QLD0x00F40A/2022|EPI_ISL_13417973|2022-06-07
		hCoV-19/Australia/QLD0x00F424/2022|EPI_ISL_13417972|2022-06-10
		hCoV-19/Australia/QLD0x00F4B1/2022|EPI_ISL_13497161|2022-05-31
		hCoV-19/Australia/QLD0x00F794/2022|EPI_ISL_13577884|2022-06-09
		hCoV-19/Australia/QLD0x00F79C/2022|EPI_ISL_13577887|2022-06-20
		hCoV-19/Australia/QLD0x00FE52/2022|EPI_ISL_13859255|2022-07-05
		hCoV-19/Australia/QLD0x00FE5F/2022|EPI_ISL_13859287|2022-07-04
		hCoV-19/Australia/QLD0x00FF3F/2022|EPI_ISL_13871999|2022-06-07
		hCoV-19/Australia/QLD0x00FF5B/2022|EPI_ISL_13872050|2022-07-06
		hCoV-19/Australia/QLD0x00FFA1/2022|EPI_ISL_13872004|2022-07-05
		hCoV-19/Australia/QLD0x00FFA8/2022|EPI_ISL_13872017|2022-07-05
		hCoV-19/Australia/QLD0x0100D0/2022|EPI_ISL_14021090|2022-07-07
		hCoV-19/Australia/QLD0x01010A/2022|EPI_ISL_14021196|2022-07-05
		hCoV-19/Australia/QLD0x010158/2022|EPI_ISL_14021186|2022-07-06
		hCoV-19/Australia/QLD0x0108FC/2022|EPI_ISL_14466730|2022-07-27
		hCoV-19/Australia/QLD0x010F31/2022|EPI_ISL_14695560|2022-08-07
		hCoV-19/Australia/QLD0x010F75/2022|EPI_ISL_14695648|2022-08-08
		hCoV-19/Australia/QLD0x010F89/2022|EPI_ISL_14695684|2022-08-08
		hCoV-19/Australia/QLD0x0110F5/2022|EPI_ISL_14809375|2022-08-20
		hCoV-19/Australia/QLD0x011FBC/2022|EPI_ISL_15693545|2022-07-01
		hCoV-19/Australia/QLD1282/2020|EPI_ISL_693282|2020-11-08
		hCoV-19/Australia/QLD1285/2020|EPI_ISL_693284|2020-11-11
		hCoV-19/Australia/QLD1286/2020|EPI_ISL_693285|2020-11-12
		hCoV-19/Australia/QLD1612/2021|EPI_ISL_1061310|2021-02-20
		hCoV-19/Australia/QLD1617/2021|EPI_ISL_1121040|2021-02-28
		hCoV-19/Australia/QLD1623/2021|EPI_ISL_1137505|2021-02-28
		hCoV-19/Australia/QLD1631/2021|EPI_ISL_1159379|2021-03-03
		hCoV-19/Australia/QLD1632/2021|EPI_ISL_1159380|2021-03-03
		hCoV-19/Australia/QLD25364/2022|EPI_ISL_9639824|2022-01-04
		hCoV-19/Australia/QLD2568/2021|EPI_ISL_7190366|2021-12-01
		hCoV-19/Australia/QLD2663/2021|EPI_ISL_7747729|2021-12-15
		hCoV-19/Australia/SA0214/2020|EPI_ISL_468032|2020-01-30
		hCoV-19/Australia/SA0305/2020|EPI_ISL_468037|2020-01-30
		hCoV-19/Australia/SA1106/2021|EPI_ISL_7709578|2021-12-09
		hCoV-19/Australia/SA11222/2021|EPI_ISL_8563299|2021-12-30
		hCoV-19/Australia/SA1151/2021|EPI_ISL_8373048|2021-12-13
		hCoV-19/Australia/SA16772/2021|EPI_ISL_8563340|2021-12-02
		hCoV-19/Australia/SA21348/2022|EPI_ISL_8563370|2022-01-04
		hCoV-19/Australia/SA318345/2022|EPI_ISL_13513038|2022-05-26
		hCoV-19/Australia/SA424270/2022|EPI_ISL_17206665|2022-07-23
		hCoV-19/Australia/SA431314/2022|EPI_ISL_14467133|2022-07-27
		hCoV-19/Australia/SA6538/2021|EPI_ISL_8563268|2021-12-28
		hCoV-19/Australia/SA65381/2022|EPI_ISL_9222851|2022-01-14
		hCoV-19/Australia/VIC02/2020|EPI_ISL_416410|2020-01-24
		hCoV-19/Australia/VIC03/2020|EPI_ISL_416411|2020-01-25
		hCoV-19/Australia/VIC10155/2020|EPI_ISL_562810|2020-08-26
		hCoV-19/Australia/VIC10640/2020|EPI_ISL_563007|2020-09-01
		hCoV-19/Australia/VIC10716/2020|EPI_ISL_563050|2020-09-01
		hCoV-19/Australia/VIC10762/2020|EPI_ISL_563079|2020-09-01
		hCoV-19/Australia/VIC10806/2020|EPI_ISL_563099|2020-09-01
		hCoV-19/Australia/VIC10833/2020|EPI_ISL_563118|2020-09-04
		hCoV-19/Australia/VIC12356/2020|EPI_ISL_563554|2020-09-10
		hCoV-19/Australia/VIC13/2020|EPI_ISL_419733|2020-01-31
		hCoV-19/Australia/VIC13489/2020|EPI_ISL_592263|2020-08-03
		hCoV-19/Australia/VIC14/2020|EPI_ISL_419734|2020-02-02
		hCoV-19/Australia/VIC14011/2020|EPI_ISL_563927|2020-09-17
		hCoV-19/Australia/VIC14327/2020|EPI_ISL_592451|2020-09-05
		hCoV-19/Australia/VIC14531/2020|EPI_ISL_592879|2020-08-18
		hCoV-19/Australia/VIC15237/2020|EPI_ISL_593211|2020-08-03
		hCoV-19/Australia/VIC15261/2020|EPI_ISL_593223|2020-08-26
		hCoV-19/Australia/VIC1838/2020|EPI_ISL_521884|2020-05-30
		hCoV-19/Australia/VIC18483/2021|EPI_ISL_2920934|2021-04-29
		hCoV-19/Australia/VIC18492/2021|EPI_ISL_2250225|2021-04-26
		hCoV-19/Australia/VIC18523/2021|EPI_ISL_2250227|2021-05-13
		hCoV-19/Australia/VIC18729/2021|EPI_ISL_2920965|2021-06-07
		hCoV-19/Australia/VIC18809/2021|EPI_ISL_2688992|2021-06-17
		hCoV-19/Australia/VIC18812/2021|EPI_ISL_5314444|2021-06-15
		hCoV-19/Australia/VIC18820/2021|EPI_ISL_2688995|2021-06-19
		hCoV-19/Australia/VIC18825/2021|EPI_ISL_2688993|2021-06-18
		hCoV-19/Australia/VIC18830/2021|EPI_ISL_2688994|2021-06-16
		hCoV-19/Australia/VIC18936/2021|EPI_ISL_3050789|2021-07-13
		hCoV-19/Australia/VIC19270/2021|EPI_ISL_4882341|2021-08-05
		hCoV-19/Australia/VIC2020/2020|EPI_ISL_480662|2020-06-03
		hCoV-19/Australia/VIC2090/2020|EPI_ISL_480702|2020-06-14
		hCoV-19/Australia/VIC2102/2020|EPI_ISL_480710|2020-06-15
		hCoV-19/Australia/VIC2112/2020|EPI_ISL_480718|2020-06-17
		hCoV-19/Australia/VIC2130/2020|EPI_ISL_480729|2020-06-19
		hCoV-19/Australia/VIC2160/2020|EPI_ISL_480760|2020-06-16
		hCoV-19/Australia/VIC2197/2020|EPI_ISL_521943|2020-06-24
		hCoV-19/Australia/VIC2634/2020|EPI_ISL_521480|2020-07-01
		hCoV-19/Australia/VIC2673/2020|EPI_ISL_521515|2020-07-02
		hCoV-19/Australia/VIC3328/2020|EPI_ISL_521007|2020-07-07
		hCoV-19/Australia/VIC334/2020|EPI_ISL_12846184|2020-03-19
		hCoV-19/Australia/VIC3345/2020|EPI_ISL_521024|2020-07-08
		hCoV-19/Australia/VIC3358/2020|EPI_ISL_521037|2020-07-08
		hCoV-19/Australia/VIC41445/2021|EPI_ISL_10561411|2021-12-21
		hCoV-19/Australia/VIC45080/2022|EPI_ISL_11176710|2022-03-04
		hCoV-19/Australia/VIC4934/2020|EPI_ISL_519308|2020-07-14
		hCoV-19/Australia/VIC55423/2022|EPI_ISL_12849511|2022-04-27
		hCoV-19/Australia/VIC5653/2020|EPI_ISL_518463|2020-07-17
		hCoV-19/Australia/VIC65122/2022|EPI_ISL_13710189|2022-06-30
		hCoV-19/Australia/VIC68713/2022|EPI_ISL_14642177|2022-04-13
		hCoV-19/Australia/VICMelbourne476/2021|EPI_ISL_7271157|2021-03-28
		hCoV-19/Australia/VPRL014/2020|EPI_ISL_455603|2020-01-30
		hCoV-19/Australia/WA11/2020|EPI_ISL_420456|2020-02-22
		hCoV-19/Australia/WA139/2020|EPI_ISL_596702|2020-09-05
		hCoV-19/Australia/WA158/2020|EPI_ISL_596721|2020-08-11
		hCoV-19/Australia/WA3289/2022|EPI_ISL_12626263|2022-04-27
		hCoV-19/Australia/WA34/2020|EPI_ISL_470851|2020-02-27
		hCoV-19/Australia/WA530/2020|EPI_ISL_794702|2020-03-17
		hCoV-19/Australia/WA67/2020|EPI_ISL_512720|2020-06-04
		hCoV-19/Australia/WA71/2020|EPI_ISL_512724|2020-07-04
		hCoV-19/Australia/WA713/2021|EPI_ISL_1914666|2021-05-01
		hCoV-19/Australia/WA726/2021|EPI_ISL_2304306|2021-05-22
		hCoV-19/Australia/WA727/2021|EPI_ISL_2598297|2021-06-12
		hCoV-19/Australia/WA729/2021|EPI_ISL_2662451|2021-05-29
		hCoV-19/Australia/WA809/2021|EPI_ISL_4392614|2021-09-18
		hCoV-19/Australia/WA816/2021|EPI_ISL_5054902|2021-10-02
		hCoV-19/Australia/WA818/2021|EPI_ISL_5054904|2021-10-02
		hCoV-19/Australia/WA821/2021|EPI_ISL_5054907|2021-10-02
		hCoV-19/Australia/WA822/2021|EPI_ISL_5054908|2021-10-02
		hCoV-19/Australia/WA950/2022|EPI_ISL_8859258|2022-01-11
		hCoV-19/Austria/AGES-1117756/2022|EPI_ISL_16553007|2022-02-09
		hCoV-19/Austria/AGES-1117763/2022|EPI_ISL_16553018|2022-02-09
		hCoV-19/Austria/AGES-1117766/2022|EPI_ISL_16553011|2022-02-09
		hCoV-19/Austria/AGES-167667/2022|EPI_ISL_14511336|2022-05-24
		hCoV-19/Austria/AGES-172865/2022|EPI_ISL_14515528|2022-06-08
		hCoV-19/Austria/AGES-187677/2022|EPI_ISL_16552429|2022-06-29
		hCoV-19/Austria/AGES-195732/2022|EPI_ISL_16552989|2022-07-18
		hCoV-19/Austria/CeMM0045/2020|EPI_ISL_437932|2020-02-24
		hCoV-19/Austria/LB-R00068-S348/2022|EPI_ISL_11883219|2022-03-30
		hCoV-19/Austria/LB-R00071-S172/2022|EPI_ISL_12293155|2022-04-19
		hCoV-19/Austria/LB-R00072-S049/2022|EPI_ISL_12471854|2022-04-26
		hCoV-19/Austria/LB-R00072-S367/2022|EPI_ISL_12472156|2022-04-27
		hCoV-19/Austria/LB-R00076-S320/2022|EPI_ISL_12875227|2022-05-18
		hCoV-19/Austria/LB-R00086-S279/2022|EPI_ISL_13633021|2022-06-28
		hCoV-19/Austria/LB-R00091-S030/2022|EPI_ISL_14063276|2022-07-19
		hCoV-19/Austria/LB-R00092-S032/2022|EPI_ISL_14217356|2022-07-26
		hCoV-19/Austria/LB-R00094-S110/2022|EPI_ISL_14491980|2022-08-09
		hCoV-19/Austria/LB-R00095-S183/2022|EPI_ISL_14601523|2022-08-15
		hCoV-19/Austria/Medilab_517/2022|EPI_ISL_13090930|2022-05-24
		hCoV-19/Azerbaijan/Aghayev-01/2021|EPI_ISL_882637|2021-01-02
		hCoV-19/Bahrain/22020079358/2022|EPI_ISL_14063618|2022-02-06
		hCoV-19/Bahrain/22020435262/2022|EPI_ISL_15251660|2022-08-07
		hCoV-19/Bahrain/22020452391/2022|EPI_ISL_15251558|2022-08-11
		hCoV-19/Bahrain/22690063007/2022|EPI_ISL_15252166|2022-07-06
		hCoV-19/Bahrain/22920319482_S66_L001/2022|EPI_ISL_15253337|2022-05-06
		hCoV-19/Bahrain/22920323722_S32_L001/2022|EPI_ISL_15252969|2022-05-11
		hCoV-19/Bahrain/22920370587/2022|EPI_ISL_15252199|2022-06-22
		hCoV-19/Bahrain/22920371048/2022|EPI_ISL_15252252|2022-06-22
		hCoV-19/Bahrain/22920436329/2022|EPI_ISL_15251584|2022-08-13
		hCoV-19/Bahrain/22970259554/2022|EPI_ISL_15252279|2022-06-27
		hCoV-19/Bahrain/22970274180/2022|EPI_ISL_15251882|2022-07-08
		hCoV-19/Bahrain/22970291155/2022|EPI_ISL_15251761|2022-07-21
		hCoV-19/Bahrain/R25902392311/2022|EPI_ISL_15252428|2022-05-22
		hCoV-19/Bangladesh/BCSIR-JU-13/2020|EPI_ISL_1720317|2020-12-05
		hCoV-19/Bangladesh/BCSIR-NILMRC-223/2020|EPI_ISL_487363|2020-07-06
		hCoV-19/Bangladesh/BCSIR-NILMRC-224/2020|EPI_ISL_487364|2020-07-06
		hCoV-19/Bangladesh/BCSIR-NILMRC-226/2020|EPI_ISL_487366|2020-07-06
		hCoV-19/Bangladesh/BCSIR-NILMRC-233/2020|EPI_ISL_487376|2020-07-06
		hCoV-19/Bangladesh/BCSIR-NILMRC-264/2020|EPI_ISL_504137|2020-07-16
		hCoV-19/Bangladesh/BCSIR-NILMRC_423/2020|EPI_ISL_603245|2020-10-10
		hCoV-19/Bangladesh/BLRI_COVID-19_324/2020|EPI_ISL_7211197|2020-04-29
		hCoV-19/Bangladesh/BLRI_COVID-19_4834/2020|EPI_ISL_7211154|2020-05-22
		hCoV-19/Bangladesh/BTID_B_210707_653/2021|EPI_ISL_15801482|2021-07-07
		hCoV-19/Bangladesh/CHRF-1290/2022|EPI_ISL_15037428|2022-07-18
		hCoV-19/Bangladesh/DNAS_DRCIM_isl_IH-04/2020|EPI_ISL_774940|2020-07-05
		hCoV-19/Bangladesh/IEDCR-860637/2022|EPI_ISL_13409234|2022-06-12
		hCoV-19/Bangladesh/icddrb-6441/2020|EPI_ISL_3506353|2020-11-23
		hCoV-19/Bangladesh/icddrb-CoV12175/2022|EPI_ISL_14018982|2022-07-06
		hCoV-19/Bangladesh/icddrb-CoV12256/2022|EPI_ISL_14986847|2022-07-24
		hCoV-19/Bangladesh/icddrb-CoV12269/2022|EPI_ISL_14986848|2022-08-01
		hCoV-19/Bangladesh/icddrb-CoV12275/2022|EPI_ISL_14986849|2022-08-07
		hCoV-19/Bangladesh/icddrb-G145172/2022|EPI_ISL_13613209|2022-06-22
		hCoV-19/Bangladesh/icddrb-GSB06-192/2022|EPI_ISL_13408124|2022-05-24
		hCoV-19/Bangladesh/icddrb-TND-04-1538/2022|EPI_ISL_13439477|2022-05-29
		hCoV-19/Bangladesh/icddrb-TND-04-1575/2022|EPI_ISL_13574275|2022-06-05
		hCoV-19/Bangladesh/icddrb-TND-06-0734/2022|EPI_ISL_13574273|2022-05-31
		hCoV-19/Barbados/145948/2022|EPI_ISL_14245379|2022-06-22
		hCoV-19/Barbados/145952/2022|EPI_ISL_14245383|2022-06-22
		hCoV-19/Barbados/150855/2022|EPI_ISL_14440637|2022-06-28
		hCoV-19/Barbados/150882/2022|EPI_ISL_14440647|2022-07-01
		hCoV-19/Barbados/153211/2022|EPI_ISL_14823836|2022-07-09
		hCoV-19/Barbados/153240/2022|EPI_ISL_14823859|2022-07-25
		hCoV-19/Beijing/BJCDC-1737/2022|EPI_ISL_16614334|2022-05-20
		hCoV-19/Beijing/BJCDC-1772/2022|EPI_ISL_16614686|2022-07-21
		hCoV-19/Beijing/BJCDC-1950/2022|EPI_ISL_16610653|2022-05-06
		hCoV-19/Belgium/AZDelta-2227-13494/2022|EPI_ISL_13908304|2022-07-12
		hCoV-19/Belgium/CHUNamur14183258/2022|EPI_ISL_13540290|2022-05-30
		hCoV-19/Belgium/CHUNamur14258658/2022|EPI_ISL_14408333|2022-08-04
		hCoV-19/Belgium/CHUNamur14265205/2022|EPI_ISL_14553830|2022-08-10
		hCoV-19/Belgium/Sciensano-LS-S1262/2022|EPI_ISL_14551234|2022-02-09
		hCoV-19/Belgium/ULB-IBC_CV8498457663/2022|EPI_ISL_13840153|2022-07-09
		hCoV-19/Belgium/ULG-26428/2022|EPI_ISL_12919282|2022-05-19
		hCoV-19/Belgium/UZA-UA-48589577/2022|EPI_ISL_13444564|2022-06-14
		hCoV-19/Belgium/UZA-UA-65786524/2022|EPI_ISL_12561198|2022-04-26
		hCoV-19/Belgium/UZA-UA-CV8526139847/2022|EPI_ISL_13368669|2022-06-09
		hCoV-19/Belgium/UZA-UA-MI22320588/2022|EPI_ISL_14549627|2022-08-09
		hCoV-19/Belgium/ZNA_25372564/2022|EPI_ISL_12563480|2022-04-26
		hCoV-19/Belgium/ZNA_25418416/2022|EPI_ISL_13298724|2022-05-16
		hCoV-19/Belgium/rega-42065/2022|EPI_ISL_14672881|2022-04-26
		hCoV-19/Belgium/rega-43617/2022|EPI_ISL_14623568|2022-06-28
		hCoV-19/Belgium/rega-44054/2022|EPI_ISL_14624533|2022-07-11
		hCoV-19/Belize/CML-659/2022|EPI_ISL_14312860|2022-06-27
		hCoV-19/Belize/CML-663/2022|EPI_ISL_14578816|2022-06-30
		hCoV-19/Belize/CML-724/2022|EPI_ISL_15397486|2022-07-21
		hCoV-19/Belize/CML-742/2022|EPI_ISL_15397431|2022-07-30
		hCoV-19/Belize/CML-749/2022|EPI_ISL_15397438|2022-07-29
		hCoV-19/Belize/CML-765/2022|EPI_ISL_15397454|2022-08-17
		hCoV-19/Belize/CML-766/2022|EPI_ISL_15397455|2022-08-17
		hCoV-19/Belize/CML-773/2022|EPI_ISL_15397462|2022-08-17
		hCoV-19/Bermuda/153678/2022|EPI_ISL_14824133|2022-08-08
		hCoV-19/Bermuda/153691/2022|EPI_ISL_14824138|2022-08-02
		hCoV-19/Bermuda/153694/2022|EPI_ISL_14824139|2022-08-01
		hCoV-19/Bermuda/153704/2022|EPI_ISL_14824147|2022-07-29
		hCoV-19/Bermuda/153714/2022|EPI_ISL_14824144|2022-05-29
		hCoV-19/Bermuda/WR-NYGC-JULY-15291-ONAR243/2022|EPI_ISL_14769802|2022-07-01
		hCoV-19/Bermuda/WR-NYGC-JULY-15309-OVWT124/2022|EPI_ISL_14769810|2022-07-03
		hCoV-19/Bermuda/WR-NYGC-JUN-15207-MQXI424/2022|EPI_ISL_14769765|2022-06-22
		hCoV-19/Bermuda/WR-NYGC-JUN-15273-OERQ586/2022|EPI_ISL_14769790|2022-06-29
		hCoV-19/Bermuda/WR-NYGC-JUN-15280-OJOY358/2022|EPI_ISL_14769796|2022-06-30
		hCoV-19/Bolivia/26954/2020|EPI_ISL_837572|2020-03-11
		hCoV-19/Bolivia/CBBA-PUC_MVL_3357/2022|EPI_ISL_16765657|2022-04-11
		hCoV-19/Bolivia/Potosi-4/2021|EPI_ISL_1278284|2021-02-05
		hCoV-19/Bolivia/SAN-UPCH-1012/2020|EPI_ISL_5148439|2020-12-08
		hCoV-19/Bolivia/SAN-UPCH-3554/2022|EPI_ISL_17206084|2022-06-23
		hCoV-19/Bolivia/SAN-UPCH-3555/2022|EPI_ISL_17206085|2022-06-25
		hCoV-19/Bolivia/SAN-UPCH-3597/2022|EPI_ISL_17206094|2022-07-07
		hCoV-19/Bolivia/SAN-UPCH-3610/2022|EPI_ISL_17206107|2022-07-28
		hCoV-19/Bolivia/SAN-UPCH-3620/2022|EPI_ISL_17206115|2022-06-23
		hCoV-19/Bolivia/SAN-UPCH-3633/2022|EPI_ISL_17206128|2022-07-29
		hCoV-19/Bolivia/SAN-UPCH-3638/2022|EPI_ISL_17206133|2022-08-03
		hCoV-19/Bolivia/SAN-UPCH-3639/2022|EPI_ISL_17206134|2022-08-03
		hCoV-19/Bonaire/BQ-RIVM-102768/2022|EPI_ISL_13432254|2022-06-06
		hCoV-19/Bonaire/BQ-RIVM-104536/2022|EPI_ISL_13855068|2022-06-26
		hCoV-19/Bonaire/BQ-RIVM-104537/2022|EPI_ISL_13855069|2022-06-27
		hCoV-19/Bonaire/BQ-RIVM-105513/2022|EPI_ISL_13990839|2022-07-01
		hCoV-19/Bonaire/BQ-RIVM-106106/2022|EPI_ISL_13990855|2022-07-05
		hCoV-19/Bonaire/BQ-RIVM-107070/2022|EPI_ISL_14239302|2022-07-11
		hCoV-19/Bonaire/BQ-RIVM-110644/2022|EPI_ISL_14773693|2022-08-16
		hCoV-19/BosniaandHerzegovina/11/2022|EPI_ISL_16940594|2022-08-09
		hCoV-19/BosniaandHerzegovina/8/2022|EPI_ISL_16940592|2022-07-08
		hCoV-19/BosniaandHerzegovina/86/2022|EPI_ISL_16940634|2022-08-02
		hCoV-19/BosniaandHerzegovina/AGC3363/2022|EPI_ISL_13804553|2022-06-28
		hCoV-19/BosniaandHerzegovina/AGCOB2624/2022|EPI_ISL_13804552|2022-06-17
		hCoV-19/BosniaandHerzegovina/AGCOB2628/2022|EPI_ISL_13804559|2022-06-23
		hCoV-19/BosniaandHerzegovina/AGCOB2636/2022|EPI_ISL_13804555|2022-07-04
		hCoV-19/BosniaandHerzegovina/AGCOB2637/2022|EPI_ISL_13804569|2022-07-04
		hCoV-19/Botswana/R1113B12_BHP_2022003065/2022|EPI_ISL_12243752|2022-04-20
		hCoV-19/Botswana/R1113B14_BHP_122040814/2022|EPI_ISL_12243753|2022-04-20
		hCoV-19/Botswana/R1113B16_BHP_122040785/2022|EPI_ISL_12243754|2022-04-20
		hCoV-19/Botswana/R1113B18_BHP_2722004317/2022|EPI_ISL_12243756|2022-04-19
		hCoV-19/Botswana/R1113B23_BHP_122037740/2022|EPI_ISL_12243759|2022-04-07
		hCoV-19/Botswana/R133B28_BHP_1058951/2022|EPI_ISL_13344818|2022-05-31
		hCoV-19/Botswana/R133B31_BHP_1058915/2022|EPI_ISL_13344819|2022-05-31
		hCoV-19/Botswana/R133B39_BHP_1056320/2022|EPI_ISL_13344826|2022-05-24
		hCoV-19/Botswana/R150B90_BHP_1065180/2022|EPI_ISL_13766558|2022-06-09
		hCoV-19/Botswana/R160B13_BHP_1079003/2022|EPI_ISL_14446917|2022-07-05
		hCoV-19/Botswana/R160B29_BHP_1078974/2022|EPI_ISL_14446924|2022-07-05
		hCoV-19/Botswana/R185B94_BHP_AAC91565/2022|EPI_ISL_15851921|2022-06-09
		hCoV-19/Botswana/R186B87_BHP_1080260/2022|EPI_ISL_15851951|2022-07-08
		hCoV-19/Botswana/R197B53_BHP_AAC92953/2022|EPI_ISL_16182252|2022-06-14
		hCoV-19/Botswana/R8B31_BHP_AAB10447/2020|EPI_ISL_1516848|2020-12-12
		hCoV-19/Brazil/AC-FIOCRUZ-ILMD2204570/2022|EPI_ISL_14440796|2022-06-27
		hCoV-19/Brazil/AC-FIOCRUZ-ILMD2204572/2022|EPI_ISL_14440798|2022-06-27
		hCoV-19/Brazil/AC-FIOCRUZ-ILMD2204579/2022|EPI_ISL_14440805|2022-06-30
		hCoV-19/Brazil/AC-FIOCRUZ-ILMD2204580/2022|EPI_ISL_14440806|2022-07-04
		hCoV-19/Brazil/AC-FIOCRUZ-ILMD2204591/2022|EPI_ISL_14440820|2022-07-07
		hCoV-19/Brazil/AC-FIOCRUZ-ILMD2204592/2022|EPI_ISL_14440811|2022-07-08
		hCoV-19/Brazil/AC-FIOCRUZ-ILMD2204595/2022|EPI_ISL_14440821|2022-07-09
		hCoV-19/Brazil/AC-LACEN-220108002590/2022|EPI_ISL_16898775|2022-07-19
		hCoV-19/Brazil/AC-LACEN-220108002594/2022|EPI_ISL_16898770|2022-07-20
		hCoV-19/Brazil/AL-FIOCRUZ-11161/2021|EPI_ISL_2645722|2021-02-13
		hCoV-19/Brazil/AL-LACENAL-270226556/2022|EPI_ISL_13985433|2022-06-13
		hCoV-19/Brazil/AL-LACENAL-270226560/2022|EPI_ISL_13985438|2022-06-22
		hCoV-19/Brazil/AL-LACENAL-270227025/2022|EPI_ISL_13985392|2022-06-08
		hCoV-19/Brazil/AL-LACENAL-270227104/2022|EPI_ISL_13985450|2022-06-23
		hCoV-19/Brazil/AL-LACENAL-270227114/2022|EPI_ISL_13985436|2022-05-19
		hCoV-19/Brazil/AL-LACENAL-270228593/2022|EPI_ISL_14154039|2022-06-28
		hCoV-19/Brazil/AL-LACENAL-270228597/2022|EPI_ISL_14154043|2022-06-29
		hCoV-19/Brazil/AL-LACENAL-270228606/2022|EPI_ISL_14154050|2022-07-01
		hCoV-19/Brazil/AL-LACENAL-270228614/2022|EPI_ISL_14154058|2022-06-25
		hCoV-19/Brazil/AL-LACENAL-270228618/2022|EPI_ISL_14154067|2022-06-28
		hCoV-19/Brazil/AL-LACENAL-270228635/2022|EPI_ISL_14154083|2022-07-05
		hCoV-19/Brazil/AL-LACENAL-270228638/2022|EPI_ISL_14154086|2022-07-06
		hCoV-19/Brazil/AL-LACENAL-270228641/2022|EPI_ISL_14154089|2022-06-29
		hCoV-19/Brazil/AL-LACENAL-270233860/2022|EPI_ISL_16205680|2022-07-05
		hCoV-19/Brazil/AL-LACENAL-270233862/2022|EPI_ISL_16205681|2022-07-05
		hCoV-19/Brazil/AL-LACENAL-270233986/2022|EPI_ISL_16205703|2022-07-15
		hCoV-19/Brazil/AL-LACENAL-270233990/2022|EPI_ISL_16205701|2022-07-15
		hCoV-19/Brazil/AL-LACENAL-270233992/2022|EPI_ISL_16205700|2022-07-15
		hCoV-19/Brazil/AL-LACENAL-270234001/2022|EPI_ISL_16205699|2022-07-15
		hCoV-19/Brazil/AL-LACENAL-270234007/2022|EPI_ISL_16205696|2022-07-15
		hCoV-19/Brazil/AL-LACENAL-270234012/2022|EPI_ISL_16205694|2022-07-15
		hCoV-19/Brazil/AL-LACENAL-270234022/2022|EPI_ISL_16205692|2022-07-14
		hCoV-19/Brazil/AL-LACENAL-270234024/2022|EPI_ISL_16205691|2022-07-14
		hCoV-19/Brazil/AL-LACENAL-270234027/2022|EPI_ISL_16205690|2022-07-13
		hCoV-19/Brazil/AL-LACENAL-270234028/2022|EPI_ISL_16205688|2022-07-22
		hCoV-19/Brazil/AL-LACENAL-270234030/2022|EPI_ISL_16205689|2022-07-22
		hCoV-19/Brazil/AL-LACENAL-270234041/2022|EPI_ISL_16205678|2022-07-05
		hCoV-19/Brazil/AM-31716/2022|EPI_ISL_16981942|2022-06-11
		hCoV-19/Brazil/AM-31728/2022|EPI_ISL_16981947|2022-06-23
		hCoV-19/Brazil/AM-31733/2022|EPI_ISL_16981949|2022-06-04
		hCoV-19/Brazil/AM-FIOCRUZ-20142274FB/2020|EPI_ISL_1068104|2020-10-22
		hCoV-19/Brazil/AM-FIOCRUZ-20142346FB/2020|EPI_ISL_1068105|2020-11-03
		hCoV-19/Brazil/AM-FIOCRUZ-20142371CJ/2020|EPI_ISL_1068106|2020-11-05
		hCoV-19/Brazil/AM-FIOCRUZ-20142910VS/2020|EPI_ISL_833132|2020-12-10
		hCoV-19/Brazil/AM-FIOCRUZ-20142917LGS/2020|EPI_ISL_2777362|2020-12-11
		hCoV-19/Brazil/AM-FIOCRUZ-20143003CA/2020|EPI_ISL_1068109|2020-12-22
		hCoV-19/Brazil/AM-FIOCRUZ-20143145KL/2020|EPI_ISL_1068113|2020-12-30
		hCoV-19/Brazil/AM-FIOCRUZ-20143164MG/2020|EPI_ISL_833133|2020-12-18
		hCoV-19/Brazil/AM-FIOCRUZ-20842996RF/2020|EPI_ISL_1068147|2020-12-11
		hCoV-19/Brazil/AM-FIOCRUZ-ILMD2204156/2022|EPI_ISL_13393842|2022-06-02
		hCoV-19/Brazil/AM-FIOCRUZ-ILMD2204170/2022|EPI_ISL_13393856|2022-06-03
		hCoV-19/Brazil/AM-FIOCRUZ-ILMD2204171/2022|EPI_ISL_13393857|2022-06-03
		hCoV-19/Brazil/AM-FIOCRUZ-ILMD2204172/2022|EPI_ISL_13393858|2022-06-03
		hCoV-19/Brazil/AM-FIOCRUZ-ILMD2204173/2022|EPI_ISL_13393859|2022-06-03
		hCoV-19/Brazil/AM-FIOCRUZ-ILMD2204174/2022|EPI_ISL_13393860|2022-06-03
		hCoV-19/Brazil/AM-FIOCRUZ-ILMD2204175/2022|EPI_ISL_13393861|2022-06-05
		hCoV-19/Brazil/AM-FIOCRUZ-ILMD2204180/2022|EPI_ISL_13393866|2022-06-06
		hCoV-19/Brazil/AM-FIOCRUZ-ILMD2204194/2022|EPI_ISL_13610783|2022-06-09
		hCoV-19/Brazil/AM-FIOCRUZ-ILMD2204198/2022|EPI_ISL_13610787|2022-06-09
		hCoV-19/Brazil/AM-FIOCRUZ-ILMD2204205/2022|EPI_ISL_13610794|2022-06-10
		hCoV-19/Brazil/AM-FIOCRUZ-ILMD2204208/2022|EPI_ISL_13610797|2022-06-10
		hCoV-19/Brazil/AM-FIOCRUZ-ILMD2204209/2022|EPI_ISL_13610798|2022-06-10
		hCoV-19/Brazil/AM-FIOCRUZ-ILMD2204213/2022|EPI_ISL_13610773|2022-06-11
		hCoV-19/Brazil/AM-FIOCRUZ-ILMD2204215/2022|EPI_ISL_13610802|2022-06-11
		hCoV-19/Brazil/AM-FIOCRUZ-ILMD2204217/2022|EPI_ISL_13610804|2022-06-13
		hCoV-19/Brazil/AM-FIOCRUZ-ILMD2204219/2022|EPI_ISL_13610806|2022-06-13
		hCoV-19/Brazil/AM-FIOCRUZ-ILMD2204225/2022|EPI_ISL_13610812|2022-06-13
		hCoV-19/Brazil/AM-FIOCRUZ-ILMD2204226/2022|EPI_ISL_13610813|2022-06-13
		hCoV-19/Brazil/AM-FIOCRUZ-ILMD2204228/2022|EPI_ISL_13610815|2022-06-13
		hCoV-19/Brazil/AM-FIOCRUZ-ILMD2204231/2022|EPI_ISL_13610818|2022-06-14
		hCoV-19/Brazil/AM-FIOCRUZ-ILMD2204232/2022|EPI_ISL_13610819|2022-06-14
		hCoV-19/Brazil/AM-FIOCRUZ-ILMD2204233/2022|EPI_ISL_13610820|2022-06-14
		hCoV-19/Brazil/AM-FIOCRUZ-ILMD2204234/2022|EPI_ISL_13610872|2022-06-14
		hCoV-19/Brazil/AM-FIOCRUZ-ILMD2204236/2022|EPI_ISL_13610822|2022-06-14
		hCoV-19/Brazil/AM-FIOCRUZ-ILMD2204238/2022|EPI_ISL_13610824|2022-06-14
		hCoV-19/Brazil/AM-FIOCRUZ-ILMD2204239/2022|EPI_ISL_13610825|2022-06-14
		hCoV-19/Brazil/AM-FIOCRUZ-ILMD2204243/2022|EPI_ISL_13610829|2022-06-15
		hCoV-19/Brazil/AM-FIOCRUZ-ILMD2204245/2022|EPI_ISL_13610831|2022-06-15
		hCoV-19/Brazil/AM-FIOCRUZ-ILMD2204248/2022|EPI_ISL_13610834|2022-06-15
		hCoV-19/Brazil/AM-FIOCRUZ-ILMD2204250/2022|EPI_ISL_13610836|2022-06-15
		hCoV-19/Brazil/AM-FIOCRUZ-ILMD2204252/2022|EPI_ISL_13610837|2022-06-15
		hCoV-19/Brazil/AM-FIOCRUZ-ILMD2204260/2022|EPI_ISL_13610845|2022-06-16
		hCoV-19/Brazil/AM-FIOCRUZ-ILMD2204261/2022|EPI_ISL_13610846|2022-06-16
		hCoV-19/Brazil/AM-FIOCRUZ-ILMD2204266/2022|EPI_ISL_13610851|2022-06-17
		hCoV-19/Brazil/AM-FIOCRUZ-ILMD2204268/2022|EPI_ISL_13610853|2022-06-17
		hCoV-19/Brazil/AM-FIOCRUZ-ILMD2204271/2022|EPI_ISL_13610856|2022-06-17
		hCoV-19/Brazil/AM-FIOCRUZ-ILMD2204272/2022|EPI_ISL_13610857|2022-06-17
		hCoV-19/Brazil/AM-FIOCRUZ-ILMD2204275/2022|EPI_ISL_13610860|2022-06-17
		hCoV-19/Brazil/AM-FIOCRUZ-ILMD2204279/2022|EPI_ISL_13610864|2022-06-18
		hCoV-19/Brazil/AM-FIOCRUZ-ILMD2204283/2022|EPI_ISL_13610776|2022-06-20
		hCoV-19/Brazil/AM-FIOCRUZ-ILMD2204285/2022|EPI_ISL_13610869|2022-06-20
		hCoV-19/Brazil/AM-FIOCRUZ-ILMD2204287/2022|EPI_ISL_14391875|2022-06-18
		hCoV-19/Brazil/AM-FIOCRUZ-ILMD2204288/2022|EPI_ISL_14391876|2022-06-19
		hCoV-19/Brazil/AM-FIOCRUZ-ILMD2204291/2022|EPI_ISL_14391878|2022-06-20
		hCoV-19/Brazil/AM-FIOCRUZ-ILMD2204294/2022|EPI_ISL_14391881|2022-06-21
		hCoV-19/Brazil/AM-FIOCRUZ-ILMD2204296/2022|EPI_ISL_14391883|2022-06-21
		hCoV-19/Brazil/AM-FIOCRUZ-ILMD2204298/2022|EPI_ISL_14391885|2022-06-21
		hCoV-19/Brazil/AM-FIOCRUZ-ILMD2204301/2022|EPI_ISL_14391888|2022-06-21
		hCoV-19/Brazil/AM-FIOCRUZ-ILMD2204302/2022|EPI_ISL_14391889|2022-06-21
		hCoV-19/Brazil/AM-FIOCRUZ-ILMD2204303/2022|EPI_ISL_14391890|2022-06-21
		hCoV-19/Brazil/AM-FIOCRUZ-ILMD2204313/2022|EPI_ISL_14391898|2022-06-22
		hCoV-19/Brazil/AM-FIOCRUZ-ILMD2204314/2022|EPI_ISL_14391899|2022-06-22
		hCoV-19/Brazil/AM-FIOCRUZ-ILMD2204316/2022|EPI_ISL_14391901|2022-06-22
		hCoV-19/Brazil/AM-FIOCRUZ-ILMD2204317/2022|EPI_ISL_14391902|2022-06-22
		hCoV-19/Brazil/AM-FIOCRUZ-ILMD2204318/2022|EPI_ISL_14391903|2022-06-22
		hCoV-19/Brazil/AM-FIOCRUZ-ILMD2204322/2022|EPI_ISL_14391906|2022-06-23
		hCoV-19/Brazil/AM-FIOCRUZ-ILMD2204327/2022|EPI_ISL_14391911|2022-06-24
		hCoV-19/Brazil/AM-FIOCRUZ-ILMD2204332/2022|EPI_ISL_14391916|2022-06-25
		hCoV-19/Brazil/AM-FIOCRUZ-ILMD2204334/2022|EPI_ISL_14391918|2022-06-25
		hCoV-19/Brazil/AM-FIOCRUZ-ILMD2204335/2022|EPI_ISL_14391919|2022-06-25
		hCoV-19/Brazil/AM-FIOCRUZ-ILMD2204337/2022|EPI_ISL_14391921|2022-06-25
		hCoV-19/Brazil/AM-FIOCRUZ-ILMD2204352/2022|EPI_ISL_14391936|2022-06-27
		hCoV-19/Brazil/AM-FIOCRUZ-ILMD2204357/2022|EPI_ISL_14391941|2022-06-27
		hCoV-19/Brazil/AM-FIOCRUZ-ILMD2204379/2022|EPI_ISL_14391955|2022-06-28
		hCoV-19/Brazil/AM-FIOCRUZ-ILMD2204386/2022|EPI_ISL_14391962|2022-06-28
		hCoV-19/Brazil/AM-FIOCRUZ-ILMD2204398/2022|EPI_ISL_14391974|2022-06-28
		hCoV-19/Brazil/AM-FIOCRUZ-ILMD2204410/2022|EPI_ISL_14391873|2022-06-29
		hCoV-19/Brazil/AM-FIOCRUZ-ILMD2204420/2022|EPI_ISL_14391992|2022-06-29
		hCoV-19/Brazil/AM-FIOCRUZ-ILMD2204427/2022|EPI_ISL_14391998|2022-06-29
		hCoV-19/Brazil/AM-FIOCRUZ-ILMD2204435/2022|EPI_ISL_14392005|2022-06-30
		hCoV-19/Brazil/AM-FIOCRUZ-ILMD2204446/2022|EPI_ISL_14392015|2022-06-30
		hCoV-19/Brazil/AM-FIOCRUZ-ILMD2204457/2022|EPI_ISL_14392025|2022-06-30
		hCoV-19/Brazil/AM-FIOCRUZ-ILMD2204467/2022|EPI_ISL_14392035|2022-06-30
		hCoV-19/Brazil/AM-FIOCRUZ-ILMD2204476/2022|EPI_ISL_14392044|2022-07-01
		hCoV-19/Brazil/AM-FIOCRUZ-ILMD2204503/2022|EPI_ISL_14392070|2022-07-01
		hCoV-19/Brazil/AM-FIOCRUZ-ILMD2204514/2022|EPI_ISL_14392081|2022-07-04
		hCoV-19/Brazil/AM-FIOCRUZ-ILMD2204524/2022|EPI_ISL_14392088|2022-07-07
		hCoV-19/Brazil/AM-FIOCRUZ-ILMD2204535/2022|EPI_ISL_14392099|2022-07-15
		hCoV-19/Brazil/AM-FIOCRUZ-ILMD2204539/2022|EPI_ISL_14392103|2022-07-19
		hCoV-19/Brazil/AM-FIOCRUZ-ILMD2204561/2022|EPI_ISL_14399879|2022-06-22
		hCoV-19/Brazil/AM-FIOCRUZ-ILMD2204563/2022|EPI_ISL_14399881|2022-06-22
		hCoV-19/Brazil/AM-FIOCRUZ-ILMD2204566/2022|EPI_ISL_14399884|2022-06-27
		hCoV-19/Brazil/AM-FIOCRUZ-ILMD2204656/2022|EPI_ISL_14535328|2022-06-24
		hCoV-19/Brazil/AM-FIOCRUZ-ILMD2204657/2022|EPI_ISL_14535329|2022-06-24
		hCoV-19/Brazil/AM-FIOCRUZ-ILMD2204659/2022|EPI_ISL_14535331|2022-06-25
		hCoV-19/Brazil/AM-FIOCRUZ-ILMD2204660/2022|EPI_ISL_14535332|2022-06-25
		hCoV-19/Brazil/AM-FIOCRUZ-ILMD2204661/2022|EPI_ISL_14535333|2022-06-25
		hCoV-19/Brazil/AM-FIOCRUZ-ILMD2204664/2022|EPI_ISL_14535336|2022-06-25
		hCoV-19/Brazil/AM-FIOCRUZ-ILMD2204668/2022|EPI_ISL_14535340|2022-06-26
		hCoV-19/Brazil/AM-FIOCRUZ-ILMD2204680/2022|EPI_ISL_14535352|2022-06-27
		hCoV-19/Brazil/AM-FIOCRUZ-ILMD2204695/2022|EPI_ISL_14535367|2022-06-28
		hCoV-19/Brazil/AM-FIOCRUZ-ILMD2204709/2022|EPI_ISL_14535381|2022-06-29
		hCoV-19/Brazil/AM-FIOCRUZ-ILMD2204719/2022|EPI_ISL_14535391|2022-06-29
		hCoV-19/Brazil/AM-FIOCRUZ-ILMD2204721/2022|EPI_ISL_14535393|2022-06-30
		hCoV-19/Brazil/AM-FIOCRUZ-ILMD2204723/2022|EPI_ISL_14535395|2022-06-30
		hCoV-19/Brazil/AM-FIOCRUZ-ILMD2204725/2022|EPI_ISL_14535397|2022-06-30
		hCoV-19/Brazil/AM-FIOCRUZ-ILMD2204727/2022|EPI_ISL_14535399|2022-06-30
		hCoV-19/Brazil/AM-FIOCRUZ-ILMD2204731/2022|EPI_ISL_14535403|2022-07-01
		hCoV-19/Brazil/AM-FIOCRUZ-ILMD2204739/2022|EPI_ISL_14535411|2022-07-01
		hCoV-19/Brazil/AM-FIOCRUZ-ILMD2204746/2022|EPI_ISL_14535418|2022-07-01
		hCoV-19/Brazil/AM-FIOCRUZ-ILMD2204755/2022|EPI_ISL_14535427|2022-07-01
		hCoV-19/Brazil/AM-FIOCRUZ-ILMD2204758/2022|EPI_ISL_14535430|2022-07-01
		hCoV-19/Brazil/AM-FIOCRUZ-ILMD2204770/2022|EPI_ISL_14535442|2022-07-02
		hCoV-19/Brazil/AM-FIOCRUZ-ILMD2204782/2022|EPI_ISL_14535454|2022-07-02
		hCoV-19/Brazil/AM-FIOCRUZ-ILMD2204784/2022|EPI_ISL_14535456|2022-07-02
		hCoV-19/Brazil/AM-FIOCRUZ-ILMD2204794/2022|EPI_ISL_14535466|2022-07-03
		hCoV-19/Brazil/AM-FIOCRUZ-ILMD2204803/2022|EPI_ISL_14535475|2022-07-04
		hCoV-19/Brazil/AM-FIOCRUZ-ILMD2204807/2022|EPI_ISL_14535479|2022-07-04
		hCoV-19/Brazil/AM-FIOCRUZ-ILMD2204808/2022|EPI_ISL_14535480|2022-07-04
		hCoV-19/Brazil/AM-FIOCRUZ-ILMD2204811/2022|EPI_ISL_14535483|2022-07-04
		hCoV-19/Brazil/AM-FIOCRUZ-ILMD2204827/2022|EPI_ISL_14535499|2022-07-06
		hCoV-19/Brazil/AM-FIOCRUZ-ILMD2204835/2022|EPI_ISL_14535507|2022-07-06
		hCoV-19/Brazil/AM-FIOCRUZ-ILMD2204847/2022|EPI_ISL_14535519|2022-07-06
		hCoV-19/Brazil/AM-FIOCRUZ-ILMD2204852/2022|EPI_ISL_14535524|2022-07-06
		hCoV-19/Brazil/AM-FIOCRUZ-ILMD2204862/2022|EPI_ISL_14535534|2022-07-06
		hCoV-19/Brazil/AM-FIOCRUZ-ILMD2204866/2022|EPI_ISL_14535538|2022-07-06
		hCoV-19/Brazil/AM-FIOCRUZ-ILMD2204872/2022|EPI_ISL_14535544|2022-07-07
		hCoV-19/Brazil/AM-FIOCRUZ-ILMD2204873/2022|EPI_ISL_14535545|2022-07-07
		hCoV-19/Brazil/AM-FIOCRUZ-ILMD2204874/2022|EPI_ISL_14535546|2022-07-07
		hCoV-19/Brazil/AM-FIOCRUZ-ILMD2204889/2022|EPI_ISL_14535561|2022-07-07
		hCoV-19/Brazil/AM-FIOCRUZ-ILMD2204891/2022|EPI_ISL_14535563|2022-07-07
		hCoV-19/Brazil/AM-FIOCRUZ-ILMD2204893/2022|EPI_ISL_14535565|2022-07-07
		hCoV-19/Brazil/AM-FIOCRUZ-ILMD2204898/2022|EPI_ISL_14535570|2022-07-07
		hCoV-19/Brazil/AM-FIOCRUZ-ILMD2204907/2022|EPI_ISL_14535579|2022-07-07
		hCoV-19/Brazil/AM-FIOCRUZ-ILMD2204918/2022|EPI_ISL_14535590|2022-07-08
		hCoV-19/Brazil/AM-FIOCRUZ-ILMD2204925/2022|EPI_ISL_14535597|2022-07-08
		hCoV-19/Brazil/AM-FIOCRUZ-ILMD2204929/2022|EPI_ISL_14535601|2022-07-08
		hCoV-19/Brazil/AM-FIOCRUZ-ILMD2204935/2022|EPI_ISL_14535607|2022-07-08
		hCoV-19/Brazil/AM-FIOCRUZ-ILMD2204938/2022|EPI_ISL_14535610|2022-07-09
		hCoV-19/Brazil/AM-FIOCRUZ-ILMD2204956/2022|EPI_ISL_14535628|2022-07-12
		hCoV-19/Brazil/AM-FIOCRUZ-ILMD2204974/2022|EPI_ISL_14535646|2022-07-12
		hCoV-19/Brazil/AM-FIOCRUZ-ILMD2204978/2022|EPI_ISL_14535650|2022-07-12
		hCoV-19/Brazil/AM-FIOCRUZ-ILMD2204986/2022|EPI_ISL_14535658|2022-07-12
		hCoV-19/Brazil/AM-FIOCRUZ-ILMD2204997/2022|EPI_ISL_14535669|2022-07-13
		hCoV-19/Brazil/AM-FIOCRUZ-ILMD2204999/2022|EPI_ISL_14535671|2022-07-13
		hCoV-19/Brazil/AM-FIOCRUZ-ILMD2205007/2022|EPI_ISL_14535679|2022-07-17
		hCoV-19/Brazil/AM-FIOCRUZ-ILMD2205010/2022|EPI_ISL_14535682|2022-07-18
		hCoV-19/Brazil/AM-FIOCRUZ-ILMD2205027/2022|EPI_ISL_14853366|2022-07-05
		hCoV-19/Brazil/AM-FIOCRUZ-ILMD2205033/2022|EPI_ISL_14853372|2022-07-06
		hCoV-19/Brazil/AM-FIOCRUZ-ILMD2205034/2022|EPI_ISL_14853373|2022-07-06
		hCoV-19/Brazil/AM-FIOCRUZ-ILMD2205041/2022|EPI_ISL_14853380|2022-07-11
		hCoV-19/Brazil/AM-FIOCRUZ-ILMD2205043/2022|EPI_ISL_14853382|2022-07-11
		hCoV-19/Brazil/AM-FIOCRUZ-ILMD2205045/2022|EPI_ISL_14853384|2022-07-11
		hCoV-19/Brazil/AM-FIOCRUZ-ILMD2205103/2022|EPI_ISL_14853442|2022-07-13
		hCoV-19/Brazil/AM-FIOCRUZ-ILMD2205118/2022|EPI_ISL_14853457|2022-07-14
		hCoV-19/Brazil/AM-FIOCRUZ-ILMD2205131/2022|EPI_ISL_14853470|2022-07-14
		hCoV-19/Brazil/AM-FIOCRUZ-ILMD2205140/2022|EPI_ISL_14853479|2022-07-14
		hCoV-19/Brazil/AM-FIOCRUZ-ILMD2205147/2022|EPI_ISL_14853486|2022-07-15
		hCoV-19/Brazil/AM-FIOCRUZ-ILMD2205159/2022|EPI_ISL_14853498|2022-07-16
		hCoV-19/Brazil/AM-FIOCRUZ-ILMD2205160/2022|EPI_ISL_14853499|2022-07-16
		hCoV-19/Brazil/AM-FIOCRUZ-ILMD2205163/2022|EPI_ISL_14853502|2022-07-16
		hCoV-19/Brazil/AM-FIOCRUZ-ILMD2205166/2022|EPI_ISL_14853505|2022-07-16
		hCoV-19/Brazil/AM-FIOCRUZ-ILMD2205209/2022|EPI_ISL_14853548|2022-07-17
		hCoV-19/Brazil/AM-FIOCRUZ-ILMD2205230/2022|EPI_ISL_14853569|2022-07-18
		hCoV-19/Brazil/AM-FIOCRUZ-ILMD2205295/2022|EPI_ISL_14853634|2022-07-19
		hCoV-19/Brazil/AM-FIOCRUZ-ILMD2205335/2022|EPI_ISL_14853674|2022-07-22
		hCoV-19/Brazil/AM-FIOCRUZ-ILMD2205341/2022|EPI_ISL_14853680|2022-07-22
		hCoV-19/Brazil/AM-FIOCRUZ-ILMD2205352/2022|EPI_ISL_15501046|2022-06-24
		hCoV-19/Brazil/AM-FIOCRUZ-ILMD2205359/2022|EPI_ISL_15501053|2022-06-28
		hCoV-19/Brazil/AM-FIOCRUZ-ILMD2205366/2022|EPI_ISL_15501060|2022-06-29
		hCoV-19/Brazil/AM-FIOCRUZ-ILMD2205369/2022|EPI_ISL_15501063|2022-06-29
		hCoV-19/Brazil/AM-FIOCRUZ-ILMD2205372/2022|EPI_ISL_15501066|2022-06-30
		hCoV-19/Brazil/AM-FIOCRUZ-ILMD2205374/2022|EPI_ISL_15501068|2022-07-04
		hCoV-19/Brazil/AM-FIOCRUZ-ILMD2205376/2022|EPI_ISL_15501070|2022-07-04
		hCoV-19/Brazil/AM-FIOCRUZ-ILMD2205386/2022|EPI_ISL_15501080|2022-07-18
		hCoV-19/Brazil/AM-FIOCRUZ-ILMD2205394/2022|EPI_ISL_15501088|2022-07-18
		hCoV-19/Brazil/AM-FIOCRUZ-ILMD2205421/2022|EPI_ISL_15501115|2022-07-21
		hCoV-19/Brazil/AM-FIOCRUZ-ILMD2205440/2022|EPI_ISL_15501134|2022-07-22
		hCoV-19/Brazil/AM-FIOCRUZ-ILMD2205448/2022|EPI_ISL_15501142|2022-07-22
		hCoV-19/Brazil/AM-FIOCRUZ-ILMD2205464/2022|EPI_ISL_15501158|2022-07-23
		hCoV-19/Brazil/AM-FIOCRUZ-ILMD2205478/2022|EPI_ISL_15501172|2022-07-23
		hCoV-19/Brazil/AM-FIOCRUZ-ILMD2205483/2022|EPI_ISL_15501177|2022-07-23
		hCoV-19/Brazil/AM-FIOCRUZ-ILMD2205504/2022|EPI_ISL_15501198|2022-07-25
		hCoV-19/Brazil/AM-FIOCRUZ-ILMD2205505/2022|EPI_ISL_15501199|2022-07-25
		hCoV-19/Brazil/AM-FIOCRUZ-ILMD2205507/2022|EPI_ISL_15501201|2022-07-25
		hCoV-19/Brazil/AM-FIOCRUZ-ILMD2205509/2022|EPI_ISL_15501203|2022-07-25
		hCoV-19/Brazil/AM-FIOCRUZ-ILMD2205510/2022|EPI_ISL_15501204|2022-07-25
		hCoV-19/Brazil/AM-FIOCRUZ-ILMD2205541/2022|EPI_ISL_15501235|2022-07-25
		hCoV-19/Brazil/AM-FIOCRUZ-ILMD2205544/2022|EPI_ISL_15501238|2022-07-25
		hCoV-19/Brazil/AM-FIOCRUZ-ILMD2205550/2022|EPI_ISL_15501244|2022-07-25
		hCoV-19/Brazil/AM-FIOCRUZ-ILMD2205551/2022|EPI_ISL_15501245|2022-07-25
		hCoV-19/Brazil/AM-FIOCRUZ-ILMD2205556/2022|EPI_ISL_15501250|2022-07-26
		hCoV-19/Brazil/AM-FIOCRUZ-ILMD2205557/2022|EPI_ISL_15501251|2022-07-26
		hCoV-19/Brazil/AM-FIOCRUZ-ILMD2205573/2022|EPI_ISL_15603724|2022-07-25
		hCoV-19/Brazil/AM-FIOCRUZ-ILMD2205578/2022|EPI_ISL_15603723|2022-07-25
		hCoV-19/Brazil/AM-FIOCRUZ-ILMD2205585/2022|EPI_ISL_15603720|2022-07-25
		hCoV-19/Brazil/AM-FIOCRUZ-ILMD2205586/2022|EPI_ISL_15603719|2022-07-25
		hCoV-19/Brazil/AM-FIOCRUZ-ILMD2205613/2022|EPI_ISL_15603715|2022-07-26
		hCoV-19/Brazil/AM-FIOCRUZ-ILMD2205624/2022|EPI_ISL_15603711|2022-07-26
		hCoV-19/Brazil/AM-FIOCRUZ-ILMD2205636/2022|EPI_ISL_15603707|2022-07-26
		hCoV-19/Brazil/AM-FIOCRUZ-ILMD2205927/2022|EPI_ISL_15808894|2022-08-02
		hCoV-19/Brazil/AM-FIOCRUZ-ILMD2206012/2022|EPI_ISL_16229908|2022-07-11
		hCoV-19/Brazil/AM-FIOCRUZ-ILMD2206021/2022|EPI_ISL_16229917|2022-07-11
		hCoV-19/Brazil/AM-FIOCRUZ-ILMD2206026/2022|EPI_ISL_16229922|2022-07-11
		hCoV-19/Brazil/AM-FIOCRUZ-ILMD2206033/2022|EPI_ISL_16229929|2022-07-12
		hCoV-19/Brazil/AM-FIOCRUZ-ILMD2206036/2022|EPI_ISL_16229932|2022-07-12
		hCoV-19/Brazil/AM-FIOCRUZ-ILMD2206038/2022|EPI_ISL_16229934|2022-07-13
		hCoV-19/Brazil/AM-FIOCRUZ-ILMD2206075/2022|EPI_ISL_16229971|2022-07-18
		hCoV-19/Brazil/AM-FIOCRUZ-ILMD2206107/2022|EPI_ISL_16230003|2022-07-26
		hCoV-19/Brazil/AM-FIOCRUZ-ILMD2206111/2022|EPI_ISL_16230007|2022-07-26
		hCoV-19/Brazil/AM-FIOCRUZ-ILMD2206114/2022|EPI_ISL_16230010|2022-07-26
		hCoV-19/Brazil/AM-FIOCRUZ-ILMD2206132/2022|EPI_ISL_16230028|2022-07-27
		hCoV-19/Brazil/AM-FIOCRUZ-ILMD2206137/2022|EPI_ISL_16230033|2022-07-27
		hCoV-19/Brazil/AM-FIOCRUZ-ILMD2206143/2022|EPI_ISL_16230039|2022-07-28
		hCoV-19/Brazil/AM-FIOCRUZ-ILMD2206145/2022|EPI_ISL_16230041|2022-07-28
		hCoV-19/Brazil/AM-FIOCRUZ-ILMD2206195/2022|EPI_ISL_16230091|2022-08-05
		hCoV-19/Brazil/AM-FIOCRUZ-ILMD2206206/2022|EPI_ISL_16230102|2022-08-08
		hCoV-19/Brazil/AM-FIOCRUZ-ILMD2206231/2022|EPI_ISL_16230127|2022-08-19
		hCoV-19/Brazil/AM-IEC-177282/2020|EPI_ISL_918532|2020-11-13
		hCoV-19/Brazil/AM-IEC-177284/2020|EPI_ISL_918533|2020-11-10
		hCoV-19/Brazil/AM-IMTSP-CD31716/2022|EPI_ISL_16961131|2022-06-11
		hCoV-19/Brazil/AM-IMTSP-CD31718/2022|EPI_ISL_16961133|2022-06-29
		hCoV-19/Brazil/AM-IMTSP-CD31727/2022|EPI_ISL_16961147|2022-07-23
		hCoV-19/Brazil/AM-IMTSP-CD31728/2022|EPI_ISL_16961136|2022-06-23
		hCoV-19/Brazil/AM-IMTSP-CD31733/2022|EPI_ISL_16961138|2022-06-04
		hCoV-19/Brazil/AM-IMTSP-CD34283/2022|EPI_ISL_15652306|2022-06-15
		hCoV-19/Brazil/AM-IMTSP-CD34310/2022|EPI_ISL_15652308|2022-06-21
		hCoV-19/Brazil/AM-IMTSP-CD34315/2022|EPI_ISL_15652309|2022-06-13
		hCoV-19/Brazil/AM-IMTSP-CD34317/2022|EPI_ISL_15652392|2022-06-29
		hCoV-19/Brazil/AM-IMTSP-CD34321/2022|EPI_ISL_15652310|2022-06-13
		hCoV-19/Brazil/AM-L32-CD8222/2021|EPI_ISL_14800287|2021-04-08
		hCoV-19/Brazil/AM-LV_FMT-92198/2022|EPI_ISL_16897574|2022-06-13
		hCoV-19/Brazil/AM-LV_FMT-92200/2022|EPI_ISL_16897576|2022-06-22
		hCoV-19/Brazil/AP-FIOCRUZ-25307/2022|EPI_ISL_16298196|2022-08-07
		hCoV-19/Brazil/AP-FIOCRUZ-25309/2022|EPI_ISL_16298198|2022-08-07
		hCoV-19/Brazil/AP-FIOCRUZ-25313/2022|EPI_ISL_16298200|2022-08-06
		hCoV-19/Brazil/AP-FIOCRUZ-25319/2022|EPI_ISL_16298205|2022-08-02
		hCoV-19/Brazil/AP-FIOCRUZ-25324/2022|EPI_ISL_16298209|2022-08-01
		hCoV-19/Brazil/AP-FIOCRUZ-25326/2022|EPI_ISL_16298210|2022-07-30
		hCoV-19/Brazil/AP-FIOCRUZ-25327/2022|EPI_ISL_16298211|2022-07-30
		hCoV-19/Brazil/AP-FIOCRUZ-25328/2022|EPI_ISL_16298212|2022-07-30
		hCoV-19/Brazil/AP-FIOCRUZ-25329/2022|EPI_ISL_16298213|2022-07-29
		hCoV-19/Brazil/AP-FIOCRUZ-25330/2022|EPI_ISL_16298214|2022-07-29
		hCoV-19/Brazil/AP-FIOCRUZ-25332/2022|EPI_ISL_16298216|2022-07-29
		hCoV-19/Brazil/AP-FIOCRUZ-25333/2022|EPI_ISL_16298217|2022-07-28
		hCoV-19/Brazil/AP-FIOCRUZ-25334/2022|EPI_ISL_16298218|2022-07-28
		hCoV-19/Brazil/AP-FIOCRUZ-25339/2022|EPI_ISL_16298260|2022-07-27
		hCoV-19/Brazil/AP-FIOCRUZ-25341/2022|EPI_ISL_16298219|2022-07-27
		hCoV-19/Brazil/AP-FIOCRUZ-25342/2022|EPI_ISL_16298220|2022-07-27
		hCoV-19/Brazil/AP-FIOCRUZ-25347/2022|EPI_ISL_16298222|2022-07-27
		hCoV-19/Brazil/AP-FIOCRUZ-25358/2022|EPI_ISL_16298230|2022-07-26
		hCoV-19/Brazil/AP-FIOCRUZ-25359/2022|EPI_ISL_16298231|2022-07-25
		hCoV-19/Brazil/AP-FIOCRUZ-25360/2022|EPI_ISL_16298232|2022-07-24
		hCoV-19/Brazil/AP-FIOCRUZ-25363/2022|EPI_ISL_16298234|2022-07-23
		hCoV-19/Brazil/AP-FIOCRUZ-25365/2022|EPI_ISL_16298235|2022-07-23
		hCoV-19/Brazil/AP-FIOCRUZ-25370/2022|EPI_ISL_16298238|2022-07-21
		hCoV-19/Brazil/AP-FIOCRUZ-25373/2022|EPI_ISL_16298240|2022-07-22
		hCoV-19/Brazil/AP-LMI-1104/2022|EPI_ISL_15462289|2022-06-23
		hCoV-19/Brazil/AP-LMI-1111/2022|EPI_ISL_15462292|2022-07-06
		hCoV-19/Brazil/AP-LMI-1119/2022|EPI_ISL_15462297|2022-07-07
		hCoV-19/Brazil/AP-LMI-1126/2022|EPI_ISL_15462301|2022-07-07
		hCoV-19/Brazil/AP-LMI-1127/2022|EPI_ISL_15462302|2022-07-07
		hCoV-19/Brazil/AP-LMI-1138/2022|EPI_ISL_15462310|2022-07-07
		hCoV-19/Brazil/AP-LMI-1142/2022|EPI_ISL_15462312|2022-07-07
		hCoV-19/Brazil/AP-LMI-1143/2022|EPI_ISL_15462313|2022-07-07
		hCoV-19/Brazil/AP-LMI-1144/2022|EPI_ISL_15462314|2022-07-17
		hCoV-19/Brazil/AP-LMI-1145/2022|EPI_ISL_15462315|2022-07-07
		hCoV-19/Brazil/BA-27/2020|EPI_ISL_978512|2020-02-28
		hCoV-19/Brazil/BA-FIOCRUZ-13288/2022|EPI_ISL_13564801|2022-06-05
		hCoV-19/Brazil/BA-FIOCRUZ-13289/2022|EPI_ISL_13564802|2022-06-03
		hCoV-19/Brazil/BA-FIOCRUZ-14635/2022|EPI_ISL_13653526|2022-06-08
		hCoV-19/Brazil/BA-FIOCRUZ-14644/2022|EPI_ISL_13653535|2022-06-10
		hCoV-19/Brazil/BA-FIOCRUZ-14648/2022|EPI_ISL_13653539|2022-06-02
		hCoV-19/Brazil/BA-FIOCRUZ-14650/2022|EPI_ISL_13653541|2022-06-09
		hCoV-19/Brazil/BA-FIOCRUZ-14672/2022|EPI_ISL_13653559|2022-06-08
		hCoV-19/Brazil/BA-FIOCRUZ-14673/2022|EPI_ISL_13653560|2022-06-09
		hCoV-19/Brazil/BA-FIOCRUZ-14675/2022|EPI_ISL_13653562|2022-06-06
		hCoV-19/Brazil/BA-FIOCRUZ-14682/2022|EPI_ISL_13653568|2022-06-07
		hCoV-19/Brazil/BA-FIOCRUZ-14685/2022|EPI_ISL_13653571|2022-06-09
		hCoV-19/Brazil/BA-FIOCRUZ-14686/2022|EPI_ISL_13653572|2022-06-09
		hCoV-19/Brazil/BA-FIOCRUZ-14689/2022|EPI_ISL_13653574|2022-06-01
		hCoV-19/Brazil/BA-FIOCRUZ-14692/2022|EPI_ISL_13653576|2022-06-05
		hCoV-19/Brazil/BA-FIOCRUZ-14693/2022|EPI_ISL_13653577|2022-06-10
		hCoV-19/Brazil/BA-FIOCRUZ-14694/2022|EPI_ISL_13653578|2022-06-10
		hCoV-19/Brazil/BA-FIOCRUZ-14696/2022|EPI_ISL_13653580|2022-06-09
		hCoV-19/Brazil/BA-FIOCRUZ-15737/2022|EPI_ISL_13839449|2022-06-14
		hCoV-19/Brazil/BA-FIOCRUZ-15738/2022|EPI_ISL_13839345|2022-06-21
		hCoV-19/Brazil/BA-FIOCRUZ-15739/2022|EPI_ISL_13839450|2022-06-21
		hCoV-19/Brazil/BA-FIOCRUZ-15745/2022|EPI_ISL_13839455|2022-06-15
		hCoV-19/Brazil/BA-FIOCRUZ-15751/2022|EPI_ISL_13839460|2022-06-14
		hCoV-19/Brazil/BA-FIOCRUZ-15753/2022|EPI_ISL_13839462|2022-06-21
		hCoV-19/Brazil/BA-FIOCRUZ-15759/2022|EPI_ISL_13839466|2022-06-14
		hCoV-19/Brazil/BA-FIOCRUZ-15762/2022|EPI_ISL_13999713|2022-06-20
		hCoV-19/Brazil/BA-FIOCRUZ-15764/2022|EPI_ISL_14114489|2022-06-21
		hCoV-19/Brazil/BA-FIOCRUZ-15773/2022|EPI_ISL_14114467|2022-06-15
		hCoV-19/Brazil/BA-FIOCRUZ-15775/2022|EPI_ISL_14114488|2022-06-21
		hCoV-19/Brazil/BA-FIOCRUZ-15784/2022|EPI_ISL_14114477|2022-06-20
		hCoV-19/Brazil/BA-FIOCRUZ-15786/2022|EPI_ISL_14114476|2022-06-15
		hCoV-19/Brazil/BA-FIOCRUZ-15790/2022|EPI_ISL_14114474|2022-06-18
		hCoV-19/Brazil/BA-FIOCRUZ-15793/2022|EPI_ISL_14114500|2022-06-21
		hCoV-19/Brazil/BA-FIOCRUZ-15794/2022|EPI_ISL_14114492|2022-06-21
		hCoV-19/Brazil/BA-FIOCRUZ-15802/2022|EPI_ISL_14114497|2022-06-20
		hCoV-19/Brazil/BA-FIOCRUZ-15803/2022|EPI_ISL_14114503|2022-06-20
		hCoV-19/Brazil/BA-FIOCRUZ-15804/2022|EPI_ISL_14114498|2022-06-20
		hCoV-19/Brazil/BA-FIOCRUZ-15806/2022|EPI_ISL_14114512|2022-06-20
		hCoV-19/Brazil/BA-FIOCRUZ-16242/2022|EPI_ISL_14081067|2022-06-27
		hCoV-19/Brazil/BA-FIOCRUZ-16244/2022|EPI_ISL_14081069|2022-06-22
		hCoV-19/Brazil/BA-FIOCRUZ-16247/2022|EPI_ISL_14081072|2022-06-27
		hCoV-19/Brazil/BA-FIOCRUZ-16250/2022|EPI_ISL_14081074|2022-06-22
		hCoV-19/Brazil/BA-FIOCRUZ-16252/2022|EPI_ISL_14081075|2022-06-22
		hCoV-19/Brazil/BA-FIOCRUZ-16253/2022|EPI_ISL_14081124|2022-06-22
		hCoV-19/Brazil/BA-FIOCRUZ-16259/2022|EPI_ISL_14081096|2022-06-22
		hCoV-19/Brazil/BA-FIOCRUZ-16260/2022|EPI_ISL_14081098|2022-06-24
		hCoV-19/Brazil/BA-FIOCRUZ-16272/2022|EPI_ISL_14081086|2022-06-27
		hCoV-19/Brazil/BA-FIOCRUZ-16273/2022|EPI_ISL_14081101|2022-06-27
		hCoV-19/Brazil/BA-FIOCRUZ-16275/2022|EPI_ISL_14081115|2022-06-27
		hCoV-19/Brazil/BA-FIOCRUZ-16281/2022|EPI_ISL_14081379|2022-06-23
		hCoV-19/Brazil/BA-FIOCRUZ-16287/2022|EPI_ISL_14081446|2022-06-24
		hCoV-19/Brazil/BA-FIOCRUZ-16288/2022|EPI_ISL_14081421|2022-06-27
		hCoV-19/Brazil/BA-FIOCRUZ-16289/2022|EPI_ISL_14081459|2022-06-28
		hCoV-19/Brazil/BA-FIOCRUZ-16291/2022|EPI_ISL_14081452|2022-06-28
		hCoV-19/Brazil/BA-FIOCRUZ-16292/2022|EPI_ISL_14081462|2022-06-28
		hCoV-19/Brazil/BA-FIOCRUZ-16295/2022|EPI_ISL_14081469|2022-06-21
		hCoV-19/Brazil/BA-FIOCRUZ-17216/2022|EPI_ISL_14225443|2022-06-29
		hCoV-19/Brazil/BA-FIOCRUZ-17218/2022|EPI_ISL_14225440|2022-06-29
		hCoV-19/Brazil/BA-FIOCRUZ-17227/2022|EPI_ISL_14225417|2022-06-29
		hCoV-19/Brazil/BA-FIOCRUZ-17233/2022|EPI_ISL_14225448|2022-06-30
		hCoV-19/Brazil/BA-FIOCRUZ-17237/2022|EPI_ISL_14225438|2022-06-30
		hCoV-19/Brazil/BA-FIOCRUZ-17240/2022|EPI_ISL_14225454|2022-07-03
		hCoV-19/Brazil/BA-FIOCRUZ-17243/2022|EPI_ISL_14225434|2022-07-03
		hCoV-19/Brazil/BA-FIOCRUZ-17254/2022|EPI_ISL_14307337|2022-07-04
		hCoV-19/Brazil/BA-FIOCRUZ-17255/2022|EPI_ISL_14225425|2022-07-04
		hCoV-19/Brazil/BA-FIOCRUZ-17265/2022|EPI_ISL_14225423|2022-07-04
		hCoV-19/Brazil/BA-FIOCRUZ-17343/2022|EPI_ISL_14253250|2022-07-11
		hCoV-19/Brazil/BA-FIOCRUZ-17357/2022|EPI_ISL_14253262|2022-07-06
		hCoV-19/Brazil/BA-FIOCRUZ-17362/2022|EPI_ISL_14253266|2022-07-07
		hCoV-19/Brazil/BA-FIOCRUZ-17367/2022|EPI_ISL_14253270|2022-07-11
		hCoV-19/Brazil/BA-FIOCRUZ-17386/2022|EPI_ISL_14253282|2022-07-07
		hCoV-19/Brazil/BA-FIOCRUZ-17389/2022|EPI_ISL_14253285|2022-07-06
		hCoV-19/Brazil/BA-FIOCRUZ-17391/2022|EPI_ISL_14253286|2022-07-06
		hCoV-19/Brazil/BA-FIOCRUZ-17393/2022|EPI_ISL_14253288|2022-07-06
		hCoV-19/Brazil/BA-FIOCRUZ-17394/2022|EPI_ISL_14253289|2022-07-06
		hCoV-19/Brazil/BA-FIOCRUZ-17396/2022|EPI_ISL_14253290|2022-07-06
		hCoV-19/Brazil/BA-FIOCRUZ-17398/2022|EPI_ISL_14253292|2022-07-11
		hCoV-19/Brazil/BA-FIOCRUZ-17399/2022|EPI_ISL_14253293|2022-07-11
		hCoV-19/Brazil/BA-FIOCRUZ-17407/2022|EPI_ISL_14253245|2022-07-07
		hCoV-19/Brazil/BA-FIOCRUZ-17870/2022|EPI_ISL_15053207|2022-07-14
		hCoV-19/Brazil/BA-FIOCRUZ-17872/2022|EPI_ISL_15053208|2022-07-14
		hCoV-19/Brazil/BA-FIOCRUZ-17876/2022|EPI_ISL_15053210|2022-07-18
		hCoV-19/Brazil/BA-FIOCRUZ-17877/2022|EPI_ISL_15053211|2022-07-13
		hCoV-19/Brazil/BA-FIOCRUZ-17883/2022|EPI_ISL_15053203|2022-07-16
		hCoV-19/Brazil/BA-FIOCRUZ-17887/2022|EPI_ISL_15053217|2022-07-15
		hCoV-19/Brazil/BA-FIOCRUZ-17899/2022|EPI_ISL_15053221|2022-07-12
		hCoV-19/Brazil/BA-FIOCRUZ-17913/2022|EPI_ISL_15053228|2022-07-14
		hCoV-19/Brazil/BA-FIOCRUZ-17916/2022|EPI_ISL_15053230|2022-07-14
		hCoV-19/Brazil/BA-FIOCRUZ-17918/2022|EPI_ISL_15053232|2022-07-18
		hCoV-19/Brazil/BA-FIOCRUZ-17920/2022|EPI_ISL_15053234|2022-07-13
		hCoV-19/Brazil/BA-FIOCRUZ-17923/2022|EPI_ISL_15053235|2022-07-18
		hCoV-19/Brazil/BA-FIOCRUZ-17925/2022|EPI_ISL_15053245|2022-07-12
		hCoV-19/Brazil/BA-FIOCRUZ-17932/2022|EPI_ISL_15053243|2022-07-05
		hCoV-19/Brazil/BA-FIOCRUZ-18428/2022|EPI_ISL_14842475|2022-07-24
		hCoV-19/Brazil/BA-FIOCRUZ-18431/2022|EPI_ISL_14842476|2022-07-21
		hCoV-19/Brazil/BA-FIOCRUZ-18440/2022|EPI_ISL_14842485|2022-07-20
		hCoV-19/Brazil/BA-FIOCRUZ-18443/2022|EPI_ISL_14842488|2022-07-21
		hCoV-19/Brazil/BA-FIOCRUZ-18445/2022|EPI_ISL_14842490|2022-07-24
		hCoV-19/Brazil/BA-FIOCRUZ-18446/2022|EPI_ISL_14842491|2022-07-25
		hCoV-19/Brazil/BA-FIOCRUZ-18461/2022|EPI_ISL_14842504|2022-07-21
		hCoV-19/Brazil/BA-FIOCRUZ-18468/2022|EPI_ISL_14842511|2022-07-25
		hCoV-19/Brazil/BA-FIOCRUZ-18472/2022|EPI_ISL_14842514|2022-07-25
		hCoV-19/Brazil/BA-FIOCRUZ-18476/2022|EPI_ISL_14842519|2022-07-22
		hCoV-19/Brazil/BA-FIOCRUZ-18481/2022|EPI_ISL_14842524|2022-07-23
		hCoV-19/Brazil/BA-FIOCRUZ-PVM100564/2022|EPI_ISL_13167569|2022-05-19
		hCoV-19/Brazil/BA-FIOCRUZ-PVM100793/2022|EPI_ISL_13167567|2022-06-02
		hCoV-19/Brazil/BA-FIOCRUZ-PVM100847/2022|EPI_ISL_13407518|2022-06-08
		hCoV-19/Brazil/BA-FIOCRUZ-PVM100857/2022|EPI_ISL_13407552|2022-06-08
		hCoV-19/Brazil/BA-FIOCRUZ-PVM101209/2022|EPI_ISL_13859985|2022-06-20
		hCoV-19/Brazil/BA-FIOCRUZ-PVM101246/2022|EPI_ISL_14291095|2022-06-21
		hCoV-19/Brazil/BA-FIOCRUZ-PVM101265/2022|EPI_ISL_13859972|2022-06-21
		hCoV-19/Brazil/BA-FIOCRUZ-PVM101284/2022|EPI_ISL_13859967|2022-06-22
		hCoV-19/Brazil/BA-FIOCRUZ-PVM101335/2022|EPI_ISL_13859991|2022-06-28
		hCoV-19/Brazil/BA-FIOCRUZ-PVM101363/2022|EPI_ISL_14005437|2022-06-03
		hCoV-19/Brazil/BA-FIOCRUZ-PVM101367/2022|EPI_ISL_14005414|2022-06-03
		hCoV-19/Brazil/BA-FIOCRUZ-PVM101381/2022|EPI_ISL_14005397|2022-06-05
		hCoV-19/Brazil/BA-FIOCRUZ-PVM101400/2022|EPI_ISL_14005444|2022-06-06
		hCoV-19/Brazil/BA-FIOCRUZ-PVM101403/2022|EPI_ISL_14005413|2022-06-06
		hCoV-19/Brazil/BA-FIOCRUZ-PVM101431/2022|EPI_ISL_13859980|2022-06-28
		hCoV-19/Brazil/BA-FIOCRUZ-PVM101539/2022|EPI_ISL_13859986|2022-06-30
		hCoV-19/Brazil/BA-FIOCRUZ-PVM102171/2022|EPI_ISL_14498258|2022-07-22
		hCoV-19/Brazil/BA-FIOCRUZ-PVM102172/2022|EPI_ISL_14498246|2022-07-22
		hCoV-19/Brazil/BA-FIOCRUZ-PVM102326/2022|EPI_ISL_14498248|2022-08-02
		hCoV-19/Brazil/BA-FIOCRUZ-PVM102366/2022|EPI_ISL_15022954|2022-08-04
		hCoV-19/Brazil/BA-FIOCRUZ-PVM102392/2022|EPI_ISL_14498266|2022-06-28
		hCoV-19/Brazil/BA-FIOCRUZ-PVM102393/2022|EPI_ISL_14498255|2022-06-15
		hCoV-19/Brazil/BA-FIOCRUZ-PVM102394/2022|EPI_ISL_14498253|2022-06-14
		hCoV-19/Brazil/BA-FIOCRUZ-PVM102395/2022|EPI_ISL_14498264|2022-06-13
		hCoV-19/Brazil/BA-FIOCRUZ-PVM102938/2022|EPI_ISL_15023110|2022-06-17
		hCoV-19/Brazil/BA-FIOCRUZ-PVM102941/2022|EPI_ISL_15023047|2022-06-17
		hCoV-19/Brazil/BA-FIOCRUZ-PVM102944/2022|EPI_ISL_15022961|2022-06-17
		hCoV-19/Brazil/BA-FIOCRUZ-PVM102947/2022|EPI_ISL_15023094|2022-06-17
		hCoV-19/Brazil/BA-FIOCRUZ-PVM102948/2022|EPI_ISL_15023085|2022-06-19
		hCoV-19/Brazil/BA-FIOCRUZ-PVM102949/2022|EPI_ISL_15023077|2022-06-15
		hCoV-19/Brazil/BA-FIOCRUZ-PVM102951/2022|EPI_ISL_15023062|2022-06-18
		hCoV-19/Brazil/BA-FIOCRUZ-PVM102958/2022|EPI_ISL_15023101|2022-06-17
		hCoV-19/Brazil/BA-FIOCRUZ-PVM102967/2022|EPI_ISL_15023032|2022-06-19
		hCoV-19/Brazil/BA-FIOCRUZ-PVM102969/2022|EPI_ISL_15023107|2022-06-17
		hCoV-19/Brazil/BA-FIOCRUZ-PVM102970/2022|EPI_ISL_15023100|2022-06-27
		hCoV-19/Brazil/BA-FIOCRUZ-PVM102972/2022|EPI_ISL_15023083|2022-06-18
		hCoV-19/Brazil/BA-FIOCRUZ-PVM102977/2022|EPI_ISL_15023044|2022-06-17
		hCoV-19/Brazil/BA-FIOCRUZ-PVM102978/2022|EPI_ISL_15023037|2022-06-19
		hCoV-19/Brazil/BA-FIOCRUZ-PVM102979/2022|EPI_ISL_15023031|2022-06-18
		hCoV-19/Brazil/BA-FIOCRUZ-PVM102983/2022|EPI_ISL_15023090|2022-06-19
		hCoV-19/Brazil/BA-FIOCRUZ-PVM102987/2022|EPI_ISL_15023059|2022-06-19
		hCoV-19/Brazil/BA-FIOCRUZ-PVM102991/2022|EPI_ISL_15023030|2022-06-19
		hCoV-19/Brazil/BA-FIOCRUZ-PVM102994/2022|EPI_ISL_15023098|2022-06-18
		hCoV-19/Brazil/BA-FIOCRUZ-PVM102995/2022|EPI_ISL_15023089|2022-06-19
		hCoV-19/Brazil/BA-FIOCRUZ-PVM102997/2022|EPI_ISL_15023073|2022-06-19
		hCoV-19/Brazil/BA-FIOCRUZ-PVM103006/2022|EPI_ISL_15023097|2022-06-17
		hCoV-19/Brazil/BA-FIOCRUZ-PVM103008/2022|EPI_ISL_15023080|2022-06-18
		hCoV-19/Brazil/BA-FIOCRUZ-PVM103009/2022|EPI_ISL_15023072|2022-06-19
		hCoV-19/Brazil/BA-FIOCRUZ-PVM103010/2022|EPI_ISL_15023065|2022-06-18
		hCoV-19/Brazil/BA-FIOCRUZ-PVM103016/2022|EPI_ISL_15023104|2022-06-18
		hCoV-19/Brazil/BA-FIOCRUZ-PVM103021/2022|EPI_ISL_15023064|2022-06-14
		hCoV-19/Brazil/BA-FIOCRUZ-PVM103022/2022|EPI_ISL_15023057|2022-06-16
		hCoV-19/Brazil/BA-FIOCRUZ-PVM103023/2022|EPI_ISL_15023048|2022-06-27
		hCoV-19/Brazil/BA-IMTSP-CD33979/2022|EPI_ISL_15118133|2022-07-19
		hCoV-19/Brazil/BA-LACEN-156/2021|EPI_ISL_1583686|2021-02-04
		hCoV-19/Brazil/BA-LACEN-BA1984-292523771/2022|EPI_ISL_15091265|2022-07-19
		hCoV-19/Brazil/BA-LACEN-BA1990-292534734/2022|EPI_ISL_15091271|2022-07-27
		hCoV-19/Brazil/BA-LACEN-BA1991-292534935/2022|EPI_ISL_15091272|2022-07-27
		hCoV-19/Brazil/BA-LACEN-BA1993-292535261/2022|EPI_ISL_15091274|2022-07-27
		hCoV-19/Brazil/BA-LACEN-BA1994-292536506/2022|EPI_ISL_15091275|2022-07-28
		hCoV-19/Brazil/BA-LACEN-BA1995-292540034/2022|EPI_ISL_15091276|2022-08-01
		hCoV-19/Brazil/BA-LACEN-BA1996-292540545/2022|EPI_ISL_15091277|2022-08-01
		hCoV-19/Brazil/BA-LACEN-BA1999-292542055/2022|EPI_ISL_15091280|2022-08-02
		hCoV-19/Brazil/BA-LACEN-BA2007-292545680/2022|EPI_ISL_15091288|2022-08-03
		hCoV-19/Brazil/BA-LACEN-BA2017-292551284/2022|EPI_ISL_15091298|2022-08-08
		hCoV-19/Brazil/BA-LACEN-BA2018-292551839/2022|EPI_ISL_15091299|2022-08-08
		hCoV-19/Brazil/BA-LACEN-BA2029-292562979/2022|EPI_ISL_15091310|2022-08-15
		hCoV-19/Brazil/BA-LACEN-BA2036-292568962/2022|EPI_ISL_15091317|2022-08-18
		hCoV-19/Brazil/BA-LACEN-BA2069-292491852/2022|EPI_ISL_15932837|2022-07-03
		hCoV-19/Brazil/BA-LACEN-BA2074-292555011/2022|EPI_ISL_15457072|2022-08-10
		hCoV-19/Brazil/BA-LACEN-BA2075-292558811/2022|EPI_ISL_15457076|2022-08-11
		hCoV-19/Brazil/BA-LACEN-BA2084-292566295/2022|EPI_ISL_15457085|2022-08-17
		hCoV-19/Brazil/BA-LACEN-BA2089-292542256/2022|EPI_ISL_15457051|2022-08-02
		hCoV-19/Brazil/BA-LACEN-BA2091-292542962/2022|EPI_ISL_15457052|2022-08-02
		hCoV-19/Brazil/BA-LACEN-BA2099-292562991/2022|EPI_ISL_15457081|2022-08-15
		hCoV-19/Brazil/BA-LACEN-BA2100-292551243/2022|EPI_ISL_15457065|2022-08-08
		hCoV-19/Brazil/BA-LACEN-BA2101-292543395/2022|EPI_ISL_15457055|2022-08-02
		hCoV-19/Brazil/BA-LACEN-BA2108-292548560/2022|EPI_ISL_15457059|2022-08-05
		hCoV-19/Brazil/BA-NVBS20325GENOV829354518784/2022|EPI_ISL_14048564|2022-06-09
		hCoV-19/Brazil/BA-NVBS22402GENOV829462892912/2022|EPI_ISL_14768297|2022-07-01
		hCoV-19/Brazil/BA-NVBS22407GENOV829472330244/2022|EPI_ISL_14768300|2022-07-05
		hCoV-19/Brazil/BA-NVBS22411GENOV829488496248/2022|EPI_ISL_14768304|2022-07-06
		hCoV-19/Brazil/BA-NVBS22414GENOV829479383359/2022|EPI_ISL_14768305|2022-07-05
		hCoV-19/Brazil/BA-NVBS22415GENOV829487300058/2022|EPI_ISL_14768306|2022-07-06
		hCoV-19/Brazil/BA-NVBS22416GENOV829481241418/2022|EPI_ISL_14768307|2022-07-06
		hCoV-19/Brazil/BA-NVBS22421GENOV829511057316/2022|EPI_ISL_14768312|2022-07-11
		hCoV-19/Brazil/BA-NVBS22428GENOV829475248515/2022|EPI_ISL_14768319|2022-07-04
		hCoV-19/Brazil/BA-NVBS22432GENOV829479253454/2022|EPI_ISL_14768322|2022-07-05
		hCoV-19/Brazil/BA-NVBS22439GENOV829509075155/2022|EPI_ISL_14768328|2022-07-11
		hCoV-19/Brazil/BA-NVBS22440GENOV829492305932/2022|EPI_ISL_14768329|2022-07-07
		hCoV-19/Brazil/BA-NVBS22443GENOV829502263016/2022|EPI_ISL_14768332|2022-07-09
		hCoV-19/Brazil/BA-NVBS22446GENOV829473850321/2022|EPI_ISL_14768335|2022-07-04
		hCoV-19/Brazil/BA-NVBS22450GENOV829505885314/2022|EPI_ISL_14768338|2022-07-10
		hCoV-19/Brazil/BA-NVBS22453GENOV829514391066/2022|EPI_ISL_14768341|2022-07-12
		hCoV-19/Brazil/BA-NVBS22456GENOV829518264137/2022|EPI_ISL_14768344|2022-07-13
		hCoV-19/Brazil/BA-NVBS22459GENOV829515280901/2022|EPI_ISL_14768347|2022-07-13
		hCoV-19/Brazil/BA-NVBS23374GENOV702407757753/2022|EPI_ISL_15095813|2022-08-04
		hCoV-19/Brazil/BA-NVBS23376GENOV702406841323/2022|EPI_ISL_15095814|2022-08-02
		hCoV-19/Brazil/BA-NVBS23512GENOV829634661322/2022|EPI_ISL_15095823|2022-08-04
		hCoV-19/Brazil/BA-NVBS23516GENOV829635022764/2022|EPI_ISL_15095826|2022-08-04
		hCoV-19/Brazil/BA-NVBS23518GENOV829629285212/2022|EPI_ISL_15095828|2022-08-03
		hCoV-19/Brazil/BA-NVBS23846GENOV702252460334/2022|EPI_ISL_15117054|2022-08-01
		hCoV-19/Brazil/BA-UFOB-00200/2022|EPI_ISL_15408483|2022-07-15
		hCoV-19/Brazil/BA-UFOB-00201/2022|EPI_ISL_15408484|2022-07-15
		hCoV-19/Brazil/BA-UFOB-00214/2022|EPI_ISL_15408486|2022-07-15
		hCoV-19/Brazil/BA-UFOB-00219/2022|EPI_ISL_15408489|2022-07-15
		hCoV-19/Brazil/BA-UFOB-00249/2022|EPI_ISL_15408492|2022-07-18
		hCoV-19/Brazil/BA-UFOB-00254/2022|EPI_ISL_15408494|2022-07-21
		hCoV-19/Brazil/BA-UFOB-00258/2022|EPI_ISL_15408498|2022-07-19
		hCoV-19/Brazil/BA-UFOB-00260/2022|EPI_ISL_15408500|2022-07-21
		hCoV-19/Brazil/BA-UFOB-00263/2022|EPI_ISL_15408503|2022-07-20
		hCoV-19/Brazil/BA-UFOB-00268/2022|EPI_ISL_15408507|2022-07-22
		hCoV-19/Brazil/BA-UFOB-00294/2022|EPI_ISL_15408513|2022-07-28
		hCoV-19/Brazil/BA-UFOB-00299/2022|EPI_ISL_15422344|2022-07-26
		hCoV-19/Brazil/BA-UFOB-00303/2022|EPI_ISL_15408518|2022-07-27
		hCoV-19/Brazil/BA-UFOB-00506/2022|EPI_ISL_15408531|2022-08-17
		hCoV-19/Brazil/CE-33496/2022|EPI_ISL_16981897|2022-06-03
		hCoV-19/Brazil/CE-FIOCRUZ-100009CE/2022|EPI_ISL_14115775|2022-06-23
		hCoV-19/Brazil/CE-FIOCRUZ-101025CE/2022|EPI_ISL_14434934|2022-07-11
		hCoV-19/Brazil/CE-FIOCRUZ-101052CE/2022|EPI_ISL_14434961|2022-07-12
		hCoV-19/Brazil/CE-FIOCRUZ-101053CE/2022|EPI_ISL_14434962|2022-07-12
		hCoV-19/Brazil/CE-FIOCRUZ-101056CE/2022|EPI_ISL_14434965|2022-07-11
		hCoV-19/Brazil/CE-FIOCRUZ-101067CE/2022|EPI_ISL_14434975|2022-07-13
		hCoV-19/Brazil/CE-FIOCRUZ-101076CE/2022|EPI_ISL_14434984|2022-07-13
		hCoV-19/Brazil/CE-FIOCRUZ-101168CE/2022|EPI_ISL_14435074|2022-06-30
		hCoV-19/Brazil/CE-FIOCRUZ-102011CE/2022|EPI_ISL_14435103|2022-07-01
		hCoV-19/Brazil/CE-FIOCRUZ-102024CE/2022|EPI_ISL_14435115|2022-07-04
		hCoV-19/Brazil/CE-FIOCRUZ-102042CE/2022|EPI_ISL_14435133|2022-07-01
		hCoV-19/Brazil/CE-FIOCRUZ-102056CE/2022|EPI_ISL_14435147|2022-07-01
		hCoV-19/Brazil/CE-FIOCRUZ-102113CE/2022|EPI_ISL_14435200|2022-07-01
		hCoV-19/Brazil/CE-FIOCRUZ-102138CE/2022|EPI_ISL_14435224|2022-07-01
		hCoV-19/Brazil/CE-FIOCRUZ-102139CE/2022|EPI_ISL_14435225|2022-07-04
		hCoV-19/Brazil/CE-FIOCRUZ-103007CE/2022|EPI_ISL_14435313|2022-07-18
		hCoV-19/Brazil/CE-FIOCRUZ-103009CE/2022|EPI_ISL_14435315|2022-07-18
		hCoV-19/Brazil/CE-FIOCRUZ-103024CE/2022|EPI_ISL_14435330|2022-07-18
		hCoV-19/Brazil/CE-FIOCRUZ-103046CE/2022|EPI_ISL_14435351|2022-07-21
		hCoV-19/Brazil/CE-FIOCRUZ-103053CE/2022|EPI_ISL_14435358|2022-07-21
		hCoV-19/Brazil/CE-FIOCRUZ-103055CE/2022|EPI_ISL_14435360|2022-07-22
		hCoV-19/Brazil/CE-FIOCRUZ-103062CE/2022|EPI_ISL_14435367|2022-07-22
		hCoV-19/Brazil/CE-FIOCRUZ-103063CE/2022|EPI_ISL_14435368|2022-07-22
		hCoV-19/Brazil/CE-FIOCRUZ-104108CE/2022|EPI_ISL_14535792|2022-07-06
		hCoV-19/Brazil/CE-FIOCRUZ-104188CE/2022|EPI_ISL_14660386|2022-07-06
		hCoV-19/Brazil/CE-FIOCRUZ-104280CE/2022|EPI_ISL_14535947|2022-07-25
		hCoV-19/Brazil/CE-FIOCRUZ-104282CE/2022|EPI_ISL_14535949|2022-07-26
		hCoV-19/Brazil/CE-FIOCRUZ-104303CE/2022|EPI_ISL_14535968|2022-07-28
		hCoV-19/Brazil/CE-FIOCRUZ-107011CE/2022|EPI_ISL_14660541|2022-08-05
		hCoV-19/Brazil/CE-FIOCRUZ-108089CE/2022|EPI_ISL_14660303|2022-07-08
		hCoV-19/Brazil/CE-FIOCRUZ-108170CE/2022|EPI_ISL_14660403|2022-07-01
		hCoV-19/Brazil/CE-FIOCRUZ-109098CE/2022|EPI_ISL_15096868|2022-08-01
		hCoV-19/Brazil/CE-FIOCRUZ-109102CE/2022|EPI_ISL_15096871|2022-08-03
		hCoV-19/Brazil/CE-FIOCRUZ-109107CE/2022|EPI_ISL_15096874|2022-08-05
		hCoV-19/Brazil/CE-FIOCRUZ-110051CE/2022|EPI_ISL_15096778|2022-07-07
		hCoV-19/Brazil/CE-FIOCRUZ-111005CE/2022|EPI_ISL_15096865|2022-08-18
		hCoV-19/Brazil/CE-FIOCRUZ-115020CE/2022|EPI_ISL_15096890|2022-07-04
		hCoV-19/Brazil/CE-FIOCRUZ-116049CE/2022|EPI_ISL_15280628|2022-07-04
		hCoV-19/Brazil/CE-FIOCRUZ-119049CE/2022|EPI_ISL_15280735|2022-07-07
		hCoV-19/Brazil/CE-FIOCRUZ-119250CE/2022|EPI_ISL_15295902|2022-07-20
		hCoV-19/Brazil/CE-FIOCRUZ-119254CE/2022|EPI_ISL_15295906|2022-07-20
		hCoV-19/Brazil/CE-FIOCRUZ-119286CE/2022|EPI_ISL_15295936|2022-07-22
		hCoV-19/Brazil/CE-FIOCRUZ-119289CE/2022|EPI_ISL_15295939|2022-07-19
		hCoV-19/Brazil/CE-FIOCRUZ-120014CE/2022|EPI_ISL_15441459|2022-07-15
		hCoV-19/Brazil/CE-FIOCRUZ-120180CE/2022|EPI_ISL_15441619|2022-07-11
		hCoV-19/Brazil/CE-FIOCRUZ-120210CE/2022|EPI_ISL_15441648|2022-07-11
		hCoV-19/Brazil/CE-FIOCRUZ-120216CE/2022|EPI_ISL_15441652|2022-07-11
		hCoV-19/Brazil/CE-FIOCRUZ-121031CE/2022|EPI_ISL_15441842|2022-07-11
		hCoV-19/Brazil/CE-FIOCRUZ-124024CE/2022|EPI_ISL_15965030|2022-07-11
		hCoV-19/Brazil/CE-FIOCRUZ-126073CE/2022|EPI_ISL_15965169|2022-07-13
		hCoV-19/Brazil/CE-FIOCRUZ-127007CE/2022|EPI_ISL_15964659|2022-07-13
		hCoV-19/Brazil/CE-FIOCRUZ-127087CE/2022|EPI_ISL_15964631|2022-07-13
		hCoV-19/Brazil/CE-FIOCRUZ-128093CE/2022|EPI_ISL_15964677|2022-07-27
		hCoV-19/Brazil/CE-FIOCRUZ-130021CE/2022|EPI_ISL_15964644|2022-07-28
		hCoV-19/Brazil/CE-FIOCRUZ-130030CE/2022|EPI_ISL_15964647|2022-07-29
		hCoV-19/Brazil/CE-FIOCRUZ-130032CE/2022|EPI_ISL_15964624|2022-07-19
		hCoV-19/Brazil/CE-FIOCRUZ-132160CE/2022|EPI_ISL_15983016|2022-07-11
		hCoV-19/Brazil/CE-FIOCRUZ-132162CE/2022|EPI_ISL_15983018|2022-07-19
		hCoV-19/Brazil/CE-FIOCRUZ-92012CE/2022|EPI_ISL_13564831|2022-06-14
		hCoV-19/Brazil/CE-FIOCRUZ-92023CE/2022|EPI_ISL_13564842|2022-06-15
		hCoV-19/Brazil/CE-FIOCRUZ-92026CE/2022|EPI_ISL_13564845|2022-06-15
		hCoV-19/Brazil/CE-FIOCRUZ-92032CE/2022|EPI_ISL_13564851|2022-06-15
		hCoV-19/Brazil/CE-FIOCRUZ-92034CE/2022|EPI_ISL_13564853|2022-06-15
		hCoV-19/Brazil/CE-FIOCRUZ-92035CE/2022|EPI_ISL_13564854|2022-06-16
		hCoV-19/Brazil/CE-FIOCRUZ-92048CE/2022|EPI_ISL_13564867|2022-06-15
		hCoV-19/Brazil/CE-FIOCRUZ-92053CE/2022|EPI_ISL_13564872|2022-06-16
		hCoV-19/Brazil/CE-FIOCRUZ-92079CE/2022|EPI_ISL_13564893|2022-06-08
		hCoV-19/Brazil/CE-FIOCRUZ-92093CE/2022|EPI_ISL_13564907|2022-06-09
		hCoV-19/Brazil/CE-FIOCRUZ-93182CE/2022|EPI_ISL_13858140|2022-06-12
		hCoV-19/Brazil/CE-FIOCRUZ-93186CE/2022|EPI_ISL_13858144|2022-06-14
		hCoV-19/Brazil/CE-FIOCRUZ-94001CE/2022|EPI_ISL_13858146|2022-06-20
		hCoV-19/Brazil/CE-FIOCRUZ-94026CE/2022|EPI_ISL_13858170|2022-06-20
		hCoV-19/Brazil/CE-FIOCRUZ-94036CE/2022|EPI_ISL_13858180|2022-06-20
		hCoV-19/Brazil/CE-FIOCRUZ-94043CE/2022|EPI_ISL_13858186|2022-06-20
		hCoV-19/Brazil/CE-FIOCRUZ-94071CE/2022|EPI_ISL_13858213|2022-06-22
		hCoV-19/Brazil/CE-FIOCRUZ-94083CE/2022|EPI_ISL_13858225|2022-06-22
		hCoV-19/Brazil/CE-FIOCRUZ-94084CE/2022|EPI_ISL_13858226|2022-06-22
		hCoV-19/Brazil/CE-FIOCRUZ-94091CE/2022|EPI_ISL_13858233|2022-06-22
		hCoV-19/Brazil/CE-FIOCRUZ-94092CE/2022|EPI_ISL_13858234|2022-06-22
		hCoV-19/Brazil/CE-FIOCRUZ-94101CE/2022|EPI_ISL_13858241|2022-06-22
		hCoV-19/Brazil/CE-FIOCRUZ-94133CE/2022|EPI_ISL_13858271|2022-06-23
		hCoV-19/Brazil/CE-FIOCRUZ-94144CE/2022|EPI_ISL_13858282|2022-06-24
		hCoV-19/Brazil/CE-FIOCRUZ-94148CE/2022|EPI_ISL_13858286|2022-06-24
		hCoV-19/Brazil/CE-FIOCRUZ-94154CE/2022|EPI_ISL_13858292|2022-06-24
		hCoV-19/Brazil/CE-FIOCRUZ-94174CE/2022|EPI_ISL_13858312|2022-06-25
		hCoV-19/Brazil/CE-FIOCRUZ-95017CE/2022|EPI_ISL_14115929|2022-06-08
		hCoV-19/Brazil/CE-FIOCRUZ-95026CE/2022|EPI_ISL_14115933|2022-06-10
		hCoV-19/Brazil/CE-FIOCRUZ-95077CE/2022|EPI_ISL_14115971|2022-06-15
		hCoV-19/Brazil/CE-FIOCRUZ-95093CE/2022|EPI_ISL_14115984|2022-06-15
		hCoV-19/Brazil/CE-FIOCRUZ-95159CE/2022|EPI_ISL_14116023|2022-06-20
		hCoV-19/Brazil/CE-FIOCRUZ-95183CE/2022|EPI_ISL_14116041|2022-06-21
		hCoV-19/Brazil/CE-FIOCRUZ-96009CE/2022|EPI_ISL_14116051|2022-06-27
		hCoV-19/Brazil/CE-FIOCRUZ-96011CE/2022|EPI_ISL_14116053|2022-06-27
		hCoV-19/Brazil/CE-FIOCRUZ-97021CE/2022|EPI_ISL_14116236|2022-06-30
		hCoV-19/Brazil/CE-FIOCRUZ-97133CE/2022|EPI_ISL_14116322|2022-06-27
		hCoV-19/Brazil/CE-FIOCRUZ-97145CE/2022|EPI_ISL_14116328|2022-06-23
		hCoV-19/Brazil/CE-FIOCRUZ-97164CE/2022|EPI_ISL_14116346|2022-06-27
		hCoV-19/Brazil/CE-FIOCRUZ-97172CE/2022|EPI_ISL_14116353|2022-06-27
		hCoV-19/Brazil/CE-FIOCRUZ-97179CE/2022|EPI_ISL_14116359|2022-06-30
		hCoV-19/Brazil/CE-FIOCRUZ-98026CE/2022|EPI_ISL_14116389|2022-07-04
		hCoV-19/Brazil/CE-FIOCRUZ-98049CE/2022|EPI_ISL_14116412|2022-07-04
		hCoV-19/Brazil/CE-FIOCRUZ-98055CE/2022|EPI_ISL_14116418|2022-07-05
		hCoV-19/Brazil/CE-FIOCRUZ-98070CE/2022|EPI_ISL_14116433|2022-07-05
		hCoV-19/Brazil/CE-FIOCRUZ-98103CE/2022|EPI_ISL_14116463|2022-07-06
		hCoV-19/Brazil/CE-FIOCRUZ-98135CE/2022|EPI_ISL_14116493|2022-07-07
		hCoV-19/Brazil/CE-FIOCRUZ-98157CE/2022|EPI_ISL_14116513|2022-07-07
		hCoV-19/Brazil/CE-FIOCRUZ-98170CE/2022|EPI_ISL_14116526|2022-07-08
		hCoV-19/Brazil/CE-FIOCRUZ-99008CE/2022|EPI_ISL_14115686|2022-06-22
		hCoV-19/Brazil/CE-FIOCRUZ-99023CE/2022|EPI_ISL_14115701|2022-06-24
		hCoV-19/Brazil/CE-FIOCRUZ-99091CE/2022|EPI_ISL_14115767|2022-06-28
		hCoV-19/Brazil/CE-IMTSP-CD32767/2022|EPI_ISL_15652389|2022-01-20
		hCoV-19/Brazil/CE-IMTSP-CD33099/2022|EPI_ISL_15118014|2022-02-14
		hCoV-19/Brazil/CE-IMTSP-CD33361/2022|EPI_ISL_16961064|2022-06-30
		hCoV-19/Brazil/CE-IMTSP-CD33496/2022|EPI_ISL_16961008|2022-06-03
		hCoV-19/Brazil/CE-IMTSP-CD33509/2022|EPI_ISL_14843627|2022-06-02
		hCoV-19/Brazil/CE-IMTSP-CD34006/2022|EPI_ISL_15118157|2022-07-19
		hCoV-19/Brazil/CE-L49_IMTSP-CD33687/2022|EPI_ISL_17353922|2022-06-10
		hCoV-19/Brazil/CE-LACEN-C231985392/2022|EPI_ISL_16898449|2022-05-23
		hCoV-19/Brazil/CE-LACENCE-232028333/2022|EPI_ISL_13688944|2022-05-18
		hCoV-19/Brazil/CE-LACENCE-232142930/2022|EPI_ISL_17319529|2022-08-12
		hCoV-19/Brazil/CE-NVBS20060GENOV829324768133/2022|EPI_ISL_13992004|2022-06-03
		hCoV-19/Brazil/CE-NVBS20733GENOV829378841851/2022|EPI_ISL_14048570|2022-06-14
		hCoV-19/Brazil/CE-NVBS23345GENOV829658843995/2022|EPI_ISL_15095862|2022-08-09
		hCoV-19/Brazil/CE-NVBS23382GENOV829625723640/2022|EPI_ISL_15095866|2022-08-02
		hCoV-19/Brazil/CE-NVBS23389GENOV829629954712/2022|EPI_ISL_15095867|2022-08-03
		hCoV-19/Brazil/CE-NVBS23391GENOV829649721936/2022|EPI_ISL_15095868|2022-08-07
		hCoV-19/Brazil/DF-FIOCRUZ-17302/2022|EPI_ISL_14225461|2022-06-13
		hCoV-19/Brazil/DF-FIOCRUZ-20558/2022|EPI_ISL_15442428|2022-08-02
		hCoV-19/Brazil/DF-FIOCRUZ-20562/2022|EPI_ISL_15442432|2022-08-05
		hCoV-19/Brazil/DF-LACENDF-530018184/2022|EPI_ISL_13813646|2022-06-02
		hCoV-19/Brazil/DF-LACENDF-530018201/2022|EPI_ISL_13813662|2022-06-04
		hCoV-19/Brazil/DF-LACENDF-530018230/2022|EPI_ISL_13813690|2022-06-06
		hCoV-19/Brazil/DF-NVBS18318GENOV829170306176/2022|EPI_ISL_13363318|2022-05-02
		hCoV-19/Brazil/DF-NVBS18416GENOV829206391527/2022|EPI_ISL_13363412|2022-05-09
		hCoV-19/Brazil/DF-NVBS19672GENOV829227135315/2022|EPI_ISL_13523662|2022-05-13
		hCoV-19/Brazil/DF-NVBS20122GENOV829350963465/2022|EPI_ISL_13992008|2022-06-07
		hCoV-19/Brazil/DF-NVBS20124GENOV829351164410/2022|EPI_ISL_13992034|2022-06-08
		hCoV-19/Brazil/DF-NVBS20158GENOV829351360645/2022|EPI_ISL_13992019|2022-06-08
		hCoV-19/Brazil/DF-NVBS20813GENOV829373062572/2022|EPI_ISL_13992020|2022-06-13
		hCoV-19/Brazil/DF-NVBS21252GENOV829387288821/2022|EPI_ISL_14048620|2022-06-15
		hCoV-19/Brazil/DF-NVBS21285GENOV829337367538/2022|EPI_ISL_14048645|2022-06-06
		hCoV-19/Brazil/DF-NVBS21301GENOV829316314911/2022|EPI_ISL_14048658|2022-06-01
		hCoV-19/Brazil/DF-NVBS21328GENOV829370343834/2022|EPI_ISL_14048665|2022-06-12
		hCoV-19/Brazil/DF-NVBS21913GENOV829489633789/2022|EPI_ISL_14381368|2022-07-06
		hCoV-19/Brazil/DF-NVBS23621GENOV829689782300/2022|EPI_ISL_15117061|2022-08-15
		hCoV-19/Brazil/DF-NVBS23622GENOV829684377020/2022|EPI_ISL_15117062|2022-08-14
		hCoV-19/Brazil/DF-NVBS23638GENOV829643275954/2022|EPI_ISL_15117075|2022-08-05
		hCoV-19/Brazil/DF-NVBS23646GENOV829618171205/2022|EPI_ISL_15117081|2022-08-01
		hCoV-19/Brazil/DF-NVBS23685GENOV829660615627/2022|EPI_ISL_15117113|2022-08-09
		hCoV-19/Brazil/DF-NVBS23694GENOV829620061761/2022|EPI_ISL_15117120|2022-08-02
		hCoV-19/Brazil/DF-NVBS23696GENOV829621313135/2022|EPI_ISL_15117122|2022-08-02
		hCoV-19/Brazil/DF-NVBS23736GENOV829618174176/2022|EPI_ISL_15117154|2022-08-01
		hCoV-19/Brazil/ES-FIOCRUZ-225/2020|EPI_ISL_415128|2020-02-29
		hCoV-19/Brazil/ES-LACEN-321261601/2022|EPI_ISL_14426744|2022-07-07
		hCoV-19/Brazil/ES-LACEN-321261776/2022|EPI_ISL_14426746|2022-07-06
		hCoV-19/Brazil/ES-LACEN-321263283/2022|EPI_ISL_14426751|2022-07-08
		hCoV-19/Brazil/ES-LACEN-321263318/2022|EPI_ISL_14426752|2022-07-08
		hCoV-19/Brazil/ES-LACEN-321266106/2022|EPI_ISL_14426763|2022-07-12
		hCoV-19/Brazil/ES-LACENES-321224712/2022|EPI_ISL_13563778|2022-05-17
		hCoV-19/Brazil/ES-LACENES-321231161/2022|EPI_ISL_13563818|2022-05-30
		hCoV-19/Brazil/ES-LACENES-321232206/2022|EPI_ISL_13563831|2022-06-01
		hCoV-19/Brazil/ES-LACENES-321233541/2022|EPI_ISL_13563836|2022-06-02
		hCoV-19/Brazil/ES-LACENES-321236200/2022|EPI_ISL_14468726|2022-06-07
		hCoV-19/Brazil/ES-LACENES-321248117/2022|EPI_ISL_14468771|2022-06-23
		hCoV-19/Brazil/ES-LACENES-321249220/2022|EPI_ISL_14468779|2022-06-24
		hCoV-19/Brazil/ES-LACENES-321249576/2022|EPI_ISL_14468778|2022-06-24
		hCoV-19/Brazil/ES-LACENES-321249775/2022|EPI_ISL_14468781|2022-06-24
		hCoV-19/Brazil/ES-LACENES-321252385/2022|EPI_ISL_14468814|2022-06-27
		hCoV-19/Brazil/ES-LACENES-321252389/2022|EPI_ISL_15977028|2022-06-27
		hCoV-19/Brazil/ES-LACENES-321256894/2022|EPI_ISL_14468805|2022-07-01
		hCoV-19/Brazil/ES-LACENES-321260217/2022|EPI_ISL_15977031|2022-07-05
		hCoV-19/Brazil/ES-LACENES-321270537/2022|EPI_ISL_14498388|2022-07-18
		hCoV-19/Brazil/ES-LACENES-321271636/2022|EPI_ISL_14498390|2022-07-18
		hCoV-19/Brazil/ES-LACENES-321272157/2022|EPI_ISL_14498382|2022-07-20
		hCoV-19/Brazil/ES-LACENES-321277066/2022|EPI_ISL_14615006|2022-07-27
		hCoV-19/Brazil/ES-LACENES-321282832/2022|EPI_ISL_14702137|2022-08-04
		hCoV-19/Brazil/ES-LACENES-321284039/2022|EPI_ISL_14778597|2022-08-08
		hCoV-19/Brazil/ES-LACENES-321284197/2022|EPI_ISL_14778598|2022-08-05
		hCoV-19/Brazil/ES-LACENES-321285719/2022|EPI_ISL_14778611|2022-08-10
		hCoV-19/Brazil/ES-LACENES-321287671/2022|EPI_ISL_14778624|2022-08-15
		hCoV-19/Brazil/ES-LACENES-321288452/2022|EPI_ISL_14778631|2022-08-16
		hCoV-19/Brazil/ES-LACENES-321288979/2022|EPI_ISL_14778636|2022-08-17
		hCoV-19/Brazil/ES-LACENES-321290518/2022|EPI_ISL_14778647|2022-08-18
		hCoV-19/Brazil/ES-NVBS21053GENOV702231265387/2022|EPI_ISL_14048667|2022-06-08
		hCoV-19/Brazil/ES-NVBS23856GENOV702254292094/2022|EPI_ISL_15117162|2022-08-04
		hCoV-19/Brazil/GATES_LBI_81/2022|EPI_ISL_17444886|2022-05-29
		hCoV-19/Brazil/GO-2-BIOVIDA-2002/2022|EPI_ISL_14157296|2022-06-02
		hCoV-19/Brazil/GO-2-BIOVIDA-2030/2022|EPI_ISL_14157324|2022-06-03
		hCoV-19/Brazil/GO-2-BIOVIDA-2031/2022|EPI_ISL_14157325|2022-06-04
		hCoV-19/Brazil/GO-2-BIOVIDA-2038/2022|EPI_ISL_14157332|2022-06-05
		hCoV-19/Brazil/GO-2-BIOVIDA-2051/2022|EPI_ISL_14157345|2022-06-14
		hCoV-19/Brazil/GO-2-BIOVIDA-2057/2022|EPI_ISL_14157351|2022-06-16
		hCoV-19/Brazil/GO-2-BIOVIDA-2058/2022|EPI_ISL_14157352|2022-06-22
		hCoV-19/Brazil/GO-2-BIOVIDA-2068/2022|EPI_ISL_14157362|2022-06-14
		hCoV-19/Brazil/GO-2-BIOVIDA-2070/2022|EPI_ISL_14157364|2022-06-14
		hCoV-19/Brazil/GO-2-BIOVIDA-2078/2022|EPI_ISL_14157372|2022-06-15
		hCoV-19/Brazil/GO-2-BIOVIDA-2081/2022|EPI_ISL_14157375|2022-06-19
		hCoV-19/Brazil/GO-2-BIOVIDA-2084/2022|EPI_ISL_14157378|2022-06-20
		hCoV-19/Brazil/GO-2-BIOVIDA-2097/2022|EPI_ISL_14157391|2022-06-10
		hCoV-19/Brazil/GO-2-LACEN-2107/2022|EPI_ISL_14157401|2022-06-10
		hCoV-19/Brazil/GO-2-LACEN-2130/2022|EPI_ISL_14157424|2022-06-14
		hCoV-19/Brazil/GO-2-LACEN-2144/2022|EPI_ISL_14157437|2022-06-14
		hCoV-19/Brazil/GO-2-LACEN-2171/2022|EPI_ISL_14157462|2022-06-17
		hCoV-19/Brazil/GO-2-LACEN-2188/2022|EPI_ISL_14157479|2022-06-30
		hCoV-19/Brazil/GO-2-LACEN-2198/2022|EPI_ISL_14156889|2022-07-01
		hCoV-19/Brazil/GO-2-LACEN-2202/2022|EPI_ISL_14156893|2022-07-04
		hCoV-19/Brazil/GO-2-LACEN-2203/2022|EPI_ISL_14156894|2022-07-01
		hCoV-19/Brazil/GO-2-LACEN-2205/2022|EPI_ISL_14156896|2022-07-04
		hCoV-19/Brazil/GO-2-LACEN-2212/2022|EPI_ISL_14156903|2022-07-05
		hCoV-19/Brazil/GO-2-LACEN-2231/2022|EPI_ISL_14156922|2022-07-05
		hCoV-19/Brazil/GO-2-LACEN-2245/2022|EPI_ISL_14156936|2022-07-06
		hCoV-19/Brazil/GO-2-LACEN-2249/2022|EPI_ISL_14156940|2022-07-05
		hCoV-19/Brazil/GO-2-LACEN-2253/2022|EPI_ISL_14156944|2022-07-04
		hCoV-19/Brazil/GO-2-LACEN-2256/2022|EPI_ISL_14156947|2022-07-06
		hCoV-19/Brazil/GO-2-LACEN-2265/2022|EPI_ISL_14156956|2022-07-06
		hCoV-19/Brazil/GO-2-LACEN-2266/2022|EPI_ISL_14156957|2022-07-05
		hCoV-19/Brazil/GO-2-LACEN-2269/2022|EPI_ISL_14156959|2022-07-05
		hCoV-19/Brazil/GO-2-LACEN-2284/2022|EPI_ISL_14156974|2022-07-10
		hCoV-19/Brazil/GO-FIOCRUZ-14927/2022|EPI_ISL_13722797|2022-06-03
		hCoV-19/Brazil/GO-FIOCRUZ-14932/2022|EPI_ISL_13722802|2022-06-06
		hCoV-19/Brazil/GO-FIOCRUZ-14933/2022|EPI_ISL_13722803|2022-06-05
		hCoV-19/Brazil/GO-FIOCRUZ-14976/2022|EPI_ISL_13722836|2022-06-08
		hCoV-19/Brazil/GO-FIOCRUZ-14979/2022|EPI_ISL_13722839|2022-06-09
		hCoV-19/Brazil/GO-FIOCRUZ-14989/2022|EPI_ISL_13722849|2022-06-08
		hCoV-19/Brazil/GO-FIOCRUZ-18117/2022|EPI_ISL_15436264|2022-06-14
		hCoV-19/Brazil/GO-FIOCRUZ-18124/2022|EPI_ISL_15436263|2022-06-13
		hCoV-19/Brazil/GO-FIOCRUZ-18144/2022|EPI_ISL_15436262|2022-06-20
		hCoV-19/Brazil/GO-FIOCRUZ-18149/2022|EPI_ISL_15436270|2022-06-20
		hCoV-19/Brazil/GO-FIOCRUZ-18154/2022|EPI_ISL_15436259|2022-06-20
		hCoV-19/Brazil/GO-FIOCRUZ-18170/2022|EPI_ISL_15436269|2022-06-22
		hCoV-19/Brazil/GO-FIOCRUZ-18177/2022|EPI_ISL_15436257|2022-06-22
		hCoV-19/Brazil/GO-FIOCRUZ-18187/2022|EPI_ISL_15436261|2022-06-24
		hCoV-19/Brazil/GO-FIOCRUZ-18196/2022|EPI_ISL_15436226|2022-06-23
		hCoV-19/Brazil/GO-FIOCRUZ-18197/2022|EPI_ISL_15436258|2022-06-22
		hCoV-19/Brazil/GO-FIOCRUZ-18215/2022|EPI_ISL_15279446|2022-06-28
		hCoV-19/Brazil/GO-FIOCRUZ-18242/2022|EPI_ISL_15279464|2022-07-07
		hCoV-19/Brazil/GO-FIOCRUZ-18246/2022|EPI_ISL_15279467|2022-07-07
		hCoV-19/Brazil/GO-HLAGYN-2222926/2022|EPI_ISL_12866407|2022-05-16
		hCoV-19/Brazil/GO-HLAGYN-2223638/2022|EPI_ISL_12866414|2022-05-17
		hCoV-19/Brazil/GO-LABSAUDE-1682/2022|EPI_ISL_13199296|2022-05-27
		hCoV-19/Brazil/GO-LACEN-1900/2022|EPI_ISL_14154959|2022-05-24
		hCoV-19/Brazil/GO-LACEN-1937/2022|EPI_ISL_14154996|2022-05-31
		hCoV-19/Brazil/GO-LACEN-1956/2022|EPI_ISL_14155015|2022-06-06
		hCoV-19/Brazil/GO-LACEN-1957/2022|EPI_ISL_14155016|2022-06-06
		hCoV-19/Brazil/GO-LACEN-1958/2022|EPI_ISL_14155017|2022-06-06
		hCoV-19/Brazil/GO-LACEN-1960/2022|EPI_ISL_14155019|2022-06-06
		hCoV-19/Brazil/GO-LACEN-1967/2022|EPI_ISL_14155026|2022-06-07
		hCoV-19/Brazil/GO-LACEN-1971/2022|EPI_ISL_14155030|2022-06-07
		hCoV-19/Brazil/GO-LACEN-1990/2022|EPI_ISL_14155049|2022-06-09
		hCoV-19/Brazil/GO-LACENGO-520339807/2022|EPI_ISL_16112048|2022-06-13
		hCoV-19/Brazil/GO-LACENGO-520340394/2022|EPI_ISL_16112052|2022-06-15
		hCoV-19/Brazil/GO-LACENGO-520340397/2022|EPI_ISL_16112054|2022-06-15
		hCoV-19/Brazil/GO-LACENGO-520340417/2022|EPI_ISL_16112068|2022-06-22
		hCoV-19/Brazil/GO-LACENGO-520340457/2022|EPI_ISL_16112073|2022-06-22
		hCoV-19/Brazil/GO-LACENGO-520340476/2022|EPI_ISL_16112085|2022-06-22
		hCoV-19/Brazil/GO-LACENGO-520340484/2022|EPI_ISL_16112090|2022-06-24
		hCoV-19/Brazil/GO-LACENGO-520340491/2022|EPI_ISL_16112091|2022-06-23
		hCoV-19/Brazil/GO-LACENGO-520340515/2022|EPI_ISL_16112096|2022-06-22
		hCoV-19/Brazil/GO-LACENGO-520340539/2022|EPI_ISL_16112117|2022-06-29
		hCoV-19/Brazil/GO-LACENGO-520340563/2022|EPI_ISL_16112131|2022-07-12
		hCoV-19/Brazil/GO-LACENGO-520345335/2022|EPI_ISL_16248231|2022-07-15
		hCoV-19/Brazil/GO-LACENGO-520345337/2022|EPI_ISL_16248233|2022-07-11
		hCoV-19/Brazil/GO-LACENGO-520345465/2022|EPI_ISL_16248252|2022-07-18
		hCoV-19/Brazil/GO-LACENGO-520345504/2022|EPI_ISL_16248260|2022-07-18
		hCoV-19/Brazil/GO-LACENGO-520345546/2022|EPI_ISL_16248275|2022-07-19
		hCoV-19/Brazil/GO-LACENGO-520345548/2022|EPI_ISL_16248276|2022-07-18
		hCoV-19/Brazil/GO-LACENGO-520345716/2022|EPI_ISL_16248290|2022-07-21
		hCoV-19/Brazil/GO-LACENGO-520345734/2022|EPI_ISL_16248298|2022-07-22
		hCoV-19/Brazil/GO-LACENGO-520345744/2022|EPI_ISL_16248306|2022-07-26
		hCoV-19/Brazil/GO-LACENGO-520345748/2022|EPI_ISL_16248309|2022-07-27
		hCoV-19/Brazil/GO-LACENGO-520345751/2022|EPI_ISL_15528029|2022-07-27
		hCoV-19/Brazil/GO-LACENGO-520345757/2022|EPI_ISL_16248316|2022-07-26
		hCoV-19/Brazil/GO-LACENGO-520350308/2022|EPI_ISL_15528030|2022-07-27
		hCoV-19/Brazil/GO-LACENGO-520350322/2022|EPI_ISL_15528039|2022-07-27
		hCoV-19/Brazil/GO-LACENGO-520350323/2022|EPI_ISL_15528040|2022-07-26
		hCoV-19/Brazil/GO-LACENGO-520350324/2022|EPI_ISL_15528041|2022-07-27
		hCoV-19/Brazil/GO-LACENGO-520350334/2022|EPI_ISL_15528045|2022-07-27
		hCoV-19/Brazil/GO-LACENGO-520350355/2022|EPI_ISL_15528051|2022-07-28
		hCoV-19/Brazil/GO-LACENGO-520350376/2022|EPI_ISL_15528062|2022-07-19
		hCoV-19/Brazil/GO-LACENGO-520350379/2022|EPI_ISL_15528063|2022-08-02
		hCoV-19/Brazil/GO-LACENGO-520350380/2022|EPI_ISL_15528064|2022-08-02
		hCoV-19/Brazil/GO-LACENGO-520350412/2022|EPI_ISL_15528078|2022-08-09
		hCoV-19/Brazil/GO-LACENGO-520350495/2022|EPI_ISL_15528098|2022-08-14
		hCoV-19/Brazil/GO-LACENGO-520350502/2022|EPI_ISL_15528104|2022-08-16
		hCoV-19/Brazil/GO-NVBS19911GENOV829379696702/2022|EPI_ISL_13992036|2022-06-14
		hCoV-19/Brazil/GO-NVBS22337GENOV700801740470/2022|EPI_ISL_14768366|2022-07-05
		hCoV-19/Brazil/GO-NVBS22344GENOV700801719742/2022|EPI_ISL_14768372|2022-07-01
		hCoV-19/Brazil/MA-FIOCRUZ-17572/2022|EPI_ISL_14307344|2022-06-27
		hCoV-19/Brazil/MA-FIOCRUZ-17589/2022|EPI_ISL_14252839|2022-06-27
		hCoV-19/Brazil/MA-FIOCRUZ-17592/2022|EPI_ISL_14252841|2022-06-24
		hCoV-19/Brazil/MA-FIOCRUZ-17663/2022|EPI_ISL_14252896|2022-06-30
		hCoV-19/Brazil/MA-FIOCRUZ-17670/2022|EPI_ISL_14252902|2022-06-11
		hCoV-19/Brazil/MA-FIOCRUZ-17697/2022|EPI_ISL_15045753|2022-06-24
		hCoV-19/Brazil/MA-FIOCRUZ-17721/2022|EPI_ISL_14659938|2022-06-25
		hCoV-19/Brazil/MA-NVBS21809GENOV829463737069/2022|EPI_ISL_14381406|2022-07-01
		hCoV-19/Brazil/MG-FIOCRUZ-1667/2022|EPI_ISL_14906886|2022-05-30
		hCoV-19/Brazil/MG-FIOCRUZ-1678/2022|EPI_ISL_14099359|2022-06-01
		hCoV-19/Brazil/MG-FIOCRUZ-1701/2022|EPI_ISL_14099375|2022-06-03
		hCoV-19/Brazil/MG-FIOCRUZ-1739/2022|EPI_ISL_13846016|2022-06-09
		hCoV-19/Brazil/MG-FIOCRUZ-1744/2022|EPI_ISL_14906904|2022-06-10
		hCoV-19/Brazil/MG-FIOCRUZ-1756/2022|EPI_ISL_13846024|2022-06-13
		hCoV-19/Brazil/MG-FIOCRUZ-1766/2022|EPI_ISL_14906913|2022-06-13
		hCoV-19/Brazil/MG-FIOCRUZ-2377/2022|EPI_ISL_14333284|2022-06-24
		hCoV-19/Brazil/MG-FIOCRUZ-2402/2022|EPI_ISL_14333309|2022-06-29
		hCoV-19/Brazil/MG-FIOCRUZ-2413/2022|EPI_ISL_14333320|2022-07-01
		hCoV-19/Brazil/MG-FIOCRUZ-2443/2022|EPI_ISL_14333348|2022-07-06
		hCoV-19/Brazil/MG-FIOCRUZ-2761/2022|EPI_ISL_15257809|2022-08-10
		hCoV-19/Brazil/MG-FIOCRUZ-3033/2022|EPI_ISL_15814285|2022-06-22
		hCoV-19/Brazil/MG-FIOCRUZ-3041/2022|EPI_ISL_15814228|2022-06-24
		hCoV-19/Brazil/MG-FIOCRUZ-3071/2022|EPI_ISL_15814334|2022-06-27
		hCoV-19/Brazil/MG-FIOCRUZ-3141/2022|EPI_ISL_15814241|2022-06-29
		hCoV-19/Brazil/MG-FIOCRUZ-3147/2022|EPI_ISL_15814373|2022-06-29
		hCoV-19/Brazil/MG-FIOCRUZ-3151/2022|EPI_ISL_15814348|2022-07-01
		hCoV-19/Brazil/MG-FIOCRUZ-3217/2022|EPI_ISL_15814374|2022-07-07
		hCoV-19/Brazil/MG-FIOCRUZ-3254/2022|EPI_ISL_15818216|2022-07-11
		hCoV-19/Brazil/MG-FIOCRUZ-3261/2022|EPI_ISL_15818222|2022-07-13
		hCoV-19/Brazil/MG-FIOCRUZ-3272/2022|EPI_ISL_15818230|2022-07-13
		hCoV-19/Brazil/MG-FIOCRUZ-3288/2022|EPI_ISL_15818243|2022-07-14
		hCoV-19/Brazil/MG-FIOCRUZ-3289/2022|EPI_ISL_15818244|2022-07-13
		hCoV-19/Brazil/MG-FIOCRUZ-3295/2022|EPI_ISL_15818250|2022-07-17
		hCoV-19/Brazil/MG-FIOCRUZ-4153/2021|EPI_ISL_2660498|2021-02-15
		hCoV-19/Brazil/MG-FIOCRUZ-4437/2022|EPI_ISL_16917436|2022-07-21
		hCoV-19/Brazil/MG-FIOCRUZ-4438/2022|EPI_ISL_16917437|2022-07-21
		hCoV-19/Brazil/MG-FIOCRUZ-4461/2022|EPI_ISL_16917459|2022-07-27
		hCoV-19/Brazil/MG-FIOCRUZ-4471/2022|EPI_ISL_16917469|2022-07-29
		hCoV-19/Brazil/MG-FIOCRUZ-983/2022|EPI_ISL_10706186|2022-01-31
		hCoV-19/Brazil/MG-FUNED-311296085/2022|EPI_ISL_14999775|2022-06-23
		hCoV-19/Brazil/MG-FUNED-311296152/2022|EPI_ISL_14999786|2022-06-26
		hCoV-19/Brazil/MG-FUNED-311296205/2022|EPI_ISL_14999801|2022-06-25
		hCoV-19/Brazil/MG-LBI-1986/2022|EPI_ISL_17675513|2022-06-01
		hCoV-19/Brazil/MG-LBI-1987/2022|EPI_ISL_17675514|2022-07-12
		hCoV-19/Brazil/MG-LBI-2052/2022|EPI_ISL_17675542|2022-07-12
		hCoV-19/Brazil/MG-LBI-2460/2022|EPI_ISL_17675605|2022-06-15
		hCoV-19/Brazil/MG-LBI-2473/2022|EPI_ISL_17675613|2022-07-04
		hCoV-19/Brazil/MG-LBI-2489/2022|EPI_ISL_17675625|2022-05-29
		hCoV-19/Brazil/MG-LBI-2493/2022|EPI_ISL_17675627|2022-08-02
		hCoV-19/Brazil/MG-LBI-2503/2022|EPI_ISL_17675636|2022-08-16
		hCoV-19/Brazil/MG-LBI16269113/2022|EPI_ISL_15094358|2022-05-15
		hCoV-19/Brazil/MG-MGBR50356/2021|EPI_ISL_16033732|2021-11-18
		hCoV-19/Brazil/MG-NVBS19933GENOV829385902088/2022|EPI_ISL_13992043|2022-06-15
		hCoV-19/Brazil/MG-NVBS21008GENOV702229278757/2022|EPI_ISL_14048693|2022-06-02
		hCoV-19/Brazil/MG-NVBS22580GENOV702243946861/2022|EPI_ISL_14768393|2022-07-11
		hCoV-19/Brazil/MG_LBI-1825/2022|EPI_ISL_16514981|2022-03-24
		hCoV-19/Brazil/MG_LBI_1640/2022|EPI_ISL_15982648|2022-02-07
		hCoV-19/Brazil/MG_LBI_1642/2022|EPI_ISL_15982650|2022-02-07
		hCoV-19/Brazil/MG_LBI_1672/2022|EPI_ISL_15982673|2022-02-14
		hCoV-19/Brazil/MS-GD27/2020|EPI_ISL_8975227|2020-10-13
		hCoV-19/Brazil/MS-GD32/2020|EPI_ISL_8975255|2020-10-06
		hCoV-19/Brazil/MS-IAL-10408/2022|EPI_ISL_16907104|2022-08-02
		hCoV-19/Brazil/MS-IAL-10411/2022|EPI_ISL_16907105|2022-08-09
		hCoV-19/Brazil/MS-LACENMS-500677019/2022|EPI_ISL_17396175|2022-07-14
		hCoV-19/Brazil/MS-LACENMS-500677021/2022|EPI_ISL_17396176|2022-07-14
		hCoV-19/Brazil/MS-LACENMS-500677026/2022|EPI_ISL_17396179|2022-07-16
		hCoV-19/Brazil/MS-LACENMS-500677034/2022|EPI_ISL_17396186|2022-07-24
		hCoV-19/Brazil/MS-LACENMS-500679318/2022|EPI_ISL_17396234|2022-08-18
		hCoV-19/Brazil/MS-LACENMS-500680036/2022|EPI_ISL_17396189|2022-07-25
		hCoV-19/Brazil/MS-LACENMS-500680054/2022|EPI_ISL_17396203|2022-08-08
		hCoV-19/Brazil/MS-NVBS21792GENOV829474264608/2022|EPI_ISL_14381407|2022-07-04
		hCoV-19/Brazil/MS-NVBS23176GENOV045620022933/2022|EPI_ISL_15095877|2022-08-10
		hCoV-19/Brazil/MS-NVBS23243GENOV045619934803/2022|EPI_ISL_15095878|2022-08-02
		hCoV-19/Brazil/MS-UFMS-0102048135/2022|EPI_ISL_16896986|2022-07-22
		hCoV-19/Brazil/MS-UFMS-0102049942/2022|EPI_ISL_16896999|2022-08-08
		hCoV-19/Brazil/MT-LACENMT-510485034/2022|EPI_ISL_16092561|2022-06-14
		hCoV-19/Brazil/MT-LACENMT-510485045/2022|EPI_ISL_16092572|2022-07-07
		hCoV-19/Brazil/MT-LACENMT-510489617/2022|EPI_ISL_16092529|2022-07-25
		hCoV-19/Brazil/MT-LACENMT-510489618/2022|EPI_ISL_16092530|2022-07-25
		hCoV-19/Brazil/MT-LACENMT-510489623/2022|EPI_ISL_16092534|2022-08-16
		hCoV-19/Brazil/MT-LACENMT-510489625/2022|EPI_ISL_16092536|2022-07-21
		hCoV-19/Brazil/MT-LACENMT-510489630/2022|EPI_ISL_16092541|2022-08-16
		hCoV-19/Brazil/MT-LACENMT-510489631/2022|EPI_ISL_16092542|2022-07-27
		hCoV-19/Brazil/MT-LACENMT-510490694/2022|EPI_ISL_16092618|2022-07-05
		hCoV-19/Brazil/MT-LACENMT-510490695/2022|EPI_ISL_16092619|2022-07-06
		hCoV-19/Brazil/MT-LACENMT-510490700/2022|EPI_ISL_16092623|2022-07-08
		hCoV-19/Brazil/MT-LACENMT-510490708/2022|EPI_ISL_16092629|2022-07-04
		hCoV-19/Brazil/PA-IEC-182815/2022|EPI_ISL_16893928|2022-06-22
		hCoV-19/Brazil/PA-IEC-183225/2022|EPI_ISL_16893937|2022-07-11
		hCoV-19/Brazil/PA-IEC-183227/2022|EPI_ISL_16893939|2022-07-12
		hCoV-19/Brazil/PA-IEC-183380/2022|EPI_ISL_16893948|2022-07-19
		hCoV-19/Brazil/PA-IEC-183464/2022|EPI_ISL_16893949|2022-07-20
		hCoV-19/Brazil/PA-IEC-183592/2022|EPI_ISL_16893951|2022-07-26
		hCoV-19/Brazil/PA-IEC-C2VM103/2022|EPI_ISL_16893986|2022-07-13
		hCoV-19/Brazil/PA-IEC173006/2020|EPI_ISL_848625|2020-03-27
		hCoV-19/Brazil/PA-LACENPA-150334380/2022|EPI_ISL_14036191|2022-05-25
		hCoV-19/Brazil/PA-LACENPA-150334382/2022|EPI_ISL_14036192|2022-06-14
		hCoV-19/Brazil/PA-LACENPA-150336976/2022|EPI_ISL_14036204|2022-06-21
		hCoV-19/Brazil/PA-LACENPA-150336982/2022|EPI_ISL_14036210|2022-06-21
		hCoV-19/Brazil/PA-LACENPA-150336992/2022|EPI_ISL_14036218|2022-06-23
		hCoV-19/Brazil/PA-LACENPA-150336998/2022|EPI_ISL_14036224|2022-06-23
		hCoV-19/Brazil/PA-LACENPA-150337009/2022|EPI_ISL_14036234|2022-06-24
		hCoV-19/Brazil/PA-LACENPA-150337010/2022|EPI_ISL_14036235|2022-06-24
		hCoV-19/Brazil/PA-LACENPA-150337011/2022|EPI_ISL_14036236|2022-06-24
		hCoV-19/Brazil/PA-LACENPA-150337024/2022|EPI_ISL_14036244|2022-06-24
		hCoV-19/Brazil/PA-LACENPA-150337032/2022|EPI_ISL_14036249|2022-06-24
		hCoV-19/Brazil/PA-LACENPA-150337034/2022|EPI_ISL_14036251|2022-06-24
		hCoV-19/Brazil/PA-LACENPA-150337035/2022|EPI_ISL_14036252|2022-06-23
		hCoV-19/Brazil/PA-LACENPA-150337057/2022|EPI_ISL_14036272|2022-06-27
		hCoV-19/Brazil/PA-LACENPA-150337059/2022|EPI_ISL_14036274|2022-06-27
		hCoV-19/Brazil/PA-LACENPA-150337061/2022|EPI_ISL_14036276|2022-06-27
		hCoV-19/Brazil/PA-LACENPA-150337063/2022|EPI_ISL_14036278|2022-06-27
		hCoV-19/Brazil/PA-LACENPA-150337066/2022|EPI_ISL_14036281|2022-06-27
		hCoV-19/Brazil/PA-LACENPA-150345878/2022|EPI_ISL_16261701|2022-07-18
		hCoV-19/Brazil/PA-LACENPA-150346134/2022|EPI_ISL_16261710|2022-07-20
		hCoV-19/Brazil/PA-LACENPA-150352815/2022|EPI_ISL_16261731|2022-08-05
		hCoV-19/Brazil/PA-LACENPA-150352827/2022|EPI_ISL_16261738|2022-08-15
		hCoV-19/Brazil/PB-BA1200-250026294/2020|EPI_ISL_2241527|2020-11-16
		hCoV-19/Brazil/PB-FIOCRUZ-15365/2022|EPI_ISL_14081044|2022-06-03
		hCoV-19/Brazil/PB-FIOCRUZ-15400/2022|EPI_ISL_14081131|2022-06-13
		hCoV-19/Brazil/PB-FIOCRUZ-15409/2022|EPI_ISL_14081118|2022-06-14
		hCoV-19/Brazil/PB-FIOCRUZ-15417/2022|EPI_ISL_13822396|2022-06-15
		hCoV-19/Brazil/PB-FIOCRUZ-16524/2020|EPI_ISL_792566|2020-06-16
		hCoV-19/Brazil/PB-FIOCRUZ-18564/2022|EPI_ISL_14842571|2022-07-11
		hCoV-19/Brazil/PB-FIOCRUZ-18570/2022|EPI_ISL_14842609|2022-07-03
		hCoV-19/Brazil/PB-FIOCRUZ-18571/2022|EPI_ISL_14842594|2022-07-03
		hCoV-19/Brazil/PB-FIOCRUZ-18583/2022|EPI_ISL_14842588|2022-07-13
		hCoV-19/Brazil/PB-FIOCRUZ-18588/2022|EPI_ISL_14842540|2022-07-06
		hCoV-19/Brazil/PB-FIOCRUZ-18593/2022|EPI_ISL_14842625|2022-07-13
		hCoV-19/Brazil/PB-FIOCRUZ-18595/2022|EPI_ISL_14842576|2022-07-03
		hCoV-19/Brazil/PB-FIOCRUZ-18602/2022|EPI_ISL_14842585|2022-07-14
		hCoV-19/Brazil/PB-FIOCRUZ-18603/2022|EPI_ISL_14842548|2022-07-10
		hCoV-19/Brazil/PB-FIOCRUZ-18604/2022|EPI_ISL_14842547|2022-07-14
		hCoV-19/Brazil/PB-FIOCRUZ-18608/2022|EPI_ISL_14842556|2022-07-06
		hCoV-19/Brazil/PB-FIOCRUZ-18610/2022|EPI_ISL_14842604|2022-07-11
		hCoV-19/Brazil/PB-FIOCRUZ-18611/2022|EPI_ISL_14842614|2022-07-07
		hCoV-19/Brazil/PB-FIOCRUZ-18613/2022|EPI_ISL_14842624|2022-07-14
		hCoV-19/Brazil/PB-FIOCRUZ-18615/2022|EPI_ISL_14842596|2022-07-14
		hCoV-19/Brazil/PB-FIOCRUZ-18616/2022|EPI_ISL_14842600|2022-07-06
		hCoV-19/Brazil/PB-FIOCRUZ-18617/2022|EPI_ISL_14842568|2022-07-06
		hCoV-19/Brazil/PB-FIOCRUZ-18618/2022|EPI_ISL_14842569|2022-07-04
		hCoV-19/Brazil/PB-FIOCRUZ-18623/2022|EPI_ISL_14842559|2022-07-06
		hCoV-19/Brazil/PB-FIOCRUZ-19358/2022|EPI_ISL_15040736|2022-06-13
		hCoV-19/Brazil/PB-FIOCRUZ-19384/2022|EPI_ISL_14842586|2022-06-08
		hCoV-19/Brazil/PB-FIOCRUZ-19386/2022|EPI_ISL_14842591|2022-07-15
		hCoV-19/Brazil/PB-FIOCRUZ-19387/2022|EPI_ISL_14842590|2022-07-15
		hCoV-19/Brazil/PB-FIOCRUZ-19388/2022|EPI_ISL_14842554|2022-07-17
		hCoV-19/Brazil/PB-FIOCRUZ-19392/2022|EPI_ISL_14842595|2022-07-15
		hCoV-19/Brazil/PB-FIOCRUZ-19406/2022|EPI_ISL_15436314|2022-07-19
		hCoV-19/Brazil/PB-FIOCRUZ-20129/2022|EPI_ISL_15279877|2022-06-23
		hCoV-19/Brazil/PB-FIOCRUZ-20132/2022|EPI_ISL_15279880|2022-06-22
		hCoV-19/Brazil/PB-FIOCRUZ-20135/2022|EPI_ISL_15279883|2022-06-27
		hCoV-19/Brazil/PB-FIOCRUZ-20137/2022|EPI_ISL_15279885|2022-06-24
		hCoV-19/Brazil/PB-FIOCRUZ-20140/2022|EPI_ISL_15279887|2022-06-27
		hCoV-19/Brazil/PB-FIOCRUZ-20142/2022|EPI_ISL_15279889|2022-06-23
		hCoV-19/Brazil/PB-FIOCRUZ-20144/2022|EPI_ISL_15279891|2022-06-27
		hCoV-19/Brazil/PB-FIOCRUZ-20145/2022|EPI_ISL_15279892|2022-06-27
		hCoV-19/Brazil/PB-FIOCRUZ-20146/2022|EPI_ISL_15279893|2022-07-11
		hCoV-19/Brazil/PB-FIOCRUZ-20149/2022|EPI_ISL_15279896|2022-06-29
		hCoV-19/Brazil/PB-LaBiMol-010407I/2022|EPI_ISL_16898214|2022-07-04
		hCoV-19/Brazil/PB-LaBiMol-012107I/2022|EPI_ISL_16898186|2022-07-21
		hCoV-19/Brazil/PB-LaBiMol-020407I/2022|EPI_ISL_16898218|2022-07-04
		hCoV-19/Brazil/PB-LaBiMol-021807I/2022|EPI_ISL_16898138|2022-07-18
		hCoV-19/Brazil/PB-LaBiMol-032006I/2022|EPI_ISL_16898149|2022-06-20
		hCoV-19/Brazil/PB-LaBiMol-032706I/2022|EPI_ISL_16898164|2022-06-27
		hCoV-19/Brazil/PB-LaBiMol-052007I/2022|EPI_ISL_16898129|2022-07-19
		hCoV-19/Brazil/PB-LaBiMol-062006I/2022|EPI_ISL_16898210|2022-06-17
		hCoV-19/Brazil/PB-LaBiMol-081908I/2022|EPI_ISL_16898181|2022-08-18
		hCoV-19/Brazil/PB-LaBiMol-102206I/2022|EPI_ISL_16898169|2022-06-21
		hCoV-19/Brazil/PB-LaBiMol-110107I/2022|EPI_ISL_16898131|2022-07-01
		hCoV-19/Brazil/PB-LaBiMol-110306I/2022|EPI_ISL_16898209|2022-06-02
		hCoV-19/Brazil/PB-LaBiMol-120407I/2022|EPI_ISL_16898172|2022-07-04
		hCoV-19/Brazil/PB-LaBiMol-121006I/2022|EPI_ISL_16898158|2022-06-10
		hCoV-19/Brazil/PB-LaBiMol-121506I/2022|EPI_ISL_16898150|2022-06-15
		hCoV-19/Brazil/PB-LaBiMol-172006I/2022|EPI_ISL_16898145|2022-06-20
		hCoV-19/Brazil/PB-LaBiMol-261006I/2022|EPI_ISL_16898152|2022-06-09
		hCoV-19/Brazil/PE-33192/2022|EPI_ISL_16981791|2022-04-29
		hCoV-19/Brazil/PE-33198/2022|EPI_ISL_16981786|2022-04-27
		hCoV-19/Brazil/PE-33200/2022|EPI_ISL_16981773|2022-04-13
		hCoV-19/Brazil/PE-33243/2022|EPI_ISL_16981797|2022-05-05
		hCoV-19/Brazil/PE-33257/2022|EPI_ISL_16981796|2022-05-04
		hCoV-19/Brazil/PE-33356/2022|EPI_ISL_16981814|2022-05-16
		hCoV-19/Brazil/PE-33357/2022|EPI_ISL_16981800|2022-05-12
		hCoV-19/Brazil/PE-33364/2022|EPI_ISL_16981801|2022-05-12
		hCoV-19/Brazil/PE-33366/2022|EPI_ISL_16981818|2022-05-17
		hCoV-19/Brazil/PE-33368/2022|EPI_ISL_16981823|2022-05-18
		hCoV-19/Brazil/PE-33370/2022|EPI_ISL_16981826|2022-05-19
		hCoV-19/Brazil/PE-33372/2022|EPI_ISL_16981827|2022-05-19
		hCoV-19/Brazil/PE-33463/2022|EPI_ISL_16981828|2022-05-19
		hCoV-19/Brazil/PE-33465/2022|EPI_ISL_16981838|2022-05-21
		hCoV-19/Brazil/PE-33471/2022|EPI_ISL_16981929|2022-07-01
		hCoV-19/Brazil/PE-33473/2022|EPI_ISL_16981852|2022-05-24
		hCoV-19/Brazil/PE-33475/2022|EPI_ISL_16981935|2022-07-02
		hCoV-19/Brazil/PE-33476/2022|EPI_ISL_16981851|2022-05-23
		hCoV-19/Brazil/PE-33479/2022|EPI_ISL_16981839|2022-05-21
		hCoV-19/Brazil/PE-33486/2022|EPI_ISL_16981850|2022-05-23
		hCoV-19/Brazil/PE-33492/2022|EPI_ISL_16981849|2022-05-23
		hCoV-19/Brazil/PE-33500/2022|EPI_ISL_16981868|2022-05-31
		hCoV-19/Brazil/PE-33503/2022|EPI_ISL_16981879|2022-06-01
		hCoV-19/Brazil/PE-33505/2022|EPI_ISL_16981867|2022-05-31
		hCoV-19/Brazil/PE-FIOCRUZ-IAM10000/2022|EPI_ISL_13574057|2022-05-24
		hCoV-19/Brazil/PE-FIOCRUZ-IAM10008/2022|EPI_ISL_13574063|2022-05-26
		hCoV-19/Brazil/PE-FIOCRUZ-IAM10038/2022|EPI_ISL_13574085|2022-05-26
		hCoV-19/Brazil/PE-FIOCRUZ-IAM10042/2022|EPI_ISL_13574089|2022-05-26
		hCoV-19/Brazil/PE-FIOCRUZ-IAM10050/2022|EPI_ISL_13574023|2022-05-25
		hCoV-19/Brazil/PE-FIOCRUZ-IAM10055/2022|EPI_ISL_13574096|2022-05-27
		hCoV-19/Brazil/PE-FIOCRUZ-IAM10057/2022|EPI_ISL_13574098|2022-05-27
		hCoV-19/Brazil/PE-FIOCRUZ-IAM10062/2022|EPI_ISL_13574103|2022-05-27
		hCoV-19/Brazil/PE-FIOCRUZ-IAM10064/2022|EPI_ISL_13574105|2022-05-27
		hCoV-19/Brazil/PE-FIOCRUZ-IAM10074/2022|EPI_ISL_13574112|2022-05-30
		hCoV-19/Brazil/PE-FIOCRUZ-IAM10075/2022|EPI_ISL_13574113|2022-05-31
		hCoV-19/Brazil/PE-FIOCRUZ-IAM10085/2022|EPI_ISL_13574118|2022-06-01
		hCoV-19/Brazil/PE-FIOCRUZ-IAM10087/2022|EPI_ISL_13574120|2022-06-01
		hCoV-19/Brazil/PE-FIOCRUZ-IAM10092/2022|EPI_ISL_13574123|2022-06-01
		hCoV-19/Brazil/PE-FIOCRUZ-IAM10097/2022|EPI_ISL_13574126|2022-06-01
		hCoV-19/Brazil/PE-FIOCRUZ-IAM10101/2022|EPI_ISL_13574128|2022-06-01
		hCoV-19/Brazil/PE-FIOCRUZ-IAM10102/2022|EPI_ISL_13574129|2022-06-01
		hCoV-19/Brazil/PE-FIOCRUZ-IAM10103/2022|EPI_ISL_13574033|2022-06-01
		hCoV-19/Brazil/PE-FIOCRUZ-IAM10106/2022|EPI_ISL_13574042|2022-06-01
		hCoV-19/Brazil/PE-FIOCRUZ-IAM10107/2022|EPI_ISL_13574131|2022-06-01
		hCoV-19/Brazil/PE-FIOCRUZ-IAM10111/2022|EPI_ISL_13574134|2022-06-01
		hCoV-19/Brazil/PE-FIOCRUZ-IAM10131/2022|EPI_ISL_13574145|2022-06-02
		hCoV-19/Brazil/PE-FIOCRUZ-IAM10138/2022|EPI_ISL_13574151|2022-06-07
		hCoV-19/Brazil/PE-FIOCRUZ-IAM10140/2022|EPI_ISL_13574152|2022-06-07
		hCoV-19/Brazil/PE-FIOCRUZ-IAM10141/2022|EPI_ISL_13574153|2022-06-08
		hCoV-19/Brazil/PE-FIOCRUZ-IAM10143/2022|EPI_ISL_13574155|2022-06-08
		hCoV-19/Brazil/PE-FIOCRUZ-IAM10145/2022|EPI_ISL_13574157|2022-06-08
		hCoV-19/Brazil/PE-FIOCRUZ-IAM10149/2022|EPI_ISL_13896996|2022-06-03
		hCoV-19/Brazil/PE-FIOCRUZ-IAM10150/2022|EPI_ISL_13896997|2022-06-03
		hCoV-19/Brazil/PE-FIOCRUZ-IAM10164/2022|EPI_ISL_13896979|2022-06-04
		hCoV-19/Brazil/PE-FIOCRUZ-IAM10176/2022|EPI_ISL_13897005|2022-06-06
		hCoV-19/Brazil/PE-FIOCRUZ-IAM10183/2022|EPI_ISL_13896975|2022-06-03
		hCoV-19/Brazil/PE-FIOCRUZ-IAM10185/2022|EPI_ISL_13896981|2022-05-27
		hCoV-19/Brazil/PE-FIOCRUZ-IAM10186/2022|EPI_ISL_13896982|2022-05-27
		hCoV-19/Brazil/PE-FIOCRUZ-IAM10195/2022|EPI_ISL_13574164|2022-06-03
		hCoV-19/Brazil/PE-FIOCRUZ-IAM10196/2022|EPI_ISL_13574165|2022-06-03
		hCoV-19/Brazil/PE-FIOCRUZ-IAM10199/2022|EPI_ISL_13574166|2022-06-04
		hCoV-19/Brazil/PE-FIOCRUZ-IAM10200/2022|EPI_ISL_13897011|2022-06-04
		hCoV-19/Brazil/PE-FIOCRUZ-IAM10201/2022|EPI_ISL_13897012|2022-06-04
		hCoV-19/Brazil/PE-FIOCRUZ-IAM10202/2022|EPI_ISL_13897013|2022-06-04
		hCoV-19/Brazil/PE-FIOCRUZ-IAM10203/2022|EPI_ISL_13896988|2022-06-04
		hCoV-19/Brazil/PE-FIOCRUZ-IAM10213/2022|EPI_ISL_13896991|2022-06-05
		hCoV-19/Brazil/PE-FIOCRUZ-IAM10214/2022|EPI_ISL_13897015|2022-06-05
		hCoV-19/Brazil/PE-FIOCRUZ-IAM10216/2022|EPI_ISL_13574170|2022-06-04
		hCoV-19/Brazil/PE-FIOCRUZ-IAM10222/2022|EPI_ISL_13574171|2022-06-06
		hCoV-19/Brazil/PE-FIOCRUZ-IAM10234/2022|EPI_ISL_13574026|2022-06-06
		hCoV-19/Brazil/PE-FIOCRUZ-IAM10237/2022|EPI_ISL_13574173|2022-06-07
		hCoV-19/Brazil/PE-FIOCRUZ-IAM10238/2022|EPI_ISL_13574174|2022-06-07
		hCoV-19/Brazil/PE-FIOCRUZ-IAM10242/2022|EPI_ISL_13897020|2022-06-07
		hCoV-19/Brazil/PE-FIOCRUZ-IAM10248/2022|EPI_ISL_13897024|2022-06-07
		hCoV-19/Brazil/PE-FIOCRUZ-IAM10250/2022|EPI_ISL_13897025|2022-06-07
		hCoV-19/Brazil/PE-FIOCRUZ-IAM10253/2022|EPI_ISL_13897027|2022-06-08
		hCoV-19/Brazil/PE-FIOCRUZ-IAM10254/2022|EPI_ISL_13574043|2022-06-07
		hCoV-19/Brazil/PE-FIOCRUZ-IAM10255/2022|EPI_ISL_13897028|2022-06-08
		hCoV-19/Brazil/PE-FIOCRUZ-IAM10260/2022|EPI_ISL_13897032|2022-06-08
		hCoV-19/Brazil/PE-FIOCRUZ-IAM10262/2022|EPI_ISL_13938478|2022-06-08
		hCoV-19/Brazil/PE-FIOCRUZ-IAM10458/2022|EPI_ISL_14034172|2022-06-15
		hCoV-19/Brazil/PE-FIOCRUZ-IAM10459/2022|EPI_ISL_14034173|2022-06-15
		hCoV-19/Brazil/PE-FIOCRUZ-IAM10469/2022|EPI_ISL_14034181|2022-05-19
		hCoV-19/Brazil/PE-FIOCRUZ-IAM10476/2022|EPI_ISL_14034184|2022-06-11
		hCoV-19/Brazil/PE-FIOCRUZ-IAM10482/2022|EPI_ISL_14034188|2022-06-15
		hCoV-19/Brazil/PE-FIOCRUZ-IAM10484/2022|EPI_ISL_14034189|2022-06-14
		hCoV-19/Brazil/PE-FIOCRUZ-IAM10489/2022|EPI_ISL_14034192|2022-06-15
		hCoV-19/Brazil/PE-FIOCRUZ-IAM10492/2022|EPI_ISL_14034194|2022-06-15
		hCoV-19/Brazil/PE-FIOCRUZ-IAM10515/2022|EPI_ISL_14034211|2022-06-10
		hCoV-19/Brazil/PE-FIOCRUZ-IAM10533/2022|EPI_ISL_14034225|2022-06-14
		hCoV-19/Brazil/PE-FIOCRUZ-IAM10538/2022|EPI_ISL_14034228|2022-06-16
		hCoV-19/Brazil/PE-FIOCRUZ-IAM10543/2022|EPI_ISL_14034230|2022-06-09
		hCoV-19/Brazil/PE-FIOCRUZ-IAM10545/2022|EPI_ISL_14034232|2022-06-09
		hCoV-19/Brazil/PE-FIOCRUZ-IAM10548/2022|EPI_ISL_14034233|2022-06-10
		hCoV-19/Brazil/PE-FIOCRUZ-IAM10572/2022|EPI_ISL_14034243|2022-06-13
		hCoV-19/Brazil/PE-FIOCRUZ-IAM10584/2022|EPI_ISL_14034248|2022-06-15
		hCoV-19/Brazil/PE-FIOCRUZ-IAM10591/2022|EPI_ISL_14034255|2022-06-16
		hCoV-19/Brazil/PE-FIOCRUZ-IAM10598/2022|EPI_ISL_14034260|2022-06-16
		hCoV-19/Brazil/PE-FIOCRUZ-IAM10601/2022|EPI_ISL_14034263|2022-06-16
		hCoV-19/Brazil/PE-FIOCRUZ-IAM10602/2022|EPI_ISL_14034264|2022-06-16
		hCoV-19/Brazil/PE-FIOCRUZ-IAM10603/2022|EPI_ISL_14034265|2022-06-17
		hCoV-19/Brazil/PE-FIOCRUZ-IAM10609/2022|EPI_ISL_14034270|2022-06-15
		hCoV-19/Brazil/PE-FIOCRUZ-IAM10615/2022|EPI_ISL_14034273|2022-06-15
		hCoV-19/Brazil/PE-FIOCRUZ-IAM10623/2022|EPI_ISL_14034278|2022-06-15
		hCoV-19/Brazil/PE-FIOCRUZ-IAM10631/2022|EPI_ISL_14034281|2022-06-15
		hCoV-19/Brazil/PE-FIOCRUZ-IAM10632/2022|EPI_ISL_14034282|2022-06-15
		hCoV-19/Brazil/PE-FIOCRUZ-IAM10633/2022|EPI_ISL_14034283|2022-06-17
		hCoV-19/Brazil/PE-FIOCRUZ-IAM10634/2022|EPI_ISL_14034284|2022-06-13
		hCoV-19/Brazil/PE-FIOCRUZ-IAM10641/2022|EPI_ISL_14034290|2022-06-17
		hCoV-19/Brazil/PE-FIOCRUZ-IAM10651/2022|EPI_ISL_13938485|2022-06-18
		hCoV-19/Brazil/PE-FIOCRUZ-IAM10653/2022|EPI_ISL_13938487|2022-06-18
		hCoV-19/Brazil/PE-FIOCRUZ-IAM10660/2022|EPI_ISL_13938492|2022-06-19
		hCoV-19/Brazil/PE-FIOCRUZ-IAM10662/2022|EPI_ISL_13938493|2022-06-19
		hCoV-19/Brazil/PE-FIOCRUZ-IAM10664/2022|EPI_ISL_13938495|2022-06-19
		hCoV-19/Brazil/PE-FIOCRUZ-IAM10666/2022|EPI_ISL_13938496|2022-06-19
		hCoV-19/Brazil/PE-FIOCRUZ-IAM10669/2022|EPI_ISL_13938497|2022-06-19
		hCoV-19/Brazil/PE-FIOCRUZ-IAM10673/2022|EPI_ISL_13938500|2022-06-19
		hCoV-19/Brazil/PE-FIOCRUZ-IAM10674/2022|EPI_ISL_13938501|2022-06-19
		hCoV-19/Brazil/PE-FIOCRUZ-IAM10677/2022|EPI_ISL_13938503|2022-06-20
		hCoV-19/Brazil/PE-FIOCRUZ-IAM10679/2022|EPI_ISL_13938504|2022-06-20
		hCoV-19/Brazil/PE-FIOCRUZ-IAM10681/2022|EPI_ISL_13938505|2022-06-19
		hCoV-19/Brazil/PE-FIOCRUZ-IAM10685/2022|EPI_ISL_13938506|2022-06-20
		hCoV-19/Brazil/PE-FIOCRUZ-IAM10686/2022|EPI_ISL_13938507|2022-06-20
		hCoV-19/Brazil/PE-FIOCRUZ-IAM10687/2022|EPI_ISL_13938508|2022-06-20
		hCoV-19/Brazil/PE-FIOCRUZ-IAM10690/2022|EPI_ISL_13938511|2022-06-20
		hCoV-19/Brazil/PE-FIOCRUZ-IAM10691/2022|EPI_ISL_13938512|2022-06-20
		hCoV-19/Brazil/PE-FIOCRUZ-IAM10693/2022|EPI_ISL_13938514|2022-06-17
		hCoV-19/Brazil/PE-FIOCRUZ-IAM10694/2022|EPI_ISL_13938515|2022-06-20
		hCoV-19/Brazil/PE-FIOCRUZ-IAM10695/2022|EPI_ISL_13938516|2022-06-20
		hCoV-19/Brazil/PE-FIOCRUZ-IAM10697/2022|EPI_ISL_13938518|2022-06-20
		hCoV-19/Brazil/PE-FIOCRUZ-IAM10713/2022|EPI_ISL_13938529|2022-06-20
		hCoV-19/Brazil/PE-FIOCRUZ-IAM10714/2022|EPI_ISL_13938530|2022-06-20
		hCoV-19/Brazil/PE-FIOCRUZ-IAM10723/2022|EPI_ISL_13938535|2022-06-17
		hCoV-19/Brazil/PE-FIOCRUZ-IAM10725/2022|EPI_ISL_13938536|2022-06-17
		hCoV-19/Brazil/PE-FIOCRUZ-IAM10729/2022|EPI_ISL_13938539|2022-06-16
		hCoV-19/Brazil/PE-FIOCRUZ-IAM10731/2022|EPI_ISL_13938540|2022-06-16
		hCoV-19/Brazil/PE-FIOCRUZ-IAM10737/2022|EPI_ISL_13938545|2022-06-16
		hCoV-19/Brazil/PE-FIOCRUZ-IAM10738/2022|EPI_ISL_13938546|2022-06-16
		hCoV-19/Brazil/PE-FIOCRUZ-IAM10740/2022|EPI_ISL_13938547|2022-06-17
		hCoV-19/Brazil/PE-FIOCRUZ-IAM10745/2022|EPI_ISL_13938549|2022-06-17
		hCoV-19/Brazil/PE-FIOCRUZ-IAM10758/2022|EPI_ISL_13938553|2022-06-20
		hCoV-19/Brazil/PE-FIOCRUZ-IAM10779/2022|EPI_ISL_13938556|2022-06-19
		hCoV-19/Brazil/PE-FIOCRUZ-IAM10809/2022|EPI_ISL_13938557|2022-06-15
		hCoV-19/Brazil/PE-FIOCRUZ-IAM10820/2022|EPI_ISL_13938559|2022-06-20
		hCoV-19/Brazil/PE-FIOCRUZ-IAM10824/2022|EPI_ISL_13938560|2022-06-20
		hCoV-19/Brazil/PE-FIOCRUZ-IAM10836/2022|EPI_ISL_14188448|2022-06-21
		hCoV-19/Brazil/PE-FIOCRUZ-IAM10840/2022|EPI_ISL_14188449|2022-06-20
		hCoV-19/Brazil/PE-FIOCRUZ-IAM10841/2022|EPI_ISL_14188450|2022-06-21
		hCoV-19/Brazil/PE-FIOCRUZ-IAM10844/2022|EPI_ISL_14188452|2022-06-21
		hCoV-19/Brazil/PE-FIOCRUZ-IAM10845/2022|EPI_ISL_14188453|2022-06-21
		hCoV-19/Brazil/PE-FIOCRUZ-IAM10847/2022|EPI_ISL_14188454|2022-06-21
		hCoV-19/Brazil/PE-FIOCRUZ-IAM10851/2022|EPI_ISL_14188456|2022-06-21
		hCoV-19/Brazil/PE-FIOCRUZ-IAM10855/2022|EPI_ISL_14188457|2022-06-21
		hCoV-19/Brazil/PE-FIOCRUZ-IAM10857/2022|EPI_ISL_14188458|2022-06-21
		hCoV-19/Brazil/PE-FIOCRUZ-IAM10859/2022|EPI_ISL_14188459|2022-06-21
		hCoV-19/Brazil/PE-FIOCRUZ-IAM10861/2022|EPI_ISL_14188460|2022-06-21
		hCoV-19/Brazil/PE-FIOCRUZ-IAM10868/2022|EPI_ISL_14188461|2022-06-22
		hCoV-19/Brazil/PE-FIOCRUZ-IAM10872/2022|EPI_ISL_14188462|2022-06-22
		hCoV-19/Brazil/PE-FIOCRUZ-IAM10886/2022|EPI_ISL_14188468|2022-06-21
		hCoV-19/Brazil/PE-FIOCRUZ-IAM10888/2022|EPI_ISL_14188469|2022-06-22
		hCoV-19/Brazil/PE-FIOCRUZ-IAM10889/2022|EPI_ISL_14188470|2022-06-23
		hCoV-19/Brazil/PE-FIOCRUZ-IAM10891/2022|EPI_ISL_14188472|2022-06-23
		hCoV-19/Brazil/PE-FIOCRUZ-IAM10899/2022|EPI_ISL_14188479|2022-06-23
		hCoV-19/Brazil/PE-FIOCRUZ-IAM10900/2022|EPI_ISL_14188480|2022-06-23
		hCoV-19/Brazil/PE-FIOCRUZ-IAM10901/2022|EPI_ISL_14188481|2022-06-23
		hCoV-19/Brazil/PE-FIOCRUZ-IAM10906/2022|EPI_ISL_14188484|2022-06-23
		hCoV-19/Brazil/PE-FIOCRUZ-IAM10907/2022|EPI_ISL_14188485|2022-06-23
		hCoV-19/Brazil/PE-FIOCRUZ-IAM10909/2022|EPI_ISL_14188486|2022-06-23
		hCoV-19/Brazil/PE-FIOCRUZ-IAM10912/2022|EPI_ISL_14188487|2022-06-23
		hCoV-19/Brazil/PE-FIOCRUZ-IAM10913/2022|EPI_ISL_14188488|2022-06-23
		hCoV-19/Brazil/PE-FIOCRUZ-IAM10914/2022|EPI_ISL_14188489|2022-06-23
		hCoV-19/Brazil/PE-FIOCRUZ-IAM10919/2022|EPI_ISL_14188490|2022-06-22
		hCoV-19/Brazil/PE-FIOCRUZ-IAM10926/2022|EPI_ISL_14188491|2022-06-25
		hCoV-19/Brazil/PE-FIOCRUZ-IAM10937/2022|EPI_ISL_14188493|2022-06-25
		hCoV-19/Brazil/PE-FIOCRUZ-IAM10943/2022|EPI_ISL_14188494|2022-06-26
		hCoV-19/Brazil/PE-FIOCRUZ-IAM10947/2022|EPI_ISL_14188495|2022-06-27
		hCoV-19/Brazil/PE-FIOCRUZ-IAM10952/2022|EPI_ISL_14188498|2022-06-26
		hCoV-19/Brazil/PE-FIOCRUZ-IAM10956/2022|EPI_ISL_14188499|2022-06-27
		hCoV-19/Brazil/PE-FIOCRUZ-IAM10958/2022|EPI_ISL_14188500|2022-06-27
		hCoV-19/Brazil/PE-FIOCRUZ-IAM10959/2022|EPI_ISL_14188501|2022-06-27
		hCoV-19/Brazil/PE-FIOCRUZ-IAM10961/2022|EPI_ISL_14188502|2022-06-27
		hCoV-19/Brazil/PE-FIOCRUZ-IAM10962/2022|EPI_ISL_14188503|2022-06-27
		hCoV-19/Brazil/PE-FIOCRUZ-IAM10963/2022|EPI_ISL_14188504|2022-06-27
		hCoV-19/Brazil/PE-FIOCRUZ-IAM10972/2022|EPI_ISL_14188506|2022-06-27
		hCoV-19/Brazil/PE-FIOCRUZ-IAM10974/2022|EPI_ISL_14188507|2022-06-28
		hCoV-19/Brazil/PE-FIOCRUZ-IAM10979/2022|EPI_ISL_14188508|2022-06-26
		hCoV-19/Brazil/PE-FIOCRUZ-IAM10985/2022|EPI_ISL_14188510|2022-06-28
		hCoV-19/Brazil/PE-FIOCRUZ-IAM10994/2022|EPI_ISL_14188511|2022-06-24
		hCoV-19/Brazil/PE-FIOCRUZ-IAM11000/2022|EPI_ISL_14188514|2022-06-28
		hCoV-19/Brazil/PE-FIOCRUZ-IAM11005/2022|EPI_ISL_14188515|2022-06-28
		hCoV-19/Brazil/PE-FIOCRUZ-IAM11007/2022|EPI_ISL_14188516|2022-06-28
		hCoV-19/Brazil/PE-FIOCRUZ-IAM11010/2022|EPI_ISL_14188517|2022-06-28
		hCoV-19/Brazil/PE-FIOCRUZ-IAM11011/2022|EPI_ISL_14188518|2022-06-28
		hCoV-19/Brazil/PE-FIOCRUZ-IAM11013/2022|EPI_ISL_14188519|2022-06-28
		hCoV-19/Brazil/PE-FIOCRUZ-IAM11014/2022|EPI_ISL_14188520|2022-06-27
		hCoV-19/Brazil/PE-FIOCRUZ-IAM11045/2022|EPI_ISL_14306048|2022-06-21
		hCoV-19/Brazil/PE-FIOCRUZ-IAM11067/2022|EPI_ISL_14306049|2022-06-22
		hCoV-19/Brazil/PE-FIOCRUZ-IAM11092/2022|EPI_ISL_14306052|2022-06-29
		hCoV-19/Brazil/PE-FIOCRUZ-IAM11097/2022|EPI_ISL_14306054|2022-07-01
		hCoV-19/Brazil/PE-FIOCRUZ-IAM11107/2022|EPI_ISL_14306055|2022-07-03
		hCoV-19/Brazil/PE-FIOCRUZ-IAM11115/2022|EPI_ISL_14306056|2022-07-03
		hCoV-19/Brazil/PE-FIOCRUZ-IAM11139/2022|EPI_ISL_14306058|2022-07-05
		hCoV-19/Brazil/PE-FIOCRUZ-IAM11155/2022|EPI_ISL_14306061|2022-07-06
		hCoV-19/Brazil/PE-FIOCRUZ-IAM11157/2022|EPI_ISL_14306062|2022-07-06
		hCoV-19/Brazil/PE-FIOCRUZ-IAM11163/2022|EPI_ISL_14306064|2022-07-06
		hCoV-19/Brazil/PE-FIOCRUZ-IAM11168/2022|EPI_ISL_14435440|2022-07-07
		hCoV-19/Brazil/PE-FIOCRUZ-IAM11169/2022|EPI_ISL_14435441|2022-07-07
		hCoV-19/Brazil/PE-FIOCRUZ-IAM11176/2022|EPI_ISL_14435442|2022-06-30
		hCoV-19/Brazil/PE-FIOCRUZ-IAM11185/2022|EPI_ISL_14435443|2022-07-01
		hCoV-19/Brazil/PE-FIOCRUZ-IAM11193/2022|EPI_ISL_14435444|2022-07-01
		hCoV-19/Brazil/PE-FIOCRUZ-IAM11195/2022|EPI_ISL_14435445|2022-07-02
		hCoV-19/Brazil/PE-FIOCRUZ-IAM11200/2022|EPI_ISL_14435447|2022-07-02
		hCoV-19/Brazil/PE-FIOCRUZ-IAM11204/2022|EPI_ISL_14435450|2022-07-04
		hCoV-19/Brazil/PE-FIOCRUZ-IAM11209/2022|EPI_ISL_14435451|2022-07-05
		hCoV-19/Brazil/PE-FIOCRUZ-IAM11218/2022|EPI_ISL_14435453|2022-07-06
		hCoV-19/Brazil/PE-FIOCRUZ-IAM11221/2022|EPI_ISL_14435454|2022-07-04
		hCoV-19/Brazil/PE-FIOCRUZ-IAM11223/2022|EPI_ISL_14435455|2022-06-28
		hCoV-19/Brazil/PE-FIOCRUZ-IAM11232/2022|EPI_ISL_14435456|2022-06-30
		hCoV-19/Brazil/PE-FIOCRUZ-IAM11241/2022|EPI_ISL_14435458|2022-07-13
		hCoV-19/Brazil/PE-FIOCRUZ-IAM11243/2022|EPI_ISL_14435460|2022-07-14
		hCoV-19/Brazil/PE-FIOCRUZ-IAM11246/2022|EPI_ISL_14435463|2022-07-09
		hCoV-19/Brazil/PE-FIOCRUZ-IAM11247/2022|EPI_ISL_14435464|2022-07-12
		hCoV-19/Brazil/PE-FIOCRUZ-IAM11250/2022|EPI_ISL_14435465|2022-07-11
		hCoV-19/Brazil/PE-FIOCRUZ-IAM11251/2022|EPI_ISL_14435466|2022-07-13
		hCoV-19/Brazil/PE-FIOCRUZ-IAM11257/2022|EPI_ISL_14435467|2022-07-11
		hCoV-19/Brazil/PE-FIOCRUZ-IAM11258/2022|EPI_ISL_14435468|2022-07-12
		hCoV-19/Brazil/PE-FIOCRUZ-IAM11259/2022|EPI_ISL_14435469|2022-07-12
		hCoV-19/Brazil/PE-FIOCRUZ-IAM11264/2022|EPI_ISL_14435470|2022-07-08
		hCoV-19/Brazil/PE-FIOCRUZ-IAM11270/2022|EPI_ISL_14435473|2022-07-11
		hCoV-19/Brazil/PE-FIOCRUZ-IAM11271/2022|EPI_ISL_14435474|2022-07-12
		hCoV-19/Brazil/PE-FIOCRUZ-IAM11273/2022|EPI_ISL_14435475|2022-07-13
		hCoV-19/Brazil/PE-FIOCRUZ-IAM11274/2022|EPI_ISL_14435476|2022-07-13
		hCoV-19/Brazil/PE-FIOCRUZ-IAM11277/2022|EPI_ISL_14435479|2022-07-13
		hCoV-19/Brazil/PE-FIOCRUZ-IAM11280/2022|EPI_ISL_14435480|2022-07-13
		hCoV-19/Brazil/PE-FIOCRUZ-IAM11281/2022|EPI_ISL_14435481|2022-07-08
		hCoV-19/Brazil/PE-FIOCRUZ-IAM11283/2022|EPI_ISL_14435482|2022-07-07
		hCoV-19/Brazil/PE-FIOCRUZ-IAM11284/2022|EPI_ISL_14435483|2022-07-08
		hCoV-19/Brazil/PE-FIOCRUZ-IAM11285/2022|EPI_ISL_14435484|2022-07-14
		hCoV-19/Brazil/PE-FIOCRUZ-IAM11286/2022|EPI_ISL_14435485|2022-07-07
		hCoV-19/Brazil/PE-FIOCRUZ-IAM11293/2022|EPI_ISL_14435487|2022-07-12
		hCoV-19/Brazil/PE-FIOCRUZ-IAM11295/2022|EPI_ISL_14435488|2022-07-13
		hCoV-19/Brazil/PE-FIOCRUZ-IAM11296/2022|EPI_ISL_14435489|2022-07-13
		hCoV-19/Brazil/PE-FIOCRUZ-IAM11298/2022|EPI_ISL_14435490|2022-07-13
		hCoV-19/Brazil/PE-FIOCRUZ-IAM11300/2022|EPI_ISL_14435491|2022-07-12
		hCoV-19/Brazil/PE-FIOCRUZ-IAM11303/2022|EPI_ISL_14435493|2022-07-07
		hCoV-19/Brazil/PE-FIOCRUZ-IAM11330/2022|EPI_ISL_14435497|2022-07-06
		hCoV-19/Brazil/PE-FIOCRUZ-IAM11333/2022|EPI_ISL_14435498|2022-07-14
		hCoV-19/Brazil/PE-FIOCRUZ-IAM11334/2022|EPI_ISL_14435499|2022-07-06
		hCoV-19/Brazil/PE-FIOCRUZ-IAM11337/2022|EPI_ISL_14435501|2022-07-09
		hCoV-19/Brazil/PE-FIOCRUZ-IAM11344/2022|EPI_ISL_14435502|2022-07-13
		hCoV-19/Brazil/PE-FIOCRUZ-IAM11350/2022|EPI_ISL_14435503|2022-07-11
		hCoV-19/Brazil/PE-FIOCRUZ-IAM11355/2022|EPI_ISL_14613580|2022-07-04
		hCoV-19/Brazil/PE-FIOCRUZ-IAM11356/2022|EPI_ISL_14613581|2022-07-08
		hCoV-19/Brazil/PE-FIOCRUZ-IAM11359/2022|EPI_ISL_14613583|2022-07-08
		hCoV-19/Brazil/PE-FIOCRUZ-IAM11362/2022|EPI_ISL_14613584|2022-07-11
		hCoV-19/Brazil/PE-FIOCRUZ-IAM11372/2022|EPI_ISL_14613586|2022-07-13
		hCoV-19/Brazil/PE-FIOCRUZ-IAM11378/2022|EPI_ISL_14613587|2022-07-07
		hCoV-19/Brazil/PE-FIOCRUZ-IAM11400/2022|EPI_ISL_14613592|2022-07-14
		hCoV-19/Brazil/PE-FIOCRUZ-IAM11403/2022|EPI_ISL_14613594|2022-07-15
		hCoV-19/Brazil/PE-FIOCRUZ-IAM11413/2022|EPI_ISL_14613599|2022-07-17
		hCoV-19/Brazil/PE-FIOCRUZ-IAM11414/2022|EPI_ISL_14613600|2022-07-13
		hCoV-19/Brazil/PE-FIOCRUZ-IAM11424/2022|EPI_ISL_14613604|2022-07-19
		hCoV-19/Brazil/PE-FIOCRUZ-IAM11433/2022|EPI_ISL_14613607|2022-07-20
		hCoV-19/Brazil/PE-FIOCRUZ-IAM11434/2022|EPI_ISL_14613608|2022-07-20
		hCoV-19/Brazil/PE-FIOCRUZ-IAM11437/2022|EPI_ISL_14613611|2022-07-16
		hCoV-19/Brazil/PE-FIOCRUZ-IAM11446/2022|EPI_ISL_14613616|2022-07-17
		hCoV-19/Brazil/PE-FIOCRUZ-IAM11448/2022|EPI_ISL_14613618|2022-07-18
		hCoV-19/Brazil/PE-FIOCRUZ-IAM11451/2022|EPI_ISL_14613620|2022-07-19
		hCoV-19/Brazil/PE-FIOCRUZ-IAM11469/2022|EPI_ISL_14613625|2022-07-11
		hCoV-19/Brazil/PE-FIOCRUZ-IAM11470/2022|EPI_ISL_14613626|2022-07-13
		hCoV-19/Brazil/PE-FIOCRUZ-IAM11473/2022|EPI_ISL_14613629|2022-07-18
		hCoV-19/Brazil/PE-FIOCRUZ-IAM11481/2022|EPI_ISL_14613634|2022-07-20
		hCoV-19/Brazil/PE-FIOCRUZ-IAM11482/2022|EPI_ISL_14613635|2022-07-21
		hCoV-19/Brazil/PE-FIOCRUZ-IAM11486/2022|EPI_ISL_14613637|2022-07-22
		hCoV-19/Brazil/PE-FIOCRUZ-IAM11487/2022|EPI_ISL_14613638|2022-07-22
		hCoV-19/Brazil/PE-FIOCRUZ-IAM11488/2022|EPI_ISL_14613639|2022-07-22
		hCoV-19/Brazil/PE-FIOCRUZ-IAM11490/2022|EPI_ISL_14613641|2022-07-22
		hCoV-19/Brazil/PE-FIOCRUZ-IAM11491/2022|EPI_ISL_14613642|2022-07-22
		hCoV-19/Brazil/PE-FIOCRUZ-IAM11493/2022|EPI_ISL_14613644|2022-07-19
		hCoV-19/Brazil/PE-FIOCRUZ-IAM11494/2022|EPI_ISL_14613645|2022-07-25
		hCoV-19/Brazil/PE-FIOCRUZ-IAM11495/2022|EPI_ISL_14613646|2022-07-25
		hCoV-19/Brazil/PE-FIOCRUZ-IAM11498/2022|EPI_ISL_14613648|2022-07-25
		hCoV-19/Brazil/PE-FIOCRUZ-IAM11499/2022|EPI_ISL_14613649|2022-07-23
		hCoV-19/Brazil/PE-FIOCRUZ-IAM11506/2022|EPI_ISL_14613654|2022-07-22
		hCoV-19/Brazil/PE-FIOCRUZ-IAM11507/2022|EPI_ISL_14613655|2022-07-26
		hCoV-19/Brazil/PE-FIOCRUZ-IAM11508/2022|EPI_ISL_14613656|2022-07-26
		hCoV-19/Brazil/PE-FIOCRUZ-IAM11511/2022|EPI_ISL_14613659|2022-07-26
		hCoV-19/Brazil/PE-FIOCRUZ-IAM11513/2022|EPI_ISL_14613661|2022-07-22
		hCoV-19/Brazil/PE-FIOCRUZ-IAM11514/2022|EPI_ISL_14613662|2022-07-21
		hCoV-19/Brazil/PE-FIOCRUZ-IAM11515/2022|EPI_ISL_14613663|2022-07-20
		hCoV-19/Brazil/PE-FIOCRUZ-IAM11516/2022|EPI_ISL_14613664|2022-07-20
		hCoV-19/Brazil/PE-FIOCRUZ-IAM11517/2022|EPI_ISL_14613665|2022-07-26
		hCoV-19/Brazil/PE-FIOCRUZ-IAM11518/2022|EPI_ISL_14613666|2022-07-26
		hCoV-19/Brazil/PE-FIOCRUZ-IAM11522/2022|EPI_ISL_14613670|2022-07-27
		hCoV-19/Brazil/PE-FIOCRUZ-IAM11524/2022|EPI_ISL_14613672|2022-07-20
		hCoV-19/Brazil/PE-FIOCRUZ-IAM11529/2022|EPI_ISL_14613676|2022-06-20
		hCoV-19/Brazil/PE-FIOCRUZ-IAM11534/2022|EPI_ISL_14613680|2022-06-20
		hCoV-19/Brazil/PE-FIOCRUZ-IAM11540/2022|EPI_ISL_14613686|2022-06-20
		hCoV-19/Brazil/PE-FIOCRUZ-IAM11541/2022|EPI_ISL_14613687|2022-06-20
		hCoV-19/Brazil/PE-FIOCRUZ-IAM11542/2022|EPI_ISL_14613688|2022-06-20
		hCoV-19/Brazil/PE-FIOCRUZ-IAM11543/2022|EPI_ISL_14613689|2022-06-28
		hCoV-19/Brazil/PE-FIOCRUZ-IAM11544/2022|EPI_ISL_14613690|2022-07-01
		hCoV-19/Brazil/PE-FIOCRUZ-IAM11548/2022|EPI_ISL_14714700|2022-07-01
		hCoV-19/Brazil/PE-FIOCRUZ-IAM11549/2022|EPI_ISL_14714701|2022-07-01
		hCoV-19/Brazil/PE-FIOCRUZ-IAM11550/2022|EPI_ISL_14714702|2022-07-01
		hCoV-19/Brazil/PE-FIOCRUZ-IAM11551/2022|EPI_ISL_14714703|2022-07-01
		hCoV-19/Brazil/PE-FIOCRUZ-IAM11553/2022|EPI_ISL_14714704|2022-07-01
		hCoV-19/Brazil/PE-FIOCRUZ-IAM11556/2022|EPI_ISL_14714705|2022-07-01
		hCoV-19/Brazil/PE-FIOCRUZ-IAM11557/2022|EPI_ISL_14714706|2022-07-01
		hCoV-19/Brazil/PE-FIOCRUZ-IAM11558/2022|EPI_ISL_14714707|2022-07-01
		hCoV-19/Brazil/PE-FIOCRUZ-IAM11561/2022|EPI_ISL_14714709|2022-07-01
		hCoV-19/Brazil/PE-FIOCRUZ-IAM11577/2022|EPI_ISL_14714714|2022-06-14
		hCoV-19/Brazil/PE-FIOCRUZ-IAM11579/2022|EPI_ISL_14714715|2022-06-15
		hCoV-19/Brazil/PE-FIOCRUZ-IAM11582/2022|EPI_ISL_14714716|2022-06-15
		hCoV-19/Brazil/PE-FIOCRUZ-IAM11584/2022|EPI_ISL_14714718|2022-06-20
		hCoV-19/Brazil/PE-FIOCRUZ-IAM11586/2022|EPI_ISL_14714720|2022-06-20
		hCoV-19/Brazil/PE-FIOCRUZ-IAM11596/2022|EPI_ISL_14714727|2022-06-28
		hCoV-19/Brazil/PE-FIOCRUZ-IAM11597/2022|EPI_ISL_14714728|2022-06-29
		hCoV-19/Brazil/PE-FIOCRUZ-IAM11602/2022|EPI_ISL_14714731|2022-07-01
		hCoV-19/Brazil/PE-FIOCRUZ-IAM11607/2022|EPI_ISL_14714732|2022-07-29
		hCoV-19/Brazil/PE-FIOCRUZ-IAM11618/2022|EPI_ISL_14714733|2022-07-26
		hCoV-19/Brazil/PE-FIOCRUZ-IAM11937/2022|EPI_ISL_15026820|2022-08-07
		hCoV-19/Brazil/PE-FIOCRUZ-IAM11951/2022|EPI_ISL_15026821|2022-08-12
		hCoV-19/Brazil/PE-FIOCRUZ-IAM11952/2022|EPI_ISL_15026822|2022-08-12
		hCoV-19/Brazil/PE-FIOCRUZ-IAM11960/2022|EPI_ISL_15026823|2022-08-07
		hCoV-19/Brazil/PE-FIOCRUZ-IAM12154/2022|EPI_ISL_15253094|2022-06-13
		hCoV-19/Brazil/PE-FIOCRUZ-IAM12160/2022|EPI_ISL_15253101|2022-06-14
		hCoV-19/Brazil/PE-FIOCRUZ-IAM12178/2022|EPI_ISL_15253107|2022-08-18
		hCoV-19/Brazil/PE-FIOCRUZ-IAM12331/2022|EPI_ISL_15513648|2022-06-28
		hCoV-19/Brazil/PE-FIOCRUZ-IAM12341/2022|EPI_ISL_15513653|2022-06-29
		hCoV-19/Brazil/PE-FIOCRUZ-IAM12342/2022|EPI_ISL_15513654|2022-06-30
		hCoV-19/Brazil/PE-FIOCRUZ-IAM12693/2022|EPI_ISL_16018671|2022-07-04
		hCoV-19/Brazil/PE-FIOCRUZ-IAM12694/2022|EPI_ISL_16018672|2022-07-04
		hCoV-19/Brazil/PE-FIOCRUZ-IAM12695/2022|EPI_ISL_16018673|2022-07-04
		hCoV-19/Brazil/PE-FIOCRUZ-IAM12696/2022|EPI_ISL_16018674|2022-07-04
		hCoV-19/Brazil/PE-FIOCRUZ-IAM12697/2022|EPI_ISL_16018675|2022-07-04
		hCoV-19/Brazil/PE-FIOCRUZ-IAM12699/2022|EPI_ISL_16018677|2022-07-05
		hCoV-19/Brazil/PE-FIOCRUZ-IAM12701/2022|EPI_ISL_16018679|2022-07-05
		hCoV-19/Brazil/PE-FIOCRUZ-IAM12702/2022|EPI_ISL_16018680|2022-07-06
		hCoV-19/Brazil/PE-FIOCRUZ-IAM12703/2022|EPI_ISL_16018681|2022-07-06
		hCoV-19/Brazil/PE-FIOCRUZ-IAM12704/2022|EPI_ISL_16018682|2022-07-06
		hCoV-19/Brazil/PE-FIOCRUZ-IAM12705/2022|EPI_ISL_16018683|2022-07-06
		hCoV-19/Brazil/PE-FIOCRUZ-IAM12706/2022|EPI_ISL_16018684|2022-07-06
		hCoV-19/Brazil/PE-FIOCRUZ-IAM12707/2022|EPI_ISL_16018685|2022-07-06
		hCoV-19/Brazil/PE-FIOCRUZ-IAM12709/2022|EPI_ISL_16018687|2022-07-07
		hCoV-19/Brazil/PE-FIOCRUZ-IAM12713/2022|EPI_ISL_16018691|2022-07-08
		hCoV-19/Brazil/PE-FIOCRUZ-IAM12716/2022|EPI_ISL_16018694|2022-07-11
		hCoV-19/Brazil/PE-FIOCRUZ-IAM12717/2022|EPI_ISL_16166831|2022-07-11
		hCoV-19/Brazil/PE-FIOCRUZ-IAM12718/2022|EPI_ISL_16018695|2022-07-11
		hCoV-19/Brazil/PE-FIOCRUZ-IAM12719/2022|EPI_ISL_16018696|2022-07-12
		hCoV-19/Brazil/PE-FIOCRUZ-IAM12720/2022|EPI_ISL_16018697|2022-07-13
		hCoV-19/Brazil/PE-FIOCRUZ-IAM12721/2022|EPI_ISL_16018698|2022-07-13
		hCoV-19/Brazil/PE-FIOCRUZ-IAM12722/2022|EPI_ISL_16166832|2022-07-13
		hCoV-19/Brazil/PE-FIOCRUZ-IAM12723/2022|EPI_ISL_16018699|2022-07-14
		hCoV-19/Brazil/PE-FIOCRUZ-IAM12724/2022|EPI_ISL_16018700|2022-07-14
		hCoV-19/Brazil/PE-FIOCRUZ-IAM12725/2022|EPI_ISL_16018701|2022-07-19
		hCoV-19/Brazil/PE-FIOCRUZ-IAM12726/2022|EPI_ISL_16018702|2022-07-19
		hCoV-19/Brazil/PE-FIOCRUZ-IAM12729/2022|EPI_ISL_16018703|2022-07-21
		hCoV-19/Brazil/PE-FIOCRUZ-IAM12730/2022|EPI_ISL_16018704|2022-07-21
		hCoV-19/Brazil/PE-FIOCRUZ-IAM12733/2022|EPI_ISL_16018707|2022-07-21
		hCoV-19/Brazil/PE-FIOCRUZ-IAM12738/2022|EPI_ISL_16018712|2022-08-02
		hCoV-19/Brazil/PE-FIOCRUZ-IAM12739/2022|EPI_ISL_16018713|2022-08-03
		hCoV-19/Brazil/PE-FIOCRUZ-IAM12740/2022|EPI_ISL_16018714|2022-08-03
		hCoV-19/Brazil/PE-FIOCRUZ-IAM221/2020|EPI_ISL_500473|2020-04-08
		hCoV-19/Brazil/PE-FIOCRUZ-IAM2243/2020|EPI_ISL_3046246|2020-09-11
		hCoV-19/Brazil/PE-FIOCRUZ-IAM89/2020|EPI_ISL_500486|2020-04-07
		hCoV-19/Brazil/PE-FIOCRUZ-IAM9893/2022|EPI_ISL_13301274|2022-05-16
		hCoV-19/Brazil/PE-FIOCRUZ-IAM9905/2022|EPI_ISL_13301277|2022-05-17
		hCoV-19/Brazil/PE-FIOCRUZ-IAM9909/2022|EPI_ISL_13301257|2022-05-17
		hCoV-19/Brazil/PE-FIOCRUZ-IAM9910/2022|EPI_ISL_13301258|2022-05-17
		hCoV-19/Brazil/PE-FIOCRUZ-IAM9924/2022|EPI_ISL_13301290|2022-05-19
		hCoV-19/Brazil/PE-FIOCRUZ-IAM9927/2022|EPI_ISL_13301292|2022-05-21
		hCoV-19/Brazil/PE-FIOCRUZ-IAM9962/2022|EPI_ISL_13301316|2022-05-20
		hCoV-19/Brazil/PE-FIOCRUZ-IAM9970/2022|EPI_ISL_13301319|2022-05-23
		hCoV-19/Brazil/PE-FIOCRUZ-IAM9982/2022|EPI_ISL_13574022|2022-05-25
		hCoV-19/Brazil/PE-FIOCRUZ-IAM9992/2022|EPI_ISL_13574052|2022-05-26
		hCoV-19/Brazil/PE-FIOCRUZ-IAM9995/2022|EPI_ISL_13574053|2022-06-01
		hCoV-19/Brazil/PE-FIOCRUZ-IAM9996/2022|EPI_ISL_13574039|2022-06-01
		hCoV-19/Brazil/PE-IMTSP-CD33098/2022|EPI_ISL_15118022|2022-04-08
		hCoV-19/Brazil/PE-IMTSP-CD33192/2022|EPI_ISL_16960903|2022-04-29
		hCoV-19/Brazil/PE-IMTSP-CD33198/2022|EPI_ISL_16960898|2022-04-27
		hCoV-19/Brazil/PE-IMTSP-CD33200/2022|EPI_ISL_16960885|2022-04-13
		hCoV-19/Brazil/PE-IMTSP-CD33243/2022|EPI_ISL_16960909|2022-05-05
		hCoV-19/Brazil/PE-IMTSP-CD33246/2022|EPI_ISL_15118036|2022-05-10
		hCoV-19/Brazil/PE-IMTSP-CD33249/2022|EPI_ISL_15118031|2022-05-05
		hCoV-19/Brazil/PE-IMTSP-CD33252/2022|EPI_ISL_15118035|2022-05-05
		hCoV-19/Brazil/PE-IMTSP-CD33257/2022|EPI_ISL_16960908|2022-05-04
		hCoV-19/Brazil/PE-IMTSP-CD33258/2022|EPI_ISL_15118037|2022-05-10
		hCoV-19/Brazil/PE-IMTSP-CD33356/2022|EPI_ISL_16960925|2022-05-16
		hCoV-19/Brazil/PE-IMTSP-CD33364/2022|EPI_ISL_16960913|2022-05-12
		hCoV-19/Brazil/PE-IMTSP-CD33366/2022|EPI_ISL_16960929|2022-05-17
		hCoV-19/Brazil/PE-IMTSP-CD33368/2022|EPI_ISL_16960934|2022-05-18
		hCoV-19/Brazil/PE-IMTSP-CD33370/2022|EPI_ISL_16960937|2022-05-19
		hCoV-19/Brazil/PE-IMTSP-CD33372/2022|EPI_ISL_16960938|2022-05-19
		hCoV-19/Brazil/PE-IMTSP-CD33463/2022|EPI_ISL_16960939|2022-05-19
		hCoV-19/Brazil/PE-IMTSP-CD33465/2022|EPI_ISL_16960949|2022-05-21
		hCoV-19/Brazil/PE-IMTSP-CD33471/2022|EPI_ISL_16961073|2022-07-01
		hCoV-19/Brazil/PE-IMTSP-CD33475/2022|EPI_ISL_16961088|2022-07-02
		hCoV-19/Brazil/PE-IMTSP-CD33476/2022|EPI_ISL_16960962|2022-05-23
		hCoV-19/Brazil/PE-IMTSP-CD33479/2022|EPI_ISL_16960950|2022-05-21
		hCoV-19/Brazil/PE-IMTSP-CD33480/2022|EPI_ISL_16960968|2022-05-25
		hCoV-19/Brazil/PE-IMTSP-CD33492/2022|EPI_ISL_16960960|2022-05-23
		hCoV-19/Brazil/PE-IMTSP-CD33499/2022|EPI_ISL_16960974|2022-05-28
		hCoV-19/Brazil/PE-IMTSP-CD33500/2022|EPI_ISL_16960979|2022-05-31
		hCoV-19/Brazil/PE-IMTSP-CD33503/2022|EPI_ISL_16960990|2022-06-01
		hCoV-19/Brazil/PE-IMTSP-CD33505/2022|EPI_ISL_16960978|2022-05-31
		hCoV-19/Brazil/PE-IMTSP-CD33506/2022|EPI_ISL_16960971|2022-05-26
		hCoV-19/Brazil/PE-IMTSP-CD33510/2022|EPI_ISL_14843625|2022-06-01
		hCoV-19/Brazil/PE-IMTSP-CD33511/2022|EPI_ISL_14843629|2022-06-02
		hCoV-19/Brazil/PE-IMTSP-CD33512/2022|EPI_ISL_14843623|2022-05-27
		hCoV-19/Brazil/PE-IMTSP-CD33518/2022|EPI_ISL_14843666|2022-07-04
		hCoV-19/Brazil/PE-IMTSP-CD33520/2022|EPI_ISL_14843631|2022-06-03
		hCoV-19/Brazil/PE-IMTSP-CD33523/2022|EPI_ISL_16960973|2022-05-27
		hCoV-19/Brazil/PE-IMTSP-CD33525/2022|EPI_ISL_14843630|2022-06-02
		hCoV-19/Brazil/PE-IMTSP-CD33697/2022|EPI_ISL_14843636|2022-06-14
		hCoV-19/Brazil/PE-IMTSP-CD33716/2022|EPI_ISL_15117911|2022-06-10
		hCoV-19/Brazil/PE-IMTSP-CD33942/2022|EPI_ISL_15118003|2022-07-12
		hCoV-19/Brazil/PE-IMTSP-CD33944/2022|EPI_ISL_15118005|2022-07-16
		hCoV-19/Brazil/PE-IMTSP-CD33947/2022|EPI_ISL_15118007|2022-07-12
		hCoV-19/Brazil/PE-IMTSP-CD33948/2022|EPI_ISL_15118008|2022-07-13
		hCoV-19/Brazil/PE-IMTSP-CD33949/2022|EPI_ISL_15118009|2022-07-12
		hCoV-19/Brazil/PE-IMTSP-CD33952/2022|EPI_ISL_15118011|2022-07-13
		hCoV-19/Brazil/PE-IMTSP-CD33957/2022|EPI_ISL_15652493|2022-07-16
		hCoV-19/Brazil/PE-IMTSP-CD33968/2022|EPI_ISL_15652313|2022-07-16
		hCoV-19/Brazil/PE-IMTSP-CD33970/2022|EPI_ISL_15652314|2022-07-13
		hCoV-19/Brazil/PE-IMTSP-CD33973/2022|EPI_ISL_15652327|2022-07-19
		hCoV-19/Brazil/PE-IMTSP-CD33974/2022|EPI_ISL_15118130|2022-07-19
		hCoV-19/Brazil/PE-IMTSP-CD33977/2022|EPI_ISL_15118131|2022-07-22
		hCoV-19/Brazil/PE-IMTSP-CD33978/2022|EPI_ISL_15118132|2022-07-23
		hCoV-19/Brazil/PE-IMTSP-CD33996/2022|EPI_ISL_15118148|2022-07-18
		hCoV-19/Brazil/PE-IMTSP-CD34008/2022|EPI_ISL_15118159|2022-07-22
		hCoV-19/Brazil/PE-IMTSP-CD34080/2022|EPI_ISL_14843724|2022-07-29
		hCoV-19/Brazil/PE-IMTSP-CD34082/2022|EPI_ISL_14843726|2022-07-27
		hCoV-19/Brazil/PE-IMTSP-CD34083/2022|EPI_ISL_14843727|2022-07-29
		hCoV-19/Brazil/PE-IMTSP-CD34089/2022|EPI_ISL_14843733|2022-07-29
		hCoV-19/Brazil/PE-IMTSP-CD34091/2022|EPI_ISL_14843735|2022-07-25
		hCoV-19/Brazil/PE-IMTSP-CD34094/2022|EPI_ISL_14843738|2022-07-26
		hCoV-19/Brazil/PE-IMTSP-CD34096/2022|EPI_ISL_14843740|2022-07-28
		hCoV-19/Brazil/PE-IMTSP-CD34180/2022|EPI_ISL_15652386|2022-08-01
		hCoV-19/Brazil/PE-IMTSP-CD34184/2022|EPI_ISL_15652311|2022-08-04
		hCoV-19/Brazil/PE-IMTSP-CD34188/2022|EPI_ISL_15652326|2022-08-02
		hCoV-19/Brazil/PE-IMTSP-CD34189/2022|EPI_ISL_15652452|2022-08-02
		hCoV-19/Brazil/PE-IMTSP-CD34193/2022|EPI_ISL_15652312|2022-08-03
		hCoV-19/Brazil/PE-IMTSP-CD34202/2022|EPI_ISL_15652429|2022-08-10
		hCoV-19/Brazil/PE-IMTSP-CD34204/2022|EPI_ISL_15117935|2022-08-13
		hCoV-19/Brazil/PE-IMTSP-CD34207/2022|EPI_ISL_15117938|2022-08-13
		hCoV-19/Brazil/PE-IMTSP-CD34208/2022|EPI_ISL_15117939|2022-08-09
		hCoV-19/Brazil/PE-IMTSP-CD34210/2022|EPI_ISL_15117941|2022-08-14
		hCoV-19/Brazil/PE-IMTSP-CD34211/2022|EPI_ISL_15117942|2022-08-12
		hCoV-19/Brazil/PE-L46_IMTSP-CD33464/2022|EPI_ISL_17353903|2022-05-23
		hCoV-19/Brazil/PE-L46_IMTSP-CD33469/2022|EPI_ISL_17353901|2022-05-20
		hCoV-19/Brazil/PE-L46_IMTSP-CD33495/2022|EPI_ISL_17353905|2022-05-27
		hCoV-19/Brazil/PE-L49_IMTSP-CD33654/2022|EPI_ISL_17353910|2022-06-07
		hCoV-19/Brazil/PE-L50_GATES-CD34002/2022|EPI_ISL_17298368|2022-07-22
		hCoV-19/Brazil/PE-L50_GATES-CD34011/2022|EPI_ISL_17298369|2022-07-22
		hCoV-19/Brazil/PE-NVBS18246GENOV829221928609/2022|EPI_ISL_13363593|2022-05-12
		hCoV-19/Brazil/PE-NVBS18731GENOV829209908876/2022|EPI_ISL_13375177|2022-05-10
		hCoV-19/Brazil/PE-NVBS20619GENOV829351377452/2022|EPI_ISL_14048736|2022-06-08
		hCoV-19/Brazil/PE-NVBS20620GENOV829352742686/2022|EPI_ISL_14048737|2022-06-08
		hCoV-19/Brazil/PE-NVBS20624GENOV829354273584/2022|EPI_ISL_14048739|2022-06-09
		hCoV-19/Brazil/PE-NVBS20625GENOV829351184234/2022|EPI_ISL_14048740|2022-06-08
		hCoV-19/Brazil/PE-NVBS20632GENOV829357199010/2022|EPI_ISL_14048746|2022-06-09
		hCoV-19/Brazil/PE-NVBS20640GENOV829358656277/2022|EPI_ISL_14048753|2022-06-10
		hCoV-19/Brazil/PE-NVBS20641GENOV829351859873/2022|EPI_ISL_14048754|2022-06-08
		hCoV-19/Brazil/PE-NVBS20644GENOV829380362528/2022|EPI_ISL_14048756|2022-06-14
		hCoV-19/Brazil/PE-NVBS20646GENOV829380396790/2022|EPI_ISL_14048757|2022-06-14
		hCoV-19/Brazil/PE-NVBS20653GENOV829378656578/2022|EPI_ISL_14048763|2022-06-14
		hCoV-19/Brazil/PE-NVBS20655GENOV829369224953/2022|EPI_ISL_14048765|2022-06-11
		hCoV-19/Brazil/PE-NVBS20661GENOV829371075093/2022|EPI_ISL_14048768|2022-06-13
		hCoV-19/Brazil/PE-NVBS20673GENOV829378280063/2022|EPI_ISL_14048778|2022-06-14
		hCoV-19/Brazil/PE-NVBS20674GENOV829353950080/2022|EPI_ISL_14048779|2022-06-09
		hCoV-19/Brazil/PE-NVBS20675GENOV829352118443/2022|EPI_ISL_14048780|2022-06-08
		hCoV-19/Brazil/PE-NVBS20683GENOV829356769894/2022|EPI_ISL_14048788|2022-06-09
		hCoV-19/Brazil/PE-NVBS20685GENOV829367899962/2022|EPI_ISL_14048790|2022-06-11
		hCoV-19/Brazil/PE-NVBS20689GENOV829364246813/2022|EPI_ISL_14048793|2022-06-10
		hCoV-19/Brazil/PE-NVBS20695GENOV829374095449/2022|EPI_ISL_14048796|2022-06-13
		hCoV-19/Brazil/PE-NVBS20696GENOV829380549981/2022|EPI_ISL_14048797|2022-06-14
		hCoV-19/Brazil/PE-NVBS20700GENOV829363402869/2022|EPI_ISL_14048800|2022-06-10
		hCoV-19/Brazil/PE-NVBS20706GENOV829349517488/2022|EPI_ISL_14048803|2022-06-08
		hCoV-19/Brazil/PE-NVBS20707GENOV829346606581/2022|EPI_ISL_14048804|2022-06-07
		hCoV-19/Brazil/PE-NVBS20717GENOV829374816204/2022|EPI_ISL_14048812|2022-06-13
		hCoV-19/Brazil/PE-NVBS20726GENOV829382270883/2022|EPI_ISL_14048820|2022-06-15
		hCoV-19/Brazil/PE-NVBS20734GENOV829385986071/2022|EPI_ISL_14048825|2022-06-15
		hCoV-19/Brazil/PE-NVBS20741GENOV829385006038/2022|EPI_ISL_14048829|2022-06-15
		hCoV-19/Brazil/PE-NVBS20742GENOV829381852165/2022|EPI_ISL_14048830|2022-06-14
		hCoV-19/Brazil/PE-NVBS20745GENOV829386134808/2022|EPI_ISL_14048833|2022-06-15
		hCoV-19/Brazil/PE-NVBS20751GENOV829384323594/2022|EPI_ISL_14048836|2022-06-15
		hCoV-19/Brazil/PE-NVBS20756GENOV829386281595/2022|EPI_ISL_14048839|2022-06-15
		hCoV-19/Brazil/PE-NVBS20761GENOV829323620449/2022|EPI_ISL_14048840|2022-06-02
		hCoV-19/Brazil/PE-NVBS20763GENOV829381607871/2022|EPI_ISL_14048841|2022-06-15
		hCoV-19/Brazil/PE-NVBS20768GENOV829328210751/2022|EPI_ISL_14048842|2022-06-03
		hCoV-19/Brazil/PE-NVBS20772GENOV829333552112/2022|EPI_ISL_14048844|2022-06-04
		hCoV-19/Brazil/PE-NVBS20775GENOV829339973263/2022|EPI_ISL_14048845|2022-06-06
		hCoV-19/Brazil/PE-NVBS20789GENOV829331186784/2022|EPI_ISL_14048852|2022-06-04
		hCoV-19/Brazil/PE-NVBS20791GENOV829385968329/2022|EPI_ISL_14048854|2022-06-15
		hCoV-19/Brazil/PE-NVBS20798GENOV829380753432/2022|EPI_ISL_14048858|2022-06-15
		hCoV-19/Brazil/PE-NVBS20799GENOV829378483693/2022|EPI_ISL_14048859|2022-06-15
		hCoV-19/Brazil/PE-NVBS23325GENOV829682475148/2022|EPI_ISL_15095892|2022-08-15
		hCoV-19/Brazil/PE-NVBS23328GENOV829664932911/2022|EPI_ISL_15095895|2022-08-10
		hCoV-19/Brazil/PE-NVBS23333GENOV829686142121/2022|EPI_ISL_15095898|2022-08-15
		hCoV-19/Brazil/PE-NVBS23336GENOV829688656930/2022|EPI_ISL_15095899|2022-08-15
		hCoV-19/Brazil/PE-NVBS23339GENOV829622670596/2022|EPI_ISL_15095900|2022-08-02
		hCoV-19/Brazil/PE-NVBS23343GENOV829624332935/2022|EPI_ISL_15095901|2022-08-02
		hCoV-19/Brazil/PE-NVBS23351GENOV829625526616/2022|EPI_ISL_15095904|2022-08-02
		hCoV-19/Brazil/PE-NVBS23359GENOV829687926966/2022|EPI_ISL_15095908|2022-08-15
		hCoV-19/Brazil/PE-NVBS23363GENOV829669290412/2022|EPI_ISL_15095910|2022-08-11
		hCoV-19/Brazil/PE-NVBS23368GENOV829636865568/2022|EPI_ISL_15095915|2022-08-04
		hCoV-19/Brazil/PE-NVBS23372GENOV829641301044/2022|EPI_ISL_15095916|2022-08-05
		hCoV-19/Brazil/PE-NVBS23377GENOV829625921251/2022|EPI_ISL_15095917|2022-08-03
		hCoV-19/Brazil/PE-NVBS23379GENOV829619754681/2022|EPI_ISL_15095918|2022-08-01
		hCoV-19/Brazil/PE-NVBS23380GENOV829631255296/2022|EPI_ISL_15095919|2022-08-03
		hCoV-19/Brazil/PE-NVBS23383GENOV829631288867/2022|EPI_ISL_15095921|2022-08-03
		hCoV-19/Brazil/PE-NVBS23385GENOV829673437070/2022|EPI_ISL_15095922|2022-08-11
		hCoV-19/Brazil/PE-NVBS23390GENOV829630865496/2022|EPI_ISL_15095925|2022-08-03
		hCoV-19/Brazil/PE-NVBS23399GENOV829673439456/2022|EPI_ISL_15095929|2022-08-12
		hCoV-19/Brazil/PE-NVBS23407GENOV829666463840/2022|EPI_ISL_15095934|2022-08-11
		hCoV-19/Brazil/PE-UFPE007/2020|EPI_ISL_1117441|2020-06-25
		hCoV-19/Brazil/PE-UFPE025/2020|EPI_ISL_1117446|2020-07-02
		hCoV-19/Brazil/PE-UFPE027/2020|EPI_ISL_1117448|2020-07-02
		hCoV-19/Brazil/PE-UFPE029/2020|EPI_ISL_1117427|2020-07-02
		hCoV-19/Brazil/PE-UFPE054/2020|EPI_ISL_1117409|2020-06-02
		hCoV-19/Brazil/PE-UFPE056/2020|EPI_ISL_1117411|2020-06-02
		hCoV-19/Brazil/PE-UFPE063/2020|EPI_ISL_1117418|2020-06-03
		hCoV-19/Brazil/PE-UFPE082/2020|EPI_ISL_15496560|2020-07-15
		hCoV-19/Brazil/PE-UFPE102/2020|EPI_ISL_15496580|2020-11-04
		hCoV-19/Brazil/PI-FIOCRUZ-220107001265/2022|EPI_ISL_17072822|2022-08-01
		hCoV-19/Brazil/PI-FIOCRUZ-220400000401/2022|EPI_ISL_17072791|2022-02-09
		hCoV-19/Brazil/PI-FIOCRUZ-220403002232/2022|EPI_ISL_17072815|2022-08-02
		hCoV-19/Brazil/PI-FIOCRUZ-220403002239/2022|EPI_ISL_17072835|2022-08-04
		hCoV-19/Brazil/PI-FIOCRUZ-220434000258/2022|EPI_ISL_17072789|2022-02-09
		hCoV-19/Brazil/PI-FIOCRUZ-220434000776/2022|EPI_ISL_17072807|2022-08-03
		hCoV-19/Brazil/PI-FIOCRUZ-220464000711/2022|EPI_ISL_17072797|2022-07-11
		hCoV-19/Brazil/PI-FIOCRUZ-220515000637/2022|EPI_ISL_17072795|2022-07-29
		hCoV-19/Brazil/PI-FIOCRUZ-220515000640/2022|EPI_ISL_17072793|2022-07-30
		hCoV-19/Brazil/PI-FIOCRUZ-222464002636/2022|EPI_ISL_17072788|2022-02-08
		hCoV-19/Brazil/PI-FIOCRUZ-26210/2022|EPI_ISL_16410570|2022-07-01
		hCoV-19/Brazil/PI-FIOCRUZ-26215/2022|EPI_ISL_16410575|2022-07-02
		hCoV-19/Brazil/PI-FIOCRUZ-26217/2022|EPI_ISL_16410577|2022-07-03
		hCoV-19/Brazil/PI-FIOCRUZ-26220/2022|EPI_ISL_16410580|2022-07-04
		hCoV-19/Brazil/PI-FIOCRUZ-26221/2022|EPI_ISL_16410581|2022-07-14
		hCoV-19/Brazil/PI-FIOCRUZ-26224/2022|EPI_ISL_16410584|2022-07-14
		hCoV-19/Brazil/PI-FIOCRUZ-26226/2022|EPI_ISL_16410586|2022-07-14
		hCoV-19/Brazil/PI-FIOCRUZ-26227/2022|EPI_ISL_16410587|2022-07-14
		hCoV-19/Brazil/PI-FIOCRUZ-26232/2022|EPI_ISL_16410591|2022-07-13
		hCoV-19/Brazil/PI-FIOCRUZ-26237/2022|EPI_ISL_16410596|2022-07-14
		hCoV-19/Brazil/PI-FIOCRUZ-26246/2022|EPI_ISL_16410604|2022-07-06
		hCoV-19/Brazil/PI-FIOCRUZ-26247/2022|EPI_ISL_16410605|2022-06-29
		hCoV-19/Brazil/PI-FIOCRUZ-26251/2022|EPI_ISL_16410609|2022-06-29
		hCoV-19/Brazil/PI-FIOCRUZ-26252/2022|EPI_ISL_16410610|2022-06-30
		hCoV-19/Brazil/PI-FIOCRUZ-26257/2022|EPI_ISL_16410614|2022-06-27
		hCoV-19/Brazil/PI-FIOCRUZ-26258/2022|EPI_ISL_16410615|2022-06-28
		hCoV-19/Brazil/PI-FIOCRUZ-26259/2022|EPI_ISL_16410616|2022-07-15
		hCoV-19/Brazil/PI-FIOCRUZ-26260/2022|EPI_ISL_16410617|2022-06-22
		hCoV-19/Brazil/PI-FIOCRUZ-26261/2022|EPI_ISL_16410618|2022-06-24
		hCoV-19/Brazil/PI-FIOCRUZ-26263/2022|EPI_ISL_16410619|2022-06-26
		hCoV-19/Brazil/PI-FIOCRUZ-26270/2022|EPI_ISL_16410625|2022-06-28
		hCoV-19/Brazil/PI-FIOCRUZ-PI-220306001479/2022|EPI_ISL_15601380|2022-06-21
		hCoV-19/Brazil/PI-FIOCRUZ-PI-220401001558/2022|EPI_ISL_15601370|2022-06-20
		hCoV-19/Brazil/PI-FIOCRUZ-PI-220414001396/2022|EPI_ISL_15601358|2022-04-14
		hCoV-19/Brazil/PI-FIOCRUZ-PI-220421000969/2022|EPI_ISL_15601379|2022-06-21
		hCoV-19/Brazil/PI-FIOCRUZ-PI-220430000697/2022|EPI_ISL_15601360|2022-05-30
		hCoV-19/Brazil/PI-FIOCRUZ-PI-220448001098/2022|EPI_ISL_15601322|2022-03-01
		hCoV-19/Brazil/PI-FIOCRUZ-PI-220464000631/2022|EPI_ISL_15601371|2022-06-20
[truncated: 7,451 more rows]
