# Supplementary material for: Retrospective Analysis of Omicron in Minas Gerais, Brazil: Emergence, Dissemination, and Diversification
Source: Microorganisms. 2024 Aug 23;12(9):1745. doi: 10.3390/microorganisms12091745 (PMC11434267; doi:10.3390/microorganisms12091745)
Supplement: Supplementary file 1 [file microorganisms-12-01745-s001.zip › Supplementary_file S4_BA5.tree]

#NEXUS
Begin taxa;
	Dimensions ntax=9424;
	Taxlabels
		hCoV-19/Africa/Johannesburg-1140/2020|EPI_ISL_14594696|2020-07-10
		hCoV-19/Africa/Johannesburg-2005/2020|EPI_ISL_14594709|2020-07-02
		hCoV-19/Africa/Johannesburg-6006/2020|EPI_ISL_14594769|2020-07-14
		hCoV-19/Albania/IPH-279100/2022|EPI_ISL_17295680|2022-06-14
		hCoV-19/Albania/IPH-279102/2022|EPI_ISL_17295682|2022-06-14
		hCoV-19/Albania/IPH-279649/2022|EPI_ISL_17295704|2022-06-22
		hCoV-19/Albania/IPH-279661/2022|EPI_ISL_17295706|2022-06-21
		hCoV-19/Albania/IPH-280340/2022|EPI_ISL_17295756|2022-06-29
		hCoV-19/Albania/IPH-280861/2022|EPI_ISL_17295786|2022-07-03
		hCoV-19/Albania/IPH-281794/2022|EPI_ISL_17295860|2022-07-11
		hCoV-19/Algeria/2357/2022|EPI_ISL_13610579|2022-05-18
		hCoV-19/Algeria/27967/2022|EPI_ISL_14497310|2022-07-10
		hCoV-19/Andorra/AND-254_221661190501-GC/2022|EPI_ISL_13637461|2022-06-02
		hCoV-19/Andorra/AND-259_221381263101-GC/2022|EPI_ISL_13636808|2022-05-16
		hCoV-19/Andorra/AND-259_221381270901-GC/2022|EPI_ISL_13636815|2022-05-15
		hCoV-19/Andorra/AND-259_221381272401-GC/2022|EPI_ISL_13636816|2022-05-16
		hCoV-19/Andorra/AND-259_221801293001-GC/2022|EPI_ISL_13884609|2022-06-19
		hCoV-19/Andorra/AND-260_221381261101-GC/2022|EPI_ISL_13636807|2022-05-16
		hCoV-19/Andorra/AND-261_221801291601-GC/2022|EPI_ISL_13884610|2022-06-19
		hCoV-19/Angola/CERI-KRISP-K024616/2021|EPI_ISL_4629047|2021-07-18
		hCoV-19/Angola/CERI-KRISP-K027383/2021|EPI_ISL_6511814|2021-09-10
		hCoV-19/Anhui/226/2020|EPI_ISL_1069216|2020-02-04
		hCoV-19/Anhui/352/2020|EPI_ISL_1081196|2020-02-07
		hCoV-19/AntiguaandBarbuda/151940/2022|EPI_ISL_14499751|2022-05-09
		hCoV-19/Argentina/106281-17/2022|EPI_ISL_15340572|2022-06-10
		hCoV-19/Argentina/118748-5/2022|EPI_ISL_15340576|2022-06-14
		hCoV-19/Argentina/23900-202/2022|EPI_ISL_15340610|2022-07-01
		hCoV-19/Argentina/INEI120329/2022|EPI_ISL_13223745|2022-04-23
		hCoV-19/Argentina/INEI120406/2022|EPI_ISL_13284997|2022-03-16
		hCoV-19/Argentina/INEI120475/2022|EPI_ISL_13726451|2022-05-19
		hCoV-19/Argentina/INEI120574/2022|EPI_ISL_13285020|2022-05-14
		hCoV-19/Argentina/INEI120581/2022|EPI_ISL_13285027|2022-05-26
		hCoV-19/Argentina/INEI120603/2022|EPI_ISL_13726477|2022-05-27
		hCoV-19/Argentina/INEI120608/2022|EPI_ISL_13726478|2022-05-23
		hCoV-19/Argentina/INEI120652/2022|EPI_ISL_13726494|2022-05-27
		hCoV-19/Argentina/INEI120661/2022|EPI_ISL_13726499|2022-06-01
		hCoV-19/Argentina/INEI120679/2022|EPI_ISL_13285060|2022-05-18
		hCoV-19/Argentina/INEI120739/2022|EPI_ISL_13726519|2022-06-02
		hCoV-19/Argentina/INEI120741/2022|EPI_ISL_13726521|2022-06-02
		hCoV-19/Argentina/INEI120743/2022|EPI_ISL_13726523|2022-05-27
		hCoV-19/Argentina/INEI120744/2022|EPI_ISL_13726524|2022-05-31
		hCoV-19/Argentina/INEI120748/2022|EPI_ISL_13726527|2022-06-02
		hCoV-19/Argentina/INEI120754/2022|EPI_ISL_13726533|2022-05-24
		hCoV-19/Argentina/INEI120765/2022|EPI_ISL_13726541|2022-05-30
		hCoV-19/Argentina/INEI120769/2022|EPI_ISL_13726544|2022-05-27
		hCoV-19/Argentina/INEI120770/2022|EPI_ISL_13726545|2022-06-03
		hCoV-19/Argentina/INEI120778/2022|EPI_ISL_13726550|2022-05-31
		hCoV-19/Argentina/INEI120788/2022|EPI_ISL_13726555|2022-06-01
		hCoV-19/Argentina/INEI121106/2022|EPI_ISL_13856542|2022-06-16
		hCoV-19/Argentina/INEI121110/2022|EPI_ISL_13856544|2022-06-25
		hCoV-19/Argentina/INEI121125/2022|EPI_ISL_13856575|2022-06-14
		hCoV-19/Argentina/INEI121144/2022|EPI_ISL_13856568|2022-06-16
		hCoV-19/Argentina/INEI121201/2022|EPI_ISL_14076897|2022-06-11
		hCoV-19/Argentina/INEI121368/2022|EPI_ISL_14944347|2022-07-04
		hCoV-19/Argentina/INEI121370/2022|EPI_ISL_14944348|2022-07-04
		hCoV-19/Argentina/INEI121373/2022|EPI_ISL_14944350|2022-07-05
		hCoV-19/Argentina/INEI121380/2022|EPI_ISL_14944357|2022-07-08
		hCoV-19/Argentina/INEI121393/2022|EPI_ISL_14944369|2022-06-27
		hCoV-19/Argentina/INEI121560/2022|EPI_ISL_14944473|2022-07-06
		hCoV-19/Argentina/INEI121561/2022|EPI_ISL_14944474|2022-07-07
		hCoV-19/Argentina/INEI121634/2022|EPI_ISL_14944533|2022-07-12
		hCoV-19/Argentina/INEI121923/2022|EPI_ISL_14944729|2022-07-30
		hCoV-19/Argentina/INEI121966/2022|EPI_ISL_14944767|2022-07-08
		hCoV-19/Argentina/INEI122023/2022|EPI_ISL_14944806|2022-07-25
		hCoV-19/Argentina/INEI122032/2022|EPI_ISL_14944814|2022-07-25
		hCoV-19/Argentina/INEI122385/2022|EPI_ISL_16167204|2022-08-01
		hCoV-19/Argentina/PAIS-A0994/2021|EPI_ISL_4405606|2021-05-03
		hCoV-19/Argentina/PAIS-A1368/2022|EPI_ISL_13955768|2022-05-15
		hCoV-19/Argentina/PAIS-A1377/2022|EPI_ISL_13955787|2022-05-17
		hCoV-19/Argentina/PAIS-A1379/2022|EPI_ISL_13955760|2022-05-17
		hCoV-19/Argentina/PAIS-A1382/2022|EPI_ISL_13955816|2022-05-17
		hCoV-19/Argentina/PAIS-A1427/2022|EPI_ISL_13955796|2022-07-07
		hCoV-19/Argentina/PAIS-A1443/2022|EPI_ISL_13955792|2022-06-23
		hCoV-19/Argentina/PAIS-A1455/2022|EPI_ISL_14253369|2022-07-19
		hCoV-19/Argentina/PAIS-A1467/2022|EPI_ISL_14253381|2022-07-11
		hCoV-19/Argentina/PAIS-A1508/2022|EPI_ISL_14438048|2022-07-18
		hCoV-19/Argentina/PAIS-A1528/2022|EPI_ISL_14726629|2022-08-06
		hCoV-19/Argentina/PAIS-A1530/2022|EPI_ISL_14726631|2022-08-05
		hCoV-19/Argentina/PAIS-C0160/2020|EPI_ISL_7955525|2020-01-09
		hCoV-19/Argentina/PAIS-E0119/2020|EPI_ISL_1395911|2020-08-27
		hCoV-19/Argentina/PAIS-E0176/2020|EPI_ISL_1395928|2020-09-11
		hCoV-19/Argentina/PAIS-E1081/2022|EPI_ISL_13783667|2022-06-03
		hCoV-19/Argentina/PAIS-E1094/2022|EPI_ISL_13783675|2022-06-10
		hCoV-19/Argentina/PAIS-E1140/2022|EPI_ISL_14612087|2022-07-19
		hCoV-19/Argentina/PAIS-F0021/2020|EPI_ISL_964906|2020-08-07
		hCoV-19/Argentina/PAIS-F0031/2020|EPI_ISL_981030|2020-06-04
		hCoV-19/Argentina/PAIS-F0627/2022|EPI_ISL_14525230|2022-06-18
		hCoV-19/Argentina/PAIS-F0646/2022|EPI_ISL_14525248|2022-07-03
		hCoV-19/Argentina/PAIS-F0692/2022|EPI_ISL_14525289|2022-07-20
		hCoV-19/Argentina/PAIS-F0712/2022|EPI_ISL_14525307|2022-07-21
		hCoV-19/Argentina/PAIS-G1190/2022|EPI_ISL_13604728|2022-06-10
		hCoV-19/Argentina/PAIS-H0206/2022|EPI_ISL_14896764|2022-05-17
		hCoV-19/Argentina/PAIS-J00196/2022|EPI_ISL_12329725|2022-04-13
		hCoV-19/Argentina/PAIS-J00209/2022|EPI_ISL_12906842|2022-05-08
		hCoV-19/Argentina/PAIS-J00219/2022|EPI_ISL_13871591|2022-05-26
		hCoV-19/Argentina/PAIS-J00240/2022|EPI_ISL_13871609|2022-06-13
		hCoV-19/Argentina/PAIS-N0098/2022|EPI_ISL_14674066|2022-08-01
		hCoV-19/Aruba/AW-RIVM-100489/2022|EPI_ISL_12953415|2022-05-03
		hCoV-19/Aruba/AW-RIVM-100514/2022|EPI_ISL_12953440|2022-05-10
		hCoV-19/Aruba/AW-RIVM-100515/2022|EPI_ISL_12953441|2022-05-10
		hCoV-19/Aruba/AW-RIVM-100516/2022|EPI_ISL_12953442|2022-05-10
		hCoV-19/Aruba/AW-RIVM-101152/2022|EPI_ISL_12954078|2022-05-17
		hCoV-19/Aruba/AW-RIVM-101166/2022|EPI_ISL_12954092|2022-05-16
		hCoV-19/Aruba/AW-RIVM-101169/2022|EPI_ISL_12954095|2022-05-16
		hCoV-19/Aruba/AW-RIVM-101171/2022|EPI_ISL_12954097|2022-05-16
		hCoV-19/Aruba/AW-RIVM-101176/2022|EPI_ISL_12954102|2022-05-16
		hCoV-19/Aruba/AW-RIVM-101730/2022|EPI_ISL_13214585|2022-05-24
		hCoV-19/Aruba/AW-RIVM-101736/2022|EPI_ISL_13214588|2022-05-21
		hCoV-19/Aruba/AW-RIVM-101740/2022|EPI_ISL_13214742|2022-05-23
		hCoV-19/Aruba/AW-RIVM-101743/2022|EPI_ISL_13214593|2022-05-23
		hCoV-19/Aruba/AW-RIVM-101748/2022|EPI_ISL_13214597|2022-05-20
		hCoV-19/Aruba/AW-RIVM-102091/2022|EPI_ISL_13332407|2022-05-20
		hCoV-19/Aruba/AW-RIVM-102277/2022|EPI_ISL_13332137|2022-05-31
		hCoV-19/Aruba/AW-RIVM-102286/2022|EPI_ISL_13332141|2022-05-31
		hCoV-19/Aruba/AW-RIVM-102295/2022|EPI_ISL_13332145|2022-05-31
		hCoV-19/Aruba/AW-RIVM-102297/2022|EPI_ISL_13332383|2022-05-31
		hCoV-19/Aruba/AW-RIVM-102305/2022|EPI_ISL_13332150|2022-05-31
		hCoV-19/Aruba/AW-RIVM-103946/2022|EPI_ISL_13760605|2022-06-18
		hCoV-19/Aruba/AW-RIVM-103947/2022|EPI_ISL_13760606|2022-06-18
		hCoV-19/Aruba/AW-RIVM-103948/2022|EPI_ISL_13760035|2022-06-18
		hCoV-19/Aruba/AW-RIVM-103951/2022|EPI_ISL_13759850|2022-06-20
		hCoV-19/Aruba/AW-RIVM-103960/2022|EPI_ISL_13760607|2022-06-17
		hCoV-19/Aruba/AW-RIVM-103962/2022|EPI_ISL_13760608|2022-06-17
		hCoV-19/Aruba/AW-RIVM-103967/2022|EPI_ISL_13760610|2022-06-17
		hCoV-19/Aruba/AW-RIVM-103969/2022|EPI_ISL_13760611|2022-06-17
		hCoV-19/Aruba/AW-RIVM-103970/2022|EPI_ISL_13759851|2022-06-18
		hCoV-19/Aruba/AW-RIVM-103972/2022|EPI_ISL_13760036|2022-06-18
		hCoV-19/Aruba/AW-RIVM-105526/2022|EPI_ISL_13990794|2022-06-28
		hCoV-19/Aruba/AW-RIVM-105530/2022|EPI_ISL_13990798|2022-06-30
		hCoV-19/Aruba/AW-RIVM-106257/2022|EPI_ISL_13990817|2022-07-05
		hCoV-19/Aruba/AW-RIVM-106262/2022|EPI_ISL_13990822|2022-07-06
		hCoV-19/Aruba/AW-RIVM-106921/2022|EPI_ISL_14239370|2022-06-27
		hCoV-19/Aruba/AW-RIVM-106925/2022|EPI_ISL_14239372|2022-06-29
		hCoV-19/Aruba/AW-RIVM-108880/2022|EPI_ISL_14705305|2022-07-29
		hCoV-19/Aruba/AW-RIVM-109567/2022|EPI_ISL_14773643|2022-08-04
		hCoV-19/Australia/ACT-2498/2021|EPI_ISL_8331841|2021-12-30
		hCoV-19/Australia/ACT3747/2022|EPI_ISL_11657518|2022-02-20
		hCoV-19/Australia/ACT4442/2022|EPI_ISL_11656909|2022-03-17
		hCoV-19/Australia/ACT4448/2022|EPI_ISL_11656914|2022-03-17
		hCoV-19/Australia/ACT4507/2022|EPI_ISL_11656938|2022-03-20
		hCoV-19/Australia/ACT4525/2022|EPI_ISL_11656949|2022-03-20
		hCoV-19/Australia/ACT4588/2022|EPI_ISL_12434021|2022-03-22
		hCoV-19/Australia/ACT4620/2022|EPI_ISL_12434043|2022-03-24
		hCoV-19/Australia/ACT4642/2022|EPI_ISL_12434057|2022-03-24
		hCoV-19/Australia/ACT4942/2022|EPI_ISL_12434295|2022-04-05
		hCoV-19/Australia/ACT5448/2022|EPI_ISL_13227704|2022-04-26
		hCoV-19/Australia/ACT6785/2022|EPI_ISL_13867844|2022-06-19
		hCoV-19/Australia/ACT7420/2022|EPI_ISL_14603513|2022-07-10
		hCoV-19/Australia/ACT8165/2022|EPI_ISL_15156452|2022-08-15
		hCoV-19/Australia/NSW-ICPMR-10602/2021|EPI_ISL_5305857|2021-10-10
		hCoV-19/Australia/NSW-ICPMR-1121/2021|EPI_ISL_3187055|2021-07-27
		hCoV-19/Australia/NSW-ICPMR-12483/2021|EPI_ISL_5935920|2021-10-08
		hCoV-19/Australia/NSW-ICPMR-14567/2021|EPI_ISL_6757560|2021-07-18
		hCoV-19/Australia/NSW-ICPMR-14639/2021|EPI_ISL_6956014|2021-11-27
		hCoV-19/Australia/NSW-ICPMR-15554/2021|EPI_ISL_7265083|2021-11-30
		hCoV-19/Australia/NSW-ICPMR-15555/2021|EPI_ISL_7265084|2021-11-28
		hCoV-19/Australia/NSW-ICPMR-1967/2021|EPI_ISL_3281208|2021-07-30
		hCoV-19/Australia/NSW-ICPMR-21479/2022|EPI_ISL_10730352|2022-02-25
		hCoV-19/Australia/NSW-ICPMR-23079/2022|EPI_ISL_12032608|2022-03-26
		hCoV-19/Australia/NSW-ICPMR-23556/2022|EPI_ISL_12033085|2022-04-02
		hCoV-19/Australia/NSW-ICPMR-23947/2022|EPI_ISL_12227068|2022-04-09
		hCoV-19/Australia/NSW-ICPMR-24279/2022|EPI_ISL_12405933|2022-04-18
		hCoV-19/Australia/NSW-ICPMR-24291/2022|EPI_ISL_12405945|2022-04-18
		hCoV-19/Australia/NSW-ICPMR-24399/2022|EPI_ISL_12406053|2022-04-21
		hCoV-19/Australia/NSW-ICPMR-24575/2022|EPI_ISL_12557564|2022-04-22
		hCoV-19/Australia/NSW-ICPMR-24707/2022|EPI_ISL_12557427|2022-04-25
		hCoV-19/Australia/NSW-ICPMR-24708/2022|EPI_ISL_12557440|2022-04-25
		hCoV-19/Australia/NSW-ICPMR-25039/2022|EPI_ISL_12679024|2022-04-27
		hCoV-19/Australia/NSW-ICPMR-25064/2022|EPI_ISL_12679275|2022-04-30
		hCoV-19/Australia/NSW-ICPMR-25083/2022|EPI_ISL_12679227|2022-04-30
		hCoV-19/Australia/NSW-ICPMR-25115/2022|EPI_ISL_12678975|2022-04-29
		hCoV-19/Australia/NSW-ICPMR-25124/2022|EPI_ISL_12679027|2022-04-30
		hCoV-19/Australia/NSW-ICPMR-25528/2022|EPI_ISL_12808529|2022-05-06
		hCoV-19/Australia/NSW-ICPMR-25737/2022|EPI_ISL_12808738|2022-05-11
		hCoV-19/Australia/NSW-ICPMR-25878/2022|EPI_ISL_12808879|2022-05-14
		hCoV-19/Australia/NSW-ICPMR-26109/2022|EPI_ISL_12932998|2022-05-18
		hCoV-19/Australia/NSW-ICPMR-2615/2021|EPI_ISL_3502339|2021-08-04
		hCoV-19/Australia/NSW-ICPMR-26495/2022|EPI_ISL_13090018|2022-05-25
		hCoV-19/Australia/NSW-ICPMR-26649/2022|EPI_ISL_13090172|2022-05-26
		hCoV-19/Australia/NSW-ICPMR-26702/2022|EPI_ISL_13198775|2022-05-29
		hCoV-19/Australia/NSW-ICPMR-27126/2022|EPI_ISL_13337392|2022-05-31
		hCoV-19/Australia/NSW-ICPMR-27133/2022|EPI_ISL_13337399|2022-06-05
		hCoV-19/Australia/NSW-ICPMR-27509/2022|EPI_ISL_13337775|2022-06-10
		hCoV-19/Australia/NSW-ICPMR-27566/2022|EPI_ISL_13439515|2022-06-09
		hCoV-19/Australia/NSW-ICPMR-27939/2022|EPI_ISL_13539576|2022-06-18
		hCoV-19/Australia/NSW-ICPMR-27956/2022|EPI_ISL_13539736|2022-06-18
		hCoV-19/Australia/NSW-ICPMR-28884/2022|EPI_ISL_13750809|2022-07-01
		hCoV-19/Australia/NSW-ICPMR-28937/2022|EPI_ISL_13750860|2022-07-01
		hCoV-19/Australia/NSW-ICPMR-28950/2022|EPI_ISL_13869326|2022-07-01
		hCoV-19/Australia/NSW-ICPMR-29335/2022|EPI_ISL_13869529|2022-07-10
		hCoV-19/Australia/NSW-ICPMR-29426/2022|EPI_ISL_14015542|2022-07-07
		hCoV-19/Australia/NSW-ICPMR-30188/2022|EPI_ISL_14124301|2022-07-13
		hCoV-19/Australia/NSW-ICPMR-31012/2022|EPI_ISL_14285661|2022-07-26
		hCoV-19/Australia/NSW-ICPMR-31047/2022|EPI_ISL_14285696|2022-07-27
		hCoV-19/Australia/NSW-ICPMR-31091/2022|EPI_ISL_14434447|2022-08-01
		hCoV-19/Australia/NSW-ICPMR-31388/2022|EPI_ISL_14434744|2022-08-02
		hCoV-19/Australia/NSW-ICPMR-31399/2022|EPI_ISL_14434755|2022-08-02
		hCoV-19/Australia/NSW-ICPMR-31947/2022|EPI_ISL_14536638|2022-08-08
		hCoV-19/Australia/NSW-ICPMR-31968/2022|EPI_ISL_14536659|2022-08-09
		hCoV-19/Australia/NSW-ICPMR-31969/2022|EPI_ISL_14536660|2022-08-09
		hCoV-19/Australia/NSW-ICPMR-3230/2021|EPI_ISL_3426333|2021-08-06
		hCoV-19/Australia/NSW-ICPMR-328/2021|EPI_ISL_3184935|2021-07-03
		hCoV-19/Australia/NSW-ICPMR-32806/2022|EPI_ISL_14789278|2022-08-14
		hCoV-19/Australia/NSW-ICPMR-32813/2022|EPI_ISL_14789285|2022-08-15
		hCoV-19/Australia/NSW-ICPMR-3529/2021|EPI_ISL_3465368|2021-08-10
		hCoV-19/Australia/NSW-ICPMR-3650/2021|EPI_ISL_3465427|2021-08-10
		hCoV-19/Australia/NSW-ICPMR-4951/2021|EPI_ISL_3707758|2021-08-20
		hCoV-19/Australia/NSW-ICPMR-663/2021|EPI_ISL_3186574|2021-07-18
		hCoV-19/Australia/NSW-ICPMR-8695/2021|EPI_ISL_9964265|2021-09-10
		hCoV-19/Australia/NSW-R0092/2021|EPI_ISL_1121981|2021-02-24
		hCoV-19/Australia/NSW-R0095/2021|EPI_ISL_1121984|2021-02-27
		hCoV-19/Australia/NSW-R0096/2021|EPI_ISL_1121985|2021-02-27
		hCoV-19/Australia/NSW-RPAH-0427/2021|EPI_ISL_9285767|2021-06-14
		hCoV-19/Australia/NSW-RPAH-0906/2021|EPI_ISL_9285732|2021-08-01
		hCoV-19/Australia/NSW-RPAH-1503/2021|EPI_ISL_4520640|2021-09-02
		hCoV-19/Australia/NSW-RPAH-1662/2021|EPI_ISL_4520848|2021-09-10
		hCoV-19/Australia/NSW-RPAH-1665/2021|EPI_ISL_4520850|2021-09-17
		hCoV-19/Australia/NSW-RPAH-1827/2021|EPI_ISL_9285729|2021-09-09
		hCoV-19/Australia/NSW-RPAH-2996/2022|EPI_ISL_12701696|2022-05-03
		hCoV-19/Australia/NSW-SAVID-11454/2022|EPI_ISL_12578795|2022-04-23
		hCoV-19/Australia/NSW-SAVID-12831/2022|EPI_ISL_13837863|2022-06-15
		hCoV-19/Australia/NSW-SAVID-13434/2022|EPI_ISL_14252955|2022-07-23
		hCoV-19/Australia/NSW-SAVID-3015/2020|EPI_ISL_3568059|2020-10-24
		hCoV-19/Australia/NSW-SAVID-3515/2020|EPI_ISL_3568257|2020-03-16
		hCoV-19/Australia/NSW-SAVID-3559/2020|EPI_ISL_3568276|2020-04-04
		hCoV-19/Australia/NSW-SAVID-4076/2020|EPI_ISL_3568414|2020-04-06
		hCoV-19/Australia/NSW-SAVID-4085/2020|EPI_ISL_3568416|2020-04-08
		hCoV-19/Australia/NSW01/2020|EPI_ISL_407893|2020-01-24
		hCoV-19/Australia/NSW03/2020|EPI_ISL_408977|2020-01-25
		hCoV-19/Australia/NSW08/2020|EPI_ISL_413594|2020-02-28
		hCoV-19/Australia/NSW10/2020|EPI_ISL_413596|2020-02-28
		hCoV-19/Australia/NSW1187/2020|EPI_ISL_667788|2020-10-30
		hCoV-19/Australia/NSW1202/2020|EPI_ISL_699653|2020-11-09
		hCoV-19/Australia/NSW1206/2020|EPI_ISL_667804|2020-11-09
		hCoV-19/Australia/NSW1217/2020|EPI_ISL_672661|2020-11-13
		hCoV-19/Australia/NSW1242/2020|EPI_ISL_740873|2020-12-09
		hCoV-19/Australia/NSW1291/2020|EPI_ISL_767857|2020-11-29
		hCoV-19/Australia/NSW1381/2020|EPI_ISL_768603|2020-12-23
		hCoV-19/Australia/NSW1382/2020|EPI_ISL_768604|2020-12-23
		hCoV-19/Australia/NSW1383/2020|EPI_ISL_768605|2020-12-25
		hCoV-19/Australia/NSW1393/2021|EPI_ISL_779402|2021-01-02
		hCoV-19/Australia/NSW1462/2021|EPI_ISL_845798|2021-01-10
		hCoV-19/Australia/NSW1470/2021|EPI_ISL_845806|2021-01-13
		hCoV-19/Australia/NSW1490/2021|EPI_ISL_872583|2021-01-18
		hCoV-19/Australia/NSW1516/2021|EPI_ISL_1383237|2021-03-03
		hCoV-19/Australia/NSW1523/2021|EPI_ISL_1383243|2021-03-10
		hCoV-19/Australia/NSW1525/2021|EPI_ISL_1383245|2021-03-12
		hCoV-19/Australia/NSW1526/2021|EPI_ISL_1383246|2021-03-09
		hCoV-19/Australia/NSW1529/2021|EPI_ISL_1447288|2021-03-21
		hCoV-19/Australia/NSW1531/2021|EPI_ISL_1447290|2021-03-24
		hCoV-19/Australia/NSW1545/2021|EPI_ISL_1904452|2021-04-20
		hCoV-19/Australia/NSW1561/2021|EPI_ISL_1904471|2021-04-27
		hCoV-19/Australia/NSW1581/2021|EPI_ISL_2462422|2021-05-10
		hCoV-19/Australia/NSW1583/2021|EPI_ISL_2462424|2021-05-06
		hCoV-19/Australia/NSW1585/2021|EPI_ISL_2462426|2021-05-14
		hCoV-19/Australia/NSW1586/2021|EPI_ISL_2462427|2021-05-13
		hCoV-19/Australia/NSW1587/2021|EPI_ISL_2462429|2021-05-14
		hCoV-19/Australia/NSW1591/2021|EPI_ISL_2462430|2021-05-26
		hCoV-19/Australia/NSW1592/2021|EPI_ISL_2462431|2021-05-29
		hCoV-19/Australia/NSW1616/2021|EPI_ISL_2462428|2021-05-13
		hCoV-19/Australia/NSW1628/2021|EPI_ISL_2650453|2021-06-01
		hCoV-19/Australia/NSW1635/2021|EPI_ISL_2650459|2021-06-12
		hCoV-19/Australia/NSW1637/2021|EPI_ISL_2650461|2021-06-11
		hCoV-19/Australia/NSW1638/2021|EPI_ISL_2650462|2021-06-11
		hCoV-19/Australia/NSW1639/2021|EPI_ISL_2650463|2021-06-11
		hCoV-19/Australia/NSW2153/2020|EPI_ISL_509505|2020-01-25
		hCoV-19/Australia/NSW219/2020|EPI_ISL_427643|2020-02-28
		hCoV-19/Australia/NSW2198/2020|EPI_ISL_500659|2020-03-20
		hCoV-19/Australia/NSW3149/2020|EPI_ISL_2534566|2020-03-15
		hCoV-19/Australia/NSW3163/2020|EPI_ISL_2534578|2020-03-25
		hCoV-19/Australia/NSW517/2020|EPI_ISL_455057|2020-05-01
		hCoV-19/Australia/NSW518/2020|EPI_ISL_455058|2020-05-05
		hCoV-19/Australia/NSW521/2020|EPI_ISL_455061|2020-05-03
		hCoV-19/Australia/NSW527/2020|EPI_ISL_455066|2020-05-01
		hCoV-19/Australia/NSW529/2020|EPI_ISL_455068|2020-05-05
		hCoV-19/Australia/NSW530/2020|EPI_ISL_455069|2020-05-07
		hCoV-19/Australia/NSW533/2020|EPI_ISL_455072|2020-05-07
		hCoV-19/Australia/NSW534/2020|EPI_ISL_455073|2020-05-07
		hCoV-19/Australia/NT-RDH-63/2021|EPI_ISL_10093185|2021-12-13
		hCoV-19/Australia/NT01/2020|EPI_ISL_419831|2020-02-20
		hCoV-19/Australia/NT04/2020|EPI_ISL_419833|2020-02-21
		hCoV-19/Australia/NT05/2020|EPI_ISL_419835|2020-02-22
		hCoV-19/Australia/NT10001/2021|EPI_ISL_2322898|2021-04-15
		hCoV-19/Australia/NT228/2021|EPI_ISL_2688991|2021-06-21
		hCoV-19/Australia/NT43/2020|EPI_ISL_480691|2020-02-21
		hCoV-19/Australia/QLD01/2020|EPI_ISL_407894|2020-01-28
		hCoV-19/Australia/QLD0x00D711/2022|EPI_ISL_11522150|2022-03-02
		hCoV-19/Australia/QLD0x00DE23/2022|EPI_ISL_11941143|2022-03-30
		hCoV-19/Australia/QLD0x00DF2D/2022|EPI_ISL_12048795|2022-04-02
		hCoV-19/Australia/QLD0x00E2D9/2022|EPI_ISL_12386672|2022-04-12
		hCoV-19/Australia/QLD0x00E391/2022|EPI_ISL_12433545|2022-04-15
		hCoV-19/Australia/QLD0x00E7DD/2022|EPI_ISL_12721743|2022-05-01
		hCoV-19/Australia/QLD0x00E83A/2022|EPI_ISL_12721853|2022-05-06
		hCoV-19/Australia/QLD0x00E877/2022|EPI_ISL_12807261|2022-05-01
		hCoV-19/Australia/QLD0x00EBC4/2022|EPI_ISL_12932375|2022-05-16
		hCoV-19/Australia/QLD0x00EBDB/2022|EPI_ISL_12932366|2022-05-14
		hCoV-19/Australia/QLD0x00ECF5/2022|EPI_ISL_13040403|2022-05-23
		hCoV-19/Australia/QLD0x00ED39/2022|EPI_ISL_13040487|2022-05-17
		hCoV-19/Australia/QLD0x00F566/2022|EPI_ISL_13577969|2022-06-14
		hCoV-19/Australia/QLD0x00F664/2022|EPI_ISL_13577916|2022-06-13
		hCoV-19/Australia/QLD0x00F7BF/2022|EPI_ISL_13578303|2022-06-14
		hCoV-19/Australia/QLD0x00FACB/2022|EPI_ISL_13691225|2022-06-23
		hCoV-19/Australia/QLD0x00FD2E/2022|EPI_ISL_13871914|2022-06-29
		hCoV-19/Australia/QLD0x00FFD7/2022|EPI_ISL_14001468|2022-07-12
		hCoV-19/Australia/QLD0x01004E/2022|EPI_ISL_14001388|2022-07-03
		hCoV-19/Australia/QLD0x01006C/2022|EPI_ISL_14021394|2022-07-18
		hCoV-19/Australia/QLD0x01030F/2022|EPI_ISL_14094502|2022-07-01
		hCoV-19/Australia/QLD0x010391/2022|EPI_ISL_14163109|2022-07-04
		hCoV-19/Australia/QLD0x01054D/2022|EPI_ISL_14388789|2022-07-11
		hCoV-19/Australia/QLD0x0107D1/2022|EPI_ISL_14388498|2022-07-18
		hCoV-19/Australia/QLD0x01080D/2022|EPI_ISL_14388512|2022-07-18
		hCoV-19/Australia/QLD0x01081F/2022|EPI_ISL_14388524|2022-06-14
		hCoV-19/Australia/QLD0x010BBB/2022|EPI_ISL_14616041|2022-08-08
		hCoV-19/Australia/QLD0x010D0F/2022|EPI_ISL_14615760|2022-08-09
		hCoV-19/Australia/QLD0x010D1A/2022|EPI_ISL_14615796|2022-08-08
		hCoV-19/Australia/QLD0x010F2B/2022|EPI_ISL_14695544|2022-08-07
		hCoV-19/Australia/QLD0x010FDB/2022|EPI_ISL_14788113|2022-08-18
		hCoV-19/Australia/QLD0x011FC8/2022|EPI_ISL_15693554|2022-07-05
		hCoV-19/Australia/QLD1009/2020|EPI_ISL_530269|2020-03-22
		hCoV-19/Australia/QLD1282/2020|EPI_ISL_693282|2020-11-08
		hCoV-19/Australia/QLD1285/2020|EPI_ISL_693284|2020-11-11
		hCoV-19/Australia/QLD1286/2020|EPI_ISL_693285|2020-11-12
		hCoV-19/Australia/QLD1548/2021|EPI_ISL_968212|2021-02-08
		hCoV-19/Australia/QLD1891/2021|EPI_ISL_2274247|2021-05-21
		hCoV-19/Australia/QLD2652/2021|EPI_ISL_7747717|2021-12-14
		hCoV-19/Australia/QLD2653/2021|EPI_ISL_7747719|2021-12-15
		hCoV-19/Australia/QLD4743/2021|EPI_ISL_8437671|2021-12-24
		hCoV-19/Australia/QLD5366/2021|EPI_ISL_8438410|2021-12-24
		hCoV-19/Australia/QLD6135/2021|EPI_ISL_8438281|2021-12-28
		hCoV-19/Australia/QLD961/2020|EPI_ISL_530236|2020-04-11
		hCoV-19/Australia/SA0214/2020|EPI_ISL_468032|2020-01-30
		hCoV-19/Australia/SA0305/2020|EPI_ISL_468037|2020-01-30
		hCoV-19/Australia/SA236121/2022|EPI_ISL_12442765|2022-04-15
		hCoV-19/Australia/SA249064/2022|EPI_ISL_12442912|2022-04-21
		hCoV-19/Australia/SA259234/2022|EPI_ISL_13045486|2022-04-25
		hCoV-19/Australia/SA264517/2022|EPI_ISL_13045444|2022-04-28
		hCoV-19/Australia/SA276839/2022|EPI_ISL_13045634|2022-05-04
		hCoV-19/Australia/SA308102/2022|EPI_ISL_13046049|2022-05-21
		hCoV-19/Australia/SA308998/2022|EPI_ISL_13046068|2022-05-22
		hCoV-19/Australia/SA349346/2022|EPI_ISL_13513552|2022-06-19
		hCoV-19/Australia/SA352740/2022|EPI_ISL_13743491|2022-06-22
		hCoV-19/Australia/SA370019/2022|EPI_ISL_13905387|2022-07-05
		hCoV-19/Australia/SA429674/2022|EPI_ISL_14467117|2022-07-26
		hCoV-19/Australia/SA447569/2022|EPI_ISL_14577709|2022-08-10
		hCoV-19/Australia/SA448988/2022|EPI_ISL_14577743|2022-08-12
		hCoV-19/Australia/SA77808/2022|EPI_ISL_9222965|2022-01-18
		hCoV-19/Australia/TAS002234/2022|EPI_ISL_13136520|2022-05-24
		hCoV-19/Australia/TAS002253/2022|EPI_ISL_13136531|2022-05-26
		hCoV-19/Australia/TAS002381/2022|EPI_ISL_13278927|2022-06-07
		hCoV-19/Australia/VIC02/2020|EPI_ISL_416410|2020-01-24
		hCoV-19/Australia/VIC03/2020|EPI_ISL_416411|2020-01-25
		hCoV-19/Australia/VIC10365/2020|EPI_ISL_562692|2020-09-03
		hCoV-19/Australia/VIC10515/2020|EPI_ISL_562940|2020-09-01
		hCoV-19/Australia/VIC10773/2020|EPI_ISL_563082|2020-08-31
		hCoV-19/Australia/VIC10848/2020|EPI_ISL_563125|2020-09-03
		hCoV-19/Australia/VIC10929/2020|EPI_ISL_562693|2020-09-03
		hCoV-19/Australia/VIC11208/2020|EPI_ISL_562701|2020-09-07
		hCoV-19/Australia/VIC13/2020|EPI_ISL_419733|2020-01-31
		hCoV-19/Australia/VIC14/2020|EPI_ISL_419734|2020-02-02
		hCoV-19/Australia/VIC14145/2020|EPI_ISL_591819|2020-09-03
		hCoV-19/Australia/VIC14148/2020|EPI_ISL_591820|2020-09-02
		hCoV-19/Australia/VIC14675/2020|EPI_ISL_592949|2020-08-06
		hCoV-19/Australia/VIC15270/2020|EPI_ISL_593227|2020-09-11
		hCoV-19/Australia/VIC15277/2020|EPI_ISL_593231|2020-09-11
		hCoV-19/Australia/VIC15683/2020|EPI_ISL_593411|2020-10-03
		hCoV-19/Australia/VIC16197/2020|EPI_ISL_640519|2020-10-03
		hCoV-19/Australia/VIC17021/2020|EPI_ISL_663688|2020-08-07
		hCoV-19/Australia/VIC17026/2020|EPI_ISL_663691|2020-08-07
		hCoV-19/Australia/VIC18013/2020|EPI_ISL_779625|2020-12-26
		hCoV-19/Australia/VIC1816/2020|EPI_ISL_480640|2020-05-30
		hCoV-19/Australia/VIC1838/2020|EPI_ISL_521884|2020-05-30
		hCoV-19/Australia/VIC18809/2021|EPI_ISL_2688992|2021-06-17
		hCoV-19/Australia/VIC18820/2021|EPI_ISL_2688995|2021-06-19
		hCoV-19/Australia/VIC18825/2021|EPI_ISL_2688993|2021-06-18
		hCoV-19/Australia/VIC18847/2020|EPI_ISL_2839585|2020-09-02
		hCoV-19/Australia/VIC18895/2021|EPI_ISL_2907548|2021-07-04
		hCoV-19/Australia/VIC19270/2021|EPI_ISL_4882341|2021-08-05
		hCoV-19/Australia/VIC2020/2020|EPI_ISL_480662|2020-06-03
		hCoV-19/Australia/VIC2090/2020|EPI_ISL_480702|2020-06-14
		hCoV-19/Australia/VIC2102/2020|EPI_ISL_480710|2020-06-15
		hCoV-19/Australia/VIC2112/2020|EPI_ISL_480718|2020-06-17
		hCoV-19/Australia/VIC2130/2020|EPI_ISL_480729|2020-06-19
		hCoV-19/Australia/VIC2147/2020|EPI_ISL_521916|2020-06-19
		hCoV-19/Australia/VIC2160/2020|EPI_ISL_480760|2020-06-16
		hCoV-19/Australia/VIC2181/2020|EPI_ISL_521927|2020-06-22
		hCoV-19/Australia/VIC2197/2020|EPI_ISL_521943|2020-06-24
		hCoV-19/Australia/VIC2280/2020|EPI_ISL_522002|2020-06-27
		hCoV-19/Australia/VIC25057/2021|EPI_ISL_5723833|2021-10-02
		hCoV-19/Australia/VIC2582/2020|EPI_ISL_521456|2020-07-01
		hCoV-19/Australia/VIC2673/2020|EPI_ISL_521515|2020-07-02
		hCoV-19/Australia/VIC2674/2020|EPI_ISL_521516|2020-07-01
		hCoV-19/Australia/VIC2783/2020|EPI_ISL_521617|2020-07-05
		hCoV-19/Australia/VIC3040/2020|EPI_ISL_520753|2020-07-05
		hCoV-19/Australia/VIC310/2020|EPI_ISL_420001|2020-03-23
		hCoV-19/Australia/VIC36365/2021|EPI_ISL_8954707|2021-12-30
		hCoV-19/Australia/VIC3653/2020|EPI_ISL_520391|2020-07-05
		hCoV-19/Australia/VIC38119/2022|EPI_ISL_9302879|2022-01-22
		hCoV-19/Australia/VIC39183/2022|EPI_ISL_9767878|2022-01-24
		hCoV-19/Australia/VIC46174/2022|EPI_ISL_11361285|2022-02-16
		hCoV-19/Australia/VIC52212/2022|EPI_ISL_12276225|2022-04-04
		hCoV-19/Australia/VIC52376/2022|EPI_ISL_12276489|2022-04-02
		hCoV-19/Australia/VIC52950/2022|EPI_ISL_12391374|2022-04-07
		hCoV-19/Australia/VIC53249/2022|EPI_ISL_12391633|2022-04-14
		hCoV-19/Australia/VIC56121/2022|EPI_ISL_12848104|2022-04-21
		hCoV-19/Australia/VIC58698/2022|EPI_ISL_12980186|2022-05-15
		hCoV-19/Australia/VIC5924/2020|EPI_ISL_518703|2020-07-21
		hCoV-19/Australia/VIC59575/2022|EPI_ISL_13274546|2022-05-15
		hCoV-19/Australia/VIC5998/2020|EPI_ISL_518773|2020-07-20
		hCoV-19/Australia/VIC60630/2022|EPI_ISL_13275561|2022-05-19
		hCoV-19/Australia/VIC62112/2022|EPI_ISL_13457306|2022-05-24
		hCoV-19/Australia/VIC62679/2022|EPI_ISL_13457914|2022-05-25
		hCoV-19/Australia/VIC62785/2022|EPI_ISL_13457531|2022-05-29
		hCoV-19/Australia/VIC62950/2022|EPI_ISL_13458281|2022-06-01
		hCoV-19/Australia/VIC64122/2022|EPI_ISL_13709550|2022-06-16
		hCoV-19/Australia/VIC64434/2022|EPI_ISL_13709485|2022-04-30
		hCoV-19/Australia/VIC64553/2022|EPI_ISL_13709669|2022-06-22
		hCoV-19/Australia/VIC64840/2022|EPI_ISL_13709927|2022-06-27
		hCoV-19/Australia/VIC66888/2022|EPI_ISL_14015478|2022-07-18
		hCoV-19/Australia/VIC67727/2022|EPI_ISL_14547378|2022-08-01
		hCoV-19/Australia/VIC68341/2022|EPI_ISL_15118447|2022-08-07
		hCoV-19/Australia/VIC7894/2020|EPI_ISL_564733|2020-08-06
		hCoV-19/Australia/VIC7904/2020|EPI_ISL_594134|2020-08-06
		hCoV-19/Australia/VIC9226/2020|EPI_ISL_565454|2020-08-16
		hCoV-19/Australia/VPRL014/2020|EPI_ISL_455603|2020-01-30
		hCoV-19/Australia/WA11/2020|EPI_ISL_420456|2020-02-22
		hCoV-19/Australia/WA3195/2022|EPI_ISL_12445474|2022-04-25
		hCoV-19/Australia/WA34/2020|EPI_ISL_470851|2020-02-27
		hCoV-19/Australia/WA4040/2022|EPI_ISL_13243483|2022-05-23
		hCoV-19/Australia/WA568/2021|EPI_ISL_794675|2021-01-01
		hCoV-19/Australia/WA584/2021|EPI_ISL_810967|2021-01-07
		hCoV-19/Australia/WA603/2021|EPI_ISL_857487|2021-01-15
		hCoV-19/Australia/WA604/2021|EPI_ISL_857488|2021-01-16
		hCoV-19/Australia/WA613/2021|EPI_ISL_933795|2021-01-25
		hCoV-19/Australia/WA618/2021|EPI_ISL_933801|2021-01-30
		hCoV-19/Australia/WA623/2021|EPI_ISL_1069392|2021-02-20
		hCoV-19/Australia/WA624/2021|EPI_ISL_1069393|2021-02-21
		hCoV-19/Australia/WA630/2021|EPI_ISL_1198800|2021-03-07
		hCoV-19/Australia/WA636/2021|EPI_ISL_1295935|2021-03-13
		hCoV-19/Australia/WA6365/2022|EPI_ISL_14580630|2022-08-10
		hCoV-19/Australia/WA640/2021|EPI_ISL_1366740|2021-03-20
		hCoV-19/Australia/WA641/2021|EPI_ISL_1384811|2021-03-23
		hCoV-19/Australia/WA654/2021|EPI_ISL_1508992|2021-04-02
		hCoV-19/Australia/WA665/2021|EPI_ISL_1620807|2021-04-11
		hCoV-19/Australia/WA670/2021|EPI_ISL_1633678|2021-04-12
		hCoV-19/Australia/WA671/2021|EPI_ISL_1633679|2021-04-12
		hCoV-19/Australia/WA674/2021|EPI_ISL_1633682|2021-04-13
		hCoV-19/Australia/WA685/2021|EPI_ISL_1669124|2021-04-17
		hCoV-19/Australia/WA689/2021|EPI_ISL_1750963|2021-04-20
		hCoV-19/Australia/WA71/2020|EPI_ISL_512724|2020-07-04
		hCoV-19/Australia/WA724/2021|EPI_ISL_2226229|2021-05-18
		hCoV-19/Australia/WA809/2021|EPI_ISL_4392614|2021-09-18
		hCoV-19/Austria/AGES-1105381/2022|EPI_ISL_16554318|2022-08-09
		hCoV-19/Austria/AGES-1108650/2022|EPI_ISL_16565805|2022-08-15
		hCoV-19/Austria/AGES-167891/2022|EPI_ISL_14511430|2022-05-25
		hCoV-19/Austria/AGES-170793/2022|EPI_ISL_14514234|2022-05-24
		hCoV-19/Austria/AGES-172782/2022|EPI_ISL_14512128|2022-06-07
		hCoV-19/Austria/AGES-172817/2022|EPI_ISL_14515487|2022-06-04
		hCoV-19/Austria/AGES-176796/2022|EPI_ISL_14515880|2022-06-13
		hCoV-19/Austria/AGES-176821/2022|EPI_ISL_14515898|2022-06-12
		hCoV-19/Austria/AGES-177038/2022|EPI_ISL_14515431|2022-06-14
		hCoV-19/Austria/AGES-180470/2022|EPI_ISL_14511296|2022-06-20
		hCoV-19/Austria/AGES-180492/2022|EPI_ISL_14511312|2022-06-20
		hCoV-19/Austria/AGES-182735/2022|EPI_ISL_16550524|2022-06-30
		hCoV-19/Austria/AGES-186198/2022|EPI_ISL_16552789|2022-07-04
		hCoV-19/Austria/AGES-187291/2022|EPI_ISL_16552537|2022-07-04
		hCoV-19/Austria/AGES-190917/2022|EPI_ISL_16552917|2022-07-11
		hCoV-19/Austria/AGES-721049/2022|EPI_ISL_14514652|2022-06-04
		hCoV-19/Austria/CeMM0045/2020|EPI_ISL_437932|2020-02-24
		hCoV-19/Austria/CeMM28767/2022|EPI_ISL_12650336|2022-04-13
		hCoV-19/Austria/CeMM28771/2022|EPI_ISL_12650270|2022-04-18
		hCoV-19/Austria/CeMM28772/2022|EPI_ISL_12650271|2022-04-18
		hCoV-19/Austria/CeMM29806/2022|EPI_ISL_13140063|2022-05-16
		hCoV-19/Austria/CeMM30546/2022|EPI_ISL_13490657|2022-05-26
		hCoV-19/Austria/LB-R00069-S333/2022|EPI_ISL_11984840|2022-04-06
		hCoV-19/Austria/LB-R00069-S340/2022|EPI_ISL_11984847|2022-04-06
		hCoV-19/Austria/LB-R00070-S281/2022|EPI_ISL_12099428|2022-04-12
		hCoV-19/Austria/LB-R00070-S300/2022|EPI_ISL_12099445|2022-04-12
		hCoV-19/Austria/LB-R00070-S315/2022|EPI_ISL_12099460|2022-04-13
		hCoV-19/Austria/LB-R00070-S325/2022|EPI_ISL_12099470|2022-04-13
		hCoV-19/Austria/LB-R00070-S350/2022|EPI_ISL_12099495|2022-04-13
		hCoV-19/Austria/LB-R00071-S100/2022|EPI_ISL_12293087|2022-04-19
		hCoV-19/Austria/LB-R00071-S146/2022|EPI_ISL_12293131|2022-04-20
		hCoV-19/Austria/LB-R00071-S281/2022|EPI_ISL_12293262|2022-04-21
		hCoV-19/Austria/LB-R00071-S295/2022|EPI_ISL_12293275|2022-04-21
		hCoV-19/Austria/LB-R00071-S298/2022|EPI_ISL_12293278|2022-04-21
		hCoV-19/Austria/LB-R00071-S332/2022|EPI_ISL_12293311|2022-04-20
		hCoV-19/Austria/LB-R00072-S067/2022|EPI_ISL_12471870|2022-04-26
		hCoV-19/Austria/LB-R00072-S295/2022|EPI_ISL_12472092|2022-04-27
		hCoV-19/Austria/LB-R00072-S302/2022|EPI_ISL_12472099|2022-04-21
		hCoV-19/Austria/LB-R00072-S312/2022|EPI_ISL_12472107|2022-04-26
		hCoV-19/Austria/LB-R00073-S316/2022|EPI_ISL_12610672|2022-05-03
		hCoV-19/Austria/LB-R00074-S360/2022|EPI_ISL_13228756|2022-05-11
		hCoV-19/Austria/LB-R00076-S194/2022|EPI_ISL_12875114|2022-05-18
		hCoV-19/Austria/LB-R00076-S216/2022|EPI_ISL_12875134|2022-05-17
		hCoV-19/Austria/LB-R00076-S238/2022|EPI_ISL_12875153|2022-05-18
		hCoV-19/Austria/LB-R00076-S252/2022|EPI_ISL_12875164|2022-05-19
		hCoV-19/Austria/LB-R00076-S275/2022|EPI_ISL_12875184|2022-05-17
		hCoV-19/Austria/LB-R00076-S276/2022|EPI_ISL_12875185|2022-05-18
		hCoV-19/Austria/LB-R00077-S169/2022|EPI_ISL_13234953|2022-05-22
		hCoV-19/Austria/LB-R00078-S290/2022|EPI_ISL_13250079|2022-05-23
		hCoV-19/Austria/LB-R00078-S312/2022|EPI_ISL_13250101|2022-05-23
		hCoV-19/Austria/LB-R00078-S352/2022|EPI_ISL_13250141|2022-05-24
		hCoV-19/Austria/LB-R00080-S136/2022|EPI_ISL_13238776|2022-05-31
		hCoV-19/Austria/LB-R00080-S144/2022|EPI_ISL_13238784|2022-05-31
		hCoV-19/Austria/LB-R00080-S151/2022|EPI_ISL_13238791|2022-05-31
		hCoV-19/Austria/LB-R00080-S172/2022|EPI_ISL_13238812|2022-05-30
		hCoV-19/Austria/LB-R00082-S154/2022|EPI_ISL_13281521|2022-06-07
		hCoV-19/Austria/LB-R00082-S168/2022|EPI_ISL_13281535|2022-06-07
		hCoV-19/Austria/LB-R00082-S179/2022|EPI_ISL_13281546|2022-06-07
		hCoV-19/Austria/LB-R00082-S184/2022|EPI_ISL_13281550|2022-06-07
		hCoV-19/Austria/LB-R00085-S133/2022|EPI_ISL_13490492|2022-06-20
		hCoV-19/Austria/LB-R00085-S136/2022|EPI_ISL_13490495|2022-06-21
		hCoV-19/Austria/LB-R00085-S147/2022|EPI_ISL_13490506|2022-06-21
		hCoV-19/Austria/LB-R00085-S158/2022|EPI_ISL_13490517|2022-06-21
		hCoV-19/Austria/LB-R00085-S161/2022|EPI_ISL_13490520|2022-06-21
		hCoV-19/Austria/LB-R00085-S177/2022|EPI_ISL_13490534|2022-06-21
		hCoV-19/Austria/LB-R00087-S130/2022|EPI_ISL_13826015|2022-07-05
		hCoV-19/Austria/LB-R00087-S185/2022|EPI_ISL_13826068|2022-07-05
		hCoV-19/Austria/LB-R00087-S351/2022|EPI_ISL_13826234|2022-07-08
		hCoV-19/Austria/LB-R00087-S357/2022|EPI_ISL_13826240|2022-07-08
		hCoV-19/Austria/LB-R00088-S001/2022|EPI_ISL_13878497|2022-07-12
		hCoV-19/Austria/LB-R00090-S055/2022|EPI_ISL_14019401|2022-07-19
		hCoV-19/Austria/LB-R00090-S060/2022|EPI_ISL_14019406|2022-07-19
		hCoV-19/Austria/LB-R00092-S282/2022|EPI_ISL_14217605|2022-07-26
		hCoV-19/Austria/LB-R00093-S043/2022|EPI_ISL_14355326|2022-08-02
		hCoV-19/Austria/LB-R00093-S336/2022|EPI_ISL_14355614|2022-08-02
		hCoV-19/Austria/LB-R00093-S337/2022|EPI_ISL_14355615|2022-08-02
		hCoV-19/Austria/LB-R00093-S339/2022|EPI_ISL_14355617|2022-08-01
		hCoV-19/Austria/LB-R00093-S340/2022|EPI_ISL_14355618|2022-08-02
		hCoV-19/Austria/LB-R00093-S351/2022|EPI_ISL_14355629|2022-08-02
		hCoV-19/Austria/LB-R00093-S353/2022|EPI_ISL_14355631|2022-08-01
		hCoV-19/Austria/LB-R00095-S317/2022|EPI_ISL_14601654|2022-08-17
		hCoV-19/Austria/LB-R00095-S322/2022|EPI_ISL_14601659|2022-08-17
		hCoV-19/Austria/Medilab_1025/2022|EPI_ISL_14608050|2022-07-01
		hCoV-19/Austria/Medilab_1047/2022|EPI_ISL_14608028|2022-08-08
		hCoV-19/Austria/Medilab_1048/2022|EPI_ISL_14608027|2022-08-13
		hCoV-19/Austria/Medilab_1052/2022|EPI_ISL_14608023|2022-08-16
		hCoV-19/Austria/Medilab_1058/2022|EPI_ISL_14608017|2022-07-01
		hCoV-19/Austria/Medilab_1065/2022|EPI_ISL_14608010|2022-08-11
		hCoV-19/Austria/Medilab_1084/2022|EPI_ISL_14607991|2022-07-06
		hCoV-19/Austria/Medilab_1112/2022|EPI_ISL_14607964|2022-08-09
		hCoV-19/Austria/Medilab_1147/2022|EPI_ISL_14976252|2022-08-17
		hCoV-19/Austria/Medilab_1184/2022|EPI_ISL_14976287|2022-07-04
		hCoV-19/Austria/Medilab_829/2022|EPI_ISL_13695095|2022-06-21
		hCoV-19/Austria/Medilab_845/2022|EPI_ISL_14027999|2022-07-07
		hCoV-19/Austria/Medilab_905/2022|EPI_ISL_14028058|2022-07-18
		hCoV-19/Austria/Medilab_926/2022|EPI_ISL_14028078|2022-07-19
		hCoV-19/Austria/Medilab_950/2022|EPI_ISL_14404501|2022-08-01
		hCoV-19/Austria/Medilab_958/2022|EPI_ISL_14404509|2022-07-20
		hCoV-19/Austria/Medilab_971/2022|EPI_ISL_14404522|2022-07-24
		hCoV-19/Bahrain/22020069673_S64_L001/2022|EPI_ISL_14086784|2022-02-03
		hCoV-19/Bahrain/22020113189/2022|EPI_ISL_14085104|2022-02-22
		hCoV-19/Bahrain/22020187293/2022|EPI_ISL_14063681|2022-03-30
		hCoV-19/Bahrain/22020267783_S22_L001/2022|EPI_ISL_15252904|2022-05-12
		hCoV-19/Bahrain/22020278858_S3_L001/2022|EPI_ISL_15253126|2022-05-17
		hCoV-19/Bahrain/22020285820/2022|EPI_ISL_15252438|2022-05-21
		hCoV-19/Bahrain/22020291148/2022|EPI_ISL_15252443|2022-05-24
		hCoV-19/Bahrain/22020384650/2022|EPI_ISL_15251993|2022-07-12
		hCoV-19/Bahrain/22120196691_S19_L001/2022|EPI_ISL_15253115|2022-05-17
		hCoV-19/Bahrain/22920312501/2022|EPI_ISL_15250756|2022-04-21
		hCoV-19/Bahrain/22920313573/2022|EPI_ISL_15250766|2022-04-23
		hCoV-19/Bahrain/22920317328_S8_L001/2022|EPI_ISL_15253382|2022-05-01
		hCoV-19/Bahrain/22920325983_S90_L001/2022|EPI_ISL_15252917|2022-05-14
		hCoV-19/Bahrain/22920326120_S38_L001/2022|EPI_ISL_15253159|2022-05-14
		hCoV-19/Bahrain/22920326410/2022|EPI_ISL_15252412|2022-05-15
		hCoV-19/Bahrain/22920330470/2022|EPI_ISL_15252484|2022-05-19
		hCoV-19/Bahrain/22920368505/2022|EPI_ISL_15252194|2022-06-21
		hCoV-19/Bahrain/22970169906/2022|EPI_ISL_15251211|2022-04-15
		hCoV-19/Bahrain/22970212050/2022|EPI_ISL_15252482|2022-05-20
		hCoV-19/Bahrain/500056030/2022|EPI_ISL_14064409|2022-02-27
		hCoV-19/Bahrain/5902358052_S62_L001/2022|EPI_ISL_15254427|2022-04-29
		hCoV-19/Bahrain/Bahrain/22020207632_S51_L001/2022|EPI_ISL_15250877|2022-04-09
		hCoV-19/Bahrain/Bahrain/22020211943_S91_L001/2022|EPI_ISL_15250865|2022-04-11
		hCoV-19/Bahrain/Bahrain/22020218925_S80_L001/2022|EPI_ISL_15250996|2022-04-15
		hCoV-19/Bahrain/Bahrain/22690057014/2022|EPI_ISL_15252321|2022-06-02
		hCoV-19/Bahrain/Bahrain/22920341980/2022|EPI_ISL_15252282|2022-06-03
		hCoV-19/Bahrain/Bahrain/22920348628/2022|EPI_ISL_15252329|2022-06-09
		hCoV-19/Bahrain/Bahrain/R25902411887/2022|EPI_ISL_15252391|2022-06-02
		hCoV-19/Bahrain/Bahrain/R522690048345_S64_L001/2022|EPI_ISL_15250922|2022-04-14
		hCoV-19/Bahrain/R25902350924_S4_L001/2022|EPI_ISL_15254365|2022-04-25
		hCoV-19/Bahrain/R25902353931_S37_L001/2022|EPI_ISL_15254398|2022-04-27
		hCoV-19/Bahrain/R25902375595_S56_L001/2022|EPI_ISL_15252511|2022-05-12
		hCoV-19/Bahrain/R322690051937_S53_L001/2022|EPI_ISL_15253216|2022-05-09
		hCoV-19/Bahrain/R422690052050_S48_L001/2022|EPI_ISL_15253213|2022-05-09
		hCoV-19/Bangladesh/BCSIR-NILMRC-154/2020|EPI_ISL_480445|2020-06-18
		hCoV-19/Bangladesh/BCSIR-NILMRC-223/2020|EPI_ISL_487363|2020-07-06
		hCoV-19/Bangladesh/BCSIR-NILMRC-224/2020|EPI_ISL_487364|2020-07-06
		hCoV-19/Bangladesh/BCSIR-NILMRC-226/2020|EPI_ISL_487366|2020-07-06
		hCoV-19/Bangladesh/BCSIR-NILMRC-233/2020|EPI_ISL_487376|2020-07-06
		hCoV-19/Bangladesh/BCSIR-NILMRC-264/2020|EPI_ISL_504137|2020-07-16
		hCoV-19/Bangladesh/BTID_B_210707_653/2021|EPI_ISL_15801482|2021-07-07
		hCoV-19/Bangladesh/CHRF-0128/2020|EPI_ISL_906091|2020-12-31
		hCoV-19/Bangladesh/CHRF-1232-Nov/2022|EPI_ISL_13578782|2022-06-07
		hCoV-19/Bangladesh/IEDCR-IBSGH-041/2022|EPI_ISL_14869991|2022-06-19
		hCoV-19/Bangladesh/icddrb-6441/2020|EPI_ISL_3506353|2020-11-23
		hCoV-19/Barbados/142981/2022|EPI_ISL_13446647|2022-05-06
		hCoV-19/Barbados/142995/2022|EPI_ISL_13446659|2022-05-14
		hCoV-19/Barbados/145946/2022|EPI_ISL_14245377|2022-05-19
		hCoV-19/Barbados/150834/2022|EPI_ISL_14440634|2022-06-27
		hCoV-19/Barbados/153210/2022|EPI_ISL_14823835|2022-07-09
		hCoV-19/Barbados/153231/2022|EPI_ISL_14823853|2022-07-25
		hCoV-19/Beijing/GD-2-12/2022|EPI_ISL_16137904|2022-05-31
		hCoV-19/Beijing/IME-HZ01/2020|EPI_ISL_450444|2020-01-22
		hCoV-19/Belgium/AZDelta-2222-08382/2022|EPI_ISL_13306634|2022-06-08
		hCoV-19/Belgium/AZDelta-2223-02899/2022|EPI_ISL_13306165|2022-06-11
		hCoV-19/Belgium/AZKLINA122-129399/2022|EPI_ISL_14095912|2022-06-27
		hCoV-19/Belgium/AZKLINA122-138957/2022|EPI_ISL_14095928|2022-07-17
		hCoV-19/Belgium/AZKLINA122-139175/2022|EPI_ISL_14617689|2022-07-18
		hCoV-19/Belgium/AZKLINA122-142807/2022|EPI_ISL_14608062|2022-07-26
		hCoV-19/Belgium/BJ-030767/2020|EPI_ISL_420323|2020-03-07
		hCoV-19/Belgium/CHUNamur14172818/2022|EPI_ISL_13094442|2022-05-20
		hCoV-19/Belgium/IPG-1705/2022|EPI_ISL_13477371|2022-06-13
		hCoV-19/Belgium/Jessa_11-2222-000737LKO/2022|EPI_ISL_13133552|2022-05-30
		hCoV-19/Belgium/Jessa_11-2223-003983/2022|EPI_ISL_13284674|2022-06-09
		hCoV-19/Belgium/Jessa_11-2225-000699LKO/2022|EPI_ISL_13428095|2022-06-20
		hCoV-19/Belgium/Jessa_11-2226-001177LKO/2022|EPI_ISL_13537867|2022-06-27
		hCoV-19/Belgium/LHUB-ULB_25360582/2022|EPI_ISL_14445194|2022-07-01
		hCoV-19/Belgium/LHUB-ULB_TXE082/2022|EPI_ISL_13532549|2022-06-02
		hCoV-19/Belgium/MBLG-CTMAPF29420238/2022|EPI_ISL_13017163|2022-05-20
		hCoV-19/Belgium/MBLG-CTMAPF90317949/2022|EPI_ISL_13204399|2022-05-26
		hCoV-19/Belgium/MBLG-CTMAPF90649062/2022|EPI_ISL_13017241|2022-05-08
		hCoV-19/Belgium/MBLG-CTMAPF90737473/2022|EPI_ISL_12416813|2022-04-23
		hCoV-19/Belgium/MBLG-CTMAPF92585527/2022|EPI_ISL_13017180|2022-05-20
		hCoV-19/Belgium/MBLG-CTMAPF96816343/2022|EPI_ISL_13424250|2022-06-06
		hCoV-19/Belgium/MBLG-CTMAPF97305383/2022|EPI_ISL_13017262|2022-05-09
		hCoV-19/Belgium/MBLG-CTMAPF97602043/2022|EPI_ISL_13017145|2022-05-18
		hCoV-19/Belgium/SJ3220551447/2022|EPI_ISL_13402562|2022-05-31
		hCoV-19/Belgium/SJ3220605016/2022|EPI_ISL_14050827|2022-06-03
		hCoV-19/Belgium/UGent-3396/2022|EPI_ISL_13051678|2022-04-26
		hCoV-19/Belgium/UGent-3448/2022|EPI_ISL_13051730|2022-04-27
		hCoV-19/Belgium/UGent-4596/2022|EPI_ISL_14063021|2022-06-21
		hCoV-19/Belgium/UGent-5141/2022|EPI_ISL_14896166|2022-07-12
		hCoV-19/Belgium/UGent-5380/2022|EPI_ISL_14896393|2022-07-28
		hCoV-19/Belgium/UGent-7182/2021|EPI_ISL_2605396|2021-06-01
		hCoV-19/Belgium/ULB-IBC_CV8455710672/2022|EPI_ISL_12208048|2022-04-12
		hCoV-19/Belgium/ULB-IBC_CV8492604422/2022|EPI_ISL_12904408|2022-05-17
		hCoV-19/Belgium/ULG-11890/2020|EPI_ISL_965462|2020-11-12
		hCoV-19/Belgium/ULG-12932/2021|EPI_ISL_1241742|2021-03-03
		hCoV-19/Belgium/ULG-26475/2022|EPI_ISL_13090220|2022-05-24
		hCoV-19/Belgium/ULG-26739/2022|EPI_ISL_13328814|2022-06-07
		hCoV-19/Belgium/ULG-27129/2022|EPI_ISL_13716917|2022-07-01
		hCoV-19/Belgium/ULG-27298/2022|EPI_ISL_13883319|2022-07-01
		hCoV-19/Belgium/ULG-27518/2022|EPI_ISL_14070840|2022-07-14
		hCoV-19/Belgium/ULG-27674/2022|EPI_ISL_14174711|2022-07-19
		hCoV-19/Belgium/ULG-27922/2022|EPI_ISL_14437047|2022-08-02
		hCoV-19/Belgium/ULG-27973/2022|EPI_ISL_14437050|2022-08-03
		hCoV-19/Belgium/ULG-28090/2022|EPI_ISL_14607946|2022-08-11
		hCoV-19/Belgium/UMONS-N795294401/2022|EPI_ISL_13907608|2022-07-01
		hCoV-19/Belgium/UMONS-P063609801/2022|EPI_ISL_14588603|2022-08-01
		hCoV-19/Belgium/UZA-UA-1816752800/2022|EPI_ISL_12861871|2022-05-10
		hCoV-19/Belgium/UZA-UA-3818343800/2022|EPI_ISL_14665243|2022-08-12
		hCoV-19/Belgium/UZA-UA-48563151/2022|EPI_ISL_12561192|2022-04-25
		hCoV-19/Belgium/UZA-UA-66055185/2022|EPI_ISL_13202362|2022-05-30
		hCoV-19/Belgium/UZA-UA-8817080370/2022|EPI_ISL_13632543|2022-06-24
		hCoV-19/Belgium/UZA-UA-CV8297766481/2022|EPI_ISL_13202289|2022-06-06
		hCoV-19/Belgium/UZA-UA-CV8364391337/2022|EPI_ISL_12704189|2022-05-10
		hCoV-19/Belgium/UZA-UA-CV8410009225/2022|EPI_ISL_12222590|2022-04-17
		hCoV-19/Belgium/UZA-UA-CV8488727250/2022|EPI_ISL_14214387|2022-07-22
		hCoV-19/Belgium/UZA-UA-CV8519782105/2022|EPI_ISL_13133289|2022-05-30
		hCoV-19/Belgium/UZA-UA-CV8519794633/2022|EPI_ISL_13133290|2022-05-30
		hCoV-19/Belgium/UZA-UA-CV8520633479/2022|EPI_ISL_13133304|2022-05-30
		hCoV-19/Belgium/UZA-UA-CV8522489516/2022|EPI_ISL_13133274|2022-05-29
		hCoV-19/Belgium/UZA-UA-CV8526019710/2022|EPI_ISL_13251603|2022-06-07
		hCoV-19/Belgium/UZB_548202207063/2022|EPI_ISL_13728335|2022-07-04
		hCoV-19/Belgium/ZNA_25487318/2022|EPI_ISL_13661731|2022-06-15
		hCoV-19/Belgium/ZNA_25616786/2022|EPI_ISL_14728143|2022-08-14
		hCoV-19/Belgium/rega-42591/2022|EPI_ISL_13389584|2022-05-27
		hCoV-19/Belgium/rega-42598/2022|EPI_ISL_13389591|2022-05-27
		hCoV-19/Belgium/rega-42840/2022|EPI_ISL_13389834|2022-06-07
		hCoV-19/Belgium/rega-42959/2022|EPI_ISL_13499759|2022-06-16
		hCoV-19/Belgium/rega-43026/2022|EPI_ISL_13499826|2022-06-17
		hCoV-19/Belgium/rega-43181/2022|EPI_ISL_14623019|2022-06-22
		hCoV-19/Belgium/rega-43729/2022|EPI_ISL_14623679|2022-07-01
		hCoV-19/Belgium/rega-43732/2022|EPI_ISL_14623682|2022-07-01
		hCoV-19/Belgium/rega-43788/2022|EPI_ISL_14623739|2022-07-04
		hCoV-19/Belgium/rega-43950/2022|EPI_ISL_14624429|2022-07-08
		hCoV-19/Belgium/rega-44006/2022|EPI_ISL_14624485|2022-07-10
		hCoV-19/Belgium/rega-44325/2022|EPI_ISL_14625076|2022-07-07
		hCoV-19/Belgium/rega-45013/2022|EPI_ISL_14733005|2022-08-06
		hCoV-19/Belgium/rega-45089/2022|EPI_ISL_14733121|2022-08-10
		hCoV-19/Belize/CML-516/2022|EPI_ISL_13855625|2022-02-22
		hCoV-19/Belize/CML-517/2022|EPI_ISL_13855626|2022-02-24
		hCoV-19/Belize/CML-518/2022|EPI_ISL_13855627|2022-02-25
		hCoV-19/Belize/CML-519/2022|EPI_ISL_13855628|2022-02-25
		hCoV-19/Belize/CML-521/2022|EPI_ISL_13855630|2022-02-25
		hCoV-19/Belize/CML-525/2022|EPI_ISL_13855633|2022-02-26
		hCoV-19/Belize/CML-527/2022|EPI_ISL_13855635|2022-02-26
		hCoV-19/Belize/CML-529/2022|EPI_ISL_13855637|2022-03-04
		hCoV-19/Belize/CML-530/2022|EPI_ISL_13855638|2022-03-08
		hCoV-19/Belize/CML-535/2022|EPI_ISL_13855643|2022-03-15
		hCoV-19/Belize/CML-545/2022|EPI_ISL_14048057|2022-05-04
		hCoV-19/Belize/CML-554/2022|EPI_ISL_14048066|2022-05-09
		hCoV-19/Belize/CML-567/2022|EPI_ISL_14048079|2022-05-11
		hCoV-19/Belize/CML-570/2022|EPI_ISL_14048082|2022-05-12
		hCoV-19/Belize/CML-573/2022|EPI_ISL_14048085|2022-05-10
		hCoV-19/Belize/CML-575/2022|EPI_ISL_14048087|2022-05-10
		hCoV-19/Belize/CML-576/2022|EPI_ISL_14048088|2022-05-11
		hCoV-19/Belize/CML-577/2022|EPI_ISL_14048089|2022-05-11
		hCoV-19/Belize/CML-580/2022|EPI_ISL_14048092|2022-05-12
		hCoV-19/Belize/CML-582/2022|EPI_ISL_14048094|2022-05-13
		hCoV-19/Belize/CML-591/2022|EPI_ISL_14152541|2022-05-18
		hCoV-19/Belize/CML-593/2022|EPI_ISL_14152543|2022-05-19
		hCoV-19/Belize/CML-594/2022|EPI_ISL_14152544|2022-05-18
		hCoV-19/Belize/CML-595/2022|EPI_ISL_14152545|2022-05-20
		hCoV-19/Belize/CML-600/2022|EPI_ISL_14152550|2022-05-21
		hCoV-19/Belize/CML-605/2022|EPI_ISL_14152555|2022-05-25
		hCoV-19/Belize/CML-607/2022|EPI_ISL_14152557|2022-05-25
		hCoV-19/Belize/CML-618/2022|EPI_ISL_14152568|2022-05-29
		hCoV-19/Belize/CML-619/2022|EPI_ISL_14152569|2022-05-31
		hCoV-19/Belize/CML-620/2022|EPI_ISL_14152570|2022-05-31
		hCoV-19/Belize/CML-624/2022|EPI_ISL_14312825|2022-06-01
		hCoV-19/Belize/CML-630/2022|EPI_ISL_14312831|2022-06-03
		hCoV-19/Belize/CML-632/2022|EPI_ISL_14312833|2022-06-06
		hCoV-19/Belize/CML-634/2022|EPI_ISL_14312835|2022-06-08
		hCoV-19/Belize/CML-635/2022|EPI_ISL_14312836|2022-06-09
		hCoV-19/Belize/CML-637/2022|EPI_ISL_14312838|2022-06-10
		hCoV-19/Belize/CML-640/2022|EPI_ISL_14312841|2022-06-14
		hCoV-19/Belize/CML-641/2022|EPI_ISL_14312842|2022-06-15
		hCoV-19/Belize/CML-643/2022|EPI_ISL_14312844|2022-06-16
		hCoV-19/Belize/CML-645/2022|EPI_ISL_14312846|2022-06-19
		hCoV-19/Belize/CML-646/2022|EPI_ISL_14312847|2022-06-20
		hCoV-19/Belize/CML-647/2022|EPI_ISL_14312848|2022-06-20
		hCoV-19/Belize/CML-648/2022|EPI_ISL_14312849|2022-06-20
		hCoV-19/Belize/CML-649/2022|EPI_ISL_14312850|2022-06-20
		hCoV-19/Belize/CML-651/2022|EPI_ISL_14312852|2022-06-21
		hCoV-19/Belize/CML-652/2022|EPI_ISL_14312853|2022-06-21
		hCoV-19/Belize/CML-655/2022|EPI_ISL_14312856|2022-06-23
		hCoV-19/Belize/CML-657/2022|EPI_ISL_14312858|2022-06-27
		hCoV-19/Belize/CML-658/2022|EPI_ISL_14312859|2022-06-27
		hCoV-19/Belize/CML-664/2022|EPI_ISL_14578817|2022-07-01
		hCoV-19/Belize/CML-666/2022|EPI_ISL_14578819|2022-07-01
		hCoV-19/Belize/CML-678/2022|EPI_ISL_14578831|2022-07-05
		hCoV-19/Belize/CML-680/2022|EPI_ISL_14578833|2022-07-06
		hCoV-19/Belize/CML-682/2022|EPI_ISL_14578835|2022-07-07
		hCoV-19/Belize/CML-686/2022|EPI_ISL_14578839|2022-07-07
		hCoV-19/Belize/CML-687/2022|EPI_ISL_14578840|2022-07-11
		hCoV-19/Belize/CML-690/2022|EPI_ISL_14578950|2022-07-12
		hCoV-19/Belize/CML-694/2022|EPI_ISL_14578846|2022-07-11
		hCoV-19/Belize/CML-697/2022|EPI_ISL_14578849|2022-07-13
		hCoV-19/Belize/CML-700/2022|EPI_ISL_15397463|2022-07-14
		hCoV-19/Belize/CML-702/2022|EPI_ISL_15397465|2022-07-14
		hCoV-19/Belize/CML-703/2022|EPI_ISL_15397466|2022-07-15
		hCoV-19/Belize/CML-704/2022|EPI_ISL_15397467|2022-07-15
		hCoV-19/Belize/CML-705/2022|EPI_ISL_15397468|2022-07-15
		hCoV-19/Belize/CML-706/2022|EPI_ISL_15397469|2022-07-15
		hCoV-19/Belize/CML-708/2022|EPI_ISL_15397471|2022-07-19
		hCoV-19/Belize/CML-709/2022|EPI_ISL_15397472|2022-07-16
		hCoV-19/Belize/CML-711/2022|EPI_ISL_15397474|2022-07-18
		hCoV-19/Belize/CML-722/2022|EPI_ISL_15397485|2022-07-21
		hCoV-19/Belize/CML-750/2022|EPI_ISL_15397439|2022-08-02
		hCoV-19/Belize/CML-754/2022|EPI_ISL_15397443|2022-08-04
		hCoV-19/Bermuda/WR-NYGC-JULY-15287-OLMF707/2022|EPI_ISL_14769800|2022-07-01
		hCoV-19/Bermuda/WR-NYGC-JULY-15308-OUOL976/2022|EPI_ISL_14769809|2022-07-03
		hCoV-19/Bermuda/WR-NYGC-JULY-15326-PBQV225/2022|EPI_ISL_14769814|2022-07-04
		hCoV-19/Bermuda/WR-NYGC-JULY-15340-PFRH902/2022|EPI_ISL_14769820|2022-07-04
		hCoV-19/Bermuda/WR-NYGC-JULY-15348-PORD963/2022|EPI_ISL_14769824|2022-07-05
		hCoV-19/Bermuda/WR-NYGC-JULY-15359-PRJZ352/2022|EPI_ISL_14769827|2022-07-05
		hCoV-19/Bermuda/WR-NYGC-JUN-15160-MBIG626/2022|EPI_ISL_14769750|2022-06-17
		hCoV-19/Bermuda/WR-NYGC-JUN-15164-MDNB536/2022|EPI_ISL_14769751|2022-06-17
		hCoV-19/Bermuda/WR-NYGC-JUN-15175-MFVD154/2022|EPI_ISL_14769753|2022-06-20
		hCoV-19/Bermuda/WR-NYGC-JUN-15185-MHQL353/2022|EPI_ISL_14769756|2022-06-21
		hCoV-19/Bermuda/WR-NYGC-JUN-15186-MIDJ036/2022|EPI_ISL_14769757|2022-06-21
		hCoV-19/Bermuda/WR-NYGC-JUN-15190-MIVT953/2022|EPI_ISL_14769759|2022-06-21
		hCoV-19/Bermuda/WR-NYGC-JUN-15192-MKMK020/2022|EPI_ISL_14769760|2022-06-21
		hCoV-19/Bermuda/WR-NYGC-JUN-15193-MKMU776/2022|EPI_ISL_14769761|2022-06-21
		hCoV-19/Bermuda/WR-NYGC-JUN-15195-MLIE281/2022|EPI_ISL_14769762|2022-06-21
		hCoV-19/Bermuda/WR-NYGC-JUN-15199-MNOE470/2022|EPI_ISL_14769763|2022-06-22
		hCoV-19/Bermuda/WR-NYGC-JUN-15212-MSTR422/2022|EPI_ISL_14769766|2022-06-23
		hCoV-19/Bermuda/WR-NYGC-JUN-15218-MWLN607/2022|EPI_ISL_14769769|2022-06-23
		hCoV-19/Bermuda/WR-NYGC-JUN-15226-NAES875/2022|EPI_ISL_14769772|2022-06-24
		hCoV-19/Bermuda/WR-NYGC-JUN-15233-NEAC606/2022|EPI_ISL_14769774|2022-06-24
		hCoV-19/Bermuda/WR-NYGC-JUN-15236-NFOI340/2022|EPI_ISL_14769776|2022-06-25
		hCoV-19/Bermuda/WR-NYGC-JUN-15244-NKSX320/2022|EPI_ISL_14769779|2022-06-27
		hCoV-19/Bermuda/WR-NYGC-JUN-15265-NYHW655/2022|EPI_ISL_14769787|2022-06-29
		hCoV-19/Bermuda/WR-NYGC-JUN-15271-ODPR174/2022|EPI_ISL_14769789|2022-06-29
		hCoV-19/Bermuda/WR-NYGC-JUN-15279-OJHL349/2022|EPI_ISL_14769795|2022-06-30
		hCoV-19/Bermuda/WR-NYGC-JUN-15281-OJUD430/2022|EPI_ISL_14769797|2022-06-30
		hCoV-19/Bolivia/CBBA-PUC_MVL_3358/2022|EPI_ISL_16765658|2022-08-07
		hCoV-19/Bolivia/SAN-UPCH-1072/2020|EPI_ISL_5147816|2020-06-15
		hCoV-19/Bolivia/SAN-UPCH-3561/2022|EPI_ISL_17206090|2022-07-01
		hCoV-19/Bolivia/SAN-UPCH-3600/2022|EPI_ISL_17206097|2022-07-15
		hCoV-19/Bolivia/SAN-UPCH-3601/2022|EPI_ISL_17206098|2022-07-16
		hCoV-19/Bolivia/SAN-UPCH-3619/2022|EPI_ISL_17206114|2022-06-17
		hCoV-19/Bolivia/SAN-UPCH-3627/2022|EPI_ISL_17206122|2022-07-05
		hCoV-19/Bonaire/BQ-RIVM-100090/2022|EPI_ISL_12782648|2022-04-25
		hCoV-19/Bonaire/BQ-RIVM-101596/2022|EPI_ISL_13144571|2022-05-18
		hCoV-19/Bonaire/BQ-RIVM-101600/2022|EPI_ISL_13144690|2022-05-19
		hCoV-19/Bonaire/BQ-RIVM-102225/2022|EPI_ISL_13332151|2022-05-26
		hCoV-19/Bonaire/BQ-RIVM-102226/2022|EPI_ISL_13332152|2022-05-26
		hCoV-19/Bonaire/BQ-RIVM-102760/2022|EPI_ISL_13431717|2022-06-02
		hCoV-19/Bonaire/BQ-RIVM-102761/2022|EPI_ISL_13431718|2022-06-02
		hCoV-19/Bonaire/BQ-RIVM-102762/2022|EPI_ISL_13431719|2022-06-03
		hCoV-19/Bonaire/BQ-RIVM-103273/2022|EPI_ISL_13431724|2022-06-09
		hCoV-19/Bonaire/BQ-RIVM-103276/2022|EPI_ISL_13431726|2022-06-13
		hCoV-19/Bonaire/BQ-RIVM-103278/2022|EPI_ISL_13431727|2022-06-13
		hCoV-19/Bonaire/BQ-RIVM-103981/2022|EPI_ISL_13760619|2022-06-19
		hCoV-19/Bonaire/BQ-RIVM-104513/2022|EPI_ISL_13854444|2022-06-23
		hCoV-19/Bonaire/BQ-RIVM-104515/2022|EPI_ISL_13854445|2022-06-23
		hCoV-19/Bonaire/BQ-RIVM-104516/2022|EPI_ISL_13854446|2022-06-23
		hCoV-19/Bonaire/BQ-RIVM-104526/2022|EPI_ISL_13854450|2022-06-24
		hCoV-19/Bonaire/BQ-RIVM-104529/2022|EPI_ISL_13854451|2022-06-24
		hCoV-19/Bonaire/BQ-RIVM-104540/2022|EPI_ISL_13854454|2022-06-27
		hCoV-19/Bonaire/BQ-RIVM-105506/2022|EPI_ISL_13990832|2022-07-01
		hCoV-19/Bonaire/BQ-RIVM-107072/2022|EPI_ISL_14239315|2022-07-11
		hCoV-19/Bonaire/BQ-RIVM-108772/2022|EPI_ISL_14705306|2022-07-21
		hCoV-19/Bonaire/BQ-RIVM-108773/2022|EPI_ISL_14705307|2022-07-22
		hCoV-19/Bonaire/BQ-RIVM-108779/2022|EPI_ISL_14705308|2022-07-22
		hCoV-19/Bonaire/BQ-RIVM-99708/2022|EPI_ISL_12782658|2022-04-30
		hCoV-19/Botswana/R8B31_BHP_AAB10447/2020|EPI_ISL_1516848|2020-12-12
		hCoV-19/Brazil/AC-FIOCRUZ-ILMD2204571/2022|EPI_ISL_14440797|2022-06-27
		hCoV-19/Brazil/AC-FIOCRUZ-ILMD2204573/2022|EPI_ISL_14440799|2022-06-27
		hCoV-19/Brazil/AC-FIOCRUZ-ILMD2204574/2022|EPI_ISL_14440800|2022-06-27
		hCoV-19/Brazil/AC-FIOCRUZ-ILMD2204575/2022|EPI_ISL_14440803|2022-06-27
		hCoV-19/Brazil/AC-FIOCRUZ-ILMD2204576/2022|EPI_ISL_14440804|2022-06-27
		hCoV-19/Brazil/AC-FIOCRUZ-ILMD2204577/2022|EPI_ISL_14440801|2022-06-28
		hCoV-19/Brazil/AC-FIOCRUZ-ILMD2204581/2022|EPI_ISL_14440808|2022-07-04
		hCoV-19/Brazil/AC-FIOCRUZ-ILMD2204583/2022|EPI_ISL_14440807|2022-07-05
		hCoV-19/Brazil/AC-FIOCRUZ-ILMD2204584/2022|EPI_ISL_14440810|2022-07-05
		hCoV-19/Brazil/AC-FIOCRUZ-ILMD2204585/2022|EPI_ISL_14440812|2022-07-07
		hCoV-19/Brazil/AC-FIOCRUZ-ILMD2204586/2022|EPI_ISL_14440813|2022-07-07
		hCoV-19/Brazil/AC-FIOCRUZ-ILMD2204588/2022|EPI_ISL_14440815|2022-07-07
		hCoV-19/Brazil/AC-FIOCRUZ-ILMD2204590/2022|EPI_ISL_14440817|2022-07-07
		hCoV-19/Brazil/AC-FIOCRUZ-ILMD2204594/2022|EPI_ISL_14440819|2022-07-08
		hCoV-19/Brazil/AC-FIOCRUZ-ILMD2204596/2022|EPI_ISL_14440824|2022-07-09
		hCoV-19/Brazil/AC-FIOCRUZ-ILMD2204597/2022|EPI_ISL_14440822|2022-07-10
		hCoV-19/Brazil/AC-FIOCRUZ-ILMD2204598/2022|EPI_ISL_14440823|2022-07-11
		hCoV-19/Brazil/AC-LACEN-220101003211/2022|EPI_ISL_16898774|2022-07-18
		hCoV-19/Brazil/AC-LACEN-220101003279/2022|EPI_ISL_16898766|2022-07-21
		hCoV-19/Brazil/AC-LACEN-220101003316/2022|EPI_ISL_16898773|2022-07-26
		hCoV-19/Brazil/AC-LACEN-220102001188/2022|EPI_ISL_16898769|2022-07-19
		hCoV-19/Brazil/AC-LACEN-220108002554/2022|EPI_ISL_16898771|2022-07-17
		hCoV-19/Brazil/AC-LACEN-220108002657/2022|EPI_ISL_16898776|2022-07-25
		hCoV-19/Brazil/AC-LACEN-220189000251/2022|EPI_ISL_16898777|2022-07-18
		hCoV-19/Brazil/AC-LACEN-220202000687/2022|EPI_ISL_16898768|2022-07-18
		hCoV-19/Brazil/AC-NVBS20846GENOV829385376056/2022|EPI_ISL_13992000|2022-06-15
		hCoV-19/Brazil/AL-LACENAL-270226557/2022|EPI_ISL_13985434|2022-06-14
		hCoV-19/Brazil/AL-LACENAL-270226564/2022|EPI_ISL_13985455|2022-06-08
		hCoV-19/Brazil/AL-LACENAL-270226565/2022|EPI_ISL_14154038|2022-06-24
		hCoV-19/Brazil/AL-LACENAL-270226575/2022|EPI_ISL_14154063|2022-06-27
		hCoV-19/Brazil/AL-LACENAL-270226985/2022|EPI_ISL_14000768|2022-06-24
		hCoV-19/Brazil/AL-LACENAL-270227006/2022|EPI_ISL_13985381|2022-06-03
		hCoV-19/Brazil/AL-LACENAL-270227029/2022|EPI_ISL_13985395|2022-06-10
		hCoV-19/Brazil/AL-LACENAL-270227030/2022|EPI_ISL_13985396|2022-06-08
		hCoV-19/Brazil/AL-LACENAL-270227032/2022|EPI_ISL_13985397|2022-06-09
		hCoV-19/Brazil/AL-LACENAL-270227043/2022|EPI_ISL_13985404|2022-06-15
		hCoV-19/Brazil/AL-LACENAL-270227088/2022|EPI_ISL_13985437|2022-06-13
		hCoV-19/Brazil/AL-LACENAL-270227090/2022|EPI_ISL_13985439|2022-06-22
		hCoV-19/Brazil/AL-LACENAL-270227092/2022|EPI_ISL_13985440|2022-06-22
		hCoV-19/Brazil/AL-LACENAL-270227095/2022|EPI_ISL_13985442|2022-06-09
		hCoV-19/Brazil/AL-LACENAL-270227096/2022|EPI_ISL_13985443|2022-06-23
		hCoV-19/Brazil/AL-LACENAL-270227097/2022|EPI_ISL_13985444|2022-06-09
		hCoV-19/Brazil/AL-LACENAL-270227099/2022|EPI_ISL_13985454|2022-06-09
		hCoV-19/Brazil/AL-LACENAL-270227100/2022|EPI_ISL_13985453|2022-06-07
		hCoV-19/Brazil/AL-LACENAL-270227105/2022|EPI_ISL_13985449|2022-06-08
		hCoV-19/Brazil/AL-LACENAL-270228595/2022|EPI_ISL_14154041|2022-06-30
		hCoV-19/Brazil/AL-LACENAL-270228598/2022|EPI_ISL_14154044|2022-06-30
		hCoV-19/Brazil/AL-LACENAL-270228605/2022|EPI_ISL_14154049|2022-07-01
		hCoV-19/Brazil/AL-LACENAL-270228607/2022|EPI_ISL_14154051|2022-07-06
		hCoV-19/Brazil/AL-LACENAL-270228608/2022|EPI_ISL_14156877|2022-07-06
		hCoV-19/Brazil/AL-LACENAL-270228609/2022|EPI_ISL_14154052|2022-07-06
		hCoV-19/Brazil/AL-LACENAL-270228610/2022|EPI_ISL_14154064|2022-07-01
		hCoV-19/Brazil/AL-LACENAL-270228612/2022|EPI_ISL_14156878|2022-07-04
		hCoV-19/Brazil/AL-LACENAL-270228613/2022|EPI_ISL_14154065|2022-07-04
		hCoV-19/Brazil/AL-LACENAL-270228615/2022|EPI_ISL_14154059|2022-06-25
		hCoV-19/Brazil/AL-LACENAL-270228617/2022|EPI_ISL_14154066|2022-06-28
		hCoV-19/Brazil/AL-LACENAL-270228621/2022|EPI_ISL_14154070|2022-06-30
		hCoV-19/Brazil/AL-LACENAL-270228623/2022|EPI_ISL_14154072|2022-07-01
		hCoV-19/Brazil/AL-LACENAL-270228624/2022|EPI_ISL_14154073|2022-07-01
		hCoV-19/Brazil/AL-LACENAL-270228625/2022|EPI_ISL_14154074|2022-07-01
		hCoV-19/Brazil/AL-LACENAL-270228626/2022|EPI_ISL_14154075|2022-07-02
		hCoV-19/Brazil/AL-LACENAL-270228630/2022|EPI_ISL_14154079|2022-07-04
		hCoV-19/Brazil/AL-LACENAL-270228632/2022|EPI_ISL_14154081|2022-07-04
		hCoV-19/Brazil/AL-LACENAL-270228633/2022|EPI_ISL_14156879|2022-07-04
		hCoV-19/Brazil/AL-LACENAL-270228634/2022|EPI_ISL_14154082|2022-07-04
		hCoV-19/Brazil/AL-LACENAL-270228636/2022|EPI_ISL_14154084|2022-07-06
		hCoV-19/Brazil/AL-LACENAL-270228637/2022|EPI_ISL_14154085|2022-07-04
		hCoV-19/Brazil/AL-LACENAL-270228639/2022|EPI_ISL_14154087|2022-06-24
		hCoV-19/Brazil/AL-LACENAL-270228642/2022|EPI_ISL_14154090|2022-06-29
		hCoV-19/Brazil/AL-LACENAL-270228645/2022|EPI_ISL_14154091|2022-06-24
		hCoV-19/Brazil/AL-LACENAL-270228646/2022|EPI_ISL_14154092|2022-06-28
		hCoV-19/Brazil/AL-LACENAL-270228648/2022|EPI_ISL_14154094|2022-07-02
		hCoV-19/Brazil/AL-LACENAL-270228686/2022|EPI_ISL_14154071|2022-07-01
		hCoV-19/Brazil/AL-LACENAL-270233812/2022|EPI_ISL_16205671|2022-06-11
		hCoV-19/Brazil/AL-LACENAL-270233831/2022|EPI_ISL_16205672|2022-06-30
		hCoV-19/Brazil/AL-LACENAL-270233832/2022|EPI_ISL_16205673|2022-06-30
		hCoV-19/Brazil/AL-LACENAL-270233835/2022|EPI_ISL_16205675|2022-07-01
		hCoV-19/Brazil/AL-LACENAL-270233836/2022|EPI_ISL_16205676|2022-07-01
		hCoV-19/Brazil/AL-LACENAL-270233857/2022|EPI_ISL_16205677|2022-07-01
		hCoV-19/Brazil/AL-LACENAL-270233859/2022|EPI_ISL_16205679|2022-07-06
		hCoV-19/Brazil/AL-LACENAL-270233965/2022|EPI_ISL_16205683|2022-07-09
		hCoV-19/Brazil/AL-LACENAL-270233970/2022|EPI_ISL_16205706|2022-07-19
		hCoV-19/Brazil/AL-LACENAL-270233977/2022|EPI_ISL_16205705|2022-07-16
		hCoV-19/Brazil/AL-LACENAL-270233980/2022|EPI_ISL_16205704|2022-07-16
		hCoV-19/Brazil/AL-LACENAL-270233985/2022|EPI_ISL_16205684|2022-07-06
		hCoV-19/Brazil/AL-LACENAL-270233988/2022|EPI_ISL_16221704|2022-07-06
		hCoV-19/Brazil/AL-LACENAL-270233989/2022|EPI_ISL_16205702|2022-07-15
		hCoV-19/Brazil/AL-LACENAL-270233991/2022|EPI_ISL_16205685|2022-07-06
		hCoV-19/Brazil/AL-LACENAL-270233999/2022|EPI_ISL_16205686|2022-07-11
		hCoV-19/Brazil/AL-LACENAL-270234003/2022|EPI_ISL_16205698|2022-07-15
		hCoV-19/Brazil/AL-LACENAL-270234005/2022|EPI_ISL_16205697|2022-07-15
		hCoV-19/Brazil/AL-LACENAL-270234015/2022|EPI_ISL_16205693|2022-07-15
		hCoV-19/Brazil/AL-LACENAL-270234023/2022|EPI_ISL_16205687|2022-07-21
		hCoV-19/Brazil/AL-NVBS21376GENOV158447422623/2022|EPI_ISL_14381355|2022-07-07
		hCoV-19/Brazil/AM-31746/2022|EPI_ISL_16981951|2022-06-24
		hCoV-19/Brazil/AM-FIOCRUZ-20140451EL/2020|EPI_ISL_1068084|2020-04-22
		hCoV-19/Brazil/AM-FIOCRUZ-ILMD2204157/2022|EPI_ISL_13393843|2022-06-02
		hCoV-19/Brazil/AM-FIOCRUZ-ILMD2204176/2022|EPI_ISL_13393862|2022-06-06
		hCoV-19/Brazil/AM-FIOCRUZ-ILMD2204177/2022|EPI_ISL_13393863|2022-06-06
		hCoV-19/Brazil/AM-FIOCRUZ-ILMD2204178/2022|EPI_ISL_13393864|2022-06-06
		hCoV-19/Brazil/AM-FIOCRUZ-ILMD2204181/2022|EPI_ISL_13393867|2022-06-08
		hCoV-19/Brazil/AM-FIOCRUZ-ILMD2204184/2022|EPI_ISL_13393870|2022-06-10
		hCoV-19/Brazil/AM-FIOCRUZ-ILMD2204185/2022|EPI_ISL_13393871|2022-06-10
		hCoV-19/Brazil/AM-FIOCRUZ-ILMD2204186/2022|EPI_ISL_13393872|2022-06-13
		hCoV-19/Brazil/AM-FIOCRUZ-ILMD2204189/2022|EPI_ISL_13610778|2022-06-08
		hCoV-19/Brazil/AM-FIOCRUZ-ILMD2204190/2022|EPI_ISL_13610779|2022-06-08
		hCoV-19/Brazil/AM-FIOCRUZ-ILMD2204191/2022|EPI_ISL_13610780|2022-06-08
		hCoV-19/Brazil/AM-FIOCRUZ-ILMD2204195/2022|EPI_ISL_13610784|2022-06-09
		hCoV-19/Brazil/AM-FIOCRUZ-ILMD2204196/2022|EPI_ISL_13610785|2022-06-09
		hCoV-19/Brazil/AM-FIOCRUZ-ILMD2204212/2022|EPI_ISL_13610800|2022-06-11
		hCoV-19/Brazil/AM-FIOCRUZ-ILMD2204214/2022|EPI_ISL_13610801|2022-06-11
		hCoV-19/Brazil/AM-FIOCRUZ-ILMD2204220/2022|EPI_ISL_13610807|2022-06-13
		hCoV-19/Brazil/AM-FIOCRUZ-ILMD2204221/2022|EPI_ISL_13610808|2022-06-13
		hCoV-19/Brazil/AM-FIOCRUZ-ILMD2204222/2022|EPI_ISL_13610809|2022-06-13
		hCoV-19/Brazil/AM-FIOCRUZ-ILMD2204227/2022|EPI_ISL_13610814|2022-06-13
		hCoV-19/Brazil/AM-FIOCRUZ-ILMD2204241/2022|EPI_ISL_13610827|2022-06-15
		hCoV-19/Brazil/AM-FIOCRUZ-ILMD2204244/2022|EPI_ISL_13610830|2022-06-15
		hCoV-19/Brazil/AM-FIOCRUZ-ILMD2204247/2022|EPI_ISL_13610833|2022-06-15
		hCoV-19/Brazil/AM-FIOCRUZ-ILMD2204254/2022|EPI_ISL_13610839|2022-06-16
		hCoV-19/Brazil/AM-FIOCRUZ-ILMD2204257/2022|EPI_ISL_13610842|2022-06-16
		hCoV-19/Brazil/AM-FIOCRUZ-ILMD2204267/2022|EPI_ISL_13610852|2022-06-17
		hCoV-19/Brazil/AM-FIOCRUZ-ILMD2204277/2022|EPI_ISL_13610862|2022-06-18
		hCoV-19/Brazil/AM-FIOCRUZ-ILMD2204286/2022|EPI_ISL_13610870|2022-06-24
		hCoV-19/Brazil/AM-FIOCRUZ-ILMD2204290/2022|EPI_ISL_14391877|2022-06-20
		hCoV-19/Brazil/AM-FIOCRUZ-ILMD2204292/2022|EPI_ISL_14391879|2022-06-20
		hCoV-19/Brazil/AM-FIOCRUZ-ILMD2204307/2022|EPI_ISL_14391894|2022-06-21
		hCoV-19/Brazil/AM-FIOCRUZ-ILMD2204308/2022|EPI_ISL_14391895|2022-06-21
		hCoV-19/Brazil/AM-FIOCRUZ-ILMD2204309/2022|EPI_ISL_14391896|2022-06-21
		hCoV-19/Brazil/AM-FIOCRUZ-ILMD2204315/2022|EPI_ISL_14391900|2022-06-22
		hCoV-19/Brazil/AM-FIOCRUZ-ILMD2204323/2022|EPI_ISL_14391907|2022-06-23
		hCoV-19/Brazil/AM-FIOCRUZ-ILMD2204349/2022|EPI_ISL_14391933|2022-06-27
		hCoV-19/Brazil/AM-FIOCRUZ-ILMD2204359/2022|EPI_ISL_14391943|2022-06-27
		hCoV-19/Brazil/AM-FIOCRUZ-ILMD2204361/2022|EPI_ISL_14391945|2022-06-27
		hCoV-19/Brazil/AM-FIOCRUZ-ILMD2204399/2022|EPI_ISL_14391975|2022-06-28
		hCoV-19/Brazil/AM-FIOCRUZ-ILMD2204404/2022|EPI_ISL_14391980|2022-06-28
		hCoV-19/Brazil/AM-FIOCRUZ-ILMD2204406/2022|EPI_ISL_14391981|2022-06-28
		hCoV-19/Brazil/AM-FIOCRUZ-ILMD2204416/2022|EPI_ISL_14391988|2022-06-29
		hCoV-19/Brazil/AM-FIOCRUZ-ILMD2204436/2022|EPI_ISL_14392006|2022-06-30
		hCoV-19/Brazil/AM-FIOCRUZ-ILMD2204437/2022|EPI_ISL_14391868|2022-06-30
		hCoV-19/Brazil/AM-FIOCRUZ-ILMD2204495/2022|EPI_ISL_14392062|2022-07-01
		hCoV-19/Brazil/AM-FIOCRUZ-ILMD2204505/2022|EPI_ISL_14392072|2022-07-01
		hCoV-19/Brazil/AM-FIOCRUZ-ILMD2204510/2022|EPI_ISL_14392077|2022-07-02
		hCoV-19/Brazil/AM-FIOCRUZ-ILMD2204511/2022|EPI_ISL_14392078|2022-07-02
		hCoV-19/Brazil/AM-FIOCRUZ-ILMD2204512/2022|EPI_ISL_14392079|2022-07-02
		hCoV-19/Brazil/AM-FIOCRUZ-ILMD2204523/2022|EPI_ISL_14392087|2022-07-05
		hCoV-19/Brazil/AM-FIOCRUZ-ILMD2204538/2022|EPI_ISL_14392102|2022-07-19
		hCoV-19/Brazil/AM-FIOCRUZ-ILMD2204541/2022|EPI_ISL_14392105|2022-07-19
		hCoV-19/Brazil/AM-FIOCRUZ-ILMD2204543/2022|EPI_ISL_14392113|2022-07-22
		hCoV-19/Brazil/AM-FIOCRUZ-ILMD2204546/2022|EPI_ISL_14392109|2022-07-26
		hCoV-19/Brazil/AM-FIOCRUZ-ILMD2204655/2022|EPI_ISL_14535327|2022-06-24
		hCoV-19/Brazil/AM-FIOCRUZ-ILMD2204662/2022|EPI_ISL_14535334|2022-06-25
		hCoV-19/Brazil/AM-FIOCRUZ-ILMD2204697/2022|EPI_ISL_14535369|2022-06-28
		hCoV-19/Brazil/AM-FIOCRUZ-ILMD2204699/2022|EPI_ISL_14535371|2022-06-28
		hCoV-19/Brazil/AM-FIOCRUZ-ILMD2204790/2022|EPI_ISL_14535462|2022-07-02
		hCoV-19/Brazil/AM-FIOCRUZ-ILMD2204804/2022|EPI_ISL_14535476|2022-07-04
		hCoV-19/Brazil/AM-FIOCRUZ-ILMD2204838/2022|EPI_ISL_14535510|2022-07-06
		hCoV-19/Brazil/AM-FIOCRUZ-ILMD2204844/2022|EPI_ISL_14535516|2022-07-06
		hCoV-19/Brazil/AM-FIOCRUZ-ILMD2204867/2022|EPI_ISL_14535539|2022-07-06
		hCoV-19/Brazil/AM-FIOCRUZ-ILMD2204877/2022|EPI_ISL_14535549|2022-07-07
		hCoV-19/Brazil/AM-FIOCRUZ-ILMD2204883/2022|EPI_ISL_14535555|2022-07-07
		hCoV-19/Brazil/AM-FIOCRUZ-ILMD2204884/2022|EPI_ISL_14535556|2022-07-07
		hCoV-19/Brazil/AM-FIOCRUZ-ILMD2204887/2022|EPI_ISL_14535559|2022-07-07
		hCoV-19/Brazil/AM-FIOCRUZ-ILMD2204895/2022|EPI_ISL_14535567|2022-07-07
		hCoV-19/Brazil/AM-FIOCRUZ-ILMD2204896/2022|EPI_ISL_14535568|2022-07-07
		hCoV-19/Brazil/AM-FIOCRUZ-ILMD2204911/2022|EPI_ISL_14535583|2022-07-07
		hCoV-19/Brazil/AM-FIOCRUZ-ILMD2204915/2022|EPI_ISL_14535587|2022-07-08
		hCoV-19/Brazil/AM-FIOCRUZ-ILMD2204976/2022|EPI_ISL_14535648|2022-07-12
		hCoV-19/Brazil/AM-FIOCRUZ-ILMD2204985/2022|EPI_ISL_14535657|2022-07-12
		hCoV-19/Brazil/AM-FIOCRUZ-ILMD2204990/2022|EPI_ISL_14535662|2022-07-12
		hCoV-19/Brazil/AM-FIOCRUZ-ILMD2204996/2022|EPI_ISL_14535668|2022-07-13
		hCoV-19/Brazil/AM-FIOCRUZ-ILMD2205000/2022|EPI_ISL_14535672|2022-07-13
		hCoV-19/Brazil/AM-FIOCRUZ-ILMD2205003/2022|EPI_ISL_14535675|2022-07-15
		hCoV-19/Brazil/AM-FIOCRUZ-ILMD2205018/2022|EPI_ISL_14535690|2022-08-02
		hCoV-19/Brazil/AM-FIOCRUZ-ILMD2205019/2022|EPI_ISL_14853358|2022-06-06
		hCoV-19/Brazil/AM-FIOCRUZ-ILMD2205020/2022|EPI_ISL_14853359|2022-07-04
		hCoV-19/Brazil/AM-FIOCRUZ-ILMD2205032/2022|EPI_ISL_14853371|2022-07-06
		hCoV-19/Brazil/AM-FIOCRUZ-ILMD2205035/2022|EPI_ISL_14853374|2022-07-06
		hCoV-19/Brazil/AM-FIOCRUZ-ILMD2205036/2022|EPI_ISL_14853375|2022-07-06
		hCoV-19/Brazil/AM-FIOCRUZ-ILMD2205071/2022|EPI_ISL_14853410|2022-07-12
		hCoV-19/Brazil/AM-FIOCRUZ-ILMD2205080/2022|EPI_ISL_14853419|2022-07-12
		hCoV-19/Brazil/AM-FIOCRUZ-ILMD2205091/2022|EPI_ISL_14853430|2022-07-12
		hCoV-19/Brazil/AM-FIOCRUZ-ILMD2205093/2022|EPI_ISL_14853432|2022-07-13
		hCoV-19/Brazil/AM-FIOCRUZ-ILMD2205124/2022|EPI_ISL_14853463|2022-07-14
		hCoV-19/Brazil/AM-FIOCRUZ-ILMD2205130/2022|EPI_ISL_14853469|2022-07-14
		hCoV-19/Brazil/AM-FIOCRUZ-ILMD2205158/2022|EPI_ISL_14853497|2022-07-16
		hCoV-19/Brazil/AM-FIOCRUZ-ILMD2205161/2022|EPI_ISL_14853500|2022-07-16
		hCoV-19/Brazil/AM-FIOCRUZ-ILMD2205184/2022|EPI_ISL_14853523|2022-07-17
		hCoV-19/Brazil/AM-FIOCRUZ-ILMD2205194/2022|EPI_ISL_14853533|2022-07-17
		hCoV-19/Brazil/AM-FIOCRUZ-ILMD2205207/2022|EPI_ISL_14853546|2022-07-17
		hCoV-19/Brazil/AM-FIOCRUZ-ILMD2205210/2022|EPI_ISL_14853549|2022-07-17
		hCoV-19/Brazil/AM-FIOCRUZ-ILMD2205215/2022|EPI_ISL_14853554|2022-07-17
		hCoV-19/Brazil/AM-FIOCRUZ-ILMD2205237/2022|EPI_ISL_14853576|2022-07-18
		hCoV-19/Brazil/AM-FIOCRUZ-ILMD2205242/2022|EPI_ISL_14853581|2022-07-18
		hCoV-19/Brazil/AM-FIOCRUZ-ILMD2205243/2022|EPI_ISL_14853582|2022-07-18
		hCoV-19/Brazil/AM-FIOCRUZ-ILMD2205247/2022|EPI_ISL_14853586|2022-07-18
		hCoV-19/Brazil/AM-FIOCRUZ-ILMD2205255/2022|EPI_ISL_14853594|2022-07-18
		hCoV-19/Brazil/AM-FIOCRUZ-ILMD2205268/2022|EPI_ISL_14853607|2022-07-18
		hCoV-19/Brazil/AM-FIOCRUZ-ILMD2205324/2022|EPI_ISL_14853663|2022-07-22
		hCoV-19/Brazil/AM-FIOCRUZ-ILMD2205331/2022|EPI_ISL_14853670|2022-07-22
		hCoV-19/Brazil/AM-FIOCRUZ-ILMD2205332/2022|EPI_ISL_14853671|2022-07-22
		hCoV-19/Brazil/AM-FIOCRUZ-ILMD2205351/2022|EPI_ISL_14853690|2022-08-11
		hCoV-19/Brazil/AM-FIOCRUZ-ILMD2205378/2022|EPI_ISL_15501072|2022-07-06
		hCoV-19/Brazil/AM-FIOCRUZ-ILMD2205392/2022|EPI_ISL_15501086|2022-07-18
		hCoV-19/Brazil/AM-FIOCRUZ-ILMD2205398/2022|EPI_ISL_15501092|2022-07-18
		hCoV-19/Brazil/AM-FIOCRUZ-ILMD2205409/2022|EPI_ISL_15501103|2022-07-20
		hCoV-19/Brazil/AM-FIOCRUZ-ILMD2205423/2022|EPI_ISL_15501117|2022-07-21
		hCoV-19/Brazil/AM-FIOCRUZ-ILMD2205482/2022|EPI_ISL_15501176|2022-07-23
		hCoV-19/Brazil/AM-FIOCRUZ-ILMD2205484/2022|EPI_ISL_15501178|2022-07-24
		hCoV-19/Brazil/AM-FIOCRUZ-ILMD2205501/2022|EPI_ISL_15501195|2022-07-24
		hCoV-19/Brazil/AM-FIOCRUZ-ILMD2205516/2022|EPI_ISL_15501210|2022-07-25
		hCoV-19/Brazil/AM-FIOCRUZ-ILMD2205518/2022|EPI_ISL_15501212|2022-07-25
		hCoV-19/Brazil/AM-FIOCRUZ-ILMD2205537/2022|EPI_ISL_15501231|2022-07-25
		hCoV-19/Brazil/AM-FIOCRUZ-ILMD2205546/2022|EPI_ISL_15501240|2022-07-25
		hCoV-19/Brazil/AM-FIOCRUZ-ILMD2205594/2022|EPI_ISL_15603448|2022-07-25
		hCoV-19/Brazil/AM-FIOCRUZ-ILMD2205597/2022|EPI_ISL_15603445|2022-07-25
		hCoV-19/Brazil/AM-FIOCRUZ-ILMD2205598/2022|EPI_ISL_15603444|2022-07-25
		hCoV-19/Brazil/AM-FIOCRUZ-ILMD2205611/2022|EPI_ISL_15603434|2022-07-26
		hCoV-19/Brazil/AM-FIOCRUZ-ILMD2205625/2022|EPI_ISL_15603425|2022-07-26
		hCoV-19/Brazil/AM-FIOCRUZ-ILMD2205639/2022|EPI_ISL_15603418|2022-07-26
		hCoV-19/Brazil/AM-FIOCRUZ-ILMD2205923/2022|EPI_ISL_15808890|2022-07-14
		hCoV-19/Brazil/AM-FIOCRUZ-ILMD2205928/2022|EPI_ISL_15808895|2022-08-02
		hCoV-19/Brazil/AM-FIOCRUZ-ILMD2205929/2022|EPI_ISL_15808896|2022-08-03
		hCoV-19/Brazil/AM-FIOCRUZ-ILMD2205930/2022|EPI_ISL_15808897|2022-08-03
		hCoV-19/Brazil/AM-FIOCRUZ-ILMD2205933/2022|EPI_ISL_15808900|2022-08-03
		hCoV-19/Brazil/AM-FIOCRUZ-ILMD2206015/2022|EPI_ISL_16229911|2022-07-11
		hCoV-19/Brazil/AM-FIOCRUZ-ILMD2206020/2022|EPI_ISL_16229916|2022-07-11
		hCoV-19/Brazil/AM-FIOCRUZ-ILMD2206040/2022|EPI_ISL_16229936|2022-07-13
		hCoV-19/Brazil/AM-FIOCRUZ-ILMD2206041/2022|EPI_ISL_16229937|2022-07-13
		hCoV-19/Brazil/AM-FIOCRUZ-ILMD2206062/2022|EPI_ISL_16229958|2022-07-14
		hCoV-19/Brazil/AM-FIOCRUZ-ILMD2206096/2022|EPI_ISL_16229992|2022-07-26
		hCoV-19/Brazil/AM-FIOCRUZ-ILMD2206099/2022|EPI_ISL_16229995|2022-07-26
		hCoV-19/Brazil/AM-FIOCRUZ-ILMD2206103/2022|EPI_ISL_16229999|2022-07-26
		hCoV-19/Brazil/AM-FIOCRUZ-ILMD2206120/2022|EPI_ISL_16230016|2022-07-27
		hCoV-19/Brazil/AM-FIOCRUZ-ILMD2206142/2022|EPI_ISL_16230038|2022-07-28
		hCoV-19/Brazil/AM-FIOCRUZ-ILMD2206147/2022|EPI_ISL_16230043|2022-07-28
		hCoV-19/Brazil/AM-FIOCRUZ-ILMD2206149/2022|EPI_ISL_16230045|2022-07-28
		hCoV-19/Brazil/AM-FIOCRUZ-ILMD2206158/2022|EPI_ISL_16230054|2022-07-29
		hCoV-19/Brazil/AM-FIOCRUZ-ILMD2206161/2022|EPI_ISL_16230057|2022-07-29
		hCoV-19/Brazil/AM-FIOCRUZ-ILMD2206171/2022|EPI_ISL_16230067|2022-07-31
		hCoV-19/Brazil/AM-FIOCRUZ-ILMD2206173/2022|EPI_ISL_16230069|2022-08-01
		hCoV-19/Brazil/AM-FIOCRUZ-ILMD2206174/2022|EPI_ISL_16230070|2022-08-02
		hCoV-19/Brazil/AM-FIOCRUZ-ILMD2206175/2022|EPI_ISL_16230071|2022-08-02
		hCoV-19/Brazil/AM-FIOCRUZ-ILMD2206177/2022|EPI_ISL_16230073|2022-08-03
		hCoV-19/Brazil/AM-FIOCRUZ-ILMD2206178/2022|EPI_ISL_16230074|2022-08-03
		hCoV-19/Brazil/AM-FIOCRUZ-ILMD2206180/2022|EPI_ISL_16230076|2022-08-03
		hCoV-19/Brazil/AM-FIOCRUZ-ILMD2206182/2022|EPI_ISL_16230078|2022-08-03
		hCoV-19/Brazil/AM-FIOCRUZ-ILMD2206183/2022|EPI_ISL_16230079|2022-08-03
		hCoV-19/Brazil/AM-FIOCRUZ-ILMD2206184/2022|EPI_ISL_16230080|2022-08-03
		hCoV-19/Brazil/AM-FIOCRUZ-ILMD2206185/2022|EPI_ISL_16230081|2022-08-04
		hCoV-19/Brazil/AM-FIOCRUZ-ILMD2206187/2022|EPI_ISL_16230083|2022-08-04
		hCoV-19/Brazil/AM-FIOCRUZ-ILMD2206189/2022|EPI_ISL_16230085|2022-08-04
		hCoV-19/Brazil/AM-FIOCRUZ-ILMD2206190/2022|EPI_ISL_16230086|2022-08-04
		hCoV-19/Brazil/AM-FIOCRUZ-ILMD2206192/2022|EPI_ISL_16230088|2022-08-05
		hCoV-19/Brazil/AM-FIOCRUZ-ILMD2206193/2022|EPI_ISL_16230089|2022-08-05
		hCoV-19/Brazil/AM-FIOCRUZ-ILMD2206194/2022|EPI_ISL_16230090|2022-08-05
		hCoV-19/Brazil/AM-FIOCRUZ-ILMD2206197/2022|EPI_ISL_16230093|2022-08-05
		hCoV-19/Brazil/AM-FIOCRUZ-ILMD2206198/2022|EPI_ISL_16230094|2022-08-05
		hCoV-19/Brazil/AM-FIOCRUZ-ILMD2206199/2022|EPI_ISL_16230095|2022-08-05
		hCoV-19/Brazil/AM-FIOCRUZ-ILMD2206201/2022|EPI_ISL_16230097|2022-08-07
		hCoV-19/Brazil/AM-FIOCRUZ-ILMD2206203/2022|EPI_ISL_16230099|2022-08-07
		hCoV-19/Brazil/AM-FIOCRUZ-ILMD2206204/2022|EPI_ISL_16230100|2022-08-08
		hCoV-19/Brazil/AM-FIOCRUZ-ILMD2206207/2022|EPI_ISL_16230103|2022-08-09
		hCoV-19/Brazil/AM-FIOCRUZ-ILMD2206208/2022|EPI_ISL_16230104|2022-08-09
		hCoV-19/Brazil/AM-FIOCRUZ-ILMD2206209/2022|EPI_ISL_16230105|2022-08-09
		hCoV-19/Brazil/AM-FIOCRUZ-ILMD2206210/2022|EPI_ISL_16230106|2022-08-09
		hCoV-19/Brazil/AM-FIOCRUZ-ILMD2206213/2022|EPI_ISL_16230109|2022-08-14
		hCoV-19/Brazil/AM-FIOCRUZ-ILMD2206214/2022|EPI_ISL_16230110|2022-08-16
		hCoV-19/Brazil/AM-FIOCRUZ-ILMD2206215/2022|EPI_ISL_16230111|2022-08-16
		hCoV-19/Brazil/AM-FIOCRUZ-ILMD2206216/2022|EPI_ISL_16230112|2022-08-16
		hCoV-19/Brazil/AM-FIOCRUZ-ILMD2206217/2022|EPI_ISL_16230113|2022-08-16
		hCoV-19/Brazil/AM-FIOCRUZ-ILMD2206218/2022|EPI_ISL_16230114|2022-08-17
		hCoV-19/Brazil/AM-FIOCRUZ-ILMD2206219/2022|EPI_ISL_16230115|2022-08-17
		hCoV-19/Brazil/AM-FIOCRUZ-ILMD2206220/2022|EPI_ISL_16230116|2022-08-17
		hCoV-19/Brazil/AM-FIOCRUZ-ILMD2206221/2022|EPI_ISL_16230117|2022-08-17
		hCoV-19/Brazil/AM-FIOCRUZ-ILMD2206222/2022|EPI_ISL_16230118|2022-08-17
		hCoV-19/Brazil/AM-FIOCRUZ-ILMD2206224/2022|EPI_ISL_16230120|2022-08-18
		hCoV-19/Brazil/AM-FIOCRUZ-ILMD2206225/2022|EPI_ISL_16230121|2022-08-18
		hCoV-19/Brazil/AM-FIOCRUZ-ILMD2206226/2022|EPI_ISL_16230122|2022-08-18
		hCoV-19/Brazil/AM-FIOCRUZ-ILMD2206227/2022|EPI_ISL_16230123|2022-08-19
		hCoV-19/Brazil/AM-FIOCRUZ-ILMD2206228/2022|EPI_ISL_16230124|2022-08-19
		hCoV-19/Brazil/AM-FIOCRUZ-ILMD2206229/2022|EPI_ISL_16230125|2022-08-19
		hCoV-19/Brazil/AM-FIOCRUZ-ILMD2206230/2022|EPI_ISL_16230126|2022-08-19
		hCoV-19/Brazil/AM-IMTSP-CD31746/2022|EPI_ISL_16961140|2022-06-24
		hCoV-19/Brazil/AP-FIOCRUZ-25308/2022|EPI_ISL_16298197|2022-08-07
		hCoV-19/Brazil/AP-FIOCRUZ-25311/2022|EPI_ISL_16298199|2022-08-06
		hCoV-19/Brazil/AP-FIOCRUZ-25314/2022|EPI_ISL_16298201|2022-08-05
		hCoV-19/Brazil/AP-FIOCRUZ-25315/2022|EPI_ISL_16298202|2022-08-04
		hCoV-19/Brazil/AP-FIOCRUZ-25317/2022|EPI_ISL_16298203|2022-08-04
		hCoV-19/Brazil/AP-FIOCRUZ-25318/2022|EPI_ISL_16298204|2022-08-03
		hCoV-19/Brazil/AP-FIOCRUZ-25320/2022|EPI_ISL_16298184|2022-08-02
		hCoV-19/Brazil/AP-FIOCRUZ-25321/2022|EPI_ISL_16298206|2022-08-02
		hCoV-19/Brazil/AP-FIOCRUZ-25322/2022|EPI_ISL_16298207|2022-08-02
		hCoV-19/Brazil/AP-FIOCRUZ-25323/2022|EPI_ISL_16298208|2022-08-01
		hCoV-19/Brazil/AP-FIOCRUZ-25325/2022|EPI_ISL_16298262|2022-08-01
		hCoV-19/Brazil/AP-FIOCRUZ-25331/2022|EPI_ISL_16298215|2022-07-29
		hCoV-19/Brazil/AP-FIOCRUZ-25337/2022|EPI_ISL_16298263|2022-07-28
		hCoV-19/Brazil/AP-FIOCRUZ-25338/2022|EPI_ISL_16298259|2022-07-27
		hCoV-19/Brazil/AP-FIOCRUZ-25340/2022|EPI_ISL_16298261|2022-07-27
		hCoV-19/Brazil/AP-FIOCRUZ-25346/2022|EPI_ISL_16298221|2022-07-27
		hCoV-19/Brazil/AP-FIOCRUZ-25349/2022|EPI_ISL_16298223|2022-07-26
		hCoV-19/Brazil/AP-FIOCRUZ-25350/2022|EPI_ISL_16298224|2022-07-26
		hCoV-19/Brazil/AP-FIOCRUZ-25352/2022|EPI_ISL_16298225|2022-07-24
		hCoV-19/Brazil/AP-FIOCRUZ-25353/2022|EPI_ISL_16298226|2022-07-24
		hCoV-19/Brazil/AP-FIOCRUZ-25354/2022|EPI_ISL_16298227|2022-07-24
		hCoV-19/Brazil/AP-FIOCRUZ-25355/2022|EPI_ISL_16298228|2022-07-24
		hCoV-19/Brazil/AP-FIOCRUZ-25356/2022|EPI_ISL_16298229|2022-07-26
		hCoV-19/Brazil/AP-FIOCRUZ-25361/2022|EPI_ISL_16298233|2022-07-23
		hCoV-19/Brazil/AP-FIOCRUZ-25366/2022|EPI_ISL_16298236|2022-07-23
		hCoV-19/Brazil/AP-FIOCRUZ-25367/2022|EPI_ISL_16298237|2022-07-22
		hCoV-19/Brazil/AP-FIOCRUZ-25372/2022|EPI_ISL_16298239|2022-07-22
		hCoV-19/Brazil/AP-FIOCRUZ-32356/2021|EPI_ISL_2983158|2021-02-27
		hCoV-19/Brazil/AP-LMI-1103/2022|EPI_ISL_15462288|2022-06-20
		hCoV-19/Brazil/AP-LMI-1114/2022|EPI_ISL_15462293|2022-07-07
		hCoV-19/Brazil/AP-LMI-1118/2022|EPI_ISL_15462296|2022-07-07
		hCoV-19/Brazil/AP-LMI-1122/2022|EPI_ISL_15462298|2022-07-07
		hCoV-19/Brazil/AP-LMI-1130/2022|EPI_ISL_15462303|2022-07-07
		hCoV-19/Brazil/AP-LMI-1133/2022|EPI_ISL_15462305|2022-07-07
		hCoV-19/Brazil/AP-LMI-1134/2022|EPI_ISL_15462306|2022-07-07
		hCoV-19/Brazil/AP-LMI-1135/2022|EPI_ISL_15462307|2022-07-07
		hCoV-19/Brazil/AP-LMI-1147/2022|EPI_ISL_15462316|2022-07-13
		hCoV-19/Brazil/AP-NVBS20687GENOV829359057318/2022|EPI_ISL_14048562|2022-06-10
		hCoV-19/Brazil/BA-27/2020|EPI_ISL_978512|2020-02-28
		hCoV-19/Brazil/BA-FIOCRUZ-13275/2022|EPI_ISL_13564792|2022-05-13
		hCoV-19/Brazil/BA-FIOCRUZ-14011/2022|EPI_ISL_13821831|2022-05-20
		hCoV-19/Brazil/BA-FIOCRUZ-14020/2022|EPI_ISL_13821834|2022-05-26
		hCoV-19/Brazil/BA-FIOCRUZ-14646/2022|EPI_ISL_13653537|2022-06-11
		hCoV-19/Brazil/BA-FIOCRUZ-14671/2022|EPI_ISL_13653558|2022-06-04
		hCoV-19/Brazil/BA-FIOCRUZ-15749/2022|EPI_ISL_13839458|2022-06-15
		hCoV-19/Brazil/BA-FIOCRUZ-15750/2022|EPI_ISL_13839459|2022-06-14
		hCoV-19/Brazil/BA-FIOCRUZ-15783/2022|EPI_ISL_14114460|2022-06-20
		hCoV-19/Brazil/BA-FIOCRUZ-15791/2022|EPI_ISL_14114495|2022-06-21
		hCoV-19/Brazil/BA-FIOCRUZ-15796/2022|EPI_ISL_14114471|2022-06-20
		hCoV-19/Brazil/BA-FIOCRUZ-15798/2022|EPI_ISL_14114513|2022-06-15
		hCoV-19/Brazil/BA-FIOCRUZ-16237/2022|EPI_ISL_14081065|2022-06-28
		hCoV-19/Brazil/BA-FIOCRUZ-16239/2022|EPI_ISL_14081066|2022-06-23
		hCoV-19/Brazil/BA-FIOCRUZ-16245/2022|EPI_ISL_14081070|2022-06-21
		hCoV-19/Brazil/BA-FIOCRUZ-16251/2022|EPI_ISL_14081135|2022-06-27
		hCoV-19/Brazil/BA-FIOCRUZ-16255/2022|EPI_ISL_14081112|2022-06-27
		hCoV-19/Brazil/BA-FIOCRUZ-16262/2022|EPI_ISL_14081080|2022-06-23
		hCoV-19/Brazil/BA-FIOCRUZ-16267/2022|EPI_ISL_14081084|2022-06-26
		hCoV-19/Brazil/BA-FIOCRUZ-16268/2022|EPI_ISL_14081035|2022-06-22
		hCoV-19/Brazil/BA-FIOCRUZ-16279/2022|EPI_ISL_14081377|2022-06-23
		hCoV-19/Brazil/BA-FIOCRUZ-16297/2022|EPI_ISL_14081435|2022-06-27
		hCoV-19/Brazil/BA-FIOCRUZ-17212/2022|EPI_ISL_14225424|2022-06-29
		hCoV-19/Brazil/BA-FIOCRUZ-17220/2022|EPI_ISL_14225431|2022-06-29
		hCoV-19/Brazil/BA-FIOCRUZ-17226/2022|EPI_ISL_14225441|2022-06-29
		hCoV-19/Brazil/BA-FIOCRUZ-17230/2022|EPI_ISL_14225436|2022-06-28
		hCoV-19/Brazil/BA-FIOCRUZ-17245/2022|EPI_ISL_14225457|2022-07-03
		hCoV-19/Brazil/BA-FIOCRUZ-17247/2022|EPI_ISL_14307335|2022-07-04
		hCoV-19/Brazil/BA-FIOCRUZ-17248/2022|EPI_ISL_14307338|2022-07-04
		hCoV-19/Brazil/BA-FIOCRUZ-17251/2022|EPI_ISL_14307333|2022-07-04
		hCoV-19/Brazil/BA-FIOCRUZ-17349/2022|EPI_ISL_14253256|2022-07-05
		hCoV-19/Brazil/BA-FIOCRUZ-17355/2022|EPI_ISL_14253261|2022-07-07
		hCoV-19/Brazil/BA-FIOCRUZ-17363/2022|EPI_ISL_14253267|2022-07-11
		hCoV-19/Brazil/BA-FIOCRUZ-17374/2022|EPI_ISL_14253243|2022-07-07
		hCoV-19/Brazil/BA-FIOCRUZ-17380/2022|EPI_ISL_14253278|2022-07-06
		hCoV-19/Brazil/BA-FIOCRUZ-17405/2022|EPI_ISL_14253298|2022-07-11
		hCoV-19/Brazil/BA-FIOCRUZ-17878/2022|EPI_ISL_15053212|2022-07-16
		hCoV-19/Brazil/BA-FIOCRUZ-17880/2022|EPI_ISL_15053214|2022-07-15
		hCoV-19/Brazil/BA-FIOCRUZ-17888/2022|EPI_ISL_15053218|2022-07-13
		hCoV-19/Brazil/BA-FIOCRUZ-17890/2022|EPI_ISL_15053219|2022-07-14
		hCoV-19/Brazil/BA-FIOCRUZ-17894/2022|EPI_ISL_15053220|2022-07-18
		hCoV-19/Brazil/BA-FIOCRUZ-17906/2022|EPI_ISL_15053224|2022-07-15
		hCoV-19/Brazil/BA-FIOCRUZ-17911/2022|EPI_ISL_15053204|2022-07-15
		hCoV-19/Brazil/BA-FIOCRUZ-17912/2022|EPI_ISL_15053227|2022-07-15
		hCoV-19/Brazil/BA-FIOCRUZ-17915/2022|EPI_ISL_15053229|2022-07-18
		hCoV-19/Brazil/BA-FIOCRUZ-18425/2022|EPI_ISL_14842472|2022-07-25
		hCoV-19/Brazil/BA-FIOCRUZ-18427/2022|EPI_ISL_14842474|2022-07-24
		hCoV-19/Brazil/BA-FIOCRUZ-18439/2022|EPI_ISL_14842484|2022-07-24
		hCoV-19/Brazil/BA-FIOCRUZ-18441/2022|EPI_ISL_14842486|2022-07-21
		hCoV-19/Brazil/BA-FIOCRUZ-18447/2022|EPI_ISL_14842492|2022-07-19
		hCoV-19/Brazil/BA-FIOCRUZ-18451/2022|EPI_ISL_14842495|2022-07-22
		hCoV-19/Brazil/BA-FIOCRUZ-18452/2022|EPI_ISL_14842496|2022-07-19
		hCoV-19/Brazil/BA-FIOCRUZ-18453/2022|EPI_ISL_14842497|2022-07-25
		hCoV-19/Brazil/BA-FIOCRUZ-18455/2022|EPI_ISL_14842498|2022-07-20
		hCoV-19/Brazil/BA-FIOCRUZ-18456/2022|EPI_ISL_14842500|2022-07-19
		hCoV-19/Brazil/BA-FIOCRUZ-18459/2022|EPI_ISL_14842502|2022-07-20
		hCoV-19/Brazil/BA-FIOCRUZ-18460/2022|EPI_ISL_14842503|2022-07-23
		hCoV-19/Brazil/BA-FIOCRUZ-18462/2022|EPI_ISL_14842506|2022-07-19
		hCoV-19/Brazil/BA-FIOCRUZ-18465/2022|EPI_ISL_14842508|2022-07-21
		hCoV-19/Brazil/BA-FIOCRUZ-18466/2022|EPI_ISL_14842509|2022-07-21
		hCoV-19/Brazil/BA-FIOCRUZ-18473/2022|EPI_ISL_14842516|2022-07-21
		hCoV-19/Brazil/BA-FIOCRUZ-18480/2022|EPI_ISL_14842523|2022-07-21
		hCoV-19/Brazil/BA-FIOCRUZ-18484/2022|EPI_ISL_14842527|2022-07-25
		hCoV-19/Brazil/BA-FIOCRUZ-18485/2022|EPI_ISL_14842528|2022-07-26
		hCoV-19/Brazil/BA-FIOCRUZ-18487/2022|EPI_ISL_14842530|2022-07-24
		hCoV-19/Brazil/BA-FIOCRUZ-PVM100707/2022|EPI_ISL_13167571|2022-05-31
		hCoV-19/Brazil/BA-FIOCRUZ-PVM100722/2022|EPI_ISL_13167558|2022-05-30
		hCoV-19/Brazil/BA-FIOCRUZ-PVM100728/2022|EPI_ISL_13167559|2022-05-31
		hCoV-19/Brazil/BA-FIOCRUZ-PVM100885/2022|EPI_ISL_13407588|2022-06-08
		hCoV-19/Brazil/BA-FIOCRUZ-PVM101411/2022|EPI_ISL_14005430|2022-06-05
		hCoV-19/Brazil/BA-FIOCRUZ-PVM101412/2022|EPI_ISL_14005424|2022-06-05
		hCoV-19/Brazil/BA-FIOCRUZ-PVM101435/2022|EPI_ISL_13859974|2022-06-29
		hCoV-19/Brazil/BA-FIOCRUZ-PVM101485/2022|EPI_ISL_13859994|2022-06-30
		hCoV-19/Brazil/BA-FIOCRUZ-PVM101492/2022|EPI_ISL_13859978|2022-07-01
		hCoV-19/Brazil/BA-FIOCRUZ-PVM101521/2022|EPI_ISL_13859960|2022-07-01
		hCoV-19/Brazil/BA-FIOCRUZ-PVM102006/2022|EPI_ISL_14291101|2022-07-15
		hCoV-19/Brazil/BA-FIOCRUZ-PVM102059/2022|EPI_ISL_14291102|2022-07-15
		hCoV-19/Brazil/BA-FIOCRUZ-PVM102265/2022|EPI_ISL_14498262|2022-07-28
		hCoV-19/Brazil/BA-FIOCRUZ-PVM102308/2022|EPI_ISL_14498263|2022-08-01
		hCoV-19/Brazil/BA-FIOCRUZ-PVM102390/2022|EPI_ISL_14498250|2022-06-29
		hCoV-19/Brazil/BA-FIOCRUZ-PVM102391/2022|EPI_ISL_14498267|2022-06-29
		hCoV-19/Brazil/BA-FIOCRUZ-PVM102588/2022|EPI_ISL_15022952|2022-08-16
		hCoV-19/Brazil/BA-FIOCRUZ-PVM102932/2022|EPI_ISL_15023111|2022-06-18
		hCoV-19/Brazil/BA-FIOCRUZ-PVM102942/2022|EPI_ISL_15023040|2022-06-18
		hCoV-19/Brazil/BA-FIOCRUZ-PVM102946/2022|EPI_ISL_15023102|2022-06-19
		hCoV-19/Brazil/BA-FIOCRUZ-PVM102950/2022|EPI_ISL_15023070|2022-06-19
		hCoV-19/Brazil/BA-FIOCRUZ-PVM102961/2022|EPI_ISL_15023076|2022-06-17
		hCoV-19/Brazil/BA-FIOCRUZ-PVM102964/2022|EPI_ISL_15023053|2022-06-18
		hCoV-19/Brazil/BA-FIOCRUZ-PVM102966/2022|EPI_ISL_15023038|2022-06-22
		hCoV-19/Brazil/BA-FIOCRUZ-PVM102989/2022|EPI_ISL_15023043|2022-06-17
		hCoV-19/Brazil/BA-FIOCRUZ-PVM103000/2022|EPI_ISL_15023050|2022-06-17
		hCoV-19/Brazil/BA-FIOCRUZ-PVM103015/2022|EPI_ISL_15023028|2022-06-19
		hCoV-19/Brazil/BA-FIOCRUZ-PVM6183/2020|EPI_ISL_14291071|2020-08-03
		hCoV-19/Brazil/BA-IMTSP-CD33999/2022|EPI_ISL_15118151|2022-07-20
		hCoV-19/Brazil/BA-IMTSP-CD34012/2022|EPI_ISL_15949967|2022-07-23
		hCoV-19/Brazil/BA-LACEN-167/2021|EPI_ISL_1583710|2021-02-09
		hCoV-19/Brazil/BA-LACEN-BA1985-292529368/2022|EPI_ISL_15091266|2022-07-25
		hCoV-19/Brazil/BA-LACEN-BA1987-292533550/2022|EPI_ISL_15091268|2022-07-27
		hCoV-19/Brazil/BA-LACEN-BA2000-292542175/2022|EPI_ISL_15091281|2022-08-02
		hCoV-19/Brazil/BA-LACEN-BA2004-292545445/2022|EPI_ISL_15091285|2022-08-03
		hCoV-19/Brazil/BA-LACEN-BA2008-292546209/2022|EPI_ISL_15091289|2022-08-04
		hCoV-19/Brazil/BA-LACEN-BA2009-292546231/2022|EPI_ISL_15091290|2022-08-04
		hCoV-19/Brazil/BA-LACEN-BA2010-292546796/2022|EPI_ISL_15091291|2022-08-04
		hCoV-19/Brazil/BA-LACEN-BA2012-292550547/2022|EPI_ISL_15091293|2022-08-06
		hCoV-19/Brazil/BA-LACEN-BA2016-292550986/2022|EPI_ISL_15091297|2022-08-01
		hCoV-19/Brazil/BA-LACEN-BA2019-292552778/2022|EPI_ISL_15091300|2022-08-09
		hCoV-19/Brazil/BA-LACEN-BA2021-292556454/2022|EPI_ISL_15091302|2022-08-08
		hCoV-19/Brazil/BA-LACEN-BA2022-292558516/2022|EPI_ISL_15091303|2022-08-11
		hCoV-19/Brazil/BA-LACEN-BA2023-292559226/2022|EPI_ISL_15091304|2022-08-11
		hCoV-19/Brazil/BA-LACEN-BA2026-292561109/2022|EPI_ISL_15091307|2022-08-11
		hCoV-19/Brazil/BA-LACEN-BA2027-292562174/2022|EPI_ISL_15091308|2022-08-15
		hCoV-19/Brazil/BA-LACEN-BA2028-292562506/2022|EPI_ISL_15091309|2022-08-15
		hCoV-19/Brazil/BA-LACEN-BA2030-292563314/2022|EPI_ISL_15091311|2022-08-15
		hCoV-19/Brazil/BA-LACEN-BA2031-292565562/2022|EPI_ISL_15091312|2022-08-16
		hCoV-19/Brazil/BA-LACEN-BA2032-292565598/2022|EPI_ISL_15091313|2022-08-16
		hCoV-19/Brazil/BA-LACEN-BA2034-292567050/2022|EPI_ISL_15091315|2022-08-17
		hCoV-19/Brazil/BA-LACEN-BA2035-292567129/2022|EPI_ISL_15091316|2022-08-16
		hCoV-19/Brazil/BA-LACEN-BA2037-292571366/2022|EPI_ISL_15091318|2022-08-20
		hCoV-19/Brazil/BA-LACEN-BA2050-292550361/2022|EPI_ISL_15457060|2022-08-08
		hCoV-19/Brazil/BA-LACEN-BA2052-292571385/2022|EPI_ISL_15457089|2022-08-19
		hCoV-19/Brazil/BA-LACEN-BA2054-292563662/2022|EPI_ISL_15457084|2022-08-15
		hCoV-19/Brazil/BA-LACEN-BA2055-292550415/2022|EPI_ISL_15457062|2022-08-08
		hCoV-19/Brazil/BA-LACEN-BA2056-292550395/2022|EPI_ISL_15457061|2022-08-08
		hCoV-19/Brazil/BA-LACEN-BA2057-292534494/2022|EPI_ISL_15457049|2022-07-27
		hCoV-19/Brazil/BA-LACEN-BA2058-292562856/2022|EPI_ISL_15457078|2022-08-15
		hCoV-19/Brazil/BA-LACEN-BA2060-292550984/2022|EPI_ISL_15457063|2022-08-08
		hCoV-19/Brazil/BA-LACEN-BA2061-292563501/2022|EPI_ISL_15457083|2022-08-16
		hCoV-19/Brazil/BA-LACEN-BA2063-292553787/2022|EPI_ISL_15457070|2022-08-09
		hCoV-19/Brazil/BA-LACEN-BA2064-292540085/2022|EPI_ISL_15457050|2022-08-01
		hCoV-19/Brazil/BA-LACEN-BA2065-292558540/2022|EPI_ISL_15457075|2022-08-11
		hCoV-19/Brazil/BA-LACEN-BA2066-292551026/2022|EPI_ISL_15457064|2022-08-08
		hCoV-19/Brazil/BA-LACEN-BA2067-292566954/2022|EPI_ISL_15457086|2022-08-17
		hCoV-19/Brazil/BA-LACEN-BA2068-292546505/2022|EPI_ISL_15457057|2022-08-04
		hCoV-19/Brazil/BA-LACEN-BA2071-292570128/2022|EPI_ISL_15457088|2022-08-18
		hCoV-19/Brazil/BA-LACEN-BA2072-292543355/2022|EPI_ISL_15457054|2022-08-02
		hCoV-19/Brazil/BA-LACEN-BA2074-292555011/2022|EPI_ISL_15457072|2022-08-10
		hCoV-19/Brazil/BA-LACEN-BA2093-292568489/2022|EPI_ISL_15457087|2022-08-18
		hCoV-19/Brazil/BA-LACEN-BA2097-292562992/2022|EPI_ISL_15457082|2022-08-15
		hCoV-19/Brazil/BA-LACEN-BA2104-292551694/2022|EPI_ISL_15457068|2022-08-08
		hCoV-19/Brazil/BA-LACEN-BA408/2021|EPI_ISL_3255237|2021-06-21
		hCoV-19/Brazil/BA-LBI38/2021|EPI_ISL_1133277|2021-01-18
		hCoV-19/Brazil/BA-NVBS20883GENOV829382269870/2022|EPI_ISL_13992003|2022-06-15
		hCoV-19/Brazil/BA-NVBS21034GENOV702230083265/2022|EPI_ISL_14048568|2022-06-04
		hCoV-19/Brazil/BA-NVBS21395GENOV45619628085/2022|EPI_ISL_14381356|2022-07-04
		hCoV-19/Brazil/BA-NVBS22398GENOV829481520971/2022|EPI_ISL_14768293|2022-07-05
		hCoV-19/Brazil/BA-NVBS22404GENOV829464270060/2022|EPI_ISL_14768299|2022-07-01
		hCoV-19/Brazil/BA-NVBS22423GENOV829470744807/2022|EPI_ISL_14768314|2022-07-03
		hCoV-19/Brazil/BA-NVBS22427GENOV829469154310/2022|EPI_ISL_14768318|2022-07-02
		hCoV-19/Brazil/BA-NVBS22429GENOV829496953139/2022|EPI_ISL_14768320|2022-07-08
		hCoV-19/Brazil/BA-NVBS22433GENOV829475725283/2022|EPI_ISL_14768323|2022-07-04
		hCoV-19/Brazil/BA-NVBS22436GENOV829506026006/2022|EPI_ISL_14768325|2022-07-10
		hCoV-19/Brazil/BA-NVBS22451GENOV829504693491/2022|EPI_ISL_14768339|2022-07-09
		hCoV-19/Brazil/BA-NVBS22452GENOV829463370266/2022|EPI_ISL_14768340|2022-07-01
		hCoV-19/Brazil/BA-NVBS22454GENOV829478474690/2022|EPI_ISL_14768342|2022-07-05
		hCoV-19/Brazil/BA-NVBS22455GENOV829470573681/2022|EPI_ISL_14768343|2022-07-03
		hCoV-19/Brazil/BA-NVBS22458GENOV829508650513/2022|EPI_ISL_14768346|2022-07-12
		hCoV-19/Brazil/BA-NVBS23315GENOV829654254610/2022|EPI_ISL_15095809|2022-08-08
		hCoV-19/Brazil/BA-NVBS23355GENOV829653855450/2022|EPI_ISL_15095812|2022-08-08
		hCoV-19/Brazil/BA-NVBS23384GENOV829652874599/2022|EPI_ISL_15095815|2022-08-08
		hCoV-19/Brazil/BA-NVBS23406GENOV829661449719/2022|EPI_ISL_15095816|2022-08-09
		hCoV-19/Brazil/BA-NVBS23510GENOV829625464840/2022|EPI_ISL_15095821|2022-08-02
		hCoV-19/Brazil/BA-NVBS23513GENOV829617900981/2022|EPI_ISL_15095824|2022-08-01
		hCoV-19/Brazil/BA-NVBS23517GENOV829629925156/2022|EPI_ISL_15095827|2022-08-03
		hCoV-19/Brazil/BA-NVBS23519GENOV829630140883/2022|EPI_ISL_15095829|2022-08-03
		hCoV-19/Brazil/BA-NVBS23529GENOV829636676331/2022|EPI_ISL_15095839|2022-08-04
		hCoV-19/Brazil/BA-NVBS23530GENOV829623943538/2022|EPI_ISL_15095840|2022-08-02
		hCoV-19/Brazil/BA-NVBS23531GENOV829634029320/2022|EPI_ISL_15095841|2022-08-04
		hCoV-19/Brazil/BA-NVBS23891GENOV702253773860/2022|EPI_ISL_15117055|2022-08-03
		hCoV-19/Brazil/BA-NVBS24009GENOV702255232396/2022|EPI_ISL_15117056|2022-08-08
		hCoV-19/Brazil/BA-UFOB-00218/2022|EPI_ISL_15408488|2022-07-15
		hCoV-19/Brazil/BA-UFOB-00259/2022|EPI_ISL_15408499|2022-07-21
		hCoV-19/Brazil/BA-UFOB-00261/2022|EPI_ISL_15408501|2022-07-21
		hCoV-19/Brazil/BA-UFOB-00264/2022|EPI_ISL_15408504|2022-07-20
		hCoV-19/Brazil/BA-UFOB-00274/2022|EPI_ISL_15408509|2022-07-29
		hCoV-19/Brazil/BA-UFOB-00281/2022|EPI_ISL_15422342|2022-07-29
		hCoV-19/Brazil/BA-UFOB-00291/2022|EPI_ISL_15408512|2022-07-29
		hCoV-19/Brazil/BA-UFOB-00302/2022|EPI_ISL_15408517|2022-07-27
		hCoV-19/Brazil/BA-UFOB-00304/2022|EPI_ISL_15408519|2022-07-27
		hCoV-19/Brazil/BA-UFOB-00305/2022|EPI_ISL_15408520|2022-07-28
		hCoV-19/Brazil/BA-UFOB-00307/2022|EPI_ISL_15408522|2022-07-29
		hCoV-19/Brazil/BA-UFOB-00329/2022|EPI_ISL_15408523|2022-08-08
		hCoV-19/Brazil/BA-UFOB-00376/2022|EPI_ISL_15408526|2022-08-10
		hCoV-19/Brazil/BA-UFOB-00385/2022|EPI_ISL_15408527|2022-08-11
		hCoV-19/Brazil/BA-UFOB-00391/2022|EPI_ISL_15408528|2022-08-11
		hCoV-19/Brazil/BA-UFOB-00431/2022|EPI_ISL_15408529|2022-08-17
		hCoV-19/Brazil/BA-UFOB-00459/2022|EPI_ISL_15408530|2022-08-15
		hCoV-19/Brazil/BA-UFOB-00535/2022|EPI_ISL_15422346|2022-08-19
		hCoV-19/Brazil/BA-UFOB-00547/2022|EPI_ISL_15422347|2022-08-19
		hCoV-19/Brazil/CE-FIOCRUZ-01088/2021|EPI_ISL_3912243|2021-06-23
		hCoV-19/Brazil/CE-FIOCRUZ-100145CE/2022|EPI_ISL_14115881|2022-06-29
		hCoV-19/Brazil/CE-FIOCRUZ-101027CE/2022|EPI_ISL_14434936|2022-07-11
		hCoV-19/Brazil/CE-FIOCRUZ-101042CE/2022|EPI_ISL_14434951|2022-07-12
		hCoV-19/Brazil/CE-FIOCRUZ-101048CE/2022|EPI_ISL_14434957|2022-07-12
		hCoV-19/Brazil/CE-FIOCRUZ-101050CE/2022|EPI_ISL_14434959|2022-07-12
		hCoV-19/Brazil/CE-FIOCRUZ-101074CE/2022|EPI_ISL_14434982|2022-07-13
		hCoV-19/Brazil/CE-FIOCRUZ-101086CE/2022|EPI_ISL_14434993|2022-07-13
		hCoV-19/Brazil/CE-FIOCRUZ-101087CE/2022|EPI_ISL_14434994|2022-07-13
		hCoV-19/Brazil/CE-FIOCRUZ-101112CE/2022|EPI_ISL_14435018|2022-06-30
		hCoV-19/Brazil/CE-FIOCRUZ-101150CE/2022|EPI_ISL_14435056|2022-06-30
		hCoV-19/Brazil/CE-FIOCRUZ-101171CE/2022|EPI_ISL_14435077|2022-07-01
		hCoV-19/Brazil/CE-FIOCRUZ-102003CE/2022|EPI_ISL_14435095|2022-07-01
		hCoV-19/Brazil/CE-FIOCRUZ-102017CE/2022|EPI_ISL_14435109|2022-07-02
		hCoV-19/Brazil/CE-FIOCRUZ-102048CE/2022|EPI_ISL_14435139|2022-07-01
		hCoV-19/Brazil/CE-FIOCRUZ-102052CE/2022|EPI_ISL_14435143|2022-07-02
		hCoV-19/Brazil/CE-FIOCRUZ-102137CE/2022|EPI_ISL_14435223|2022-07-01
		hCoV-19/Brazil/CE-FIOCRUZ-102142CE/2022|EPI_ISL_14435228|2022-06-01
		hCoV-19/Brazil/CE-FIOCRUZ-102174CE/2022|EPI_ISL_14435259|2022-07-04
		hCoV-19/Brazil/CE-FIOCRUZ-102186CE/2022|EPI_ISL_14435271|2022-07-05
		hCoV-19/Brazil/CE-FIOCRUZ-102221CE/2022|EPI_ISL_14435297|2022-07-15
		hCoV-19/Brazil/CE-FIOCRUZ-102225CE/2022|EPI_ISL_14435301|2022-07-15
		hCoV-19/Brazil/CE-FIOCRUZ-103015CE/2022|EPI_ISL_14435321|2022-07-18
		hCoV-19/Brazil/CE-FIOCRUZ-103016CE/2022|EPI_ISL_14435322|2022-07-19
		hCoV-19/Brazil/CE-FIOCRUZ-103018CE/2022|EPI_ISL_14435324|2022-07-19
		hCoV-19/Brazil/CE-FIOCRUZ-103019CE/2022|EPI_ISL_14435325|2022-07-19
		hCoV-19/Brazil/CE-FIOCRUZ-103033CE/2022|EPI_ISL_14435339|2022-07-19
		hCoV-19/Brazil/CE-FIOCRUZ-103044CE/2022|EPI_ISL_14435349|2022-07-20
		hCoV-19/Brazil/CE-FIOCRUZ-103045CE/2022|EPI_ISL_14435350|2022-07-21
		hCoV-19/Brazil/CE-FIOCRUZ-103051CE/2022|EPI_ISL_14435356|2022-07-21
		hCoV-19/Brazil/CE-FIOCRUZ-103059CE/2022|EPI_ISL_14435364|2022-07-22
		hCoV-19/Brazil/CE-FIOCRUZ-103061CE/2022|EPI_ISL_14435366|2022-07-22
		hCoV-19/Brazil/CE-FIOCRUZ-104027CE/2022|EPI_ISL_14535717|2022-07-04
		hCoV-19/Brazil/CE-FIOCRUZ-104033CE/2022|EPI_ISL_14535723|2022-07-04
		hCoV-19/Brazil/CE-FIOCRUZ-104043CE/2022|EPI_ISL_14535733|2022-07-05
		hCoV-19/Brazil/CE-FIOCRUZ-104069CE/2022|EPI_ISL_14535758|2022-07-03
		hCoV-19/Brazil/CE-FIOCRUZ-104138CE/2022|EPI_ISL_14535821|2022-07-06
		hCoV-19/Brazil/CE-FIOCRUZ-104222CE/2022|EPI_ISL_14535898|2022-07-05
		hCoV-19/Brazil/CE-FIOCRUZ-104252CE/2022|EPI_ISL_14535924|2022-06-30
		hCoV-19/Brazil/CE-FIOCRUZ-104277CE/2022|EPI_ISL_14535944|2022-07-25
		hCoV-19/Brazil/CE-FIOCRUZ-104278CE/2022|EPI_ISL_14535945|2022-07-25
		hCoV-19/Brazil/CE-FIOCRUZ-104284CE/2022|EPI_ISL_14535951|2022-07-26
		hCoV-19/Brazil/CE-FIOCRUZ-104286CE/2022|EPI_ISL_14535953|2022-07-27
		hCoV-19/Brazil/CE-FIOCRUZ-104288CE/2022|EPI_ISL_14535955|2022-07-26
		hCoV-19/Brazil/CE-FIOCRUZ-104289CE/2022|EPI_ISL_14535956|2022-07-26
		hCoV-19/Brazil/CE-FIOCRUZ-104292CE/2022|EPI_ISL_14535959|2022-07-27
		hCoV-19/Brazil/CE-FIOCRUZ-104294CE/2022|EPI_ISL_14535961|2022-07-27
		hCoV-19/Brazil/CE-FIOCRUZ-104296CE/2022|EPI_ISL_14535963|2022-07-27
		hCoV-19/Brazil/CE-FIOCRUZ-104300CE/2022|EPI_ISL_14535966|2022-07-28
		hCoV-19/Brazil/CE-FIOCRUZ-104302CE/2022|EPI_ISL_14535967|2022-07-28
		hCoV-19/Brazil/CE-FIOCRUZ-104306CE/2022|EPI_ISL_14535971|2022-07-29
		hCoV-19/Brazil/CE-FIOCRUZ-106110CE/2022|EPI_ISL_14660309|2022-07-06
		hCoV-19/Brazil/CE-FIOCRUZ-107007CE/2022|EPI_ISL_14660540|2022-08-02
		hCoV-19/Brazil/CE-FIOCRUZ-107008CE/2022|EPI_ISL_14660542|2022-08-02
		hCoV-19/Brazil/CE-FIOCRUZ-107009CE/2022|EPI_ISL_14660280|2022-08-02
		hCoV-19/Brazil/CE-FIOCRUZ-107010CE/2022|EPI_ISL_14660281|2022-08-04
		hCoV-19/Brazil/CE-FIOCRUZ-107012CE/2022|EPI_ISL_14660282|2022-08-05
		hCoV-19/Brazil/CE-FIOCRUZ-108166CE/2022|EPI_ISL_14660320|2022-07-07
		hCoV-19/Brazil/CE-FIOCRUZ-109097CE/2022|EPI_ISL_15096867|2022-08-01
		hCoV-19/Brazil/CE-FIOCRUZ-109099CE/2022|EPI_ISL_15096869|2022-08-01
		hCoV-19/Brazil/CE-FIOCRUZ-109100CE/2022|EPI_ISL_15096870|2022-08-02
		hCoV-19/Brazil/CE-FIOCRUZ-109104CE/2022|EPI_ISL_15096872|2022-08-04
		hCoV-19/Brazil/CE-FIOCRUZ-109108CE/2022|EPI_ISL_15096875|2022-08-05
		hCoV-19/Brazil/CE-FIOCRUZ-109110CE/2022|EPI_ISL_15096876|2022-08-05
		hCoV-19/Brazil/CE-FIOCRUZ-109111CE/2022|EPI_ISL_15096877|2022-08-06
		hCoV-19/Brazil/CE-FIOCRUZ-110048CE/2022|EPI_ISL_15096775|2022-07-07
		hCoV-19/Brazil/CE-FIOCRUZ-110071CE/2022|EPI_ISL_15096796|2022-07-06
		hCoV-19/Brazil/CE-FIOCRUZ-111001CE/2022|EPI_ISL_15096862|2022-08-16
		hCoV-19/Brazil/CE-FIOCRUZ-111003CE/2022|EPI_ISL_15096863|2022-08-16
		hCoV-19/Brazil/CE-FIOCRUZ-111004CE/2022|EPI_ISL_15096864|2022-08-17
		hCoV-19/Brazil/CE-FIOCRUZ-111006CE/2022|EPI_ISL_15096866|2022-08-19
		hCoV-19/Brazil/CE-FIOCRUZ-112063CE/2022|EPI_ISL_15096838|2022-07-07
		hCoV-19/Brazil/CE-FIOCRUZ-112079CE/2022|EPI_ISL_15096854|2022-07-05
		hCoV-19/Brazil/CE-FIOCRUZ-115060CE/2022|EPI_ISL_15096906|2022-07-03
		hCoV-19/Brazil/CE-FIOCRUZ-115083CE/2022|EPI_ISL_15096921|2022-07-05
		hCoV-19/Brazil/CE-FIOCRUZ-115103CE/2022|EPI_ISL_15096926|2022-07-04
		hCoV-19/Brazil/CE-FIOCRUZ-116046CE/2022|EPI_ISL_15280627|2022-07-06
		hCoV-19/Brazil/CE-FIOCRUZ-117014CE/2022|EPI_ISL_15280636|2022-07-18
		hCoV-19/Brazil/CE-FIOCRUZ-119114CE/2022|EPI_ISL_15280799|2022-07-15
		hCoV-19/Brazil/CE-FIOCRUZ-119180CE/2022|EPI_ISL_15280862|2022-07-06
		hCoV-19/Brazil/CE-FIOCRUZ-119253CE/2022|EPI_ISL_15295905|2022-07-20
		hCoV-19/Brazil/CE-FIOCRUZ-119259CE/2022|EPI_ISL_15295911|2022-07-15
		hCoV-19/Brazil/CE-FIOCRUZ-119264CE/2022|EPI_ISL_15295916|2022-07-21
		hCoV-19/Brazil/CE-FIOCRUZ-119267CE/2022|EPI_ISL_15295919|2022-07-21
		hCoV-19/Brazil/CE-FIOCRUZ-119269CE/2022|EPI_ISL_15295920|2022-07-20
		hCoV-19/Brazil/CE-FIOCRUZ-119273CE/2022|EPI_ISL_15295924|2022-07-19
		hCoV-19/Brazil/CE-FIOCRUZ-119275CE/2022|EPI_ISL_15295926|2022-07-21
		hCoV-19/Brazil/CE-FIOCRUZ-119283CE/2022|EPI_ISL_15295933|2022-07-22
		hCoV-19/Brazil/CE-FIOCRUZ-120001CE/2022|EPI_ISL_15441446|2022-07-15
		hCoV-19/Brazil/CE-FIOCRUZ-120002CE/2022|EPI_ISL_15441447|2022-07-16
		hCoV-19/Brazil/CE-FIOCRUZ-120016CE/2022|EPI_ISL_15441461|2022-07-18
		hCoV-19/Brazil/CE-FIOCRUZ-120021CE/2022|EPI_ISL_15441465|2022-07-18
		hCoV-19/Brazil/CE-FIOCRUZ-120168CE/2022|EPI_ISL_15441607|2022-07-11
		hCoV-19/Brazil/CE-FIOCRUZ-120181CE/2022|EPI_ISL_15441620|2022-07-11
		hCoV-19/Brazil/CE-FIOCRUZ-120203CE/2022|EPI_ISL_15441640|2022-07-07
		hCoV-19/Brazil/CE-FIOCRUZ-121011CE/2022|EPI_ISL_15441823|2022-07-12
		hCoV-19/Brazil/CE-FIOCRUZ-121029CE/2022|EPI_ISL_15441840|2022-07-12
		hCoV-19/Brazil/CE-FIOCRUZ-125082CE/2022|EPI_ISL_15964957|2022-07-08
		hCoV-19/Brazil/CE-FIOCRUZ-126054CE/2022|EPI_ISL_15964949|2022-07-12
		hCoV-19/Brazil/CE-FIOCRUZ-126060CE/2022|EPI_ISL_15964952|2022-07-12
		hCoV-19/Brazil/CE-FIOCRUZ-127085CE/2022|EPI_ISL_15964638|2022-07-13
		hCoV-19/Brazil/CE-FIOCRUZ-128001CE/2022|EPI_ISL_15964663|2022-07-25
		hCoV-19/Brazil/CE-FIOCRUZ-128004CE/2022|EPI_ISL_15964640|2022-07-27
		hCoV-19/Brazil/CE-FIOCRUZ-128006CE/2022|EPI_ISL_15964680|2022-07-25
		hCoV-19/Brazil/CE-FIOCRUZ-128007CE/2022|EPI_ISL_15964654|2022-07-27
		hCoV-19/Brazil/CE-FIOCRUZ-128008CE/2022|EPI_ISL_15964664|2022-07-25
		hCoV-19/Brazil/CE-FIOCRUZ-128010CE/2022|EPI_ISL_15964666|2022-07-25
		hCoV-19/Brazil/CE-FIOCRUZ-128011CE/2022|EPI_ISL_15964667|2022-07-25
		hCoV-19/Brazil/CE-FIOCRUZ-128012CE/2022|EPI_ISL_15964668|2022-07-25
		hCoV-19/Brazil/CE-FIOCRUZ-128016CE/2022|EPI_ISL_15964671|2022-07-26
		hCoV-19/Brazil/CE-FIOCRUZ-129021CE/2022|EPI_ISL_15964641|2022-07-15
		hCoV-19/Brazil/CE-FIOCRUZ-130024CE/2022|EPI_ISL_15964646|2022-07-26
		hCoV-19/Brazil/CE-FIOCRUZ-130029CE/2022|EPI_ISL_15964635|2022-07-28
		hCoV-19/Brazil/CE-FIOCRUZ-130062CE/2022|EPI_ISL_15964649|2022-07-14
		hCoV-19/Brazil/CE-FIOCRUZ-132142CE/2022|EPI_ISL_15982999|2022-07-18
		hCoV-19/Brazil/CE-FIOCRUZ-132145CE/2022|EPI_ISL_15983002|2022-07-15
		hCoV-19/Brazil/CE-FIOCRUZ-132149CE/2022|EPI_ISL_15983005|2022-07-15
		hCoV-19/Brazil/CE-FIOCRUZ-132150CE/2022|EPI_ISL_15983006|2022-07-18
		hCoV-19/Brazil/CE-FIOCRUZ-132161CE/2022|EPI_ISL_15983017|2022-07-18
		hCoV-19/Brazil/CE-FIOCRUZ-132164CE/2022|EPI_ISL_15983020|2022-07-18
		hCoV-19/Brazil/CE-FIOCRUZ-132250CE/2022|EPI_ISL_15983027|2022-08-15
		hCoV-19/Brazil/CE-FIOCRUZ-132378CE/2022|EPI_ISL_15983031|2022-08-08
		hCoV-19/Brazil/CE-FIOCRUZ-132379CE/2022|EPI_ISL_15983032|2022-08-08
		hCoV-19/Brazil/CE-FIOCRUZ-132380CE/2022|EPI_ISL_15983033|2022-08-08
		hCoV-19/Brazil/CE-FIOCRUZ-132381CE/2022|EPI_ISL_15983034|2022-08-02
		hCoV-19/Brazil/CE-FIOCRUZ-132382CE/2022|EPI_ISL_15983035|2022-08-10
		hCoV-19/Brazil/CE-FIOCRUZ-16051/2021|EPI_ISL_5603230|2021-04-26
		hCoV-19/Brazil/CE-FIOCRUZ-51223CE/2021|EPI_ISL_9216003|2021-12-27
		hCoV-19/Brazil/CE-FIOCRUZ-51224CE/2021|EPI_ISL_9216004|2021-12-30
		hCoV-19/Brazil/CE-FIOCRUZ-91084CE/2022|EPI_ISL_13564810|2022-06-03
		hCoV-19/Brazil/CE-FIOCRUZ-91089CE/2022|EPI_ISL_13564813|2022-05-30
		hCoV-19/Brazil/CE-FIOCRUZ-91096CE/2022|EPI_ISL_13564820|2022-06-03
		hCoV-19/Brazil/CE-FIOCRUZ-92003CE/2022|EPI_ISL_13564823|2022-06-12
		hCoV-19/Brazil/CE-FIOCRUZ-92009CE/2022|EPI_ISL_13564828|2022-06-13
		hCoV-19/Brazil/CE-FIOCRUZ-92018CE/2022|EPI_ISL_13564837|2022-06-14
		hCoV-19/Brazil/CE-FIOCRUZ-92025CE/2022|EPI_ISL_13564844|2022-06-15
		hCoV-19/Brazil/CE-FIOCRUZ-92031CE/2022|EPI_ISL_13564850|2022-06-15
		hCoV-19/Brazil/CE-FIOCRUZ-92039CE/2022|EPI_ISL_13564858|2022-06-16
		hCoV-19/Brazil/CE-FIOCRUZ-92042CE/2022|EPI_ISL_13564861|2022-06-15
		hCoV-19/Brazil/CE-FIOCRUZ-92043CE/2022|EPI_ISL_13564862|2022-06-16
		hCoV-19/Brazil/CE-FIOCRUZ-92049CE/2022|EPI_ISL_13564868|2022-06-17
		hCoV-19/Brazil/CE-FIOCRUZ-92054CE/2022|EPI_ISL_13564873|2022-06-15
		hCoV-19/Brazil/CE-FIOCRUZ-92073CE/2022|EPI_ISL_13564887|2022-06-04
		hCoV-19/Brazil/CE-FIOCRUZ-92077CE/2022|EPI_ISL_13564891|2022-06-08
		hCoV-19/Brazil/CE-FIOCRUZ-92086CE/2022|EPI_ISL_13564900|2022-06-11
		hCoV-19/Brazil/CE-FIOCRUZ-92092CE/2022|EPI_ISL_13564906|2022-06-09
		hCoV-19/Brazil/CE-FIOCRUZ-93187CE/2022|EPI_ISL_13858145|2022-06-14
		hCoV-19/Brazil/CE-FIOCRUZ-94008CE/2022|EPI_ISL_13858152|2022-06-18
		hCoV-19/Brazil/CE-FIOCRUZ-94039CE/2022|EPI_ISL_13858183|2022-06-20
		hCoV-19/Brazil/CE-FIOCRUZ-94053CE/2022|EPI_ISL_13858196|2022-06-21
		hCoV-19/Brazil/CE-FIOCRUZ-94057CE/2022|EPI_ISL_13858200|2022-06-21
		hCoV-19/Brazil/CE-FIOCRUZ-94070CE/2022|EPI_ISL_13858212|2022-06-22
		hCoV-19/Brazil/CE-FIOCRUZ-94082CE/2022|EPI_ISL_13858224|2022-06-22
		hCoV-19/Brazil/CE-FIOCRUZ-94116CE/2022|EPI_ISL_13858256|2022-06-23
		hCoV-19/Brazil/CE-FIOCRUZ-94117CE/2022|EPI_ISL_13858257|2022-06-23
		hCoV-19/Brazil/CE-FIOCRUZ-94126CE/2022|EPI_ISL_13858265|2022-06-23
		hCoV-19/Brazil/CE-FIOCRUZ-94130CE/2022|EPI_ISL_13858268|2022-06-23
		hCoV-19/Brazil/CE-FIOCRUZ-94141CE/2022|EPI_ISL_13858279|2022-06-24
		hCoV-19/Brazil/CE-FIOCRUZ-94157CE/2022|EPI_ISL_13858295|2022-06-24
		hCoV-19/Brazil/CE-FIOCRUZ-95016CE/2022|EPI_ISL_14115928|2022-06-08
		hCoV-19/Brazil/CE-FIOCRUZ-95018CE/2022|EPI_ISL_14435673|2022-06-08
		hCoV-19/Brazil/CE-FIOCRUZ-95024CE/2022|EPI_ISL_14115931|2022-06-10
		hCoV-19/Brazil/CE-FIOCRUZ-95086CE/2022|EPI_ISL_14115980|2022-06-15
		hCoV-19/Brazil/CE-FIOCRUZ-95104CE/2022|EPI_ISL_14115991|2022-06-17
		hCoV-19/Brazil/CE-FIOCRUZ-95132CE/2022|EPI_ISL_14116007|2022-06-20
		hCoV-19/Brazil/CE-FIOCRUZ-96018CE/2022|EPI_ISL_14116060|2022-06-27
		hCoV-19/Brazil/CE-FIOCRUZ-96025CE/2022|EPI_ISL_14116067|2022-06-27
		hCoV-19/Brazil/CE-FIOCRUZ-96039CE/2022|EPI_ISL_14116081|2022-06-25
		hCoV-19/Brazil/CE-FIOCRUZ-96048CE/2022|EPI_ISL_14116089|2022-06-27
		hCoV-19/Brazil/CE-FIOCRUZ-96108CE/2022|EPI_ISL_14116146|2022-06-28
		hCoV-19/Brazil/CE-FIOCRUZ-96117CE/2022|EPI_ISL_14116155|2022-06-28
		hCoV-19/Brazil/CE-FIOCRUZ-96123CE/2022|EPI_ISL_14116160|2022-06-28
		hCoV-19/Brazil/CE-FIOCRUZ-97003CE/2022|EPI_ISL_14116218|2022-06-30
		hCoV-19/Brazil/CE-FIOCRUZ-97007CE/2022|EPI_ISL_14116222|2022-06-30
		hCoV-19/Brazil/CE-FIOCRUZ-97033CE/2022|EPI_ISL_14116248|2022-07-01
		hCoV-19/Brazil/CE-FIOCRUZ-97052CE/2022|EPI_ISL_14116266|2022-07-01
		hCoV-19/Brazil/CE-FIOCRUZ-97107CE/2022|EPI_ISL_14116314|2022-06-23
		hCoV-19/Brazil/CE-FIOCRUZ-97170CE/2022|EPI_ISL_14116351|2022-06-28
		hCoV-19/Brazil/CE-FIOCRUZ-98011CE/2022|EPI_ISL_14116374|2022-07-04
		hCoV-19/Brazil/CE-FIOCRUZ-98090CE/2022|EPI_ISL_14116452|2022-07-05
		hCoV-19/Brazil/CE-FIOCRUZ-98096CE/2022|EPI_ISL_14116457|2022-07-05
		hCoV-19/Brazil/CE-FIOCRUZ-99018CE/2022|EPI_ISL_14115696|2022-06-23
		hCoV-19/Brazil/CE-FIOCRUZ-99020CE/2022|EPI_ISL_14115698|2022-06-23
		hCoV-19/Brazil/CE-FIOCRUZ-99033CE/2022|EPI_ISL_14115710|2022-06-24
		hCoV-19/Brazil/CE-FIOCRUZ-99044CE/2022|EPI_ISL_14115721|2022-06-23
		hCoV-19/Brazil/CE-FIOCRUZ-99055CE/2022|EPI_ISL_14115731|2022-06-27
		hCoV-19/Brazil/CE-FIOCRUZ-99094CE/2022|EPI_ISL_14115770|2022-06-30
		hCoV-19/Brazil/CE-IMTSP-CD33945/2022|EPI_ISL_15118006|2022-07-14
		hCoV-19/Brazil/CE-IMTSP-CD34095/2022|EPI_ISL_14843739|2022-07-29
		hCoV-19/Brazil/CE-L75-CD1812/2020|EPI_ISL_14800803|2020-12-04
		hCoV-19/Brazil/CE-LACENCE-232028258/2022|EPI_ISL_13672408|2022-06-09
		hCoV-19/Brazil/CE-LACENCE-232142913/2022|EPI_ISL_17319534|2022-08-19
		hCoV-19/Brazil/CE-LACENCE-232142982/2022|EPI_ISL_17319538|2022-08-17
		hCoV-19/Brazil/CE-LACENCE-232142994/2022|EPI_ISL_17319523|2022-08-17
		hCoV-19/Brazil/CE-LACENCE-232143006/2022|EPI_ISL_17319541|2022-08-15
		hCoV-19/Brazil/CE-LACENCE-232143010/2022|EPI_ISL_17319535|2022-08-16
		hCoV-19/Brazil/CE-LACENCE-232143012/2022|EPI_ISL_17319524|2022-08-16
		hCoV-19/Brazil/CE-LACENCE-232143014/2022|EPI_ISL_17319525|2022-08-16
		hCoV-19/Brazil/CE-NVBS20737GENOV829380340496/2022|EPI_ISL_14048571|2022-06-14
		hCoV-19/Brazil/CE-NVBS23159GENOV829683576851/2022|EPI_ISL_15095852|2022-08-12
		hCoV-19/Brazil/CE-NVBS23160GENOV829683514181/2022|EPI_ISL_15095853|2022-08-12
		hCoV-19/Brazil/CE-NVBS23317GENOV829619487343/2022|EPI_ISL_15095854|2022-08-01
		hCoV-19/Brazil/CE-NVBS23318GENOV829655891715/2022|EPI_ISL_15095855|2022-08-08
		hCoV-19/Brazil/CE-NVBS23321GENOV829632557511/2022|EPI_ISL_15095856|2022-08-03
		hCoV-19/Brazil/CE-NVBS23324GENOV829618279055/2022|EPI_ISL_15095857|2022-08-01
		hCoV-19/Brazil/CE-NVBS23332GENOV829619552409/2022|EPI_ISL_15095858|2022-08-01
		hCoV-19/Brazil/CE-NVBS23335GENOV829662424937/2022|EPI_ISL_15095859|2022-08-09
		hCoV-19/Brazil/CE-NVBS23344GENOV829666487020/2022|EPI_ISL_15095861|2022-08-10
		hCoV-19/Brazil/CE-NVBS23356GENOV829661292360/2022|EPI_ISL_15095863|2022-08-09
		hCoV-19/Brazil/CE-NVBS23360GENOV829615333996/2022|EPI_ISL_15095864|2022-08-01
		hCoV-19/Brazil/CE-NVBS23373GENOV829637461974/2022|EPI_ISL_15095865|2022-08-04
		hCoV-19/Brazil/CE-NVBS23395GENOV829623999856/2022|EPI_ISL_15095869|2022-08-02
		hCoV-19/Brazil/CE-NVBS23398GENOV829624137769/2022|EPI_ISL_15095870|2022-08-02
		hCoV-19/Brazil/CE-NVBS23403GENOV829641756554/2022|EPI_ISL_15095871|2022-08-05
		hCoV-19/Brazil/DF-FIOCRUZ-17303/2022|EPI_ISL_14225462|2022-06-10
		hCoV-19/Brazil/DF-FIOCRUZ-17304/2022|EPI_ISL_14253307|2022-06-14
		hCoV-19/Brazil/DF-FIOCRUZ-17305/2022|EPI_ISL_14253308|2022-06-16
		hCoV-19/Brazil/DF-FIOCRUZ-17306/2022|EPI_ISL_14253306|2022-06-30
		hCoV-19/Brazil/DF-FIOCRUZ-17307/2022|EPI_ISL_14253309|2022-06-30
		hCoV-19/Brazil/DF-FIOCRUZ-17308/2022|EPI_ISL_14253310|2022-07-01
		hCoV-19/Brazil/DF-FIOCRUZ-17309/2022|EPI_ISL_14253311|2022-07-02
		hCoV-19/Brazil/DF-FIOCRUZ-17310/2022|EPI_ISL_14253312|2022-06-20
		hCoV-19/Brazil/DF-FIOCRUZ-17312/2022|EPI_ISL_14253314|2022-06-26
		hCoV-19/Brazil/DF-FIOCRUZ-17313/2022|EPI_ISL_14253315|2022-06-24
		hCoV-19/Brazil/DF-FIOCRUZ-17314/2022|EPI_ISL_14253316|2022-06-25
		hCoV-19/Brazil/DF-FIOCRUZ-17316/2022|EPI_ISL_14253317|2022-07-01
		hCoV-19/Brazil/DF-FIOCRUZ-17317/2022|EPI_ISL_14253318|2022-06-20
		hCoV-19/Brazil/DF-FIOCRUZ-17318/2022|EPI_ISL_14253301|2022-06-27
		hCoV-19/Brazil/DF-FIOCRUZ-17319/2022|EPI_ISL_14253319|2022-06-25
		hCoV-19/Brazil/DF-FIOCRUZ-17320/2022|EPI_ISL_14253320|2022-06-25
		hCoV-19/Brazil/DF-FIOCRUZ-17321/2022|EPI_ISL_14253321|2022-06-25
		hCoV-19/Brazil/DF-FIOCRUZ-17322/2022|EPI_ISL_14253322|2022-06-21
		hCoV-19/Brazil/DF-FIOCRUZ-17323/2022|EPI_ISL_14253304|2022-06-29
		hCoV-19/Brazil/DF-FIOCRUZ-17324/2022|EPI_ISL_14253305|2022-06-29
		hCoV-19/Brazil/DF-FIOCRUZ-17325/2022|EPI_ISL_14253303|2022-06-27
		hCoV-19/Brazil/DF-FIOCRUZ-17326/2022|EPI_ISL_14253323|2022-06-28
		hCoV-19/Brazil/DF-FIOCRUZ-17327/2022|EPI_ISL_14253324|2022-07-04
		hCoV-19/Brazil/DF-FIOCRUZ-17328/2022|EPI_ISL_14253302|2022-07-03
		hCoV-19/Brazil/DF-FIOCRUZ-17329/2022|EPI_ISL_14253325|2022-07-03
		hCoV-19/Brazil/DF-FIOCRUZ-17330/2022|EPI_ISL_14253326|2022-07-06
		hCoV-19/Brazil/DF-FIOCRUZ-17333/2022|EPI_ISL_14253328|2022-07-02
		hCoV-19/Brazil/DF-FIOCRUZ-17335/2022|EPI_ISL_14253330|2022-07-08
		hCoV-19/Brazil/DF-FIOCRUZ-17336/2022|EPI_ISL_14253331|2022-07-11
		hCoV-19/Brazil/DF-FIOCRUZ-17338/2022|EPI_ISL_14253332|2022-07-10
		hCoV-19/Brazil/DF-FIOCRUZ-20564/2022|EPI_ISL_15442434|2022-08-11
		hCoV-19/Brazil/DF-FIOCRUZ-20567/2022|EPI_ISL_15442436|2022-08-15
		hCoV-19/Brazil/DF-FIOCRUZ-20568/2022|EPI_ISL_15442437|2022-08-15
		hCoV-19/Brazil/DF-FIOCRUZ-20569/2022|EPI_ISL_15442438|2022-08-17
		hCoV-19/Brazil/DF-LACENDF-530018164/2022|EPI_ISL_13813629|2022-05-16
		hCoV-19/Brazil/DF-LACENDF-530018176/2022|EPI_ISL_13813638|2022-05-23
		hCoV-19/Brazil/DF-LACENDF-530018181/2022|EPI_ISL_13813643|2022-06-02
		hCoV-19/Brazil/DF-LACENDF-530018182/2022|EPI_ISL_13813644|2022-06-02
		hCoV-19/Brazil/DF-LACENDF-530018185/2022|EPI_ISL_13813647|2022-06-02
		hCoV-19/Brazil/DF-LACENDF-530018186/2022|EPI_ISL_13813648|2022-06-02
		hCoV-19/Brazil/DF-LACENDF-530018190/2022|EPI_ISL_13813651|2022-06-03
		hCoV-19/Brazil/DF-LACENDF-530018199/2022|EPI_ISL_13813660|2022-06-05
		hCoV-19/Brazil/DF-LACENDF-530018200/2022|EPI_ISL_13813661|2022-06-03
		hCoV-19/Brazil/DF-LACENDF-530018202/2022|EPI_ISL_13813663|2022-05-27
		hCoV-19/Brazil/DF-LACENDF-530018220/2022|EPI_ISL_13813681|2022-06-04
		hCoV-19/Brazil/DF-LACENDF-530018222/2022|EPI_ISL_13813683|2022-06-06
		hCoV-19/Brazil/DF-LACENDF-530018223/2022|EPI_ISL_13813684|2022-06-14
		hCoV-19/Brazil/DF-LACENDF-530018226/2022|EPI_ISL_13813686|2022-06-04
		hCoV-19/Brazil/DF-LACENDF-530018228/2022|EPI_ISL_13813688|2022-06-05
		hCoV-19/Brazil/DF-LACENDF-530018235/2022|EPI_ISL_13813695|2022-06-06
		hCoV-19/Brazil/DF-LACENDF-530018240/2022|EPI_ISL_13813699|2022-06-07
		hCoV-19/Brazil/DF-LACENDF-530018244/2022|EPI_ISL_13813703|2022-06-08
		hCoV-19/Brazil/DF-LACENDF-530018247/2022|EPI_ISL_13813706|2022-06-10
		hCoV-19/Brazil/DF-LACENDF-530018252/2022|EPI_ISL_13813710|2022-06-13
		hCoV-19/Brazil/DF-LACENDF-530018253/2022|EPI_ISL_13813711|2022-06-13
		hCoV-19/Brazil/DF-NVBS18310GENOV829218104559/2022|EPI_ISL_13363310|2022-05-11
		hCoV-19/Brazil/DF-NVBS18314GENOV829217804641/2022|EPI_ISL_13363314|2022-05-11
		hCoV-19/Brazil/DF-NVBS18345GENOV829184770604/2022|EPI_ISL_13363344|2022-05-04
		hCoV-19/Brazil/DF-NVBS18380GENOV829228446557/2022|EPI_ISL_13363377|2022-05-13
		hCoV-19/Brazil/DF-NVBS18482GENOV829232895136/2022|EPI_ISL_13363468|2022-05-06
		hCoV-19/Brazil/DF-NVBS19877GENOV829356908460/2022|EPI_ISL_13992013|2022-06-09
		hCoV-19/Brazil/DF-NVBS20005GENOV829353327929/2022|EPI_ISL_13992029|2022-06-08
		hCoV-19/Brazil/DF-NVBS20009GENOV829348523176/2022|EPI_ISL_13992018|2022-06-08
		hCoV-19/Brazil/DF-NVBS20014GENOV829354276431/2022|EPI_ISL_13992026|2022-06-09
		hCoV-19/Brazil/DF-NVBS20076GENOV829355771089/2022|EPI_ISL_13992022|2022-06-09
		hCoV-19/Brazil/DF-NVBS20121GENOV829351598864/2022|EPI_ISL_13992016|2022-06-08
		hCoV-19/Brazil/DF-NVBS20126GENOV829350128581/2022|EPI_ISL_13992014|2022-06-08
		hCoV-19/Brazil/DF-NVBS20160GENOV829351548616/2022|EPI_ISL_13992007|2022-06-08
		hCoV-19/Brazil/DF-NVBS20301GENOV829354003044/2022|EPI_ISL_14048578|2022-06-09
		hCoV-19/Brazil/DF-NVBS20658GENOV829374778038/2022|EPI_ISL_14048582|2022-06-13
		hCoV-19/Brazil/DF-NVBS20694GENOV829364293794/2022|EPI_ISL_14048587|2022-06-10
		hCoV-19/Brazil/DF-NVBS20716GENOV829374573107/2022|EPI_ISL_14048589|2022-06-13
		hCoV-19/Brazil/DF-NVBS20732GENOV829374442830/2022|EPI_ISL_14048592|2022-06-13
		hCoV-19/Brazil/DF-NVBS20739GENOV829372049017/2022|EPI_ISL_14048594|2022-06-13
		hCoV-19/Brazil/DF-NVBS20750GENOV829378720972/2022|EPI_ISL_14048597|2022-06-14
		hCoV-19/Brazil/DF-NVBS20757GENOV829386178536/2022|EPI_ISL_14048599|2022-06-15
		hCoV-19/Brazil/DF-NVBS20758GENOV829379642839/2022|EPI_ISL_14048600|2022-06-14
		hCoV-19/Brazil/DF-NVBS20781GENOV829378301966/2022|EPI_ISL_14048607|2022-06-14
		hCoV-19/Brazil/DF-NVBS20785GENOV829385578214/2022|EPI_ISL_14048608|2022-06-15
		hCoV-19/Brazil/DF-NVBS20792GENOV829373254663/2022|EPI_ISL_14048610|2022-06-13
		hCoV-19/Brazil/DF-NVBS20804GENOV829386207304/2022|EPI_ISL_13992015|2022-06-15
		hCoV-19/Brazil/DF-NVBS21253GENOV829320784335/2022|EPI_ISL_14048621|2022-06-02
		hCoV-19/Brazil/DF-NVBS21257GENOV829335280952/2022|EPI_ISL_14048624|2022-06-04
		hCoV-19/Brazil/DF-NVBS21260GENOV829318332784/2022|EPI_ISL_14048627|2022-06-01
		hCoV-19/Brazil/DF-NVBS21264GENOV829321867594/2022|EPI_ISL_14048630|2022-06-02
		hCoV-19/Brazil/DF-NVBS21267GENOV829384576334/2022|EPI_ISL_14048633|2022-06-15
		hCoV-19/Brazil/DF-NVBS21271GENOV829328894883/2022|EPI_ISL_14048635|2022-06-03
		hCoV-19/Brazil/DF-NVBS21274GENOV829316301614/2022|EPI_ISL_14048636|2022-06-01
		hCoV-19/Brazil/DF-NVBS21278GENOV829374361209/2022|EPI_ISL_14048640|2022-06-13
		hCoV-19/Brazil/DF-NVBS21279GENOV829381942637/2022|EPI_ISL_14048641|2022-06-14
		hCoV-19/Brazil/DF-NVBS21290GENOV829379462826/2022|EPI_ISL_14048649|2022-06-14
		hCoV-19/Brazil/DF-NVBS21298GENOV829317445706/2022|EPI_ISL_14048656|2022-06-01
		hCoV-19/Brazil/DF-NVBS21299GENOV829387060717/2022|EPI_ISL_14048657|2022-06-15
		hCoV-19/Brazil/DF-NVBS21304GENOV829385696635/2022|EPI_ISL_14048660|2022-06-15
		hCoV-19/Brazil/DF-NVBS21312GENOV829373958714/2022|EPI_ISL_14048661|2022-06-13
		hCoV-19/Brazil/DF-NVBS21547GENOV829484044849/2022|EPI_ISL_14381361|2022-07-06
		hCoV-19/Brazil/DF-NVBS21907GENOV829488291225/2022|EPI_ISL_14381362|2022-07-06
		hCoV-19/Brazil/DF-NVBS21908GENOV829487182364/2022|EPI_ISL_14381363|2022-07-06
		hCoV-19/Brazil/DF-NVBS21910GENOV829481851181/2022|EPI_ISL_14381365|2022-07-05
		hCoV-19/Brazil/DF-NVBS21911GENOV829476755715/2022|EPI_ISL_14381366|2022-07-04
		hCoV-19/Brazil/DF-NVBS21912GENOV829499211762/2022|EPI_ISL_14381367|2022-07-08
		hCoV-19/Brazil/DF-NVBS21914GENOV829488529052/2022|EPI_ISL_14381369|2022-07-06
		hCoV-19/Brazil/DF-NVBS21915GENOV829479439605/2022|EPI_ISL_14381370|2022-07-05
		hCoV-19/Brazil/DF-NVBS21916GENOV829469935933/2022|EPI_ISL_14381371|2022-07-02
		hCoV-19/Brazil/DF-NVBS21917GENOV829479599552/2022|EPI_ISL_14381372|2022-07-05
		hCoV-19/Brazil/DF-NVBS21918GENOV829470039392/2022|EPI_ISL_14381373|2022-07-02
		hCoV-19/Brazil/DF-NVBS21919GENOV829465252881/2022|EPI_ISL_14381374|2022-07-01
		hCoV-19/Brazil/DF-NVBS21920GENOV829467112435/2022|EPI_ISL_14381375|2022-07-02
		hCoV-19/Brazil/DF-NVBS21921GENOV829468836309/2022|EPI_ISL_14381376|2022-07-02
		hCoV-19/Brazil/DF-NVBS21923GENOV829476376538/2022|EPI_ISL_14381378|2022-07-04
		hCoV-19/Brazil/DF-NVBS21924GENOV829473050196/2022|EPI_ISL_14381379|2022-07-01
		hCoV-19/Brazil/DF-NVBS21926GENOV829470276162/2022|EPI_ISL_14381381|2022-07-03
		hCoV-19/Brazil/DF-NVBS21927GENOV829475308936/2022|EPI_ISL_14381382|2022-07-04
		hCoV-19/Brazil/DF-NVBS21929GENOV829473652314/2022|EPI_ISL_14381383|2022-07-04
		hCoV-19/Brazil/DF-NVBS22034GENOV829499983058/2022|EPI_ISL_14381384|2022-07-08
		hCoV-19/Brazil/DF-NVBS22035GENOV829469246671/2022|EPI_ISL_14381385|2022-07-02
		hCoV-19/Brazil/DF-NVBS22036GENOV829465133623/2022|EPI_ISL_14381386|2022-07-01
		hCoV-19/Brazil/DF-NVBS22037GENOV829497989168/2022|EPI_ISL_14381387|2022-07-08
		hCoV-19/Brazil/DF-NVBS22039GENOV829483065616/2022|EPI_ISL_14381389|2022-07-05
		hCoV-19/Brazil/DF-NVBS22040GENOV829477247134/2022|EPI_ISL_14381390|2022-07-05
		hCoV-19/Brazil/DF-NVBS22041GENOV829462275456/2022|EPI_ISL_14381391|2022-07-01
		hCoV-19/Brazil/DF-NVBS22042GENOV829489489379/2022|EPI_ISL_14381392|2022-07-07
		hCoV-19/Brazil/DF-NVBS22043GENOV829492715328/2022|EPI_ISL_14381393|2022-07-07
		hCoV-19/Brazil/DF-NVBS22044GENOV829493813191/2022|EPI_ISL_14381394|2022-07-07
		hCoV-19/Brazil/DF-NVBS22045GENOV829462726743/2022|EPI_ISL_14381395|2022-07-01
		hCoV-19/Brazil/DF-NVBS22046GENOV829470957993/2022|EPI_ISL_14381396|2022-07-03
		hCoV-19/Brazil/DF-NVBS22048GENOV829465571296/2022|EPI_ISL_14381398|2022-07-01
		hCoV-19/Brazil/DF-NVBS22049GENOV829464261327/2022|EPI_ISL_14381399|2022-07-01
		hCoV-19/Brazil/DF-NVBS22050GENOV829475869178/2022|EPI_ISL_14381400|2022-07-04
		hCoV-19/Brazil/DF-NVBS22052GENOV829482974681/2022|EPI_ISL_14381402|2022-07-05
		hCoV-19/Brazil/DF-NVBS22053GENOV829476146155/2022|EPI_ISL_14381403|2022-07-04
		hCoV-19/Brazil/DF-NVBS22431GENOV829516330605/2022|EPI_ISL_14768352|2022-07-12
		hCoV-19/Brazil/DF-NVBS23104GENOV829679687004/2022|EPI_ISL_15095872|2022-08-12
		hCoV-19/Brazil/DF-NVBS23619GENOV829666856307/2022|EPI_ISL_15117059|2022-08-10
		hCoV-19/Brazil/DF-NVBS23623GENOV829674271697/2022|EPI_ISL_15117063|2022-08-11
		hCoV-19/Brazil/DF-NVBS23624GENOV829642587652/2022|EPI_ISL_15117064|2022-08-05
		hCoV-19/Brazil/DF-NVBS23625GENOV829656258739/2022|EPI_ISL_15117065|2022-08-08
		hCoV-19/Brazil/DF-NVBS23626GENOV829655662834/2022|EPI_ISL_15117066|2022-08-08
		hCoV-19/Brazil/DF-NVBS23627GENOV829656181570/2022|EPI_ISL_15117067|2022-08-08
		hCoV-19/Brazil/DF-NVBS23628GENOV829649463409/2022|EPI_ISL_15117068|2022-08-06
		hCoV-19/Brazil/DF-NVBS23631GENOV829660453861/2022|EPI_ISL_15117069|2022-08-09
		hCoV-19/Brazil/DF-NVBS23635GENOV829685180452/2022|EPI_ISL_15117072|2022-08-14
		hCoV-19/Brazil/DF-NVBS23636GENOV829660692673/2022|EPI_ISL_15117073|2022-08-09
		hCoV-19/Brazil/DF-NVBS23637GENOV829670948487/2022|EPI_ISL_15117074|2022-08-11
		hCoV-19/Brazil/DF-NVBS23641GENOV829690317553/2022|EPI_ISL_15117077|2022-08-15
		hCoV-19/Brazil/DF-NVBS23643GENOV829660045646/2022|EPI_ISL_15117078|2022-08-09
		hCoV-19/Brazil/DF-NVBS23644GENOV829683215217/2022|EPI_ISL_15117079|2022-08-13
		hCoV-19/Brazil/DF-NVBS23648GENOV829677653568/2022|EPI_ISL_15117082|2022-08-12
		hCoV-19/Brazil/DF-NVBS23649GENOV829678873873/2022|EPI_ISL_15117083|2022-08-12
		hCoV-19/Brazil/DF-NVBS23652GENOV829647992185/2022|EPI_ISL_15117086|2022-08-06
		hCoV-19/Brazil/DF-NVBS23653GENOV829688817164/2022|EPI_ISL_15117087|2022-08-15
		hCoV-19/Brazil/DF-NVBS23655GENOV829682981540/2022|EPI_ISL_15117089|2022-08-13
		hCoV-19/Brazil/DF-NVBS23656GENOV829677858222/2022|EPI_ISL_15117090|2022-08-12
		hCoV-19/Brazil/DF-NVBS23657GENOV829665676401/2022|EPI_ISL_15117091|2022-08-10
		hCoV-19/Brazil/DF-NVBS23658GENOV829678505514/2022|EPI_ISL_15117092|2022-08-12
		hCoV-19/Brazil/DF-NVBS23660GENOV829683295837/2022|EPI_ISL_15117094|2022-08-13
		hCoV-19/Brazil/DF-NVBS23664GENOV829683825232/2022|EPI_ISL_15117096|2022-08-13
		hCoV-19/Brazil/DF-NVBS23665GENOV829690773007/2022|EPI_ISL_15117097|2022-08-15
		hCoV-19/Brazil/DF-NVBS23668GENOV829656496476/2022|EPI_ISL_15117099|2022-08-08
		hCoV-19/Brazil/DF-NVBS23670GENOV829628331538/2022|EPI_ISL_15117100|2022-08-03
		hCoV-19/Brazil/DF-NVBS23671GENOV829617221109/2022|EPI_ISL_15117101|2022-08-01
		hCoV-19/Brazil/DF-NVBS23672GENOV829652850272/2022|EPI_ISL_15117102|2022-08-08
		hCoV-19/Brazil/DF-NVBS23673GENOV829655997424/2022|EPI_ISL_15117103|2022-08-08
		hCoV-19/Brazil/DF-NVBS23678GENOV829649451543/2022|EPI_ISL_15117107|2022-08-06
		hCoV-19/Brazil/DF-NVBS23679GENOV829654123893/2022|EPI_ISL_15117108|2022-08-08
		hCoV-19/Brazil/DF-NVBS23680GENOV829619922721/2022|EPI_ISL_15117109|2022-08-01
		hCoV-19/Brazil/DF-NVBS23681GENOV829641430300/2022|EPI_ISL_15117110|2022-08-05
		hCoV-19/Brazil/DF-NVBS23682GENOV829618711265/2022|EPI_ISL_15117111|2022-08-01
		hCoV-19/Brazil/DF-NVBS23684GENOV829620509225/2022|EPI_ISL_15117112|2022-08-01
		hCoV-19/Brazil/DF-NVBS23688GENOV829621636388/2022|EPI_ISL_15117116|2022-08-02
		hCoV-19/Brazil/DF-NVBS23692GENOV829625425155/2022|EPI_ISL_15117118|2022-08-02
		hCoV-19/Brazil/DF-NVBS23693GENOV829623997913/2022|EPI_ISL_15117119|2022-08-02
		hCoV-19/Brazil/DF-NVBS23697GENOV829628667217/2022|EPI_ISL_15117123|2022-08-03
		hCoV-19/Brazil/DF-NVBS23699GENOV829642663189/2022|EPI_ISL_15117124|2022-08-05
		hCoV-19/Brazil/DF-NVBS23700GENOV829641143828/2022|EPI_ISL_15117125|2022-08-05
		hCoV-19/Brazil/DF-NVBS23702GENOV829673569825/2022|EPI_ISL_15117127|2022-08-12
		hCoV-19/Brazil/DF-NVBS23705GENOV829632380256/2022|EPI_ISL_15117129|2022-08-03
		hCoV-19/Brazil/DF-NVBS23706GENOV829644050277/2022|EPI_ISL_15117130|2022-08-05
		hCoV-19/Brazil/DF-NVBS23707GENOV829622982583/2022|EPI_ISL_15117131|2022-08-02
		hCoV-19/Brazil/DF-NVBS23710GENOV829617344013/2022|EPI_ISL_15117134|2022-08-01
		hCoV-19/Brazil/DF-NVBS23712GENOV829624621770/2022|EPI_ISL_15117135|2022-08-02
		hCoV-19/Brazil/DF-NVBS23721GENOV829664808612/2022|EPI_ISL_15117139|2022-08-10
		hCoV-19/Brazil/DF-NVBS23724GENOV829689167046/2022|EPI_ISL_15117142|2022-08-15
		hCoV-19/Brazil/DF-NVBS23725GENOV829630275585/2022|EPI_ISL_15117143|2022-08-03
		hCoV-19/Brazil/DF-NVBS23729GENOV829663988018/2022|EPI_ISL_15117147|2022-08-10
		hCoV-19/Brazil/DF-NVBS23733GENOV829616952639/2022|EPI_ISL_15117151|2022-08-01
		hCoV-19/Brazil/DF-NVBS23734GENOV829630985224/2022|EPI_ISL_15117152|2022-08-03
		hCoV-19/Brazil/DF-NVBS23737GENOV829635610770/2022|EPI_ISL_15117155|2022-08-04
		hCoV-19/Brazil/DF-NVBS23786GENOV829651549719/2022|EPI_ISL_15117156|2022-08-08
		hCoV-19/Brazil/ES-FIOCRUZ-225/2020|EPI_ISL_415128|2020-02-29
		hCoV-19/Brazil/ES-LACEN-321258235/2022|EPI_ISL_14426720|2022-07-04
		hCoV-19/Brazil/ES-LACEN-321258391/2022|EPI_ISL_14426721|2022-07-03
		hCoV-19/Brazil/ES-LACEN-321258737/2022|EPI_ISL_14426724|2022-07-04
		hCoV-19/Brazil/ES-LACEN-321258795/2022|EPI_ISL_14426726|2022-07-04
		hCoV-19/Brazil/ES-LACEN-321259034/2022|EPI_ISL_14426728|2022-07-04
		hCoV-19/Brazil/ES-LACEN-321259077/2022|EPI_ISL_14426729|2022-07-04
		hCoV-19/Brazil/ES-LACEN-321259104/2022|EPI_ISL_14426730|2022-07-05
		hCoV-19/Brazil/ES-LACEN-321259543/2022|EPI_ISL_14426732|2022-07-05
		hCoV-19/Brazil/ES-LACEN-321259618/2022|EPI_ISL_14426733|2022-07-05
		hCoV-19/Brazil/ES-LACEN-321259621/2022|EPI_ISL_14426734|2022-07-05
		hCoV-19/Brazil/ES-LACEN-321259646/2022|EPI_ISL_14426735|2022-07-04
		hCoV-19/Brazil/ES-LACEN-321259701/2022|EPI_ISL_14426736|2022-07-04
		hCoV-19/Brazil/ES-LACEN-321261497/2022|EPI_ISL_14426742|2022-07-06
		hCoV-19/Brazil/ES-LACEN-321261504/2022|EPI_ISL_14426743|2022-07-06
		hCoV-19/Brazil/ES-LACEN-321261650/2022|EPI_ISL_14426745|2022-07-07
		hCoV-19/Brazil/ES-LACEN-321261941/2022|EPI_ISL_14426747|2022-07-07
		hCoV-19/Brazil/ES-LACEN-321262122/2022|EPI_ISL_14426748|2022-07-07
		hCoV-19/Brazil/ES-LACEN-321262259/2022|EPI_ISL_14426749|2022-07-07
		hCoV-19/Brazil/ES-LACEN-321262918/2022|EPI_ISL_14426750|2022-07-07
		hCoV-19/Brazil/ES-LACEN-321263934/2022|EPI_ISL_14426753|2022-07-10
		hCoV-19/Brazil/ES-LACEN-321264532/2022|EPI_ISL_14426756|2022-07-11
		hCoV-19/Brazil/ES-LACEN-321264707/2022|EPI_ISL_14426757|2022-07-11
		hCoV-19/Brazil/ES-LACEN-321265032/2022|EPI_ISL_14426759|2022-07-11
		hCoV-19/Brazil/ES-LACEN-321265502/2022|EPI_ISL_14426760|2022-07-11
		hCoV-19/Brazil/ES-LACEN-321265764/2022|EPI_ISL_14426761|2022-07-12
		hCoV-19/Brazil/ES-LACEN-321266963/2022|EPI_ISL_14426764|2022-07-13
		hCoV-19/Brazil/ES-LACEN-321267205/2022|EPI_ISL_14426765|2022-07-13
		hCoV-19/Brazil/ES-LACEN-321267363/2022|EPI_ISL_14426766|2022-07-13
		hCoV-19/Brazil/ES-LACEN-321267548/2022|EPI_ISL_14426767|2022-07-14
		hCoV-19/Brazil/ES-LACEN-321267654/2022|EPI_ISL_14426768|2022-07-13
		hCoV-19/Brazil/ES-LACEN-321267862/2022|EPI_ISL_14426769|2022-07-14
		hCoV-19/Brazil/ES-LACEN-321268283/2022|EPI_ISL_14426771|2022-07-14
		hCoV-19/Brazil/ES-LACEN-321268528/2022|EPI_ISL_14426772|2022-07-13
		hCoV-19/Brazil/ES-LACEN-321268836/2022|EPI_ISL_14426775|2022-07-14
		hCoV-19/Brazil/ES-LACEN-321269173/2022|EPI_ISL_14426776|2022-07-15
		hCoV-19/Brazil/ES-LACEN-321269404/2022|EPI_ISL_14426777|2022-07-15
		hCoV-19/Brazil/ES-LACEN-321269586/2022|EPI_ISL_14426778|2022-07-16
		hCoV-19/Brazil/ES-LACENES-321225019/2022|EPI_ISL_13563787|2022-05-18
		hCoV-19/Brazil/ES-LACENES-321228490/2022|EPI_ISL_13563799|2022-05-25
		hCoV-19/Brazil/ES-LACENES-321229823/2022|EPI_ISL_13563808|2022-05-27
		hCoV-19/Brazil/ES-LACENES-321233474/2022|EPI_ISL_13563839|2022-06-02
		hCoV-19/Brazil/ES-LACENES-321234007/2022|EPI_ISL_13563843|2022-06-03
		hCoV-19/Brazil/ES-LACENES-321234021/2022|EPI_ISL_13563845|2022-06-03
		hCoV-19/Brazil/ES-LACENES-321234238/2022|EPI_ISL_13563842|2022-06-03
		hCoV-19/Brazil/ES-LACENES-321234240/2022|EPI_ISL_13563844|2022-06-03
		hCoV-19/Brazil/ES-LACENES-321235711/2022|EPI_ISL_14468723|2022-06-07
		hCoV-19/Brazil/ES-LACENES-321236136/2022|EPI_ISL_14468724|2022-06-07
		hCoV-19/Brazil/ES-LACENES-321236693/2022|EPI_ISL_14468727|2022-06-08
		hCoV-19/Brazil/ES-LACENES-321237050/2022|EPI_ISL_14468733|2022-06-08
		hCoV-19/Brazil/ES-LACENES-321237088/2022|EPI_ISL_14468730|2022-06-08
		hCoV-19/Brazil/ES-LACENES-321237592/2022|EPI_ISL_14468732|2022-06-09
		hCoV-19/Brazil/ES-LACENES-321238880/2022|EPI_ISL_14468738|2022-06-11
		hCoV-19/Brazil/ES-LACENES-321238946/2022|EPI_ISL_14468741|2022-06-11
		hCoV-19/Brazil/ES-LACENES-321239186/2022|EPI_ISL_14468745|2022-06-12
		hCoV-19/Brazil/ES-LACENES-321239294/2022|EPI_ISL_14468747|2022-06-12
		hCoV-19/Brazil/ES-LACENES-321239367/2022|EPI_ISL_14468744|2022-06-12
		hCoV-19/Brazil/ES-LACENES-321239823/2022|EPI_ISL_14468746|2022-06-13
		hCoV-19/Brazil/ES-LACENES-321241494/2022|EPI_ISL_14468754|2022-06-14
		hCoV-19/Brazil/ES-LACENES-321241545/2022|EPI_ISL_14468753|2022-06-14
		hCoV-19/Brazil/ES-LACENES-321243267/2022|EPI_ISL_14468760|2022-06-16
		hCoV-19/Brazil/ES-LACENES-321243603/2022|EPI_ISL_14468763|2022-06-16
		hCoV-19/Brazil/ES-LACENES-321244047/2022|EPI_ISL_14468764|2022-06-18
		hCoV-19/Brazil/ES-LACENES-321244480/2022|EPI_ISL_14468765|2022-06-20
		hCoV-19/Brazil/ES-LACENES-321246683/2022|EPI_ISL_14468811|2022-06-22
		hCoV-19/Brazil/ES-LACENES-321248723/2022|EPI_ISL_14468776|2022-06-23
		hCoV-19/Brazil/ES-LACENES-321249341/2022|EPI_ISL_14468780|2022-06-24
		hCoV-19/Brazil/ES-LACENES-321249395/2022|EPI_ISL_14468782|2022-06-24
		hCoV-19/Brazil/ES-LACENES-321249555/2022|EPI_ISL_14468812|2022-06-24
		hCoV-19/Brazil/ES-LACENES-321250307/2022|EPI_ISL_14468786|2022-06-24
		hCoV-19/Brazil/ES-LACENES-321250810/2022|EPI_ISL_14468788|2022-06-26
		hCoV-19/Brazil/ES-LACENES-321251235/2022|EPI_ISL_14468790|2022-06-27
		hCoV-19/Brazil/ES-LACENES-321251301/2022|EPI_ISL_15977025|2022-06-25
		hCoV-19/Brazil/ES-LACENES-321251766/2022|EPI_ISL_14468791|2022-06-27
		hCoV-19/Brazil/ES-LACENES-321251820/2022|EPI_ISL_14468792|2022-06-27
		hCoV-19/Brazil/ES-LACENES-321252115/2022|EPI_ISL_15977027|2022-06-27
		hCoV-19/Brazil/ES-LACENES-321253088/2022|EPI_ISL_14468794|2022-06-28
		hCoV-19/Brazil/ES-LACENES-321254340/2022|EPI_ISL_14468799|2022-06-29
		hCoV-19/Brazil/ES-LACENES-321254806/2022|EPI_ISL_14468798|2022-06-29
		hCoV-19/Brazil/ES-LACENES-321256897/2022|EPI_ISL_14468815|2022-07-01
		hCoV-19/Brazil/ES-LACENES-321259372/2022|EPI_ISL_14468816|2022-07-05
		hCoV-19/Brazil/ES-LACENES-321261271/2022|EPI_ISL_15977032|2022-07-06
		hCoV-19/Brazil/ES-LACENES-321264012/2022|EPI_ISL_15977034|2022-07-09
		hCoV-19/Brazil/ES-LACENES-321265204/2022|EPI_ISL_15977036|2022-07-11
		hCoV-19/Brazil/ES-LACENES-321266239/2022|EPI_ISL_15977039|2022-07-12
		hCoV-19/Brazil/ES-LACENES-321266700/2022|EPI_ISL_15977040|2022-07-13
		hCoV-19/Brazil/ES-LACENES-321268674/2022|EPI_ISL_15977042|2022-07-14
		hCoV-19/Brazil/ES-LACENES-321269945/2022|EPI_ISL_14498353|2022-07-18
		hCoV-19/Brazil/ES-LACENES-321270042/2022|EPI_ISL_14498349|2022-07-18
		hCoV-19/Brazil/ES-LACENES-321270066/2022|EPI_ISL_14498350|2022-07-18
		hCoV-19/Brazil/ES-LACENES-321270315/2022|EPI_ISL_14498351|2022-07-18
		hCoV-19/Brazil/ES-LACENES-321270475/2022|EPI_ISL_14498386|2022-07-17
		hCoV-19/Brazil/ES-LACENES-321270497/2022|EPI_ISL_14498387|2022-07-18
		hCoV-19/Brazil/ES-LACENES-321270691/2022|EPI_ISL_14498362|2022-07-18
		hCoV-19/Brazil/ES-LACENES-321270870/2022|EPI_ISL_14498357|2022-07-18
		hCoV-19/Brazil/ES-LACENES-321270894/2022|EPI_ISL_14498367|2022-07-18
		hCoV-19/Brazil/ES-LACENES-321271142/2022|EPI_ISL_14498374|2022-07-19
		hCoV-19/Brazil/ES-LACENES-321271589/2022|EPI_ISL_14498389|2022-07-18
		hCoV-19/Brazil/ES-LACENES-321271713/2022|EPI_ISL_15977044|2022-07-19
		hCoV-19/Brazil/ES-LACENES-321271735/2022|EPI_ISL_14498363|2022-07-18
		hCoV-19/Brazil/ES-LACENES-321271842/2022|EPI_ISL_15977048|2022-08-20
		hCoV-19/Brazil/ES-LACENES-321271919/2022|EPI_ISL_14498381|2022-07-20
		hCoV-19/Brazil/ES-LACENES-321272442/2022|EPI_ISL_14498383|2022-07-19
		hCoV-19/Brazil/ES-LACENES-321272446/2022|EPI_ISL_14498375|2022-07-20
		hCoV-19/Brazil/ES-LACENES-321272637/2022|EPI_ISL_14498391|2022-07-20
		hCoV-19/Brazil/ES-LACENES-321273240/2022|EPI_ISL_14498393|2022-07-21
		hCoV-19/Brazil/ES-LACENES-321273925/2022|EPI_ISL_14498360|2022-07-22
		hCoV-19/Brazil/ES-LACENES-321274128/2022|EPI_ISL_14498365|2022-07-21
		hCoV-19/Brazil/ES-LACENES-321274311/2022|EPI_ISL_14498384|2022-07-22
		hCoV-19/Brazil/ES-LACENES-321274384/2022|EPI_ISL_14498368|2022-07-22
		hCoV-19/Brazil/ES-LACENES-321274623/2022|EPI_ISL_14614989|2022-07-23
		hCoV-19/Brazil/ES-LACENES-321274843/2022|EPI_ISL_14498394|2022-07-22
		hCoV-19/Brazil/ES-LACENES-321274889/2022|EPI_ISL_14614991|2022-07-23
		hCoV-19/Brazil/ES-LACENES-321275014/2022|EPI_ISL_14614993|2022-07-24
		hCoV-19/Brazil/ES-LACENES-321275256/2022|EPI_ISL_14614995|2022-07-22
		hCoV-19/Brazil/ES-LACENES-321275580/2022|EPI_ISL_14614996|2022-07-25
		hCoV-19/Brazil/ES-LACENES-321275768/2022|EPI_ISL_14614997|2022-07-25
		hCoV-19/Brazil/ES-LACENES-321275790/2022|EPI_ISL_14614998|2022-07-26
		hCoV-19/Brazil/ES-LACENES-321275985/2022|EPI_ISL_14614999|2022-07-26
		hCoV-19/Brazil/ES-LACENES-321276252/2022|EPI_ISL_14615000|2022-07-25
		hCoV-19/Brazil/ES-LACENES-321276254/2022|EPI_ISL_14615001|2022-07-25
		hCoV-19/Brazil/ES-LACENES-321276925/2022|EPI_ISL_14615003|2022-07-27
		hCoV-19/Brazil/ES-LACENES-321276932/2022|EPI_ISL_14615004|2022-07-27
		hCoV-19/Brazil/ES-LACENES-321277017/2022|EPI_ISL_14615005|2022-07-27
		hCoV-19/Brazil/ES-LACENES-321277075/2022|EPI_ISL_14615007|2022-07-27
		hCoV-19/Brazil/ES-LACENES-321277200/2022|EPI_ISL_14615009|2022-07-27
		hCoV-19/Brazil/ES-LACENES-321277294/2022|EPI_ISL_14615010|2022-07-28
		hCoV-19/Brazil/ES-LACENES-321277435/2022|EPI_ISL_14615012|2022-07-27
		hCoV-19/Brazil/ES-LACENES-321277474/2022|EPI_ISL_14615013|2022-07-28
		hCoV-19/Brazil/ES-LACENES-321277704/2022|EPI_ISL_14615014|2022-07-28
		hCoV-19/Brazil/ES-LACENES-321278079/2022|EPI_ISL_14615016|2022-07-29
		hCoV-19/Brazil/ES-LACENES-321278278/2022|EPI_ISL_14615017|2022-07-29
		hCoV-19/Brazil/ES-LACENES-321278440/2022|EPI_ISL_14615018|2022-07-29
		hCoV-19/Brazil/ES-LACENES-321278519/2022|EPI_ISL_14615019|2022-07-28
		hCoV-19/Brazil/ES-LACENES-321278743/2022|EPI_ISL_14615020|2022-07-30
		hCoV-19/Brazil/ES-LACENES-321279017/2022|EPI_ISL_14702120|2022-08-01
		hCoV-19/Brazil/ES-LACENES-321279323/2022|EPI_ISL_14702129|2022-08-01
		hCoV-19/Brazil/ES-LACENES-321279963/2022|EPI_ISL_14702132|2022-08-02
		hCoV-19/Brazil/ES-LACENES-321280022/2022|EPI_ISL_14702142|2022-08-02
		hCoV-19/Brazil/ES-LACENES-321280031/2022|EPI_ISL_14702115|2022-08-02
		hCoV-19/Brazil/ES-LACENES-321280033/2022|EPI_ISL_14702127|2022-08-02
		hCoV-19/Brazil/ES-LACENES-321280546/2022|EPI_ISL_14702134|2022-08-02
		hCoV-19/Brazil/ES-LACENES-321281188/2022|EPI_ISL_14702135|2022-08-02
		hCoV-19/Brazil/ES-LACENES-321281225/2022|EPI_ISL_14702144|2022-08-02
		hCoV-19/Brazil/ES-LACENES-321281460/2022|EPI_ISL_14702119|2022-08-03
		hCoV-19/Brazil/ES-LACENES-321281698/2022|EPI_ISL_14702146|2022-08-03
		hCoV-19/Brazil/ES-LACENES-321281754/2022|EPI_ISL_14702136|2022-08-03
		hCoV-19/Brazil/ES-LACENES-321281776/2022|EPI_ISL_14702147|2022-08-03
		hCoV-19/Brazil/ES-LACENES-321282717/2022|EPI_ISL_14702138|2022-08-05
		hCoV-19/Brazil/ES-LACENES-321282851/2022|EPI_ISL_14702139|2022-08-05
		hCoV-19/Brazil/ES-LACENES-321283052/2022|EPI_ISL_14702148|2022-08-04
		hCoV-19/Brazil/ES-LACENES-321283163/2022|EPI_ISL_14702116|2022-08-05
		hCoV-19/Brazil/ES-LACENES-321283325/2022|EPI_ISL_14702122|2022-08-05
		hCoV-19/Brazil/ES-LACENES-321283599/2022|EPI_ISL_14778595|2022-08-07
		hCoV-19/Brazil/ES-LACENES-321284023/2022|EPI_ISL_14778596|2022-08-08
		hCoV-19/Brazil/ES-LACENES-321284252/2022|EPI_ISL_14778599|2022-08-08
		hCoV-19/Brazil/ES-LACENES-321284298/2022|EPI_ISL_14778600|2022-08-08
		hCoV-19/Brazil/ES-LACENES-321284323/2022|EPI_ISL_14778601|2022-08-08
		hCoV-19/Brazil/ES-LACENES-321284815/2022|EPI_ISL_14778603|2022-08-09
		hCoV-19/Brazil/ES-LACENES-321284930/2022|EPI_ISL_14778604|2022-08-08
		hCoV-19/Brazil/ES-LACENES-321285045/2022|EPI_ISL_14778605|2022-08-09
		hCoV-19/Brazil/ES-LACENES-321285181/2022|EPI_ISL_14778606|2022-08-10
		hCoV-19/Brazil/ES-LACENES-321285314/2022|EPI_ISL_14778607|2022-08-10
		hCoV-19/Brazil/ES-LACENES-321285585/2022|EPI_ISL_14778610|2022-08-10
		hCoV-19/Brazil/ES-LACENES-321285940/2022|EPI_ISL_14778613|2022-08-11
		hCoV-19/Brazil/ES-LACENES-321286286/2022|EPI_ISL_14778616|2022-08-10
		hCoV-19/Brazil/ES-LACENES-321286497/2022|EPI_ISL_14778617|2022-08-11
		hCoV-19/Brazil/ES-LACENES-321286506/2022|EPI_ISL_14778618|2022-08-11
		hCoV-19/Brazil/ES-LACENES-321286567/2022|EPI_ISL_14778619|2022-08-12
		hCoV-19/Brazil/ES-LACENES-321286705/2022|EPI_ISL_14778620|2022-08-12
		hCoV-19/Brazil/ES-LACENES-321287089/2022|EPI_ISL_14778621|2022-08-12
		hCoV-19/Brazil/ES-LACENES-321287271/2022|EPI_ISL_14778622|2022-08-14
		hCoV-19/Brazil/ES-LACENES-321287548/2022|EPI_ISL_14778623|2022-08-15
		hCoV-19/Brazil/ES-LACENES-321287930/2022|EPI_ISL_14778625|2022-08-15
		hCoV-19/Brazil/ES-LACENES-321287936/2022|EPI_ISL_14778626|2022-08-15
		hCoV-19/Brazil/ES-LACENES-321287945/2022|EPI_ISL_14778627|2022-08-15
		hCoV-19/Brazil/ES-LACENES-321288327/2022|EPI_ISL_14778629|2022-08-15
		hCoV-19/Brazil/ES-LACENES-321288491/2022|EPI_ISL_14778632|2022-08-15
		hCoV-19/Brazil/ES-LACENES-321288735/2022|EPI_ISL_14778633|2022-08-16
		hCoV-19/Brazil/ES-LACENES-321288809/2022|EPI_ISL_14778635|2022-08-16
		hCoV-19/Brazil/ES-LACENES-321289262/2022|EPI_ISL_14778637|2022-08-16
		hCoV-19/Brazil/ES-LACENES-321289280/2022|EPI_ISL_14778638|2022-08-17
		hCoV-19/Brazil/ES-LACENES-321289626/2022|EPI_ISL_14778639|2022-08-18
		hCoV-19/Brazil/ES-LACENES-321289744/2022|EPI_ISL_14778640|2022-08-18
		hCoV-19/Brazil/ES-LACENES-321289809/2022|EPI_ISL_14778641|2022-08-17
		hCoV-19/Brazil/ES-LACENES-321289843/2022|EPI_ISL_14778642|2022-08-17
		hCoV-19/Brazil/ES-LACENES-321290037/2022|EPI_ISL_14778643|2022-08-18
		hCoV-19/Brazil/ES-LACENES-321290062/2022|EPI_ISL_14778644|2022-08-18
		hCoV-19/Brazil/ES-LACENES-321290094/2022|EPI_ISL_14778645|2022-08-18
		hCoV-19/Brazil/ES-NVBS19547GENOV702219678253/2022|EPI_ISL_13523665|2022-05-11
		hCoV-19/Brazil/ES-NVBS20830GENOV702233865493/2022|EPI_ISL_13992035|2022-06-14
		hCoV-19/Brazil/ES-NVBS21232GENOV702232491389/2022|EPI_ISL_14048668|2022-06-10
		hCoV-19/Brazil/ES-NVBS22497GENOV702241215105/2022|EPI_ISL_14768356|2022-07-05
		hCoV-19/Brazil/ES-NVBS22589GENOV702241131702/2022|EPI_ISL_14768357|2022-07-05
		hCoV-19/Brazil/ES-NVBS23761GENOV702253499579/2022|EPI_ISL_15117157|2022-08-03
		hCoV-19/Brazil/ES-NVBS23791GENOV702255092891/2022|EPI_ISL_15117159|2022-08-06
		hCoV-19/Brazil/ES-NVBS23805GENOV702257404395/2022|EPI_ISL_15117160|2022-08-12
		hCoV-19/Brazil/ES-NVBS23838GENOV702253355189/2022|EPI_ISL_15117161|2022-08-03
		hCoV-19/Brazil/ES-NVBS23877GENOV702252307554/2022|EPI_ISL_15117164|2022-08-01
		hCoV-19/Brazil/ES-NVBS23885GENOV702252636111/2022|EPI_ISL_15117165|2022-08-01
		hCoV-19/Brazil/ES-NVBS23935GENOV702253006821/2022|EPI_ISL_15117171|2022-08-02
		hCoV-19/Brazil/ES-NVBS23966GENOV702252975760/2022|EPI_ISL_15117172|2022-08-02
		hCoV-19/Brazil/ES-NVBS23977GENOV702256411080/2022|EPI_ISL_15117173|2022-08-10
		hCoV-19/Brazil/ES-NVBS24025GENOV702257370850/2022|EPI_ISL_15117174|2022-08-12
		hCoV-19/Brazil/GO-2-BIOVIDA-2004/2022|EPI_ISL_14157298|2022-06-03
		hCoV-19/Brazil/GO-2-BIOVIDA-2008/2022|EPI_ISL_14157302|2022-06-03
		hCoV-19/Brazil/GO-2-BIOVIDA-2033/2022|EPI_ISL_14157327|2022-06-05
		hCoV-19/Brazil/GO-2-BIOVIDA-2045/2022|EPI_ISL_14157339|2022-06-06
		hCoV-19/Brazil/GO-2-BIOVIDA-2067/2022|EPI_ISL_14157361|2022-06-13
		hCoV-19/Brazil/GO-2-BIOVIDA-2073/2022|EPI_ISL_14157367|2022-06-14
		hCoV-19/Brazil/GO-2-BIOVIDA-2098/2022|EPI_ISL_14157392|2022-06-10
		hCoV-19/Brazil/GO-2-LACEN-2121/2022|EPI_ISL_14157415|2022-06-13
		hCoV-19/Brazil/GO-2-LACEN-2122/2022|EPI_ISL_14157416|2022-06-13
		hCoV-19/Brazil/GO-2-LACEN-2136/2022|EPI_ISL_14157429|2022-06-13
		hCoV-19/Brazil/GO-2-LACEN-2137/2022|EPI_ISL_14157430|2022-06-13
		hCoV-19/Brazil/GO-2-LACEN-2139/2022|EPI_ISL_14157432|2022-06-12
		hCoV-19/Brazil/GO-2-LACEN-2148/2022|EPI_ISL_14157441|2022-06-13
		hCoV-19/Brazil/GO-2-LACEN-2168/2022|EPI_ISL_14157459|2022-06-18
		hCoV-19/Brazil/GO-2-LACEN-2170/2022|EPI_ISL_14157461|2022-06-20
		hCoV-19/Brazil/GO-2-LACEN-2178/2022|EPI_ISL_14157469|2022-06-20
		hCoV-19/Brazil/GO-2-LACEN-2185/2022|EPI_ISL_14157476|2022-06-21
		hCoV-19/Brazil/GO-2-LACEN-2189/2022|EPI_ISL_14156880|2022-07-01
		hCoV-19/Brazil/GO-2-LACEN-2190/2022|EPI_ISL_14156881|2022-06-30
		hCoV-19/Brazil/GO-2-LACEN-2192/2022|EPI_ISL_14156883|2022-06-30
		hCoV-19/Brazil/GO-2-LACEN-2194/2022|EPI_ISL_14156885|2022-06-30
		hCoV-19/Brazil/GO-2-LACEN-2199/2022|EPI_ISL_14156890|2022-07-01
		hCoV-19/Brazil/GO-2-LACEN-2213/2022|EPI_ISL_14156904|2022-07-03
		hCoV-19/Brazil/GO-2-LACEN-2221/2022|EPI_ISL_14156912|2022-07-04
		hCoV-19/Brazil/GO-2-LACEN-2223/2022|EPI_ISL_14156914|2022-07-04
		hCoV-19/Brazil/GO-2-LACEN-2230/2022|EPI_ISL_14156921|2022-07-05
		hCoV-19/Brazil/GO-2-LACEN-2232/2022|EPI_ISL_14156923|2022-07-05
		hCoV-19/Brazil/GO-2-LACEN-2235/2022|EPI_ISL_14156926|2022-07-05
		hCoV-19/Brazil/GO-2-LACEN-2260/2022|EPI_ISL_14156951|2022-07-06
		hCoV-19/Brazil/GO-2-LACEN-2263/2022|EPI_ISL_14156954|2022-07-06
		hCoV-19/Brazil/GO-2-LACEN-2281/2022|EPI_ISL_14156971|2022-07-08
		hCoV-19/Brazil/GO-FIOCRUZ-14882/2022|EPI_ISL_13722751|2022-05-25
		hCoV-19/Brazil/GO-FIOCRUZ-14887/2022|EPI_ISL_13722756|2022-05-25
		hCoV-19/Brazil/GO-FIOCRUZ-14900/2022|EPI_ISL_13722770|2022-06-01
		hCoV-19/Brazil/GO-FIOCRUZ-14902/2022|EPI_ISL_13722772|2022-05-31
		hCoV-19/Brazil/GO-FIOCRUZ-14934/2022|EPI_ISL_13722804|2022-06-06
		hCoV-19/Brazil/GO-FIOCRUZ-14937/2022|EPI_ISL_13722807|2022-06-06
		hCoV-19/Brazil/GO-FIOCRUZ-18110/2022|EPI_ISL_15436291|2022-06-10
		hCoV-19/Brazil/GO-FIOCRUZ-18136/2022|EPI_ISL_15436308|2022-06-15
		hCoV-19/Brazil/GO-FIOCRUZ-18147/2022|EPI_ISL_15436251|2022-06-20
		hCoV-19/Brazil/GO-FIOCRUZ-18158/2022|EPI_ISL_15436272|2022-06-20
		hCoV-19/Brazil/GO-FIOCRUZ-18164/2022|EPI_ISL_15436300|2022-06-21
		hCoV-19/Brazil/GO-FIOCRUZ-18168/2022|EPI_ISL_15436284|2022-06-16
		hCoV-19/Brazil/GO-FIOCRUZ-18172/2022|EPI_ISL_15436279|2022-06-22
		hCoV-19/Brazil/GO-FIOCRUZ-18199/2022|EPI_ISL_15436275|2022-06-24
		hCoV-19/Brazil/GO-FIOCRUZ-18207/2022|EPI_ISL_15279444|2022-06-27
		hCoV-19/Brazil/GO-FIOCRUZ-18209/2022|EPI_ISL_15279443|2022-06-28
		hCoV-19/Brazil/GO-FIOCRUZ-18216/2022|EPI_ISL_15279447|2022-06-29
		hCoV-19/Brazil/GO-FIOCRUZ-18217/2022|EPI_ISL_15279448|2022-06-29
		hCoV-19/Brazil/GO-FIOCRUZ-18224/2022|EPI_ISL_15279451|2022-06-30
		hCoV-19/Brazil/GO-FIOCRUZ-18234/2022|EPI_ISL_15279457|2022-07-04
		hCoV-19/Brazil/GO-FIOCRUZ-18237/2022|EPI_ISL_15279459|2022-07-05
		hCoV-19/Brazil/GO-FIOCRUZ-18241/2022|EPI_ISL_15279463|2022-07-05
		hCoV-19/Brazil/GO-FIOCRUZ-18244/2022|EPI_ISL_15279465|2022-07-07
		hCoV-19/Brazil/GO-FIOCRUZ-18245/2022|EPI_ISL_15279466|2022-07-07
		hCoV-19/Brazil/GO-FIOCRUZ-18251/2022|EPI_ISL_15279470|2022-07-11
		hCoV-19/Brazil/GO-FIOCRUZ-18254/2022|EPI_ISL_15279472|2022-07-12
		hCoV-19/Brazil/GO-FIOCRUZ-18255/2022|EPI_ISL_15279473|2022-07-12
		hCoV-19/Brazil/GO-HLAGYN-1518265/2021|EPI_ISL_2017480|2021-03-06
		hCoV-19/Brazil/GO-HLAGYN-2222961/2022|EPI_ISL_12866409|2022-05-16
		hCoV-19/Brazil/GO-LACEN-1930/2022|EPI_ISL_14154989|2022-05-31
		hCoV-19/Brazil/GO-LACEN-1949/2022|EPI_ISL_14155008|2022-06-02
		hCoV-19/Brazil/GO-LACEN-1973/2022|EPI_ISL_14155032|2022-06-07
		hCoV-19/Brazil/GO-LACEN-1994/2022|EPI_ISL_14155053|2022-06-09
		hCoV-19/Brazil/GO-LACEN-1995/2022|EPI_ISL_14155054|2022-06-09
		hCoV-19/Brazil/GO-LACENGO-520340411/2022|EPI_ISL_16112063|2022-06-20
		hCoV-19/Brazil/GO-LACENGO-520340432/2022|EPI_ISL_16112071|2022-06-21
		hCoV-19/Brazil/GO-LACENGO-520340444/2022|EPI_ISL_16112072|2022-06-21
		hCoV-19/Brazil/GO-LACENGO-520340468/2022|EPI_ISL_16112080|2022-06-20
		hCoV-19/Brazil/GO-LACENGO-520340469/2022|EPI_ISL_16112081|2022-06-22
		hCoV-19/Brazil/GO-LACENGO-520340471/2022|EPI_ISL_16112083|2022-06-23
[truncated: 16,859 more rows]
