# Supplementary material for: Retrospective Analysis of Omicron in Minas Gerais, Brazil: Emergence, Dissemination, and Diversification
Source: Microorganisms. 2024 Aug 23;12(9):1745. doi: 10.3390/microorganisms12091745 (PMC11434267; doi:10.3390/microorganisms12091745)
Supplement: Supplementary file 1 [file microorganisms-12-01745-s001.zip › Supplementary_Table S1.csv]

week	state	total_number_of_sequences	number_of_BA1_sequences	BA1_proportion	number_of_BA2_sequences	BA2_proportion
2021-11-28	CE	3	0	0	0	0
2021-11-28	GO	1	0	0	0	0
2021-11-28	MG	10	0	0	0	0
2021-11-28	PR	1	0	0	0	0
2021-11-28	RN	2	0	0	0	0
2021-11-28	TO	2	0	0	0	0
2021-12-05	CE	15	0	0	0	0
2021-12-05	ES	1	0	0	0	0
2021-12-05	PR	7	0	0	0	0
2021-12-05	RN	2	0	0	0	0
2021-12-05	SP	2	0	0	0	0
2021-12-12	BA	2	0	0	0	0
2021-12-12	CE	70	1	0.0142857142857143	0	0
2021-12-12	ES	1	0	0	0	0
2021-12-12	MG	4	2	0.5	0	0
2021-12-12	PA	1	0	0	0	0
2021-12-12	PR	16	1	0.0625	0	0
2021-12-12	RS	1	0	0	0	0
2021-12-12	SP	4	1	0.25	0	0
2021-12-12	TO	1	0	0	0	0
2021-12-19	MG	5	3	0.6	0	0
2021-12-19	SP	1	1	1	0	0
2021-12-26	MG	6	6	1	0	0
2021-12-26	SP	22	22	1	0	0
2022-01-02	AC	5	5	1	0	0
2022-01-02	BA	1	0	0	0	0
2022-01-02	CE	58	58	1	0	0
2022-01-02	GO	8	8	1	0	0
2022-01-02	MG	127	124	0.976377952755906	1	0.0078740157480315
2022-01-02	MS	4	4	1	0	0
2022-01-02	MT	2	2	1	0	0
2022-01-02	PR	71	59	0.830985915492958	0	0
2022-01-02	RJ	33	33	1	0	0
2022-01-02	RO	1	1	1	0	0
2022-01-02	RS	2	2	1	0	0
2022-01-02	SC	1	1	1	0	0
2022-01-02	SP	64	63	0.984375	0	0
2022-01-09	AC	13	13	1	0	0
2022-01-09	AM	3	3	1	0	0
2022-01-09	AP	2	2	1	0	0
2022-01-09	BA	2	2	1	0	0
2022-01-09	CE	42	42	1	0	0
2022-01-09	ES	3	3	1	0	0
2022-01-09	GO	3	3	1	0	0
2022-01-09	MA	1	1	1	0	0
2022-01-09	MG	137	136	0.992700729927007	0	0
2022-01-09	MS	2	2	1	0	0
2022-01-09	MT	1	1	1	0	0
2022-01-09	PA	4	4	1	0	0
2022-01-09	PB	1	1	1	0	0
2022-01-09	PI	1	1	1	0	0
2022-01-09	PR	2	2	1	0	0
2022-01-09	RJ	28	28	1	0	0
2022-01-09	RN	1	1	1	0	0
2022-01-09	RS	19	19	1	0	0
2022-01-09	SC	3	3	1	0	0
2022-01-09	SP	102	98	0.96078431372549	2	0.0196078431372549
2022-01-09	TO	10	10	1	0	0
2022-01-16	AC	76	75	0.986842105263158	0	0
2022-01-16	BA	2	2	1	0	0
2022-01-16	CE	15	14	0.933333333333333	0	0
2022-01-16	ES	1	1	1	0	0
2022-01-16	GO	7	7	1	0	0
2022-01-16	MG	67	63	0.940298507462687	0	0
2022-01-16	MS	3	3	1	0	0
2022-01-16	PA	21	21	1	0	0
2022-01-16	PR	27	25	0.925925925925926	0	0
2022-01-16	RJ	14	13	0.928571428571429	0	0
2022-01-16	RO	1	1	1	0	0
2022-01-16	RS	30	30	1	0	0
2022-01-16	SC	1	1	1	0	0
2022-01-16	SP	111	111	1	0	0
2022-01-16	TO	4	4	1	0	0
2022-01-23	AC	7	7	1	0	0
2022-01-23	AP	3	3	1	0	0
2022-01-23	BA	10	10	1	0	0
2022-01-23	CE	59	59	1	0	0
2022-01-23	GO	3	3	1	0	0
2022-01-23	MG	48	47	0.979166666666667	0	0
2022-01-23	MS	1	1	1	0	0
2022-01-23	PA	16	16	1	0	0
2022-01-23	PB	15	15	1	0	0
2022-01-23	PE	2	2	1	0	0
2022-01-23	PI	2	2	1	0	0
2022-01-23	PR	25	23	0.92	0	0
2022-01-23	RJ	1	1	1	0	0
2022-01-23	RN	1	1	1	0	0
2022-01-23	RO	6	6	1	0	0
2022-01-23	RR	1	1	1	0	0
2022-01-23	RS	65	65	1	0	0
2022-01-23	SC	5	5	1	0	0
2022-01-23	SE	3	3	1	0	0
2022-01-23	SP	79	79	1	0	0
2022-01-23	TO	3	3	1	0	0
2022-01-30	AC	1	1	1	0	0
2022-01-30	CE	87	86	0.988505747126437	0	0
2022-01-30	MG	42	38	0.904761904761905	0	0
2022-01-30	MS	2	2	1	0	0
2022-01-30	MT	3	0	0	0	0
2022-01-30	PR	10	10	1	0	0
2022-01-30	RJ	95	53	0.557894736842105	0	0
2022-01-30	RO	21	21	1	0	0
2022-01-30	RS	57	55	0.964912280701754	0	0
2022-01-30	SP	21	21	1	0	0
2022-01-30	TO	5	5	1	0	0
2022-02-06	CE	14	14	1	0	0
2022-02-06	MG	25	17	0.68	1	0.04
2022-02-06	PE	14	14	1	0	0
2022-02-06	PR	23	20	0.869565217391304	1	0.0434782608695652
2022-02-06	RJ	9	1	0.111111111111111	0	0
2022-02-06	RS	59	58	0.983050847457627	1	0.0169491525423729
2022-02-06	SP	9	8	0.888888888888889	0	0
2022-02-06	TO	5	5	1	0	0
2022-02-13	ES	4	2	0.5	0	0
2022-02-13	MG	31	26	0.838709677419355	3	0.0967741935483871
2022-02-13	PE	20	20	1	0	0
2022-02-13	PR	10	9	0.9	1	0.1
2022-02-13	RJ	2	0	0	0	0
2022-02-13	RO	1	1	1	0	0
2022-02-13	RS	16	14	0.875	0	0
2022-02-13	SE	2	2	1	0	0
2022-02-13	SP	1	1	1	0	0
2022-02-13	TO	2	2	1	0	0
2022-02-20	AC	87	87	1	0	0
2022-02-20	CE	3	1	0.333333333333333	2	0.666666666666667
2022-02-20	MG	33	22	0.666666666666667	2	0.0606060606060606
2022-02-20	MT	3	3	1	0	0
2022-02-20	PE	3	3	1	0	0
2022-02-20	PR	4	4	1	0	0
2022-02-20	RJ	4	2	0.5	0	0
2022-02-20	RO	12	11	0.916666666666667	0	0
2022-02-20	RS	3	3	1	0	0
2022-02-20	TO	1	1	1	0	0
2022-02-27	CE	8	8	1	0	0
2022-02-27	MT	4	2	0.5	0	0
2022-02-27	PR	7	4	0.571428571428571	1	0.142857142857143
2022-02-27	RJ	10	9	0.9	1	0.1
2022-02-27	RO	20	20	1	0	0
2022-02-27	RS	15	13	0.866666666666667	2	0.133333333333333
2022-02-27	SE	2	2	1	0	0
2022-03-06	CE	11	11	1	0	0
2022-03-06	ES	1	1	1	0	0
2022-03-06	MG	6	6	1	0	0
2022-03-06	MT	25	15	0.6	0	0
2022-03-06	PR	20	17	0.85	2	0.1
2022-03-06	RJ	17	16	0.941176470588235	1	0.0588235294117647
2022-03-06	RO	4	4	1	0	0
2022-03-06	RS	14	12	0.857142857142857	1	0.0714285714285714
2022-03-06	SP	1	0	0	1	1
2022-03-13	CE	2	2	1	0	0
2022-03-13	MT	10	6	0.6	0	0
2022-03-13	PR	11	9	0.818181818181818	2	0.181818181818182
2022-03-13	RJ	9	9	1	0	0
2022-03-13	RS	9	9	1	0	0
2022-03-13	SE	1	0	0	1	1
2022-03-20	CE	6	5	0.833333333333333	1	0.166666666666667
2022-03-20	ES	1	1	1	0	0
2022-03-20	MG	7	5	0.714285714285714	0	0
2022-03-20	MT	7	5	0.714285714285714	0	0
2022-03-20	PR	8	3	0.375	0	0
2022-03-20	RJ	2	2	1	0	0
2022-03-20	RS	29	18	0.620689655172414	11	0.379310344827586
2022-03-27	MG	3	1	0.333333333333333	0	0
2022-03-27	MT	2	0	0	1	0.5
2022-03-27	PR	4	3	0.75	0	0
2022-03-27	RJ	6	1	0.166666666666667	5	0.833333333333333
2022-03-27	RS	12	7	0.583333333333333	5	0.416666666666667
2022-04-03	MG	3	1	0.333333333333333	0	0
2022-04-03	MT	1	0	0	0	0
2022-04-03	PR	1	0	0	0	0
2022-04-03	RJ	2	0	0	2	1
2022-04-03	RS	12	7	0.583333333333333	5	0.416666666666667
2022-04-10	MG	10	1	0.1	4	0.4
2022-04-10	MT	1	1	1	0	0
2022-04-10	PR	2	0	0	0	0
2022-04-10	RS	1	1	1	0	0
2022-04-17	CE	3	0	0	1	0.333333333333333
2022-04-17	MG	18	1	0.0555555555555556	8	0.444444444444444
2022-04-17	RJ	3	0	0	3	1
2022-04-17	RS	1	0	0	1	1
2022-04-24	MG	12	0	0	5	0.416666666666667
2022-04-24	RJ	14	0	0	14	1
2022-04-24	RS	44	9	0.204545454545455	27	0.613636363636364
2022-05-01	MG	6	0	0	1	0.166666666666667
2022-05-01	MT	1	0	0	1	1
2022-05-01	RJ	23	0	0	21	0.91304347826087
2022-05-01	RO	1	1	1	0	0
2022-05-01	SP	1	1	1	0	0
2022-05-08	MG	6	0	0	2	0.333333333333333
2022-05-08	MS	1	0	0	1	1
2022-05-08	RJ	32	0	0	30	0.9375
2022-05-08	RR	1	0	0	1	1
2022-05-15	MG	9	0	0	1	0.111111111111111
2022-05-15	RJ	31	0	0	18	0.580645161290323
2022-05-15	RS	1	0	0	1	1
2022-05-15	SE	4	0	0	4	1
2022-05-15	SP	4	1	0.25	2	0.5
2022-05-22	AL	1	0	0	1	1
2022-05-22	MG	5	0	0	1	0.2
2022-05-22	MT	2	0	0	0	0
2022-05-22	RJ	34	0	0	9	0.264705882352941
2022-05-22	RS	4	0	0	3	0.75
2022-05-22	SC	1	0	0	1	1
2022-05-22	SE	2	0	0	2	1
2022-05-22	SP	11	0	0	9	0.818181818181818
2022-05-29	AL	1	0	0	1	1
2022-05-29	ES	1	0	0	1	1
2022-05-29	MT	7	6	0.857142857142857	0	0
2022-05-29	RJ	14	0	0	4	0.285714285714286
2022-05-29	RR	2	0	0	1	0.5
2022-05-29	RS	2	0	0	1	0.5
2022-05-29	SE	1	0	0	1	1
2022-05-29	SP	38	1	0.0263157894736842	28	0.736842105263158
week,state,total_number_of_sequences,number_of_BA4_sequences,BA4_proportion,number_of_BA5_sequences,BA5_proportion
2022-04-03,AL,2,0,0,0,0
2022-04-03,BA,9,0,0,0,0
2022-04-03,CE,1,0,0,0,0
2022-04-03,DF,16,0,0,0,0
2022-04-03,ES,8,0,0,0,0
2022-04-03,GO,56,0,0,0,0
2022-04-03,MA,1,0,0,0,0
2022-04-03,MG,28,0,0,0,0
2022-04-03,MS,17,0,0,0,0
2022-04-03,MT,1,0,0,0,0
2022-04-03,PE,15,1,0.0666666666666667,0,0
2022-04-03,PI,2,0,0,0,0
2022-04-03,PR,123,0,0,0,0
2022-04-03,RJ,63,0,0,0,0
2022-04-03,RN,10,0,0,0,0
2022-04-03,RO,3,0,0,0,0
2022-04-03,RS,24,0,0,0,0
2022-04-03,SC,104,0,0,0,0
2022-04-03,SP,252,0,0,0,0
2022-04-10,AM,5,0,0,0,0
2022-04-10,BA,11,0,0,0,0
2022-04-10,CE,1,0,0,0,0
2022-04-10,DF,23,0,0,0,0
2022-04-10,ES,6,0,0,0,0
2022-04-10,GO,37,0,0,0,0
2022-04-10,MG,39,0,0,0,0
2022-04-10,MS,5,0,0,0,0
2022-04-10,MT,2,0,0,0,0
2022-04-10,PB,2,0,0,0,0
2022-04-10,PE,22,2,0.0909090909090909,0,0
2022-04-10,PI,2,1,0.5,0,0
2022-04-10,PR,123,0,0,0,0
2022-04-10,RJ,72,0,0,0,0
2022-04-10,RN,7,0,0,0,0
2022-04-10,RO,2,0,0,0,0
2022-04-10,RS,6,0,0,0,0
2022-04-10,SC,123,0,0,1,0.00813008130081301
2022-04-10,SP,413,0,0,0,0
2022-04-10,TO,1,0,0,0,0
2022-04-17,AM,2,0,0,0,0
2022-04-17,BA,1,0,0,0,0
2022-04-17,CE,4,0,0,0,0
2022-04-17,ES,5,0,0,0,0
2022-04-17,GO,51,0,0,0,0
2022-04-17,MG,62,0,0,0,0
2022-04-17,MS,7,0,0,0,0
2022-04-17,PB,4,0,0,0,0
2022-04-17,PE,18,0,0,0,0
2022-04-17,PR,83,0,0,0,0
2022-04-17,RJ,6,0,0,0,0
2022-04-17,RN,8,0,0,0,0
2022-04-17,RO,3,0,0,0,0
2022-04-17,RS,8,0,0,0,0
2022-04-17,SC,92,0,0,0,0
2022-04-17,SP,133,0,0,0,0
2022-04-24,AM,1,0,0,0,0
2022-04-24,BA,3,0,0,0,0
2022-04-24,CE,1,0,0,0,0
2022-04-24,ES,6,0,0,0,0
2022-04-24,GO,26,0,0,0,0
2022-04-24,MG,43,0,0,0,0
2022-04-24,MS,19,0,0,0,0
2022-04-24,PB,7,0,0,0,0
2022-04-24,PE,28,4,0.142857142857143,0,0
2022-04-24,PI,1,0,0,0,0
2022-04-24,PR,30,0,0,0,0
2022-04-24,RJ,20,0,0,0,0
2022-04-24,RN,4,0,0,0,0
2022-04-24,RO,2,0,0,0,0
2022-04-24,RS,120,0,0,0,0
2022-04-24,SC,90,0,0,0,0
2022-04-24,SP,185,0,0,0,0
2022-04-24,TO,1,0,0,0,0
2022-05-01,BA,8,0,0,0,0
2022-05-01,CE,9,0,0,0,0
2022-05-01,DF,75,1,0.0133333333333333,3,0.04
2022-05-01,ES,11,0,0,0,0
2022-05-01,GO,72,0,0,0,0
2022-05-01,MA,7,0,0,0,0
2022-05-01,MG,28,0,0,0,0
2022-05-01,MS,31,0,0,0,0
2022-05-01,MT,1,0,0,0,0
2022-05-01,PB,7,0,0,0,0
2022-05-01,PE,79,6,0.0759493670886076,0,0
2022-05-01,PI,1,0,0,0,0
2022-05-01,PR,49,0,0,0,0
2022-05-01,RJ,146,2,0.0136986301369863,7,0.0479452054794521
2022-05-01,RN,3,0,0,0,0
2022-05-01,RO,2,0,0,0,0
2022-05-01,RS,94,0,0,0,0
2022-05-01,SC,58,0,0,0,0
2022-05-01,SP,353,3,0.0084985835694051,1,0.0028328611898017
2022-05-01,TO,6,0,0,0,0
2022-05-01,un,1,0,0,0,0
2022-05-08,AL,4,0,0,0,0
2022-05-08,BA,302,0,0,9,0.0298013245033113
2022-05-08,CE,2,0,0,0,0
2022-05-08,DF,154,2,0.012987012987013,15,0.0974025974025974
2022-05-08,ES,31,0,0,1,0.032258064516129
2022-05-08,GO,176,0,0,1,0.00568181818181818
2022-05-08,MA,3,0,0,0,0
2022-05-08,MG,61,0,0,0,0
2022-05-08,MS,38,0,0,0,0
2022-05-08,MT,5,0,0,0,0
2022-05-08,PB,7,0,0,0,0
2022-05-08,PE,121,8,0.0661157024793388,2,0.0165289256198347
2022-05-08,PI,1,0,0,0,0
2022-05-08,PR,53,0,0,0,0
2022-05-08,RJ,278,3,0.0107913669064748,18,0.0647482014388489
2022-05-08,RN,10,0,0,0,0
2022-05-08,RO,4,0,0,0,0
2022-05-08,RR,1,0,0,0,0
2022-05-08,RS,87,0,0,0,0
2022-05-08,SC,104,0,0,0,0
2022-05-08,SP,643,12,0.0186625194401244,13,0.0202177293934681
2022-05-08,TO,7,0,0,0,0
2022-05-08,un,64,0,0,1,0.015625
2022-05-15,AL,1,1,1,0,0
2022-05-15,AM,4,0,0,0,0
2022-05-15,BA,194,1,0.00515463917525773,2,0.0103092783505155
2022-05-15,CE,7,1,0.142857142857143,0,0
2022-05-15,DF,12,0,0,1,0.0833333333333333
2022-05-15,ES,23,1,0.0434782608695652,0,0
2022-05-15,GO,181,2,0.0110497237569061,1,0.00552486187845304
2022-05-15,MA,1,0,0,0,0
2022-05-15,MG,175,1,0.00571428571428571,0,0
2022-05-15,MS,26,0,0,0,0
2022-05-15,MT,1,0,0,0,0
2022-05-15,PA,1,0,0,0,0
2022-05-15,PB,5,0,0,0,0
2022-05-15,PE,93,25,0.268817204301075,2,0.021505376344086
2022-05-15,PR,52,0,0,0,0
2022-05-15,RJ,114,0,0,8,0.0701754385964912
2022-05-15,RN,22,0,0,0,0
2022-05-15,RO,3,0,0,0,0
2022-05-15,RS,144,1,0.00694444444444444,0,0
2022-05-15,SC,100,0,0,2,0.02
2022-05-15,SE,4,0,0,0,0
2022-05-15,SP,349,8,0.0229226361031519,15,0.0429799426934097
2022-05-15,TO,2,0,0,0,0
2022-05-15,un,51,0,0,1,0.0196078431372549
2022-05-22,AL,1,0,0,0,0
2022-05-22,AM,5,0,0,0,0
2022-05-22,BA,6,0,0,1,0.166666666666667
2022-05-22,CE,16,1,0.0625,0,0
2022-05-22,DF,7,0,0,2,0.285714285714286
2022-05-22,ES,20,0,0,2,0.1
2022-05-22,GO,100,2,0.02,6,0.06
2022-05-22,MA,5,0,0,0,0
2022-05-22,MG,115,0,0,3,0.0260869565217391
2022-05-22,MS,57,0,0,1,0.0175438596491228
2022-05-22,MT,2,0,0,0,0
2022-05-22,PA,1,1,1,0,0
2022-05-22,PB,11,0,0,2,0.181818181818182
2022-05-22,PE,144,38,0.263888888888889,6,0.0416666666666667
2022-05-22,PI,1,0,0,0,0
2022-05-22,PR,37,0,0,1,0.027027027027027
2022-05-22,RJ,252,0,0,55,0.218253968253968
2022-05-22,RN,48,0,0,2,0.0416666666666667
2022-05-22,RO,6,0,0,0,0
2022-05-22,RS,97,0,0,2,0.0206185567010309
2022-05-22,SC,78,0,0,0,0
2022-05-22,SE,2,0,0,0,0
2022-05-22,SP,607,26,0.042833607907743,61,0.100494233937397
2022-05-22,TO,18,0,0,0,0
2022-05-22,un,27,0,0,0,0
2022-05-29,AL,18,0,0,1,0.0555555555555556
2022-05-29,AM,34,8,0.235294117647059,1,0.0294117647058824
2022-05-29,BA,53,6,0.113207547169811,9,0.169811320754717
2022-05-29,CE,34,4,0.117647058823529,5,0.147058823529412
2022-05-29,DF,43,3,0.0697674418604651,22,0.511627906976744
2022-05-29,ES,37,3,0.0810810810810811,6,0.162162162162162
2022-05-29,GO,105,5,0.0476190476190476,15,0.142857142857143
2022-05-29,MA,5,0,0,0,0
2022-05-29,MG,118,5,0.0423728813559322,6,0.0508474576271186
2022-05-29,MS,31,0,0,0,0
2022-05-29,MT,9,0,0,0,0
2022-05-29,PB,16,2,0.125,0,0
2022-05-29,PE,111,45,0.405405405405405,10,0.0900900900900901
2022-05-29,PI,4,1,0.25,0,0
2022-05-29,PR,183,3,0.0163934426229508,17,0.092896174863388
2022-05-29,RJ,375,6,0.016,172,0.458666666666667
2022-05-29,RN,33,1,0.0303030303030303,1,0.0303030303030303
2022-05-29,RO,7,0,0,0,0
2022-05-29,RR,2,0,0,1,0.5
2022-05-29,RS,99,0,0,4,0.0404040404040404
2022-05-29,SC,88,0,0,6,0.0681818181818182
2022-05-29,SE,3,0,0,0,0
2022-05-29,SP,1028,110,0.107003891050584,189,0.183852140077821
2022-05-29,TO,25,0,0,2,0.08
2022-05-29,un,4,0,0,0,0
2022-06-05,AL,45,1,0.0222222222222222,15,0.333333333333333
2022-06-05,AM,43,11,0.255813953488372,20,0.465116279069767
2022-06-05,AP,1,0,0,1,1
2022-06-05,BA,105,20,0.19047619047619,13,0.123809523809524
2022-06-05,CE,46,5,0.108695652173913,11,0.239130434782609
2022-06-05,DF,72,5,0.0694444444444444,43,0.597222222222222
2022-06-05,ES,27,2,0.0740740740740741,9,0.333333333333333
2022-06-05,GO,153,22,0.143790849673203,39,0.254901960784314
2022-06-05,MA,10,1,0.1,4,0.4
2022-06-05,MG,95,2,0.0210526315789474,10,0.105263157894737
2022-06-05,MS,36,0,0,2,0.0555555555555556
2022-06-05,MT,18,0,0,1,0.0555555555555556
2022-06-05,PB,25,3,0.12,3,0.12
2022-06-05,PE,183,78,0.426229508196721,12,0.0655737704918033
2022-06-05,PI,2,0,0,0,0
2022-06-05,PR,174,7,0.0402298850574713,24,0.137931034482759
2022-06-05,RJ,338,9,0.0266272189349112,226,0.668639053254438
2022-06-05,RN,20,1,0.05,1,0.05
2022-06-05,RO,10,0,0,0,0
2022-06-05,RR,6,0,0,3,0.5
2022-06-05,RS,136,0,0,4,0.0294117647058824
2022-06-05,SC,136,4,0.0294117647058824,21,0.154411764705882
2022-06-05,SE,12,4,0.333333333333333,1,0.0833333333333333
2022-06-05,SP,1085,237,0.218433179723502,154,0.141935483870968
2022-06-05,TO,41,3,0.0731707317073171,8,0.195121951219512
2022-06-05,un,9,0,0,1,0.111111111111111
2022-06-12,AC,1,0,0,1,1
2022-06-12,AL,21,1,0.0476190476190476,3,0.142857142857143
2022-06-12,AM,76,29,0.381578947368421,31,0.407894736842105
2022-06-12,BA,97,28,0.288659793814433,32,0.329896907216495
2022-06-12,CE,102,13,0.127450980392157,51,0.5
2022-06-12,DF,66,4,0.0606060606060606,51,0.772727272727273
2022-06-12,ES,26,0,0,10,0.384615384615385
2022-06-12,GO,126,17,0.134920634920635,44,0.349206349206349
2022-06-12,MA,18,0,0,13,0.722222222222222
2022-06-12,MG,104,6,0.0576923076923077,12,0.115384615384615
2022-06-12,MS,10,0,0,3,0.3
2022-06-12,MT,19,0,0,6,0.315789473684211
2022-06-12,PA,10,1,0.1,8,0.8
2022-06-12,PB,37,6,0.162162162162162,8,0.216216216216216
2022-06-12,PE,227,133,0.585903083700441,22,0.0969162995594714
2022-06-12,PI,10,1,0.1,0,0
2022-06-12,PR,73,3,0.0410958904109589,22,0.301369863013699
2022-06-12,RJ,239,7,0.0292887029288703,167,0.698744769874477
2022-06-12,RN,40,2,0.05,6,0.15
2022-06-12,RO,18,1,0.0555555555555556,3,0.166666666666667
2022-06-12,RR,3,0,0,0,0
2022-06-12,RS,32,0,0,7,0.21875
2022-06-12,SC,97,6,0.0618556701030928,28,0.288659793814433
2022-06-12,SE,20,2,0.1,10,0.5
2022-06-12,SP,729,201,0.275720164609054,233,0.319615912208505
2022-06-12,un,4,2,0.5,1,0.25
2022-06-19,AL,20,3,0.15,8,0.4
2022-06-19,AM,93,34,0.365591397849462,36,0.387096774193548
2022-06-19,AP,2,1,0.5,1,0.5
2022-06-19,BA,115,39,0.339130434782609,45,0.391304347826087
2022-06-19,CE,311,58,0.186495176848875,175,0.562700964630225
2022-06-19,DF,9,0,0,8,0.888888888888889
2022-06-19,ES,25,4,0.16,8,0.32
2022-06-19,GO,125,20,0.16,59,0.472
2022-06-19,MA,44,3,0.0681818181818182,30,0.681818181818182
2022-06-19,MG,140,8,0.0571428571428571,16,0.114285714285714
2022-06-19,MS,11,0,0,0,0
2022-06-19,PA,70,12,0.171428571428571,53,0.757142857142857
2022-06-19,PB,21,7,0.333333333333333,6,0.285714285714286
2022-06-19,PE,114,71,0.62280701754386,26,0.228070175438596
2022-06-19,PI,18,6,0.333333333333333,5,0.277777777777778
2022-06-19,PR,43,3,0.0697674418604651,10,0.232558139534884
2022-06-19,RJ,402,16,0.0398009950248756,129,0.32089552238806
2022-06-19,RN,23,4,0.173913043478261,5,0.217391304347826
2022-06-19,RO,32,0,0,10,0.3125
2022-06-19,RR,22,1,0.0454545454545455,17,0.772727272727273
2022-06-19,RS,29,0,0,1,0.0344827586206897
2022-06-19,SC,98,6,0.0612244897959184,49,0.5
2022-06-19,SE,47,9,0.191489361702128,32,0.680851063829787
2022-06-19,SP,530,100,0.188679245283019,230,0.433962264150943
2022-06-19,TO,3,1,0.333333333333333,1,0.333333333333333
2022-06-26,AC,10,3,0.3,6,0.6
2022-06-26,AL,41,5,0.121951219512195,28,0.682926829268293
2022-06-26,AM,354,130,0.367231638418079,202,0.570621468926554
2022-06-26,BA,83,21,0.253012048192771,49,0.590361445783133
2022-06-26,CE,753,115,0.152722443559097,562,0.746347941567065
2022-06-26,DF,24,0,0,24,1
2022-06-26,ES,26,3,0.115384615384615,9,0.346153846153846
2022-06-26,GO,61,6,0.0983606557377049,37,0.60655737704918
2022-06-26,MA,34,4,0.117647058823529,24,0.705882352941177
2022-06-26,MG,195,13,0.0666666666666667,60,0.307692307692308
2022-06-26,MS,6,0,0,1,0.166666666666667
2022-06-26,MT,9,0,0,4,0.444444444444444
2022-06-26,PA,23,5,0.217391304347826,15,0.652173913043478
2022-06-26,PB,53,7,0.132075471698113,23,0.433962264150943
2022-06-26,PE,80,50,0.625,17,0.2125
2022-06-26,PI,29,9,0.310344827586207,17,0.586206896551724
2022-06-26,PR,80,5,0.0625,43,0.5375
2022-06-26,RJ,300,15,0.05,226,0.753333333333333
2022-06-26,RN,2,0,0,2,1
2022-06-26,RO,60,4,0.0666666666666667,42,0.7
2022-06-26,RR,29,8,0.275862068965517,19,0.655172413793103
2022-06-26,RS,33,1,0.0303030303030303,9,0.272727272727273
2022-06-26,SC,71,4,0.0563380281690141,41,0.577464788732394
2022-06-26,SE,9,2,0.222222222222222,6,0.666666666666667
2022-06-26,SP,898,265,0.295100222717149,448,0.498886414253898
2022-06-26,TO,4,0,0,4,1
2022-07-03,AC,17,4,0.235294117647059,9,0.529411764705882
2022-07-03,AL,26,5,0.192307692307692,17,0.653846153846154
2022-07-03,AM,212,64,0.30188679245283,126,0.594339622641509
2022-07-03,AP,17,8,0.470588235294118,7,0.411764705882353
2022-07-03,BA,138,35,0.253623188405797,76,0.550724637681159
2022-07-03,CE,698,115,0.164756446991404,534,0.765042979942693
2022-07-03,DF,38,1,0.0263157894736842,37,0.973684210526316
2022-07-03,ES,47,5,0.106382978723404,38,0.808510638297872
2022-07-03,GO,125,17,0.136,85,0.68
2022-07-03,MA,5,0,0,5,1
2022-07-03,MG,171,3,0.0175438596491228,55,0.321637426900585
2022-07-03,MS,23,1,0.0434782608695652,5,0.217391304347826
2022-07-03,MT,40,4,0.1,25,0.625
2022-07-03,PA,6,0,0,3,0.5
2022-07-03,PB,40,13,0.325,21,0.525
2022-07-03,PE,82,42,0.51219512195122,20,0.24390243902439
2022-07-03,PI,11,3,0.272727272727273,7,0.636363636363636
2022-07-03,PR,188,18,0.0957446808510638,115,0.611702127659574
2022-07-03,RJ,447,14,0.0313199105145414,317,0.70917225950783
2022-07-03,RN,1,0,0,0,0
2022-07-03,RO,62,6,0.0967741935483871,44,0.709677419354839
2022-07-03,RR,3,1,0.333333333333333,1,0.333333333333333
2022-07-03,RS,54,8,0.148148148148148,15,0.277777777777778
2022-07-03,SC,144,20,0.138888888888889,85,0.590277777777778
2022-07-03,SE,3,0,0,3,1
2022-07-03,SP,1381,385,0.278783490224475,802,0.580738595220854
2022-07-03,TO,3,1,0.333333333333333,0,0
2022-07-03,un,3,0,0,3,1
2022-07-10,AC,2,0,0,2,1
2022-07-10,AL,17,9,0.529411764705882,7,0.411764705882353
2022-07-10,AM,309,76,0.245954692556634,207,0.669902912621359
2022-07-10,AP,7,0,0,1,0.142857142857143
2022-07-10,BA,70,24,0.342857142857143,32,0.457142857142857
2022-07-10,CE,340,53,0.155882352941176,274,0.805882352941176
2022-07-10,DF,3,0,0,3,1
2022-07-10,ES,37,1,0.027027027027027,26,0.702702702702703
2022-07-10,GO,39,4,0.102564102564103,32,0.82051282051282
2022-07-10,MG,96,7,0.0729166666666667,41,0.427083333333333
2022-07-10,MS,16,3,0.1875,6,0.375
2022-07-10,MT,15,0,0,11,0.733333333333333
2022-07-10,PA,14,3,0.214285714285714,8,0.571428571428571
2022-07-10,PB,45,13,0.288888888888889,26,0.577777777777778
2022-07-10,PE,84,49,0.583333333333333,13,0.154761904761905
2022-07-10,PI,22,8,0.363636363636364,14,0.636363636363636
2022-07-10,PR,113,10,0.0884955752212389,85,0.752212389380531
2022-07-10,RJ,289,14,0.0484429065743945,238,0.823529411764706
2022-07-10,RN,18,2,0.111111111111111,12,0.666666666666667
2022-07-10,RO,23,2,0.0869565217391304,19,0.826086956521739
2022-07-10,RS,92,5,0.0543478260869565,51,0.554347826086957
2022-07-10,SC,99,11,0.111111111111111,72,0.727272727272727
2022-07-10,SE,8,1,0.125,7,0.875
2022-07-10,SP,702,148,0.210826210826211,448,0.638176638176638
2022-07-10,un,2,0,0,2,1
2022-07-17,AC,9,2,0.222222222222222,6,0.666666666666667
2022-07-17,AL,4,2,0.5,2,0.5
2022-07-17,AM,339,60,0.176991150442478,254,0.749262536873156
2022-07-17,AP,9,5,0.555555555555556,4,0.444444444444444
2022-07-17,BA,95,19,0.2,65,0.684210526315789
2022-07-17,CE,136,20,0.147058823529412,112,0.823529411764706
2022-07-17,ES,37,3,0.0810810810810811,32,0.864864864864865
2022-07-17,GO,57,7,0.12280701754386,47,0.824561403508772
2022-07-17,MG,66,3,0.0454545454545455,37,0.560606060606061
2022-07-17,MS,15,1,0.0666666666666667,4,0.266666666666667
2022-07-17,MT,12,1,0.0833333333333333,7,0.583333333333333
2022-07-17,PA,33,4,0.121212121212121,22,0.666666666666667
2022-07-17,PB,12,5,0.416666666666667,6,0.5
2022-07-17,PE,70,36,0.514285714285714,14,0.2
2022-07-17,PI,3,0,0,3,1
2022-07-17,PR,50,6,0.12,36,0.72
2022-07-17,RJ,170,5,0.0294117647058824,127,0.747058823529412
2022-07-17,RN,31,2,0.0645161290322581,25,0.806451612903226
2022-07-17,RO,54,3,0.0555555555555556,43,0.796296296296296
2022-07-17,RS,69,10,0.144927536231884,41,0.594202898550725
2022-07-17,SC,66,3,0.0454545454545455,53,0.803030303030303
2022-07-17,SP,429,76,0.177156177156177,287,0.668997668997669
2022-07-24,AC,2,0,0,2,1
2022-07-24,AM,239,57,0.238493723849372,173,0.723849372384937
2022-07-24,AP,27,15,0.555555555555556,12,0.444444444444444
2022-07-24,BA,49,12,0.244897959183673,29,0.591836734693878
2022-07-24,CE,64,6,0.09375,52,0.8125
2022-07-24,ES,28,1,0.0357142857142857,21,0.75
2022-07-24,GO,49,10,0.204081632653061,38,0.775510204081633
2022-07-24,MG,52,2,0.0384615384615385,19,0.365384615384615
2022-07-24,MS,7,2,0.285714285714286,1,0.142857142857143
2022-07-24,MT,12,2,0.166666666666667,6,0.5
2022-07-24,PA,5,1,0.2,4,0.8
2022-07-24,PB,3,0,0,2,0.666666666666667
2022-07-24,PE,40,17,0.425,17,0.425
2022-07-24,PI,5,2,0.4,3,0.6
2022-07-24,PR,60,4,0.0666666666666667,47,0.783333333333333
2022-07-24,RJ,76,1,0.0131578947368421,67,0.881578947368421
2022-07-24,RN,14,2,0.142857142857143,11,0.785714285714286
2022-07-24,RO,43,0,0,40,0.930232558139535
2022-07-24,RS,65,10,0.153846153846154,51,0.784615384615385
2022-07-24,SC,72,7,0.0972222222222222,59,0.819444444444444
2022-07-24,SP,320,48,0.15,212,0.6625
2022-07-24,TO,1,0,0,1,1
2022-07-31,AM,42,2,0.0476190476190476,35,0.833333333333333
2022-07-31,AP,13,3,0.230769230769231,10,0.769230769230769
2022-07-31,BA,76,16,0.210526315789474,49,0.644736842105263
2022-07-31,CE,32,6,0.1875,24,0.75
2022-07-31,DF,60,7,0.116666666666667,50,0.833333333333333
2022-07-31,ES,52,3,0.0576923076923077,43,0.826923076923077
2022-07-31,GO,30,2,0.0666666666666667,27,0.9
2022-07-31,MG,59,0,0,23,0.389830508474576
2022-07-31,MS,26,2,0.0769230769230769,16,0.615384615384615
2022-07-31,MT,2,0,0,2,1
2022-07-31,PA,17,1,0.0588235294117647,16,0.941176470588235
2022-07-31,PB,1,0,0,0,0
2022-07-31,PE,48,18,0.375,26,0.541666666666667
2022-07-31,PI,23,4,0.173913043478261,16,0.695652173913043
2022-07-31,PR,129,14,0.108527131782946,90,0.697674418604651
2022-07-31,RJ,186,10,0.0537634408602151,140,0.752688172043011
2022-07-31,RN,9,2,0.222222222222222,6,0.666666666666667
2022-07-31,RO,9,0,0,8,0.888888888888889
2022-07-31,RS,57,13,0.228070175438596,36,0.631578947368421
2022-07-31,SC,97,12,0.123711340206186,74,0.762886597938144
2022-07-31,SE,1,0,0,1,1
2022-07-31,SP,245,36,0.146938775510204,163,0.66530612244898
2022-07-31,TO,4,0,0,4,1
2022-07-31,un,1,0,0,1,1
2022-08-07,AM,14,1,0.0714285714285714,8,0.571428571428571
2022-08-07,AP,3,2,0.666666666666667,1,0.333333333333333
2022-08-07,BA,48,4,0.0833333333333333,38,0.791666666666667
2022-08-07,CE,14,3,0.214285714285714,10,0.714285714285714
2022-08-07,DF,43,1,0.0232558139534884,41,0.953488372093023
2022-08-07,ES,32,2,0.0625,23,0.71875
2022-08-07,GO,42,1,0.0238095238095238,36,0.857142857142857
2022-08-07,MG,47,1,0.0212765957446809,19,0.404255319148936
2022-08-07,MS,23,4,0.173913043478261,9,0.391304347826087
2022-08-07,MT,5,0,0,5,1
2022-08-07,PA,6,0,0,5,0.833333333333333
2022-08-07,PB,1,0,0,0,0
2022-08-07,PE,39,14,0.358974358974359,20,0.512820512820513
2022-08-07,PI,1,0,0,1,1
2022-08-07,PR,117,15,0.128205128205128,84,0.717948717948718
2022-08-07,RJ,110,6,0.0545454545454545,86,0.781818181818182
2022-08-07,RN,3,3,1,0,0
2022-08-07,RO,3,0,0,3,1
2022-08-07,RS,47,11,0.234042553191489,34,0.723404255319149
2022-08-07,SC,62,5,0.0806451612903226,42,0.67741935483871
2022-08-07,SE,1,0,0,1,1
2022-08-07,SP,340,62,0.182352941176471,235,0.691176470588235
2022-08-07,TO,1,0,0,1,1
2022-08-14,AM,21,1,0.0476190476190476,17,0.80952380952381
2022-08-14,BA,29,5,0.172413793103448,20,0.689655172413793
2022-08-14,CE,14,1,0.0714285714285714,12,0.857142857142857
2022-08-14,DF,10,2,0.2,8,0.8
2022-08-14,ES,30,4,0.133333333333333,19,0.633333333333333
2022-08-14,GO,14,2,0.142857142857143,12,0.857142857142857
2022-08-14,MG,27,0,0,4,0.148148148148148
2022-08-14,MS,41,1,0.024390243902439,24,0.585365853658537
2022-08-14,MT,5,2,0.4,3,0.6
2022-08-14,PA,3,1,0.333333333333333,2,0.666666666666667
2022-08-14,PB,2,1,0.5,0,0
2022-08-14,PE,28,6,0.214285714285714,5,0.178571428571429
2022-08-14,PI,3,0,0,2,0.666666666666667
2022-08-14,PR,47,3,0.0638297872340425,29,0.617021276595745
2022-08-14,RJ,29,4,0.137931034482759,21,0.724137931034483
2022-08-14,RN,9,2,0.222222222222222,7,0.777777777777778
2022-08-14,RO,1,0,0,1,1
2022-08-14,RS,47,13,0.276595744680851,30,0.638297872340426
2022-08-14,SC,58,8,0.137931034482759,48,0.827586206896552
2022-08-14,SP,153,19,0.124183006535948,113,0.738562091503268
2022-08-14,TO,4,0,0,4,1
