# Supplementary material for: Retrospective Analysis of Omicron in Minas Gerais, Brazil: Emergence, Dissemination, and Diversification
Source: Microorganisms. 2024 Aug 23;12(9):1745. doi: 10.3390/microorganisms12091745 (PMC11434267; doi:10.3390/microorganisms12091745)
Supplement: Supplementary file 1 [file microorganisms-12-01745-s001.zip › Supplementary_Table S2.xlsx]

## Sheet: Planilha1
OVG_Code	Genotype_classification	Age	Sex	Collection_date	Death	SARS	Death_SARS	Date_1°dose	Vaccine	Date_2°dose	Vaccine	Date_booster	Vaccine	Date_booster	Vaccine	Date_booster	Vaccine
1	Delta	32	Male	44482	No	No	No	44368	Astrazeneca	44509	Astrazeneca	44726	Astrazeneca
2	Delta	32	Female	44482	No	No	No	44420	Coronavac	44439	Coronavac	44564	Pfizer
3	Delta	42	Female	44484	No	No	No
4	Delta	30	Female	44483	No	No	No	44467	Coronavac	44529	Coronavac	44782	Pfizer
5	Delta	49	Female	44484	No	No	No
6	Delta	78	Female	44484	No	No	No
7	Delta	60	Female	44482	No	No	No	44323	Astrazeneca	44414	Astrazeneca	44646	Pfizer
8	Delta	26	Male	44482	No	No	No	44475	Coronavac	44566	Coronavac
9	Delta	22	Female	44482	No	No	No	44505	Coronavac	44529	Coronavac
10	Delta	48	Male	44482	No	Yes	No	44382	Coronavac	44410	Coronavac	44582	Pfizer	44746	Astrazeneca
11	Delta	20	Male	44483	No	No	No
12	Delta	58	Male	44483	No	No	No	44376	Pfizer
13	Delta	27	Female	44484	No	No	No	44329	Astrazeneca	44417	Astrazeneca	44558	Pfizer
14	Delta	32	Female	44484	No	No	No	44421	Pfizer	44522	Pfizer	44650	Janssen
15	Delta	22	Male	44484	No	No	No	44434	Pfizer	44568	Pfizer	44690	Janssen
16	Delta	38	Female	44488	No	No	No	44228	Astrazeneca	44295	Astrazeneca	44476	Pfizer	44753	Pfizer
17	Delta	97	Female	44491	Yes	Yes	Yes	44240	Coronavac
18	Delta	29	Female	44491	No	No	No
19	Delta	38	Female	44490	No	No	No	44610	Pfizer
20	Delta	48	Male	44491	No	No	No
21	Delta	40	Male	44490	No	No	No	44216	Coronavac	44230	Coronavac	44720	Atrazeneca
22	Delta	42	Female	44490	No	No	No	44284	Coronavac	44314	Coronavac	44571	Pfizer	44741	Astrazeneca
23	Delta	47	Female	44489	No	Yes	No	44237	Astrazeneca	44328	Astrazeneca
24	Delta	54	Female	44490	No	No	No	44218	Coronavac			44532	Pfizer	44740	Astrazeneca
25	Delta	24	Female	44490	No	No	No	44434	Pfizer	44523	Pfizer	44721	Janssen
26	Delta	22	Male	44490	No	No	No	44434	Pfizer	44523	Pfizer	44720	Janssen
27	Delta	9	Male	44491	No	No	No	44589	Coronavac	44628	Coronavac
28	Delta	63	Male	44491	No	No	No	44316	Astrazeneca	44407	Astrazeneca	44557	Pfizer	44707	Pfizer	45030	Janssen
29	Delta	50	Female	44494	No	No	No	44364	Pfizer	44440	Pfizer	44602	Pfizer
30	Delta	34	Female	44495	No	No	No	44399	Coronavac	44427	Coronavac	44568	Pfizer
31	Delta	33	Female	44495	No	No	No	44402	Coronavac	44433	Coronavac	44575	Astrazeneca
32	Delta	9	Female	44495	No	No	No	44589	Pfizer	44653	Pfizer
33	Delta	38	Female	44495	No	No	No	44377	Pfizer	44468	Pfizer	44595	Pfizer
34	Delta	26	Female	44494	No	No	No	44412	Coronavac	44439	Coronavac
35	Delta	54	Female	44496	No	No	No	44385	Astrazeneca	44483	Astrazeneca
36	Delta	26	Male	44496	No	No	No	44442	Coronavac	44470	Coronavac	44610	Pfizer
37	Delta	27	Female	44497	No	No	No
38	Delta	51	Female	44496	No	No	No	44218	Coronavac	44256	Coronavac	44488	Pfizer	44727	Janssen
39	Delta	35	Male	44496	No	No	No
40	Delta	52	Female	44496	Yes	Yes	Yes	44328	Astrazeneca	44420	Astrazeneca
41	Delta	70	Male	44497	Yes	Yes	Yes
42	Delta	19	Female	44502	No	No	No	44404	Astrazeneca	44664	Pfizer	44996	Pfizer
43	Delta	13	Male	44503	No	No	No	44470	Pfizer	44544	Pfizer	44739	Pfizer
44	Delta	37	Male	44503	No	No	No
45	Delta	26	Female	44503	No	No	No	44432	Pfizer	44552	Pfizer	44649	Astrazeneca	44999	Pfizer
46	Delta	72	Male	44504	Yes	Yes	Yes	44282	Coronavac	44309	Coronavac
47	Delta	42	Male	44505	No	No	No
48	Delta	42	Female	44505	No	No	No
49	Delta	13	Male	44503	No	No	No	44470	Pfizer	44544	Pfizer	44739	Pfizer
50	Delta	42	Female	44510	No	No	No	44337	Astrazeneca	44424	Astrazeneca	44573	Pfizer
51	Delta	91	Male	44510	No	No	No
52	Delta	27	Male	44509	No	No	No	44329	Astrazeneca	44419	Astrazeneca	44586	Pfizer
53	Delta	14	Female	44510	No	No	No	44470	Pfizer	44547	Pfizer
54	Delta	37	Female	44517	No	No	No
55	Delta	23	Male	44516	No	No	No
56	Delta	34	Male	44517	No	No	No	44355	Astrazeneca	44435	Astrazeneca	44565	Pfizer
57	Delta	22	Female	44516	No	No	No	44452	Coronavac	44482	Coronavac	44715	Astrazeneca
58	Delta	9	Female	44518	No	No	No	44587	Coronavac	44616	Coronavac	45009	Pfizer
59	Delta	24	Female	44518	No	No	No	44370	Coronavac	44403	Coronavac	44552	Pfizer
60	Delta	41	Female	44524	No	No	No
61	Delta	21	Male	44524	No	No	No
62	Delta	31	Male	44526	No	No	No
63	Delta	66	Male	44525	No	No	No
64	Delta	52	Female	44524	No	No	No
65	Delta	19	Female	44532	No	No	No	44497	Coronavac
66	Delta	37	Female	44532	No	No	No	44322	Astrazeneca	44406	Astrazeneca	44586	Pfizer	45021	Pfizer
67	Delta	86	Female	44532	No	Yes	No	44259	Astrazeneca	44349	Astrazeneca
68	Delta	63	Female	44533	No	No	No	44314	Astrazeneca	44406	Astrazeneca	44565	Pfizer	44750	Janssen	45007	Pfizer
69	Delta	60	Male	44531	No	No	No	44329	Astrazeneca	44418	Astrazeneca	44588	Pfizer	44732	Astrazeneca	45014	Pfizer
70	Delta	24	Male	44537	No	No	No	44596	Coronavac	44614	Coronavac
71	Delta	18	Male	44537	No	No	No	44354	Astrazeneca	44440	Astrazeneca	44622	Pfizer
72	Delta	28	Male	44537	No	Yes	No
73	Delta	49	Female	44538	No	No	No	44397	Astrazeneca	44488	Astrazeneca
74	Delta	80	Female	44537	No	No	No	44272	Coronavac
75	Delta	24	Male	44537	No	No	No	44384	Astrazeneca	44476	Astrazeneca	44687	Pfizer
76	Delta	46	Female	44537	No	No	No	44398	Pfizer	44487	Pfizer	44690	Janssen
77	Delta	52	Female	44546	No	No	No	44383	Astrazeneca	44469	Astrazeneca	44596	Pfizer
78	Não BA.2	36	Male	44552	No	No	No	44224	Coronavac	44244	Coronavac	44601	Pfizer
79	Delta	40	Male	44552	No	No	No	44398	Janssen			44567	Janssen
80	Não BA.2	36	Male	44558	No	No	No	44253	Coronavac	44285	Coronavac	44629	Janssen
81	Delta	35	Female	44557	No	No	No	44419	Coronavac	44447	Coronavac	44585	Pfizer	44931	Pfizer
82	Não BA.2	21	Female	44558	No	No	No	44435	Pfizer	44498	Pfizer	44629	Pfizer
83	Não BA.2	9	Female	44558	No	Yes	No
84	Não BA.2	18	Female	44559	No	No	No	44456	Coronavac	44473	Coronavac
85	Não BA.2	38	Male	44559	No	No	No	44403	AstraZeneca	44511	AstraZeneca			44833	Janssen
86	Não BA.2	47	Male	44559	No	No	No	44383	AstraZeneca	44469	AstraZeneca	44700	Pfizer
87	Não BA.2	58	Female	44558	No	No	No	44347	AstraZeneca	44435	AstraZeneca
88	Não BA.2	54	Female	44560	No	No	No	44216	Coronavac	44236	Coronavac	44489	Pfizer	44735	AstraZeneca
89	Não BA.2	49	Male	44559	No	No	No	44421	Pfizer	44484	Pfizer	44691	Janssen	44834	AstraZeneca
90	Não BA.2	69	Female	44559	No	No	No	44308	AstraZeneca	44393	AstraZeneca	44550	Pfizer	44736	AstraZeneca
91	Não BA.2	28	Male	44558	No	No	No	44349	AstraZeneca	44349	AstraZeneca	44638	AstraZeneca	44833	Pfizer
92	Delta	46	Male	44559	No	No	No	44337	Astrazeneca	44427	Astrazeneca	44608	Pfizer
93	Não BA.2	62	Female	44560	No	No	No	44314	AstraZeneca	44397	AstraZeneca	44434	AstraZeneca	44629	Pfizer
94	Não BA.2	64	Female	44560	No	No	No	44307	AstraZeneca	44397	AstraZeneca	44552	Pfizer	44698	Pfizer
95	Não BA.2	49	Male	44559	No	No	No	44370	Pfizer	44461	Pfizer
96	Não BA.2	64	Female	44560	No	No	No	44272	Coronavac	44286	Coronavac
97	Não BA.2	51	Female	44564	No	No	No	44216	Coronavac	44236	Coronavac
98	Não BA.2	37	Female	44564	No	No	No	44406	Janssen
99	Não BA.2	20	Male	44564	No	No	No	44436	Coronavac	44473	Coronavac
100	Não BA.2	17	Male	44565	No	No	No	44623	Pfizer	44804	Pfizer
101	Não BA.2	44	Female	44565	No	No	No	44396	AstraZeneca	44482	AstraZeneca	44641	Janssen	44775	AstraZeneca
102	Não BA.2	24	Male	44565	No	No	No	44452	Coronavac	44518	Coronavac	44760	Pfizer
103	Não BA.2	54	Female	44565	No	No	No	44229	Coronavac	44236	Coronavac
104	Não BA.2	61	Male	44565	No	No	No	44308	AstraZeneca	44392	AstraZeneca	44573	Pfizer
105	Não BA.2	31	Female	44565	No	No	No	44216	Coronavac	44236	Coronavac	44491	Pfizer
106	Não BA.2	29	Male	44565	No	No	No	44216	Coronavac	44238	Coronavac	44489	Pfizer
107	Delta	77	Female	44566	No	Yes	No	44273	Coronavac	44292	Coronavac	44663	Astrazeneca
108	Não BA.2	54	Male	44565	No	No	No			44469	Pfizer
109	Não BA.2	20	Female	44566	No	No	No	44580	Pfizer	44610	Pfizer
110	Não BA.2	32	Female	44566	No	No	No	44218	Coronavac	44239	Coronavac	44489	Pfizer	44727	AstraZeneca
111	Não BA.2	52	Female	44566	No	No	No	44225	Coronavac	44236	Coronavac
112	Não BA.2	28	Female	44566	No	No	No	44215	Coronavac	44236	Coronavac	44494	Pfizer	44732	Pfizer
113	Não BA.2	41	Female	44566	No	No	No	44218	Coronavac	44237	Coronavac	44490	Pfizer	44756	Pfizer
114	Não BA.2	22	Female	44566	No	No	No	44439	Pfizer	44503	Pfizer	44676	Janssen
115	Não BA.2	41	Male	44567	No	No	No	44349	AstraZeneca	44432	AstraZeneca	44608	Pfizer
116	Não BA.2	30	Female	44567	No	No	No	44216	Coronavac	44246	Coronavac	44489	Pfizer
117	Não BA.2	28	Female	44565	No	No	No	44358	AstraZeneca	44452	AstraZeneca	44680	Janssen
118	Não BA.2	23	Female	44565	No	No	No	44351	AstraZeneca	44435	AstraZeneca	44551	Pfizer	44718	Janssen
119	Não BA.2	47	Female	44568	No	No	No	44218	Coronavac	44235	Coronavac	44491	Pfizer
120	Não BA.2	18	Male	44568	No	No	No	44421	AstraZeneca	44490	AstraZeneca	44617	Pfizer
121	Não BA.2	43	Female	44568	No	No	No	44397	AstraZeneca	44488	AstraZeneca	44614	Pfizer	44755	Pfizer
122	Não BA.2	4	Female	44568	No	No	No
123	Não BA.2	29	Male	44568	No	No	No	44414	Coronavac	44429	Coronavac	44648	Janssen
124	Não BA.2	31	Male	44568	No	No	No	44475	Coronavac	44496	Coronavac	44629	Janssen
125	Não BA.2	27	Male	44568	No	No	No	44431	Pfizer	44496	Pfizer	44643	AstraZeneca
126	Não BA.2	6	Male	44568	No	No	No	44714	Coronavac
127	Não BA.2	39	Male	44568	No	No	No	44389	Janssen			44623	Janssen
128	Não BA.2	32	Female	44568	No	No	No	44414	Pfizer	44473	Pfizer	44648	Janssen
129	Não BA.2	37	Male	44573	No	No	No	44216	Coronavac	44236	Coronavac	44489	Pfizer
130	Não BA.2	34	Male	44573	No	No	No			44238	Coronavac	44489	Pfizer
131	Não BA.2	42	Female	44573	No	No	No	44216	Coronavac	44236	Coronavac	44488	Pfizer
132	Não BA.2	55	Female	44573	No	No	No	44379	AstraZeneca	44463	AstraZeneca	44609	AstraZeneca	44820	AstraZeneca
133	Não BA.2	34	Female	44574	No	No	No	44606	Pfizer	44627	Pfizer
134	Não BA.2	35	Female	44574	No	No	No	44225	Coronavac	44245	Coronavac
135	Não BA.2	28	Female	44574	No	No	No	44392	Coronavac	44413	Coronavac
136	Não BA.2	32	Male	44574	No	No	No	44217	Coronavac	44237	Coronavac	44489	Pfizer
137	Não BA.2	54	Male	44574	No	No	No	44337	Pfizer	44436	Pfizer
138	Não BA.2	36	Female	44574	No	No	No	44244	Coronavac	44270	Coronavac
139	Não BA.2	38	Female	44574	No	No	No	44216	Coronavac	44236	Coronavac	44488	Pfizer	44726	AstraZeneca
140	Não BA.2	52	Male	44574	No	No	No	44246	Coronavac	44259	Coronavac	44620	Pfizer	44770	Janssen
141	Não BA.2	65	Male	44574	No	No	No	44305	AstraZeneca	44396	AstraZeneca
142	Não BA.2	13	Female	44574	No	No	No
143	Não BA.2	70	Male	44573	No	No	No	44287	Coronavac	44315	Coronavac	44519	Pfizer	44673	Pfizer
144	Não BA.2	27	Female	44573	No	No	No	44372	Pfizer	44460	Pfizer
145	Não BA.2	63	Female	44574	No	No	No	44314	AstraZeneca	44404	AstraZeneca
146	Não BA.2	46	Female	44575	No	No	No	44224	Coronavac	44239	Coronavac	44474	Pfizer	44748	Janssen
147	Não BA.2	33	Female	44575	No	No	No					44475	Pfizer	44747	Janssen
148	Não BA.2	28	Female	44575	No	No	No	44231	Coronavac	44246	Coronavac	44476	Pfizer	44748	Janssen
149	Não BA.2	26	Female	44571	No	No	No	44427	Pfizer	44517	Pfizer
150	Não BA.2	45	Male	44571	No	No	No	44384	AstraZeneca	44477	AstraZeneca	44630	Pfizer
151	Não BA.2	72	Male	44571	No	No	No	44284	Coronavac	44299	Coronavac	44491	Pfizer	44733	AstraZeneca
152	Não BA.2	29	Female	44571	No	No	No	44424	Pfizer	44505	Pfizer	44623	Janssen
153	Não BA.2	27	Male	44571	No	No	No	44363	Pfizer	44456	Pfizer
154	Não BA.2	20	Male	44573	No	No	No	44377	AstraZeneca	44504	AstraZeneca	44669	Pfizer
155	Delta	21	Male	44573	No	No	No	44379	Janssen			44615	Janssen
156	Não BA.2	41	Female	44573	No	No	No	44393	AstraZeneca	44498	AstraZeneca	44644	AstraZeneca
157	Não BA.2	41	Female	44573	No	No	No	44236	AstraZeneca	44349	AstraZeneca	44524	Pfizer	44725	Janssen
158	Não BA.2	32	Female	44574	No	No	No	44354	AstraZeneca	44447	AstraZeneca	44564	Pfizer	44825	Pfizer
159	Não BA.2	54	Female	44574	No	No	No	44231	AstraZeneca	44320	AstraZeneca	44505	Pfizer	44797	Pfizer
160	Não BA.2	34	Female	44574	No	No	No	44349	AstraZeneca	44441	AstraZeneca	44567	Pfizer
161	Não BA.2	43	Male	44574	No	No	No	44388	Janssen			44557	Janssen
162	Não BA.2	9	Female	44574	No	No	No	44642	Coronavac	44670	Coronavac
163	Não BA.2	43	Female	44574	No	No	No	44355	AstraZeneca	44447	AstraZeneca	44573	Pfizer
164	Não BA.2	41	Male	44575	No	No	No	44356	AstraZeneca	44447	AstraZeneca	44571	Pfizer	44769	AstraZeneca
165	Não BA.2	67	Male	44575	No	No	No	44286	Coronavac	44301	Coronavac	44509	Pfizer	44721	AstraZeneca
166	Não BA.2	28	Male	44575	No	No	No	44427	Pfizer	44517	Pfizer	44720	AstraZeneca
167	Não BA.2	60	Male	44575	No	No	No	44357	AstraZeneca	44441	AstraZeneca	44615	AstraZeneca	44721	AstraZeneca
168	Não BA.2	27	Female	44574	No	No	No	44419	Pfizer	44475	Pfizer	44711	AstraZeneca
169	Não BA.2	65	Female	44580	No	No	No	44307	AstraZeneca	44397	AstraZeneca	44768	Janssen
170	Não BA.2	9	Female	44581	No	No	No
171	Não BA.2	24	Female	44580	No	No	No	44434	Coronavac	44449	Coronavac	44638	AstraZeneca
172	Não BA.2	64	Male	44580	No	No	No
173	Não BA.2	41	Male	44580	No	No	No			44512	AstraZeneca
174	Não BA.2	41	Female	44580	No	No	No	44370	Coronavac	44393	Coronavac
175	Não BA.2	32	Female	44578	No	No	No	44393	Janssen			44627	Janssen	44788	Janssen
176	Não BA.2	21	Male	44578	No	No	No	44414	AstraZeneca	44606	AstraZeneca
177	Não BA.2	43	Female	44578	No	No	No
178	Não BA.2	31	Male	44578	No	No	No	44414	Coronavac	44434	Coronavac	44707	Janssen
179	Não BA.2	41	Male	44578	No	No	No	44407	Coronavac	44428	Coronavac	44624	Janssen	44831	AstraZeneca
180	Não BA.2	57	Female	44578	No	No	No	44378	Janssen			44583	Janssen
181	Não BA.2	72	Female	44578	No	No	No	44285	Coronavac	44305	Coronavac	44488	Pfizer	44768	Janssen
182	Não BA.2	57	Male	44578	No	No	No	44434	Pfizer	44616	Pfizer	44736	Janssen
183	Não BA.2	61	Male	44578	No	No	No	44330	AstraZeneca	44417	AstraZeneca
184	Não BA.2	26	Female	44578	No	No	No	44434	Pfizer	44504	Pfizer	44671	Janssen
185	Não BA.2	49	Male	44578	No	No	No	44365	AstraZeneca	44449	AstraZeneca
186	Não BA.2	21	Female	44578	No	No	No	44365	AstraZeneca	44449	AstraZeneca	44574	Pfizer
187	Não BA.2	29	Female	44578	No	No	No	44253	Coronavac	44273	Coronavac	44477	Pfizer	44733	AstraZeneca
188	Não BA.2	33	Female	44578	No	No	No	44286	Coronavac	44316	Coronavac
189	Não BA.2	24	Male	44578	No	No	No	44411	Janssen			44552	Janssen
190	Não BA.2	8	Male	44573	No	No	No	44634	Pfizer	44705	Pfizer
191	Não BA.2	62	Male	44578	No	No	No	44322	AstraZeneca	44414	AstraZeneca
192	Não BA.2	63	Male	44578	No	No	No	44316	AstraZeneca	44407	AstraZeneca	44611	AstraZeneca	44755	AstraZeneca
193	Não BA.2	38	Female	44578	No	No	No	44463	Pfizer	44522	Pfizer
194	Não BA.2	45	Male	44578	No	No	No	44356	AstraZeneca	44453	AstraZeneca	44624	AstraZeneca
195	Não BA.2	58	Female	44579	No	No	No	44356	AstraZeneca	44413	AstraZeneca	44636	AstraZeneca	44769	AstraZeneca
196	Não BA.2	72	Female	44579	No	No	No	44280	Coronavac	44308	Coronavac	44509	Pfizer	44662	Janssen
197	Não BA.2	67	Female	44579	No	No	No	44285	Coronavac	44300	Coronavac	44662	Janssen
198	BA.2	17	Female	44579	No	No	No	44460	Pfizer	44616	Pfizer
199	Não BA.2	53	Female	44579	No	No	No	44243	Coronavac	44258	Coronavac	44715	Pfizer
200	Não BA.2	19	Male	44579	No	No	No	44285	AstraZeneca	44380	AstraZeneca	44536	Pfizer
201	Não BA.2	50	Female	44580	No	No	No	44344	AstraZeneca	44431	AstraZeneca	44611	AstraZeneca	44775	AstraZeneca
202	Não BA.2	64	Male	44580	No	No	No	44282	Coronavac	44297	Coronavac	44516	Pfizer
203	Não BA.2	40	Male	44579	No	No	No	44336	AstraZeneca	44431	AstraZeneca	44662	AstraZeneca	44803	Janssen
204	Não BA.2	50	Female	44579	No	No	No	44263	AstraZeneca
205	Não BA.2	11	Male	44580	No	No	No
206	Não BA.2	59	Male	44580	No	No	No	44361	AstraZeneca	44414	AstraZeneca	44627	Pfizer	44775	Pfizer
207	Não BA.2	40	Male	44579	No	No	No	44384	Coronavac	44412	Coronavac	44742	Janssen
208	Não BA.2	55	Male	44581	No	No	No	44370	AstraZeneca	44456	AstraZeneca	44580	Pfizer
209	Não BA.2	45	Male	44580	No	No	No	44358	AstraZeneca	44452	AstraZeneca	44707	AstraZeneca
210	Não BA.2	23	Male	44581	No	No	No	44344	Pfizer	44438	Pfizer	44518	Pfizer
211	Não BA.2	48	Male	44579	No	No	No	44362	Pfizer	44385	Pfizer
212	Não BA.2	46	Male	44580	No	No	No	44463	Coronavac	44483	Coronavac
213	Não BA.2	40	Male	44579	No	No	No	44408	AstraZeneca	44495	AstraZeneca
214	Não BA.2	37	Female	44580	No	No	No	44418	Coronavac	44448	Coronavac
215	Não BA.2	38	Male	44579	No	No	No	44414	AstraZeneca	44504	AstraZeneca	44734	Janssen
216	Não BA.2	47	Female	44580	No	No	No			44267	Coronavac	44480	Pfizer
217	Não BA.2	21	Male	44580	No	No	No	44435	Pfizer	44496	Pfizer
218	Não BA.2	49	Female	44580	No	No	No	44378	Coronavac	44406	Coronavac	44593	Pfizer
219	Não BA.2	18	Female	44580	No	No	No	44442	Coronavac			44622	AstraZeneca
220	Não BA.2	24	Male	44580	No	No	No	44356	AstraZeneca	44440	AstraZeneca	44273	Coronavac	44818	Pfizer
221	Não BA.2	51	Female	44580	No	No	No	44327	AstraZeneca	44411	AstraZeneca	44614	AstraZeneca	44768	Janssen
222	Não BA.2	35	Male	44580	No	No	No	44420	AstraZeneca	44505	AstraZeneca
223	Não BA.2	22	Male	44580	No	No	No	44329	AstraZeneca	44420	AstraZeneca
224	Não BA.2	69	Female	44582	No	Yes	No	44295	Coronavac	44441	Coronavac	44622	AstraZeneca
225	Não BA.2	83	Female	44582	Yes	Yes	Yes
226	Não BA.2	11	Male	44582	No	No	No	44625	Coronavac	44663	Coronavac
227	Não BA.2	1	Male	44583	No	Yes	No
228	Não BA.2	37	Female	44588	No	No	No	44216	Coronavac	44231	Coronavac	44494	Pfizer
229	Não BA.2	28	Female	44588	No	No	No	44294	AstraZeneca	44373	AstraZeneca	44551	Pfizer
230	Não BA.2	28	Male	44588	No	No	No	44427	Coronavac	44467	Coronavac	44635	Janssen
231	Não BA.2	41	Female	44587	No	No	No	44405	AstraZeneca	44495	AstraZeneca	44645	AstraZeneca
232	Não BA.2	42	Female	44588	No	No	No	44384	AstraZeneca	44456	AstraZeneca	44579	Pfizer	44774	Janssen
233	Não BA.2	53	Female	44587	No	No	No	44387	AstraZeneca	44471	AstraZeneca	44636	Pfizer	44762	Pfizer
234	Não BA.2	15	Male	44588	No	No	No	44491	Pfizer	44572	Pfizer
235	Não BA.2	50	Female	44588	No	No	No	44362	AstraZeneca	44460	AstraZeneca	44671	Pfizer
236	Não BA.2	30	Female	44588	No	No	No	44414	Pfizer	44504	Pfizer	44722	Janssen
237	Não BA.2	31	Female	44587	No	No	No	44355	AstraZeneca	44439	AstraZeneca
238	Não BA.2	27	Male	44587	No	No	No	44427	Coronavac	44442	Coronavac
239	Não BA.2	67	Female	44586	No	No	No	44299	Coronavac	44314	Coronavac	44505	Pfizer	44694	Janssen
240	Não BA.2	62	Female	44586	No	No	No	44316	AstraZeneca	44412	AstraZeneca
241	Não BA.2	26	Male	44586	No	No	No	44384	Pfizer
242	Não BA.2	31	Female	44586	No	No	No	44431	Pfizer	44530	Pfizer	44735	AstraZeneca
243	Não BA.2	42	Male	44586	No	No	No	44390	Janssen
244	Não BA.2	55	Female	44586	No	No	No	44335	AstraZeneca	44431	AstraZeneca
245	Não BA.2	30	Female	44587	No	No	No	44366	AstraZeneca	44459	AstraZeneca	44637	Janssen	44781	Pfizer
246	Não BA.2	85	Male	44588	No	No	No	44258	Coronavac	44274	Coronavac	44464	Pfizer	44688	Janssen
247	Não BA.2	57	Female	44588	No	No	No	44390	AstraZeneca	44505	AstraZeneca
248	Não BA.2	53	Female	44588	No	No	No	44390	Pfizer	44530	Pfizer
249	Não BA.2	79	Female	44586	No	No	No	44271	Coronavac	44391	AstraZeneca	44613	AstraZeneca	44785	Pfizer
250	Não BA.2	66	Female	44586	No	No	No	44301	Coronavac	44334	Coronavac	44639	AstraZeneca	44764	Pfizer
251	Não BA.2	73	Male	44588	Yes	Yes	Yes	44282	Coronavac	44312	Coronavac
252	Não BA.2	24	Female	44588	No	No	No	44371	Pfizer	44480	Pfizer
253	Não BA.2	37	Male	44588	No	No	No	44417	Coronavac	44447	Coronavac	44642	Pfizer
254	Não BA.2	36	Female	44588	No	No	No			44230	Coronavac
255	Não BA.2	47	Female	44588	No	No	No	44383	Coronavac			44624	AstraZeneca
256	Não BA.2	38	Female	44588	No	No	No	44323	AstraZeneca	44405	AstraZeneca
257	Não BA.2	45	Female	44588	No	No	No	44231	Coronavac	44251	Coronavac	44477	Pfizer
258	Não BA.2	42	Male	44588	No	No	No	44476	Coronavac	44617	Coronavac
259	Não BA.2	6	Male	44588	No	No	No	44585	Pfizer	44645	Pfizer
260	Não BA.2	51	Female	44589	No	No	No	44340	AstraZeneca	44424	AstraZeneca	44552	Pfizer
261	Não BA.2	33	Male	44588	No	No	No	44420	Pfizer	44519	Pfizer	44654	AstraZeneca
262	Não BA.2	11	Male	44588	No	No	No	44622	Pfizer	44693	Pfizer
263	Não BA.2	51	Male	44588	No	No	No	44365	Pfizer	44455	Pfizer	44634	AstraZeneca	44768	Janssen
264	Não BA.2	49	Female	44588	No	No	No	44406	Coronavac	44424	Coronavac	44662	Pfizer	44831	Janssen
265	Não BA.2	44	Female	44589	No	No	No	44216	Coronavac	44239	Coronavac	44483	Pfizer
266	Não BA.2	31	Male	44589	No	No	No	44222	Coronavac	44237	Coronavac		Pfizer
267	Não BA.2	37	Female	44588	No	No	No	44530	Pfizer
268	Não BA.2	37	Female	44588	No	No	No	44364	Pfizer	44440	Pfizer	44206	Pfizer
269	Não BA.2	23	Female	44588	No	No	No	44448	Coronavac	44491	Coronavac
270	Não BA.2	40	Male	44588	No	No	No	44398	AstraZeneca	44490	AstraZeneca
271	Não BA.2	44	Female	44588	No	No	No	44397	AstraZeneca	44505	AstraZeneca
272	Não BA.2	22	Female	44588	No	No	No	44434	Coronavac	44468	Coronavac	44652	AstraZeneca
273	Não BA.2	22	Female	44588	No	No	No	44449	Coronavac	44480	Coronavac
274	Não BA.2	8	Male	44588	No	No	No	44644	Coronavac	44746	Coronavac
275	Não BA.2	46	Male	44588	No	No	No	44404	Coronavac	44425	Coronavac	44641	AstraZeneca
276	Não BA.2	48	Female	44588	No	No	No	44383	AstraZeneca	44476	AstraZeneca
277	Não BA.2	34	Female	44588	No	No	No	44420	Pfizer	44496	Pfizer
278	Não BA.2	39	Female	44589	No	No	No	44529	Pfizer	44720	Pfizer
279	Não BA.2	25	Male	44589	No	No	No	44413	Coronavac	44460	Coronavac
280	Não BA.2	35	Female	44589	No	No	No	44434	Coronavac	44470	Coronavac	44616	Pfizer
281	Não BA.2	49	Male	44589	No	No	No	44390	Janssen			44597	Janssen
282	Não BA.2	45	Male	44589	No	No	No	44398	AstraZeneca	44483	AstraZeneca
283	Não BA.2	18	Female	44589	No	No	No	44434	Coronavac	44460	Coronavac
284	Não BA.2	24	Female	44589	No	No	No	44482	Pfizer	44560	Pfizer
285	Não BA.2	40	Female	44588	No	No	No	44239	Coronavac	44254	Coronavac	44526	Pfizer
286	Não BA.2	40	Male	44588	No	No	No
287	Não BA.2	25	Male	44594	No	No	No	44217	Coronavac	44238	Coronavac	44491	Pfizer
288	Não BA.2	92	Female	44594	Yes	Yes	Yes	44243	AstraZeneca	44340	AstraZeneca
289	Não BA.2	83	Male	44594	Yes	Yes	Yes	44277	AstraZeneca	44355	AstraZeneca
290	Não BA.2	16	Female	44594	No	No	No	44420	Pfizer	44505	Pfizer
291	Não BA.2	55	Female	44594	No	No	No	44337	AstraZeneca	44421	AstraZeneca	44551	Pfizer	44720	AstraZeneca
292	Não BA.2	10	Male	44594	No	No	No	44659	Coronavac
293	Não BA.2	34	Female	44594	No	No	No	44421	Pfizer	44495	Pfizer	44623	AstraZeneca
294	Não BA.2	27	Male	44594	No	No	No	44238	Coronavac	44266	Coronavac	44553	Pfizer
295	Não BA.2	17	Female	44594	No	No	No	44455	Pfizer	44497	Pfizer	44718	Coronavac	44844	AstraZeneca
296	Não BA.2	33	Male	44594	No	No	No	44422	Pfizer	44508	Pfizer	44657	Janssen
297	Não BA.2	27	Female	44594	No	No	No			44512	Pfizer	44783	AstraZeneca
298	Não BA.2	32	Female	44595	No	No	No	44231	AstraZeneca	44323	AstraZeneca
299	Não BA.2	31	Female	44594	No	No	No	44243	Coronavac	44285	Coronavac
300	Não BA.2	33	Female	44594	No	No	No	44231	AstraZeneca			44522	Pfizer	44761	Janssen
301	Não BA.2	31	Female	44594	No	No	No	44436	Coronavac	44463	Coronavac	44639	AstraZeneca
302	Não BA.2	29	Female	44595	No	No	No	44231	AstraZeneca	44322	AstraZeneca
303	Não BA.2	59	Male	44594	No	No	No	44362	AstraZeneca	44448	AstraZeneca	44746	Janssen
304	Não BA.2	73	Female	44595	No	No	No	44281	Coronavac	44301	Coronavac	44489	Pfizer	44715	AstraZeneca
305	Não BA.2	58	Male	44594	No	Yes	No	44329	AstraZeneca	44413	AstraZeneca	44671	AstraZeneca	44834	Pfizer
306	Não BA.2	76	Male	44592	No	No	No	44278	Coronavac	44293	Coronavac	44474	Pfizer	44662	AstraZeneca
307	Não BA.2	31	Female	44592	No	No	No	44377	AstraZeneca	44469	AstraZeneca	44624	AstraZeneca
308	Não BA.2	27	Female	44593	No	No	No	44419	AstraZeneca	44510	AstraZeneca	44718	Pfizer
309	Não BA.2	42	Female	44593	No	No	No	44397	AstraZeneca	44537	AstraZeneca
310	Não BA.2	35	Male	44593	No	No	No
311	Não BA.2	46	Male	44593	No	No	No	44383	AstraZeneca	44460	AstraZeneca	44637	Pfizer
312	Não BA.2	42	Female	44594	No	No	No	44348	AstraZeneca	44413	AstraZeneca	44613	Pfizer
313	Não BA.2	59	Male	44593	No	No	No	44370	Pfizer	44734	Pfizer
314	Não BA.2	42	Male	44593	No	No	No	44399	AstraZeneca	44483	AstraZeneca
315	Não BA.2	45	Female	44593	No	No	No	44425	Coronavac			44614	AstraZeneca
316	Não BA.2	56	Male	44593	No	No	No	44391	Pfizer	44475	Pfizer
317	Não BA.2	39	Female	44593	No	No	No	44407	AstraZeneca	44491	AstraZeneca	44617	AstraZeneca	44872	Janssen
318	Não BA.2	15	Male	44593	No	No	No	44470	Pfizer	44526	Pfizer
319	Não BA.2	21	Female	44593	No	No	No	44434	Coronavac	44452	Coronavac	44733	AstraZeneca
320	Não BA.2	26	Female	44593	No	No	No	44421	Pfizer	44489	Pfizer	44655	Janssen
321	Não BA.2	23	Male	44594	No	No	No	44428	Pfizer	44498	Pfizer	44635	AstraZeneca
322	Não BA.2	23	Female	44594	No	No	No	44498	Coronavac	44525	Coronavac	44657	Janssen
323	Não BA.2	37	Female	44593	No	No	No	44407	Pfizer	44524	Pfizer
324	Não BA.2	81	Male	44592	No	No	No	44264	Coronavac	44278	Coronavac	44462	Pfizer	44659	AstraZeneca
325	Não BA.2	7	Female	44592	No	No	No	44628	Pfizer
326	Não BA.2	50	Female	44596	No	No	No	44216	Coronavac	44236	Coronavac	44490	Pfizer	44735	AstraZeneca
327	BA.2	36	Male	44593	No	No	No
328	Não BA.2	20	Female	44595	No	No	No
329	Não BA.2	8	Male	44595	No	No	No
330	Não BA.2	55	Female	44593	No	No	No	44380	Pfizer	44471	Pfizer	44664	Pfizer
331	Não BA.2	46	Male	44594	No	No	No	44324	AstraZeneca	44415	AstraZeneca	44741	Pfizer
332	Não BA.2	46	Female	44594	No	No	No	44387	Coronavac	44415	Coronavac	44741	AstraZeneca
333	Não BA.2	37	Female	44594	No	No	No
334	Não BA.2	44	Female	44593	No	No	No	44358	AstraZeneca	44449	AstraZeneca	44671	Janssen
335	Não BA.2	25	Female	44593	No	No	No	44433	Pfizer	44545	Pfizer
336	Não BA.2	54	Male	44593	No	No	No	44387	Janssen			44566	Janssen	44804	Pfizer
337	Não BA.2	24	Female	44593	No	No	No	44440	Pfizer	44510	Pfizer	44636	AstraZeneca
338	Não BA.2	24	Female	44593	No	No	No	44440	Pfizer	44510	Pfizer	44636	AstraZeneca
339	Não BA.2	30	Female	44593	No	No	No	44433	Pfizer
340	Não BA.2	75	Female	44593	No	No	No	44285	Coronavac	44313	Coronavac	44508	Pfizer	44750	AstraZeneca
341	Não BA.2	68	Male	44592	No	No	No	44293	Coronavac	44308	Coronavac	44503	Pfizer	44670	AstraZeneca
342	Não BA.2	46	Female	44594	No	No	No	44387	Coronavac	44415	Coronavac
343	Não BA.2	35	Female	44594	No	No	No	44371	AstraZeneca	44462	AstraZeneca	44671	Janssen
344	Não BA.2	40	Female	44595	No	No	No	44393	AstraZeneca	44463	AstraZeneca	44771	AstraZeneca
345	Não BA.2	49	Female	44594	No	No	No	44349	AstraZeneca	44439	AstraZeneca
346	Não BA.2	10	Male	44594	No	No	No
347	Não BA.2	72	Male	44601	No	Yes	No	44285	Coronavac	44313	Coronavac	44588	Pfizer	44734	Janssen
348	Não BA.2	51	Male	44601	No	No	No	44337	AstraZeneca	44421	AstraZeneca	44567	Pfizer	44733	Janssen
349	Não BA.2	43	Female	44601	No	No	No	44397	Janssen			44573	Janssen	44736	Janssen
350	Não BA.2	39	Female	44601	No	No	No	44421	Coronavac	44449	Coronavac	44774	AstraZeneca
351	Não BA.2	27	Female	44601	No	No	No			44466	Coronavac	44698	Pfizer
352	Não BA.2	13	Female	44601	No	No	No	44470	Pfizer	44518	Pfizer	44740	Coronavac
353	Não BA.2	29	Female	44601	No	No	No	44426	Pfizer	44503	Pfizer	44680	Janssen
354	Não BA.2	51	Male	44601	No	No	No	44377	AstraZeneca	44467	AstraZeneca
355	Não BA.2	28	Male	44601	No	No	No	44428	Pfizer	44491	Pfizer	44617	AstraZeneca
356	Não BA.2	21	Female	44601	No	No	No	44435	Pfizer	44523	Pfizer	44642	AstraZeneca
357	Não BA.2	45	Female	44601	No	No	No	44390	Pfizer	44477	Pfizer	44645	AstraZeneca
358	Não BA.2	29	Female	44601	No	No	No	44221	Coronavac	44237	Coronavac	44475	Pfizer
359	Não BA.2	55	Female	44601	No	No	No			44412	AstraZeneca	44565	Pfizer	44755	Pfizer
360	Não BA.2	77	Female	44601	No	No	No	44280	Coronavac	44299	Coronavac	44488	Pfizer	44680	AstraZeneca
361	Não BA.2	57	Male	44601	No	No	No	44330	AstraZeneca	44418	AstraZeneca	44656	AstraZeneca	44785	AstraZeneca
362	Não BA.2	28	Male	44602	No	No	No	44327	AstraZeneca	44425	AstraZeneca
363	Não BA.2	25	Female	44599	No	No	No	44431	Pfizer	44533	Pfizer	44740	AstraZeneca
364	Não BA.2	5	Male	44599	No	No	No	44681	Pfizer	44804	Pfizer
365	Não BA.2	56	Female	44599	Yes	Yes	Yes	44335	AstraZeneca	44428	AstraZeneca	44594	Pfizer
366	Não BA.2	24	Female	44600	No	No	No	44364	AstraZeneca	44456	AstraZeneca	44685	Coronavac
367	Não BA.2	41	Female	44600	No	No	No	44354	AstraZeneca	44452	AstraZeneca	44636	Pfizer
368	Não BA.2	28	Male	44600	No	No	No	44384	AstraZeneca	44484	AstraZeneca	44643	AstraZeneca
369	Não BA.2	26	Female	44600	No	No	No	44428	Coronavac	44447	Coronavac
370	Não BA.2	24	Female	44601	No	No	No	44330	AstraZeneca	44422	AstraZeneca	44645	Pfizer
371	Não BA.2	35	Male	44601	No	No	No	44413	Pfizer	44475	Pfizer	44596	AstraZeneca
372	Não BA.2	39	Female	44600	No	No	No	44412	Pfizer	44475	Pfizer	44642	Janssen
373	Não BA.2	32	Male	44600	No	No	No	44406	AstraZeneca	44476	AstraZeneca
374	Não BA.2	84	Male	44600	No	No	No	44269	Coronavac	44284	Coronavac			44669	Janssen
375	Não BA.2	37	Male	44600	No	No	No	44382	Coronavac	44415	Coronavac
376	Não BA.2	69	Male	44600	No	No	No	44300	AstraZeneca	44391	AstraZeneca	44571	Pfizer	44697	AstraZeneca
377	Não BA.2	7	Female	44601	No	No	No	44587	Coronavac	44616	Coronavac
378	Não BA.2	52	Female	44601	No	No	No	44361	AstraZeneca
379	Não BA.2	59	Male	44600	No	No	No	44326	AstraZeneca	44403	AstraZeneca	44574	Pfizer
380	Não BA.2	19	Male	44600	No	No	No	44650	Coronavac
381	Não BA.2	44	Female	44600	No	No	No	44390	Pfizer	44470	Pfizer	44594	Pfizer
382	Não BA.2	30	Male	44601	No	No	No	44452	Coronavac	44483	Coronavac	44658	AstraZeneca
383	Não BA.2	33	Female	44602	No	No	No	44216	Coronavac	44236	Coronavac	44489	Pfizer	44756	AstraZeneca
384	Não BA.2	59	Female	44600	No	No	No	44331	AstraZeneca	44429	AstraZeneca
385	Não BA.2	48	Female	44600	No	No	No	44357	AstraZeneca	44449	AstraZeneca	44594	Pfizer	44753	AstraZeneca
386	Não BA.2	35	Female	44601	No	No	No	44366	Pfizer
387	Não BA.2	65	Female	44602	No	No	No	44316	AstraZeneca	44407	AstraZeneca	44566	Pfizer	44769	Janssen
388	Não BA.2	48	Female	44602	No	No	No	44387	Pfizer	44471	Pfizer
389	Não BA.2	82	Male	44600	No	No	No	44267	AstraZeneca					44671	Pfizer
390	Não BA.2	25	Female	44602	No	No	No	44435	Pfizer	44530	Pfizer
391	Não BA.2	16	Female	44602	No	No	No	44470	Pfizer	44526	Pfizer	44859	Pfizer
392	Não BA.2	29	Male	44601	No	No	No	44651	Pfizer
393	Não BA.2	43	Female	44601	No	No	No	44406	Pfizer	44466	Pfizer	44844	Pfizer
394	Não BA.2	44	Female	44602	No	No	No	44420	AstraZeneca	44512	AstraZeneca	44739	AstraZeneca
395	Não BA.2	22	Male	44600	No	No	No	44435	Pfizer	44509	Pfizer
396	Não BA.2	79	Male	44600	No	No	No	44272	Coronavac	44287	Coronavac	44475	Pfizer	44664	Janssen
397	Não BA.2	32	Female	44608	No	No	No	44434	Pfizer	44519	Pfizer
398	Não BA.2	28	Female	44608	No	No	No	44447	Coronavac	44482	Coronavac
399	Não BA.2	33	Female	44608	No	No	No	44422	AstraZeneca	44504	AstraZeneca	44715	AstraZeneca
400	Não BA.2	14	Female	44608	No	No	No	44480	Pfizer	44540	Pfizer
401	Não BA.2	2	Female	44608	No	No	No
402	Não BA.2	7	Male	44608	No	No	No	44641	Coronavac
403	Não BA.2	25	Female	44608	No	No	No	44424	Coronavac	44452	Coronavac
404	Não BA.2	28	Female	44608	No	No	No	44427	Pfizer	44503	Pfizer	44658	AstraZeneca
405	Não BA.2	28	Male	44608	No	No	No			44511	AstraZeneca
406	Não BA.2	71	Female	44608	No	No	No
407	Não BA.2	33	Female	44608	No	No	No	44243	AstraZeneca	44327	AstraZeneca	44516	Pfizer	44734	AstraZeneca
408	Não BA.2	18	Female	44606	No	No	No	44470	Pfizer	44525	Pfizer	44740	AstraZeneca
409	Não BA.2	30	Male	44606	No	No	No	44414	Pfizer	44473	Pfizer	44662	AstraZeneca
410	Não BA.2	43	Male	44607	No	No	No	44414	Pfizer	44473	Pfizer	44662	AstraZeneca
411	Não BA.2	41	Female	44607	No	No	No	44431	Pfizer	44511	Pfizer	44641	AstraZeneca
412	Não BA.2	70	Male	44606	No	No	No	44299	Coronavac	44293	Coronavac	44517	Pfizer	44662	AstraZeneca
413	Não BA.2	67	Female	44607	No	No	No	44284	Coronavac	44299	Coronavac	44538	Pfizer	44707	Janssen
414	Não BA.2	40	Female	44607	No	No	No	44349	AstraZeneca	44419	AstraZeneca
415	Não BA.2	42	Female	44607	No	No	No	44351	AstraZeneca	44426	AstraZeneca
416	Não BA.2	38	Female	44608	No	No	No	44357	AstraZeneca	44440	AstraZeneca	44565	Pfizer
417	Não BA.2	63	Male	44608	No	No	No	44320	AstraZeneca	44411	AstraZeneca	44550	Pfizer	44685	Janssen
418	Não BA.2	7	Female	44609	No	Yes	No
419	Não BA.2	9	Male	44609	No	No	No	44586	Pfizer
420	Não BA.2	41	Female	44610	No	No	No	44219	Coronavac	44237	Coronavac	44488	Pfizer	44774	Janssen
421	Não BA.2	71	Female	44608	No	No	No
422	Não BA.2	72	Male	44608	Yes	Yes	Yes	44265	Coronavac	44280	Coronavac	44497
423	Não BA.2	31	Male	44610	No	No	No	44333	Pfizer	44417	Pfizer	44482	Pfizer	44656	AstraZeneca	44799	Pfizer
424	Não BA.2	75	Male	44609	No	No	No
425	Não BA.2	75	Male	44610	Yes	Yes	Yes	44281	Coronavac	44303	Coronavac
426	Não BA.2	9	Male	44610	No	No	No	44586	Pfizer
427	Não BA.2	6	Female	44608	No	No	No
428	Não BA.2	4	Male	44608	No	No	No
429	Não BA.2	18	Female	44608	No	No	No	44498	Pfizer	44525	Pfizer	44670	Janssen
430	Não BA.2	60	Female	44609	No	No	No	44321	AstraZeneca			44551	Pfizer	44685	Janssen
431	Não BA.2	55	Female	44609	No	No	No	44357	AstraZeneca	44428	AstraZeneca	44566	Pfizer
432	Não BA.2	24	Female	44609	No	No	No	44420	Pfizer	44505	Pfizer
433	Não BA.2	41	Female	44610	No	No	No	44329	AstraZeneca	44399	AstraZeneca	44558	Pfizer
434	Não BA.2	25	Male	44610	No	No	No	44421	Pfizer	44496	Pfizer	44670	AstraZeneca
435	Não BA.2	32	Male	44610	No	No	No	44417	Coronavac	44433	Coronavac
436	Não BA.2	37	Female	44615	No	No	No	44322	AstraZeneca	44425	Coronavac	44579	Pfizer
437	Não BA.2	31	Female	44616	No	No	No	44221	Coronavac	44236	Coronavac	44490	Pfizer	44804	AstraZeneca
438	Não BA.2	60	Female	44615	No	No	No	44334	AstraZeneca	44427	AstraZeneca	44582	Pfizer
439	Não BA.2	33	Male	44615	No	No	No	44422	Coronavac	44452	Coronavac
440	Não BA.2	29	Female	44615	No	No	No	44425	Pfizer	44491	Pfizer
441	Não BA.2	81	Male	44615	No	No	No	44263	Coronavac	44277	Coronavac	44587	Pfizer
442	Não BA.2	2	Female	44616	No	No	No
443	BA.2	61	Female	44615	No	No	No	44329	AstraZeneca	44413	AstraZeneca	44566	Pfizer	44694	Janssen
444	Não BA.2	31	Female	44613	No	No	No	44364	Pfizer	44453	Pfizer	44582	Pfizer
445	Não BA.2	49	Male	44613	No	No	No	44351	AstraZeneca	44441	AstraZeneca	44582	AstraZeneca	44740	AstraZeneca
446	Não BA.2	39	Female	44614	No	No	No	44329	AstraZeneca	44399	AstraZeneca	44553	Pfizer
447	Não BA.2	20	Female	44614	No	No	No	44453	Coronavac	44497	Coronavac
448	Não BA.2	20	Female	44615	No	No	No	44413	Pfizer	44476	Pfizer	44704	AstraZeneca
449	Não BA.2	43	Female	44615	No	No	No	44243	Coronavac	44257	Coronavac	44491	Pfizer	44770	AstraZeneca
450	Não BA.2	48	Female	44616	No	No	No	44334	AstraZeneca	44419	AstraZeneca	44567	Pfizer	44746	AstraZeneca
451	Não BA.2	40	Male	44616	No	No	No	44260	Coronavac	44274	Coronavac	44700	Pfizer
452	Não BA.2	36	Female	44616	No	No	No	44399	Janssen			44663	Janssen
453	Não BA.2	26	Female	44616	No	No	No	44433	Coronavac	44461	Coronavac	44714	AstraZeneca
454	Não BA.2	25	Female	44616	No	No	No	44403	Pfizer	44494	Pfizer
455	Não BA.2	52	Male	44615	Yes	Yes	Yes
456	Não BA.2	10	Female	44617	No	No	No	44606	Pfizer	44789	Pfizer
457	Não BA.2	27	Female	44617	No	No	No	44432	Coronavac	44460	Coronavac	44610	Pfizer
458	Não BA.2	69	Male	44617	No	No	No	44287	Coronavac	44309	Coronavac	44497	Pfizer	44678	AstraZeneca
459	Não BA.2	1	Male	44617	No	Yes	No
460	Não BA.2	19	Female	44615	No	No	No
461	Não BA.2	58	Male	44614	No	No	No	44356	AstraZeneca	44448	AstraZeneca	44736	AstraZeneca
462	Não BA.2	54	Female	44616	No	No	No
463	Não BA.2	47	Male	44615	No	No	No	44368	AstraZeneca	44475	AstraZeneca
464	Não BA.2	78	Male	44617	No	No	No	44264	Coronavac	44278	Coronavac	44467	Pfizer	44657	AstraZeneca
465	Não BA.2	1	Male	44618	No	Yes	No
466	Não BA.2	12	Female	44617	No	No	No	44608	Pfizer	44645	Pfizer	44833	Pfizer
467	BA.2	27	Female	44623	No	No	No	44438	Pfizer
468	Não BA.2	71	Male	44623	No	No	No	44291	Coronavac	44334	Coronavac	44579	Pfizer	44775	Janssen
469	Não BA.2	56	Female	44623	No	No	No	44375	Pfizer	44459	Pfizer	44596	Pfizer	44775	AstraZeneca
470	Não BA.2	62	Female	44623	No	No	No	44321	AstraZeneca	44405	AstraZeneca	44663	AstraZeneca	44823	Pfizer
471	Não BA.2	43	Male	44623	No	No	No	44390	AstraZeneca	44474	AstraZeneca	44663	AstraZeneca	44823	Pfizer
472	Não BA.2	49	Female	44623	No	No	No	44333	AstraZeneca	44417	AstraZeneca	44718	AstraZeneca
473	Não BA.2	53	Female	44623	No	No	No	44378	Pfizer	44470	Pfizer	44739	AstraZeneca
474	Não BA.2	36	Male	44622	No	No	No	44421	Pfizer	44483	Pfizer
475	Não BA.2	50	Female	44623	No	No	No	44361	AstraZeneca	44452	AstraZeneca	44582	Pfizer	44739	AstraZeneca
476	Não BA.2	81	Female	44624	No	No	No	44267	Coronavac	44284	Coronavac	44470	Pfizer	44671	Janssen
477	Não BA.2	37	Female	44624	No	No	No	44398	AstraZeneca	44490	AstraZeneca	44620	Pfizer
478	Não BA.2	61	Female	44622	Yes	Yes	Yes	44320	AstraZeneca	44405	AstraZeneca
479	Não BA.2	43	Male	44627	No	No	No	44361	AstraZeneca	44413	AstraZeneca	44553	Pfizer	44791	AstraZeneca
480	Não BA.2	34	Male	44627	No	No	No	44361	AstraZeneca	44440	AstraZeneca	44713	AstraZeneca
481	Não BA.2	27	Female	44627	No	No	No	44426	AstraZeneca	44571	AstraZeneca
482	Não BA.2	62	Female	44627	No	No	No	44321	AstraZeneca	44405	AstraZeneca
483	Não BA.2	77	Female	44627	No	Yes	No	44280	Coronavac	44298	Coronavac	44642	Pfizer
484	Não BA.2	80	Male	44627	No	No	No
485	Não BA.2	4	Male	44627	No	No	No
486	Não BA.2	15	Male	44627	No	Yes	No
487	Não BA.2	42	Male	44628	No	No	No	44216	Coronavac	44236	Coronavac	44489	AstraZeneca	44755	Pfizer
488	Não BA.2	40	Male	44628	No	No	No	44403	AstraZeneca	44487	AstraZeneca
489	Não BA.2	48	Female	44628	No	No	No	44349	AstraZeneca	44435	AstraZeneca
490	Não BA.2	59	Female	44629	Yes	Yes	Yes	44344	AstraZeneca	44428	AstraZeneca	44557	Pfizer
491	Não BA.2	63	Female	44629	No	No	No			44260	Coronavac	44491	Pfizer	44697	Janssen
492	Não BA.2	41	Male	44629	No	No	No	44392	Janssen			44551	Janssen	44736	AstraZeneca
493	Não BA.2	35	Female	44630	No	No	No	44421	Pfizer
494	Não BA.2	17	Female	44630	No	No	No	44470	Pfizer	44533	Pfizer
495	Não BA.2	38	Male	44630	No	No	No	44348	AstraZeneca	44432	AstraZeneca	44587	Pfizer
496	Não BA.2	16	Female	44630	No	No	No	44463	Pfizer	44505	Pfizer	44740	Pfizer
497	Não BA.2	51	Female	44631	No	No	No	44349	AstraZeneca	44433	AstraZeneca	44588	Pfizer	44825	Janssen
498	Não BA.2	38	Female	44632	No	Yes	No	44404	Janssen
499	Não BA.2	1	Female	44634	No	Yes	No
500	Não BA.2	2	Female	44638	No	No	No
501	Não BA.2	37	Female	44638	No	No	No	44216	Coronavac	44245	Coronavac	44488	Pfizer	44750	AstraZeneca
502	Não BA.2	64	Female	44638	No	Yes	No	44307	Coronavac	44389	Coronavac
503	Não BA.2	57	Male	44637	No	No	No	44370	Pfizer	44462	Pfizer	44588	Pfizer
504	Não BA.2	34	Female	44638	No	No	No	44364	AstraZeneca	44452	AstraZeneca	44578	Pfizer
505	Não BA.2	29	Female	44636	No	No	No	44419	Pfizer
506	Não BA.2	50	Male	44643	No	No	No	44357	AstraZeneca	44442	AstraZeneca	44581	Pfizer	44767	Janssen
507	Não BA.2	88	Female	44642	Yes	Yes	Yes	44263	AstraZeneca	44354	AstraZeneca
508	Não BA.2	83	Male	44642	No	No	No	44270	Coronavac	44284	Coronavac	44468	Pfizer
509	Não BA.2	44	Female	44645	No	No	No
510	Não BA.2	22	Male	44648	No	No	No	44421	Pfizer	44477	Pfizer	44602	Janssen
511	Não BA.2	63	Female	44649	No	No	No	44316	AstraZeneca	44405	AstraZeneca	44550	Pfizer	44692	Janssen
512	Não BA.2	72	Female	44654	No	No	No	44285	Coronavac	44313	Coronavac	44539	Pfizer
513	Não BA.2	77	Female	44657	No	No	No	44265	Coronavac	44293	Coronavac	44475	Pfizer
514	Não BA.2	27	Female	44658	No	No	No	44363	AstraZeneca	44455	AstraZeneca	44582	Pfizer
515	BA.2	34	Female	44664	No	No	No	44418	Pfizer	44503	Pfizer	44705	Coronavac
516	BA.2	58	Male	44669	No	Yes	No
517	BA.2	42	Male	44669	No	No	No	44216	Coronavac	44231	Coronavac	44714	Janssen
518	Não BA.2	35	Female	44680	No	No	No	44420	Coronavac	44504	AstraZeneca
519	Não BA.2	58	Male	44670	No	No	No	44333	AstraZeneca	44424	AstraZeneca	44663	AstraZeneca	44755	Pfizer
520	Não BA.2	18	Female	44678	No	No	No	44498	Pfizer	44525	Pfizer	44732	AstraZeneca
521	Não BA.2	40	Female	44683	No	Yes	No	44405	AstraZeneca	44564	Pfizer	44750	AstraZeneca	44860	AstraZeneca
522	BA.2	49	Female	44683	No	No	No	44254	Coronavac	44256	Coronavac	44505	Pfizer
523	Não BA.2	18	Male	44683	No	No	No	44470	Pfizer	44524	Pfizer
524	?	79	Female	44685	No	Yes	No	44277	Coronavac	44293	Coronavac	44484	Pfizer	44743	Janssen
525	BA.2	29	Male	44685	No	No	No	44354	AstraZeneca	44447	AstraZeneca	44571	Pfizer
526	BA.2	61	Male	44690	No	No	No	44323	AstraZeneca	44417	AstraZeneca	44566	Pfizer	44732	AstraZeneca
527	BA.2	19	Female	44690	No	No	No	44421	AstraZeneca	44490	AstraZeneca	44648	Janssen
528	BA.2	79	Male	44691	No	No	No	44278	Coronavac	44293	Coronavac	44519	Pfizer	44732	AstraZeneca
529	BA.2	62	Male	44693	No	No	No	44219	Coronavac	44236	Coronavac	44491	Pfizer	44780	Janssen
530	Não BA.2	2	Female	44693	No	Yes	No
531	BA.2	62	Female	44695	No	Yes	No	44308	AstraZeneca	44390	AstraZeneca	44545	Pfizer	44869	Pfizer
532	BA.2	36	Female	44697	No	No	No	44225	Coronavac	44245	Coronavac	44489	Pfizer	44732	Pfizer
533	BA.2	36	Male	44692	No	No	No	44402	AstraZeneca	44512	AstraZeneca	44714	AstraZeneca
534	BA.2	62	Female	44702	No	Yes	No	44351	AstraZeneca	44442	AstraZeneca	44638	AstraZeneca
535	BA.2	73	Female	44704	No	Yes	No	44314	Coronavac	44361	Coronavac	44798	AstraZeneca
536	BA.2	40	Female	44704	No	No	No	44216	Coronavac	44237	Coronavac	44489	Pfizer
537	BA.2	10	Female	44704	No	No	No	44603	Coronavac	44734	Coronavac
538	BA.2	53	Female	44705	No	No	No	44237	Coronavac	44258	Coronavac	44488	Pfizer
539	BA.2	75	Male	44700	No	No	No	44278	Coronavac	44293	Coronavac	44482	Pfizer	44678	Janssen
540	BA.2	47	Female	44704	No	No	No	44264	Coronavac	44278	Coronavac	44516	Pfizer
541	BA.2	49	Male	44705	No	No	No	44231	AstraZeneca	44319	AstraZeneca	44504	Pfizer
542	BA.2	77	Male	44706	No	No	No	44277	Coronavac	44301	Coronavac	44490	Pfizer
543	BA.2	55	Female	44706	No	Yes	No	44372	AstraZeneca	44460	AstraZeneca
544	BA.2	12	Female	44706	No	No	No	44503	Pfizer	44560	Pfizer	44750	Pfizer
545	BA.2	66	Female	44704	No	No	No	44315	AstraZeneca	44405	AstraZeneca	44552	Pfizer	44741	AstraZeneca
546	Não BA.2	55	Male	44708	No	No	No	44217	Coronavac	44231	Coronavac	44476	Pfizer
547	BA.2	55	Male	44708	No	No	No	44397	AstraZeneca	44504	AstraZeneca
548	BA.2	80	Male	44709	No	Yes	No	44266	Coronavac	44282	Coronavac	44477	Pfizer	44767	Pfizer
549	BA.2	62	Female	44711	No	Yes	No	44319	AstraZeneca	44411	AstraZeneca
550	BA.2	67	Male	44708	No	Yes	No	44300	AstraZeneca	44390	AstraZeneca	44546	Pfizer	44721	AstraZeneca
551	Não BA.2	46	Female	44713	No	No	No	44231	AstraZeneca	44316	AstraZeneca	44489	Pfizer	44747	Janssen
552	BA.2	45	Female	44712	No	No	No	44231	AstraZeneca	44316	AstraZeneca	44519	Pfizer
553	?	83	Female	44713	No	No	No	44266	Astrazeneca	44358	Astrazeneca	44525	Pfizer	44684	Janssen	44994	Pfizer
554	BA.2	29	Male	44714	No	No	No	44504	Pfizer			44596	Pfizer	44753	AstraZeneca
555	BA.2	84	Male	44714	No	Yes	No	44264	Coronavac	44285	Coronavac	44452	Pfizer	44658	AstraZeneca
556	BA.2	45	Female	44715	No	No	No	44302	AstraZeneca	44315	AstraZeneca	44504	Pfizer	44781	Pfizer
557	BA.2	33	Female	44715	No	No	No	44302	AstraZeneca	44319	AstraZeneca	44505	Pfizer
558	BA.2	40	Female	44715	No	No	No	44217	Coronavac	44232	Coronavac	44495	Pfizer
559	BA.2	60	Female	44715	No	No	No	44337	AstraZeneca	44417	AstraZeneca	44558	Pfizer	44763	Pfizer
560	?	42	Male	44715	No	No	No
561	Não BA.2	24	Female	44715	No	No	No	44435	Pfizer	44526	Pfizer	44649	Pfizer
562	BA.2	71	Male	44715	No	Yes	No	44287	Coronavac	44315	Coronavac	44525	Pfizer	44861	Pfizer
563	BA.2	81	Male	44717	No	Yes	No	44266	Coronavac	44281	Coronavac	44460	Pfizer	44656	AstraZeneca
564	BA.2	76	Male	44718	No	Yes	No	44280	Coronavac	44295	Coronavac	44508	Pfizer	44656	AstraZeneca
565	BA.2	7	Male	44718	No	No	No	44631	Pfizer	44705	Pfizer
566	BA.2	58	Male	44718	No	No	No	44370	AstraZeneca	44462	AstraZeneca
567	BA.2	43	Female	44718	No	No	No	44337	AstraZeneca	44431	AstraZeneca	44693	Janssen
568	Não BA.2	20	Female	44719	No	No	No
569	BA.2	29	Female	44720	No	No	No	44438	Pfizer	44753	Pfizer
570	BA.2	65	Female	44719	No	Yes	No	44286	Coronavac	44309	Coronavac	44505	Pfizer
571	?	51	Female	44722	No	No	No	44233	Coronavac	44249	Coronavac
572	BA.2	25	Female	44719	No	No	No
573	BA.2	49	Male	44722	No	No	No	44376	Pfizer	44461	Pfizer
574	BA.2	7	Female	44721	No	No	No	44592	Coronavac	44656	Coronavac
575	BA.2	26	Female	44725	No	No	No	44281	Coronavac	44312	Coronavac	44497	Pfizer	44757	Pfizer
576	Não BA.2	49	Male	44725	No	No	No	44231	AstraZeneca	44316	AstraZeneca	44552	Pfizer	44805	AstraZeneca
577	BA.2	58	Female	44725	No	Yes	No	44359	AstraZeneca	44469	AstraZeneca
578	BA.2	39	Female	44726	No	No	No	44398	AstraZeneca	44487	AstraZeneca	44593	Pfizer	44837	Janssen
579	Não BA.2	63	Female	44727	No	No	No	44307	AstraZeneca	44543	AstraZeneca
580	Não BA.2	62	Female	44727	No	No	No	44313	AstraZeneca	44404	AstraZeneca	44478	Pfizer	44601	Pfizer
581	Não BA.2	59	Female	44726	No	Yes	No	44335	AstraZeneca	44432	AstraZeneca
582	BA.2	5	Male	44726	No	Yes	No
583	Não BA.2	71	Male	44727	No	Yes	No	44287	Coronavac	44328	Coronavac
584	Não BA.2	93	Female	44727	No	Yes	No	44243	AstraZeneca	44315	AstraZeneca	44543	Pfizer	44705	Janssen
585	BA.2	8	Male	44726	No	Yes	No
586	BA.2	51	Female	44728	No	No	No	44365	Coronavac	44383	Coronavac	44580	Pfizer	44757	Coronavac
587	BA.2	80	Female	44727	No	Yes	No	44270	Coronavac	44285	Coronavac
588	BA.2	80	Female	44728	No	Yes	No
589	BA.2	64	Male	44727	No	Yes	No	44300	AstraZeneca	44384	AstraZeneca	44543	Pfizer
590	Não BA.2	57	Male	44727	No	Yes	No	44340	AstraZeneca	44431	AstraZeneca	44559	Pfizer	44677	Pfizer
591	?	63	Male	44729	No	Yes	No	44322	Astrazeneca	44426	Astrazeneca	44585	Pfizer
592	BA.2	4	Female	44730	No	Yes	No	44842	Coronavac
593	Não BA.2	45	Male	44733	No	Yes	No	44362	AstraZeneca	44456	AstraZeneca	44593	Pfizer	44809	Pfizer
594	Não BA.2	44	Female	44733	No	No	No	44293	Coronavac	44308	Coronavac	44498	Pfizer	44890	Janssen
595	Não BA.2	69	Male	44731	No	Yes	No	44287	Coronavac	44307	Coronavac	44498	Pfizer	44704	Janssen
596	Não BA.2	53	Female	44733	No	No	No	44336	AstraZeneca
597	Não BA.2	54	Female	44734	No	No	No	44435	Coronavac	44463	Coronavac
598	Não BA.2	45	Female	44734	No	No	No
599	Não BA.2	28	Female	44734	No	No	No
600	Não BA.2	32	Female	44734	No	No	No	44216	Coronavac	44238	Coronavac	44489	Pfizer	44771	Pfizer
601	BA.2	64	Male	44735	No	Yes	No	44300	AstraZeneca	44384	AstraZeneca	44543	Pfizer
602	Não BA.2	57	Female	44735	No	No	No	44349	AstraZeneca	44433	AstraZeneca	44602	Pfizer	44817	AstraZeneca
603	Não BA.2	47	Female	44734	No	Yes	No
604	Não BA.2	29	Female	44734	No	Yes	No
605	BA.2	79	Female	44734	No	No	No	44278	Coronavac	44292	Coronavac
606	Não BA.2	31	Female	44734	No	Yes	No	44322	AstraZeneca	44405	AstraZeneca
607	BA.2	59	Female	44734	No	Yes	No	44303	AstraZeneca	44501	AstraZeneca
608	Não BA.2	63	Male	44774	No	Yes	No	44316	AstraZeneca	44404	AstraZeneca	44536	Pfizer	44711	Janssen
609	Não BA.2	71	Female	44775	No	Yes	No	44287	Coronavac	44315	Coronavac	44504	Pfizer	44662	Pfizer
610	Não BA.2	45	Female	44778	No	No	No	44337	AstraZeneca	44426	AstraZeneca	44714	Janssen
611	Não BA.2	29	Female	44777	No	No	No	44230	Coronavac	44245	Coronavac
612	Não BA.2	82	Male	44778	No	Yes	No	44258	AstraZeneca	44345	AstraZeneca			44708	Janssen
613	Não BA.2	37	Female	44779	No	Yes	No	44335	Pfizer	44420	Pfizer	44599	Pfizer
614	Não BA.2	1	Female	44781	No	No	No
615	Não BA.2	8	Male	44782	No	Yes	No
616	Não BA.2	39	Female	44784	No	No	No	44218	Coronavac	44237	Coronavac	44504	Pfizer	44722	Janssen
617	Não BA.2	51	Female	44785	No	No	No	44231	AstraZeneca	44315	AstraZeneca	44522	Pfizer	44718	AstraZeneca
618	Não BA.2	73	Female	44785	No	Yes	No	44284	Coronavac	44305	Coronavac	44483	Pfizer	44614	AstraZeneca
619	Não BA.2	50	Male	44785	No	Yes	No	44393	AstraZeneca	44488	AstraZeneca
620	Não BA.2	90	Female	44787	No	Yes	No	44251	Coronavac	44267	Coronavac	44551	Pfizer
621	Não BA.2	90	Female	44788	No	Yes	No
622	Não BA.2	42	Female	44789	No	Yes	No			44460	Coronavac
623	Não BA.2	48	Male	44792	No	Yes	No	44333	Pfizer	44429	Pfizer	44658	AstraZeneca	44834	AstraZeneca
624	Delta	60	Male	44479	No	No	No	44315	Astrazeneca	44400	Astrazeneca
625	Delta	1	Female	44480	No	No	No
626	Delta	63	Female	44479	Yes	Yes	Yes	44315	Coronavac	44337	Coronavac
627	Delta	77	Female	44480	Yes	Yes	Yes	44278	Coronavac	44298	Coronavac
628	Delta	55	Male	44481	No	Yes	No	44330	Astrazeneca
629	Delta	78	Male	44482	No	Yes	No	44283	Coronavac			44512	Pfizer	44917	Pfizer
630	Delta	28	Male	44482	No	No	No	44224	Coronavac	44244	Coronavac	44603	Pfizer
631	Delta	43	Male	44482	No	No	No	44223	Coronavac	44244	Coronavac	44497	Pfizer	44753	Astrazeneca
632	Delta	72	Female	44480	No	No	No	44285	Coronavac	44314	Coronavac	44511	Pfizer	44670	Pfizer	44992	Pfizer
633	Delta	67	Female	44483	No	No	No	44293	Coronavac	44308	Coronavac	44519	Pfizer	44727	Janssen
634	Delta	46	Male	44483	No	Yes	No
635	Delta	75	Female	44483	No	Yes	No	44285	Coronavac	44314	Coronavac
636	Delta	75	Female	44483	No	No	No	44281	Coronavac	44314	Coronavac	44518	Pfizer	44642	Pfizer
637	Delta	43	Male	44483	No	No	No	44227	Coronavac	44248	Coronavac	44517	Pfizer	44769	Astrazeneca
638	Delta	58	Male	44484	No	No	No
639	Delta	39	Female	44484	No	No	No	44221	Coronavac	44244	Coronavac
640	Delta	32	Female	44484	No	No	No	44326	Astrazeneca	44412	Astrazeneca	44658	Pfizer
641	Delta	34	Female	44484	No	No	No	44438	Pfizer			44641	Pfizer
642	Delta	47	Female	44484	No	No	No	44352	Astrazeneca	44448	Astrazeneca	44625	Pfizer	44796	Astrazeneca
643	Delta	39	Male	44480	No	No	No	01/10/2021	Coronavac	44505	Coronavac
644	Delta	53	Female	44483	No	Yes	No
645	Delta	13	Male	44483	No	No	No
646	Delta	62	Female	44479	No	Yes	No	44329	Astrazeneca	44421	Astrazeneca	44558	Pfizer	44690	Janssen	45001	Pfizer
647	Delta	65	Female	44480	No	No	No			44403	Astrazeneca	44659	Pfizer	44995	Pfizer
648	Delta	35	Male	44481	No	No	No	44421	Pfizer
649	Delta	47	Male	44481	No	No	No	44336	Astrazeneca	44432	Astrazeneca	44733	Astrazeneca	44875	Janssen	45051	Pfizer
650	Delta	45	Female	44482	No	No	No	44217	Coronavac	44239	Coronavac	44536	Pfizer	44761	Janssen
651	Delta	35	Male	44483	No	No	No
652	Delta	69	Female	44483	No	Yes	No	44293	Coronavac	44321	Coronavac	44537	Pfizer	44677	Pfizer
653	Delta	30	Male	44483	No	Yes	No	44420	Pfizer	44525	Pfizer	44718	Astrazeneca
654	Delta	51	Female	44484	No	No	No	44358	Astrazeneca	44442	Astrazeneca	44594	Pfizer	44876	Janssen
655	Delta	47	Female	44483	No	No	No	44362	Astrazeneca	44448	Astrazeneca	44601	Pfizer	44740	Astrazeneca
656	Delta	33	Female	44479	No	No	No	44418	Pfizer	44512	Pfizer	44631	Pfizer	45052	Pfizer
657	Delta	29	Female	44482	No	No	No
658	Delta	31	Female	44482	No	No	No	44433	Pfizer
659	Delta	94	Female	44480	No	Yes	No	44235	Coronavac	44249	Coronavac	44474	Pfizer
660	Delta	66	Male	44482	Yes	Yes	Yes			44335	Coronavac
661	Delta	40	Female	44480	No	No	No	44218	Coronavac	44236	Coronavac	44893	Pfizer
662	Delta	21	Male	44483	No	No	No	44439	Pfizer	44511	Pfizer	44644	Astrazeneca
663	Delta	18	Female	44480	No	No	No	44508	Coronavac	44537	Coronavac
664	Delta	68	Male	44483	No	No	No	44292	Coronavac	44321	Coronavac			44732	Astrazeneca
665	Delta	35	Male	44482	No	No	No
666	Delta	39	Female	44483	No	No	No	44390	Astrazeneca	44509	Astrazeneca
667	Delta	49	Male	44483	No	No	No
668	Delta	88	Female	44481	No	Yes	No
669	Delta	32	Male	44483	No	Yes	No			44572	Coronavac	44711	Astrazeneca
670	Delta	74	Male	44482	Yes	Yes	Yes	44285	Coronavac	44312	Coronavac
671	Delta	27	Female	44480	No	No	No	44293	Coronavac	44323	Coronavac	44539	Pfizer
672	Delta	48	Female	44482	No	No	No	44380	Pfizer	44405	Pfizer	44552	Pfizer	44735	Astrazeneca
673	Delta	66	Male	44481	No	No	No	44294	Coronavac	44342	Coronavac	44518	Pfizer	44704	Astrazeneca	45040	Pfizer
674	Delta	25	Female	44482	No	No	No	44434	Pfizer	44523	Pfizer
675	Delta	31	Female	44483	No	No	No	44229	Astrazeneca	44327	Astrazeneca	44518	Pfizer	44747	Astrazeneca
676	Delta	42	Male	44484	No	Yes	No	44426	Coronavac	44459	Coronavac	44575	Pfizer
677	Delta	44	Male	44484	No	No	No	44426	Pfizer	44526	Pfizer	44669	Janssen	44806	Astrazeneca
678	Delta	46	Female	44484	No	No	No	44232	Coronavac	44249	Coronavac	44527	Pfizer
679	Delta	25	Female	44484	No	No	No	44433	Pfizer	44525	Pfizer	44676	Pfizer
680	Delta	54	Female	44484	No	No	No	44357	Astrazeneca	44449	Astrazeneca	44602	Pfizer
681	Delta	27	Female	44484	No	No	No	44217	Coronavac	44239	Coronavac	44519	Pfizer
682	Delta	26	Female	44482	No	No	No	44230	Astrazeneca			44714	Janssen
683	Delta	41	Female	44482	No	No	No	44389	Astrazeneca	44497	Astrazeneca	44615	Pfizer	44749	Pfizer
684	Delta	65	Female	44483	No	No	No	44308	Astrazeneca	44399	Astrazeneca
685	Delta	74	Male	44479	Yes	Yes	Yes	44236	Astrazeneca	44321	Astrazeneca
686	Delta	81	Female	44480	No	No	No	44266	Coronavac	44285	Coronavac	44476	Pfizer
687	Delta	75	Male	44481	Yes	Yes	Yes	44279	Coronavac	44308	Coronavac
688	Delta	46	Female	44482	No	No	No	44348	Astrazeneca	44425	Astrazeneca	44624	Astrazeneca
689	Delta	60	Female	44482	No	No	No	44321	Astrazeneca	44440	Astrazeneca	44566	Pfizer	44742	Astrazeneca
690	Delta	92	Male	44483	No	Yes	No	44246	Coronavac	44263	Coronavac	44462	Pfizer
691	Delta	47	Male	44484	No	No	No	44330	Astrazeneca	44412	Astrazeneca	44603	Pfizer	44782	Pfizer
692	Delta	61	Female	44484	Yes	Yes	Yes	44323	Astrazeneca	44390	Astrazeneca
693	Delta	40	Female	44489	Yes	Yes	Yes	44392	Coronavac
694	Delta	42	Male	44488	No	No	No	44400	Astrazeneca	44531	Astrazeneca	44680	Janssen	44848	Astrazeneca
695	Delta	66	Female	44487	No	Yes	No	44293	Coronavac	44335	Coronavac
696	Delta	69	Female	44491	No	Yes	No	44288	Coronavac	44316	Coronavac	44601	Pfizer	44709	Janssen	45033	Pfizer
697	Delta	64	Female	44487	No	No	No
698	Delta	40	Female	44487	No	No	No	44396	Astrazeneca	44480	Astrazeneca	44812	Pfizer
699	Delta	38	Female	44487	No	No	No	44418	Coronavac	44447	Coronavac
700	Delta	68	Male	44487	No	No	No	44301	Astrazeneca	44385	Astrazeneca	44544	Pfizer	44678	Janssen	45002	Pfizer
701	Delta	31	Female	44487	No	No	No	44237	Astrazeneca			44520	Pfizer	44740	Astrazeneca
702	Delta	57	Female	44487	No	No	No	44335	Astrazeneca	44427	Astrazeneca	44559	Pfizer	44721	Janssen
703	Delta	48	Female	44487	No	No	No
704	Delta	36	Female	44488	No	No	No
705	Delta	58	Male	44489	No	No	No	44349	Astrazeneca	44441	Astrazeneca	44630	Pfizer	44778	Pfizer	45022	Pfizer
706	Delta	65	Female	44490	No	No	No	44294	Coronavac	44309	Coronavac
707	Delta	65	Female	44490	No	No	No	44309	Astrazeneca	44400	Astrazeneca	44564	Pfizer
708	Delta	71	Female	44490	No	No	No
709	Delta	37	Female	44487	No	No	No	44216	Coronavac	44230	Coronavac	44483	Pfizer	44727	Janssen
710	Delta	42	Female	44489	No	No	No	44389	Astrazeneca	44523	Astrazeneca	44649	Astrazeneca	44904	Astrazeneca
711	Delta	82	Female	44489	No	Yes	No	44267	Astrazeneca	44344	Astrazeneca	45041	Pfizer
712	Delta	74	Male	44489	Yes	Yes	Yes	44282	Coronavac	44310	Coronavac
713	Delta	32	Male	44489	No	No	No	44422	Pfizer	44517	Pfizer	44644	Astrazeneca
714	Delta	79	Female	44489	No	Yes	No	44274	Coronavac	44293	Coronavac
715	Delta	75	Female	44489	Yes	Yes	Yes	44281	Coronavac	44307	Coronavac
716	Delta	69	Male	44489	No	Yes	No
717	Delta	24	Male	44488	No	No	No	44393	Coronavac	44421	Coronavac
718	Delta	76	Male	44488	No	Yes	No	44287	Coronavac	44301	Coronavac	44483	Pfizer
719	Delta	16	Female	44489	No	No	No	44606	Pfizer	44629	Pfizer
720	Delta	60	Female	44490	No	No	No	44365	Astrazeneca	44427	Astrazeneca	44565	Pfizer
721	Delta	50	Male	44489	No	No	No	44366	Astrazeneca	44480	Astrazeneca
722	Delta	79	Female	44486	Yes	Yes	Yes	44272	Coronavac
723	Delta	61	Male	44488	No	Yes	No	44321	Astrazeneca	44413	Astrazeneca
724	Delta	70	Female	44486	Yes	Yes	Yes	44283	Coronavac	44303	Coronavac
725	Delta	83	Male	44489	Yes	Yes	Yes	44265	Astrazeneca	44355	Astrazeneca
726	Delta	40	Female	44487	No	No	No
727	Delta	35	Female	44488	No	Yes	No	44327	Astrazeneca	44412	Astrazeneca
728	Delta	53	Female	44488	No	No	No	44284	Coronavac	44299	Coronavac	44524	Pfizer	44784	Astrazeneca
729	Delta	45	Male	44489	No	No	No	44217	Coronavac	44231	Coronavac	44550	Pfizer	45006	Pfizer
730	Delta	39	Female	44488	No	Yes	No	44217	Coronavac	44231	Coronavac	44550	Pfizer	45006	Pfizer
731	Delta	41	Male	44489	No	No	No	44394	Janssen			44559	Janssen
732	Delta	70	Female	44487	Yes	Yes	Yes
733	Delta	37	Female	44489	No	No	No	44390	Coronavac	44427	Coronavac
734	Delta	49	Female	44490	No	No	No	44356	Astrazeneca	44448	Astrazeneca	44599	Pfizer
735	Delta	28	Female	44490	No	No	No	44231	Astrazeneca	44320	Astrazeneca	44524	Pfizer
736	Delta	73	Male	44490	No	No	No	44286	Coronavac	44314	Coronavac	44516	Pfizer	44686	Pfizer
737	Delta	68	Male	44490	No	No	No	44287	Coronavac	44301	Coronavac	44522	Pfizer
738	Delta	67	Female	44488	No	Yes	No	44278	Coronavac	44295	Coronavac	44600	Pfizer	44768	Pfizer
739	Delta	4	Female	44488	No	No	No	44599	Pfizer	44680	Pfizer
740	Delta	27	Female	44489	No	No	No	44426	Pfizer	44543	Pfizer	44893	Pfizer
741	Delta	44	Female	44488	No	No	No	44386	Janssen			44594	Janssen
742	Delta	43	Female	44488	No	No	No	44385	Astrazeneca	44533	Astrazeneca	44657	Astrazeneca
743	Delta	43	Male	44488	No	No	No	44385	Astrazeneca	44477	Astrazeneca
744	Delta	55	Female	44488	No	No	No	44334	Astrazeneca	44425	Astrazeneca
745	Delta	52	Female	44488	No	No	No	44236	Astrazeneca	44312	Astrazeneca	44531	Pfizer
746	Delta	66	Female	44488	No	No	No	44307	Astrazeneca	44393	Astrazeneca	44220	Pfizer	44790	Janssen
747	Delta	52	Female	44488	No	No	No	44358	Astrazeneca	44526	Astrazeneca	44714	Janssen
748	Delta	39	Male	44488	No	No	No	44421	Astrazeneca	44526	Astrazeneca
749	Delta	74	Male	44488	No	No	No	44280	Coronavac	44302	Coronavac	44538	Pfizer	44676	Pfizer	44994	Pfizer
750	Delta	36	Female	44488	No	No	No	44230	Coronavac	44245	Coronavac	44538	Pfizer	44788	Pfizer
751	Delta	37	Male	44488	No	No	No	44403	Astrazeneca	44533	Astrazeneca	44888	Janssen
752	Delta	35	Female	44489	No	No	No	44435	Coronavac	44467	Coronavac
753	Delta	68	Female	44484	No	Yes	No	44288	Coronavac	44312	Coronavac	44531	Pfizer
754	Delta	36	Female	44484	No	No	No	44398	Pfizer	44532	Pfizer	44670	Astrazeneca
755	Delta	77	Female	44487	Yes	Yes	Yes	44280	Coronavac	44306	Coronavac
756	Delta	92	Male	44484	Yes	Yes	Yes	44242	Coronavac	44257	Coronavac	44461	Pfizer
757	Delta	39	Female	44487	No	Yes	No	44579	Coronavac
758	Delta	34	Female	44488	No	No	No	44223	Coronavac	44245	Coronavac	44831	Pfizer	44895	Astrazeneca
759	Delta	19	Female	44488	No	No	No	44439	Pfizer	44518	Pfizer
760	Delta	35	Female	44488	No	No	No	44312	Astrazeneca	44397	Astrazeneca	44789	Pfizer
761	Delta	23	Female	44488	No	No	No	44344	Astrazeneca	44442	Astrazeneca	44741	Janssen
762	Delta	23	Female	44487	No	No	No
763	Delta	44	Male	44487	No	No	No	44415	Coronavac	44519	Coronavac
764	Delta	56	Female	44488	No	No	No	44224	Coronavac	44244	Coronavac	44531	Pfizer	44722	Astrazeneca
765	Delta	71	Male	44488	No	No	No
766	Delta	48	Female	44488	No	No	No	44222	Coronavac	44245	Coronavac
767	Delta	89	Female	44488	No	No	No
768	Delta	68	Male	44489	Yes	Yes	Yes
769	Delta	35	Female	44489	No	No	No	44397	Pfizer	44531	Pfizer	44732	Astrazeneca
770	Delta	44	Female	44489	No	No	No	44222	Coronavac	44244	Coronavac	44677	Pfizer
771	Delta	30	Female	44489	No	No	No	44375	Coronavac	44396	Coronavac	44551	Pfizer
772	Delta	42	Male	44488	No	Yes	No	44531	Pfizer	44755	Pfizer
773	Delta	86	Female	44498	Yes	Yes	Yes	44258	Astrazeneca	44345	Astrazeneca
774	Delta	40	Male	44494	No	No	No
775	Delta	72	Male	44495	Yes	Yes	Yes	44285	Coronavac	44307	Coronavac
776	Delta	87	Male	44497	No	Yes	No	44240	Coronavac	44261	Coronavac	44448	Pfizer	44655	Astrazeneca
777	Delta	69	Male	44494	No	No	No
778	Delta	41	Female	44495	No	No	No	44397	Astrazeneca	44531	Astrazeneca	44676	Janssen
779	Delta	2	Female	44496	No	No	No
780	Delta	62	Male	44494	No	No	No	44365	Coronavac	44398	Coronavac	44551	Pfizer	44691	Janssen	45020	Pfizer
781	Delta	66	Female	44498	No	No	No	44293	Coronavac	44312	Coronavac	44712	Janssen	45014	Pfizer
782	Delta	69	Female	44498	Yes	Yes	Yes	44292	Coronavac	44319	Coronavac
783	Delta	81	Female	44498	No	No	No
784	Delta	66	Male	44494	Yes	Yes	Yes	44300	Coronavac	44342	Coronavac
785	Delta	77	Male	44494	Yes	Yes	Yes	44282	Coronavac	44310	Coronavac
786	Delta	94	Male	44494	Yes	Yes	Yes	44448	Coronavac	44476	Coronavac
787	Delta	79	Female	44494	No	Yes	No	44279	Coronavac	44294	Coronavac
788	Delta	21	Male	44495	No	No	No	44448	Coronavac	44466	Coronavac
789	Delta	18	Female	44495	No	No	No	44442	Coronavac	44503	Coronavac
790	Delta	36	Male	44496	No	No	No
791	Delta	62	Female	44497	No	No	No	44315	Astrazeneca	44399	Astrazeneca
792	Delta	79	Male	44494	No	No	No	44271	Coronavac	44285	Coronavac	44553	Pfizer	44712	Astrazeneca
793	Delta	73	Female	44496	No	No	No	44281	Coronavac	44308	Coronavac	44547	Pfizer	44714	Janssen
794	Delta	42	Male	44497	No	No	No	44411	Astrazeneca
795	Delta	58	Male	44497	No	No	No	44337	Astrazeneca	44428	Astrazeneca	44560	Pfizer	44726	Janssen
796	Delta	22	Female	44495	No	No	No
797	Delta	32	Female	44495	No	No	No	44455	Coronavac	44581	Coronavac
798	Delta	40	Male	44496	No	No	No	44396	Pfizer	44539	Pfizer
799	Delta	12	Female	44496	No	No	No	44538	Pfizer	44594	Pfizer	44764	Pfizer
800	Delta	31	Male	44495	No	No	No	44223	Coronavac	44239	Coronavac	44540	Pfizer	44888	Janssen
801	Delta	34	Female	44495	No	No	No
802	Delta	19	Female	44495	No	No	No	44436	Pfizer	44532	Pfizer	44649	Pfizer	44887	Janssen
803	Delta	24	Female	44496	No	No	No	44224	Coronavac			44539	Pfizer
804	Delta	25	Female	44496	No	No	No	44402	Pfizer	44539	Pfizer
805	Delta	22	Male	44496	No	No	No	44223	Coronavac			44538	Pfizer
806	Delta	20	Male	44494	No	No	No
807	Delta	71	Male	44494	No	No	No	44281	Coronavac	44306	Coronavac	44529	Pfizer	44678	Astrazeneca
808	Delta	68	Male	44495	Yes	Yes	Yes	44313	Astrazeneca	44411	Astrazeneca
809	Delta	55	Male	44495	No	Yes	No	44217	Coronavac	44231	Coronavac	44550	Pfizer	45006	Pfizer
810	Delta	50	Male	44495	No	Yes	No	44217	Coronavac	44231	Coronavac	44550	Pfizer	45006	Pfizer
811	Delta	59	Male	44495	No	No	No	44217	Coronavac	44231	Coronavac	44550	Pfizer	45006	Pfizer
812	Delta	54	Female	44495	No	Yes	No	44334	Astrazeneca	44427	Astrazeneca	45006	Pfizer
813	Delta	27	Male	44495	No	Yes	No	44217	Coronavac	44231	Coronavac	44551	Pfizer	45006	Pfizer
814	Delta	58	Male	44495	No	No	No	44217	Coronavac	44231	Coronavac	44550	Pfizer	45006	Pfizer
815	Delta	24	Male	44496	No	No	No	44454	Coronavac
816	Delta	56	Female	44497	No	No	No	44357	Astrazeneca	44447	Astrazeneca
817	Delta	1	Male	44494	No	No	No
818	Delta	59	Male	44495	No	No	No	44344	Pfizer	44438	Pfizer	44712	Janssen
819	Delta	41	Male	44495	No	No	No	44428	Pfizer
820	Delta	30	Female	44496	No	No	No
821	Delta	65	Male	44495	No	No	No	44307	Astrazeneca	44398	Astrazeneca	44551	Pfizer
822	Delta	30	Female	44495	No	No	No	44235	Astrazeneca	44308	Astrazeneca	44568	Pfizer
823	Delta	33	Female	44495	No	No	No	44417	Pfizer	44516	Pfizer
824	Delta	44	Female	44495	No	No	No	44503	Pfizer	44545	Pfizer
825	Delta	38	Female	44495	No	No	No	44400	Astrazeneca	44539	Astrazeneca
826	Delta	23	Male	44495	No	No	No	44433	Pfizer	44503	Pfizer
827	Delta	29	Male	44495	No	No	No	44425	Pfizer
828	Delta	41	Female	44495	No	No	No	44424	Pfizer	44536	Pfizer
829	Delta	17	Male	44495	No	No	No
830	Delta	41	Female	44495	No	No	No	44356	Astrazeneca	44456	Astrazeneca	44719	Janssen
831	Delta	49	Female	44496	No	No	No	44383	Coronavac	44263	Coronavac	44937	Pfizer
832	Delta	30	Male	44494	No	No	No	44231	Coronavac	44246	Coronavac	44490	Pfizer
833	Delta	41	Male	44495	No	No	No	44389	Astrazeneca	44523	Astrazeneca	44670	Janssen
834	Delta	15	Male	44495	No	No	No	44524	Pfizer	44568	Pfizer	44895	Pfizer
835	Delta	58	Male	44496	No	No	No	44334	Astrazeneca	44424	Astrazeneca	44553	Pfizer	44726	Janssen
836	Delta	61	Male	44496	No	No	No	44320	Astrazeneca	44405	Astrazeneca	44551	Pfizer	44706	Janssen	45019	Pfizer
837	Delta	61	Female	44496	No	No	No	44320	Astrazeneca	44426	Astrazeneca	44726	Janssen
838	Delta	31	Female	44494	No	No	No			44488	Pfizer
839	Delta	32	Female	44494	No	No	No	44366	Coronavac	44386	Coronavac	44543	Pfizer
840	Delta	26	Female	44494	No	No	No	44343	Coronavac	44364	Coronavac	44796	Astrazeneca
841	Delta	73	Female	44495	No	No	No	44287	Coronavac	44315	Coronavac	44529	Pfizer	44690	Pfizer	44992	Pfizer
842	Delta	75	Male	44495	No	No	No	44284	Coronavac	44313	Coronavac	44670	Pfizer
843	Delta	52	Female	44495	No	No	No	44330	Astrazeneca			44719	Janssen
844	Delta	66	Female	44495	No	No	No	44299	Astrazeneca
845	Delta	28	Female	44495	No	No	No	44313	Astrazeneca	44406	Astrazeneca
846	Delta	43	Female	44495	No	No	No	44225	Coronavac	44245	Coronavac	44895	Astrazeneca
847	Delta	87	Male	44493	Yes	Yes	Yes
848	Delta	68	Female	44494	No	Yes	No	44294	Coronavac
849	Delta	24	Male	44495	No	No	No
850	Delta	35	Male	44495	No	No	No	44477	Janssen			44721	Janssen
851	Delta	27	Male	44495	No	No	No	44227	Coronavac	44248	Coronavac	44510	Pfizer	44754	Pfizer
852	Delta	57	Male	44494	No	Yes	No	44378	Coronavac	44407	Coronavac	44593	Pfizer	44722	Janssen
853	Delta	88	Female	44494	Yes	Yes	Yes	44259	Coronavac	44343	Astrazeneca
854	Delta	27	Male	44495	No	No	No
855	Delta	44	Female	44496	No	Yes	No	44341	Coronavac	44379	Coronavac	44550	Pfizer
856	Delta	93	Female	44496	Yes	Yes	Yes	44240	Coronavac	44254	Coronavac
857	Delta	66	Female	44494	No	Yes	No	44300	Coronavac	44335	Coronavac	44518	Pfizer	44723	Astrazeneca
858	Delta	70	Male	44500	No	Yes	No	44279	Coronavac	44308	Coronavac	44489	Pfizer	44869	Janssen	44991	Pfizer
859	Delta	86	Male	44500	Yes	Yes	Yes	44267	Astrazeneca	44362	Astrazeneca
860	Delta	50	Male	44501	Yes	Yes	Yes
861	Delta	56	Male	44502	No	Yes	No	44217	Coronavac	44231	Coronavac	44550	Pfizer
862	Delta	55	Male	44502	No	Yes	No	44217	Coronavac	44231	Coronavac	44550	Pfizer	45006	Pfizer
863	Delta	42	Female	44502	No	Yes	No	44217	Coronavac	44231	Coronavac	44550	Pfizer	45006	Pfizer
864	Delta	65	Female	44507	No	Yes	No			44329	Coronavac	44585	Pfizer	44733	Astrazeneca
865	Delta	28	Female	44508	No	No	No	44228	Astrazeneca	44321	Astrazeneca	44536	Pfizer	44958	Pfizer
866	Delta	72	Male	44508	Yes	Yes	Yes	44287	Coronavac	44314	Coronavac
867	Delta	86	Male	44508	Yes	Yes	Yes	44262	Astrazeneca	44405	Astrazeneca
868	Delta	32	Female	44508	No	No	No	44221	Coronavac	44245	Coronavac	44567	Pfizer	44883	Pfizer
869	Delta	42	Male	44509	No	No	No	44300	Coronavac	44328	Coronavac	44568	Pfizer
870	Delta	69	Male	44508	No	Yes	No	44312	Astrazeneca
871	Delta	43	Female	44510	No	No	No	44343	Astrazeneca	44436	Astrazeneca	44578	Pfizer	44753	Pfizer
872	Delta	47	Female	44510	No	No	No	44363	Astrazeneca	44449	Astrazeneca	44632	Pfizer	44776	Astrazeneca
873	Delta	48	Male	44510	No	Yes	No
874	Delta	65	Female	44510	Yes	Yes	Yes	44302	Coronavac	44322	Coronavac	44504	Pfizer
875	Delta	51	Male	44509	No	No	No	44330	Astrazeneca	44414	Astrazeneca
876	Delta	38	Male	44511	No	No	No	44236	Astrazeneca	44326	Astrazeneca	44545	Pfizer
877	Delta	19	Female	44511	No	No	No
878	Delta	71	Male	44511	Yes	Yes	Yes	44287	Coronavac	44315	Coronavac	44496	Pfizer
879	Delta	21	Male	44512	No	No	No
880	Delta	7	Female	44512	No	No	No	44597	Coronavac	44627	Pfizer	45048	Coronavac
881	Delta	52	Male	44512	No	No	No	44330	Astrazeneca	44414	Astrazeneca	44565	Pfizer	44733	Janssen
882	Delta	72	Male	44512	No	No	No	44289	Coronavac	44316	Coronavac	44546	Pfizer	44704	Astrazeneca
883	Delta	56	Female	44509	No	Yes	No	44392	Astrazeneca	44546	Astrazeneca	44670	Janssen
884	Delta	75	Female	44508	No	Yes	No	44281	Coronavac	44303	Coronavac	44537	Pfizer	44663	Astrazeneca	44994	Pfizer
885	Delta	31	Male	44511	No	No	No	44421	Pfizer			44587	Janssen
886	Delta	44	Female	44508	No	No	No	44418	Pfizer
887	Delta	48	Female	44508	No	No	No	44355	Astrazeneca	44442	Astrazeneca	44564	Pfizer	44733	Janssen	45048	Pfizer
888	Delta	68	Male	44509	No	No	No	44294	Coronavac	44321	Coronavac
889	Delta	98	Female	44509	Yes	Yes	Yes	44239	Coronavac	44253	Coronavac
890	Delta	59	Male	44509	No	Yes	No	44342	Astrazeneca	44434	Astrazeneca	44582	Pfizer
891	Delta	51	Female	44508	No	No	No	44355	Astrazeneca	44441	Astrazeneca	44606	Pfizer	44756	Pfizer
892	Delta	61	Female	44508	No	No	No
893	Delta	60	Female	44509	No	No	No	44320	Astrazeneca	44412	Astrazeneca	44567	Pfizer	44720	Janssen	45030	Pfizer
894	Delta	61	Male	44510	No	No	No	44315	Astrazeneca	44406	Astrazeneca	44552	Pfizer	44686	Astrazeneca
895	Delta	41	Female	44510	No	No	No	44341	Pfizer	44427	Pfizer	44553	Pfizer
896	Delta	61	Female	44510	No	No	No	44321	Astrazeneca	44418	Astrazeneca	44572	Pfizer	44692	Janssen	45015	Pfizer
897	Delta	22	Male	44511	No	Yes	No	44439	Pfizer
898	Delta	18	Female	44509	No	No	No	44456	Coronavac	44533	Coronavac
899	Delta	25	Male	44510	No	No	No
900	Delta	67	Female	44510	No	No	No	44292	Coronavac	44328	Coronavac	44578	Pfizer	44762	Pfizer	45027	Pfizer
901	Delta	58	Male	44510	No	Yes	No	44365	Astrazeneca
902	Delta	24	Female	44510	No	No	No	44441	Pfizer
903	Delta	71	Male	44510	No	No	No	44287	Coronavac	44330	Coronavac	44529	Pfizer	44719	Astrazeneca
904	Delta	29	Female	44510	No	No	No	44536	Pfizer
905	Delta	36	Male	44511	No	No	No
906	Delta	31	Female	44508	No	No	No
907	Delta	54	Female	44509	No	No	No	44343	Pfizer	44438	Pfizer	44574	Pfizer	44910	Astrazeneca
908	Delta	31	Female	44509	No	No	No	44393	Pfizer	44582	Pfizer	44707	Astrazeneca
909	Delta	56	Female	44510	No	No	No	44330	Astrazeneca	44426	Astrazeneca	44726	Astrazeneca	44725	Pfizer
910	Delta	34	Female	44508	No	No	No	44364	Astrazeneca	44460	Astrazeneca
911	Delta	47	Female	44508	No	No	No
912	Delta	44	Female	44509	No	No	No	44355	Astrazeneca	44452	Astrazeneca
913	Delta	35	Male	44510	No	No	No	44323	Astrazeneca	44417	Astrazeneca	44551	Pfizer	44994	Pfizer
914	Delta	65	Female	44510	No	Yes	No	44285	Coronavac	44313	Coronavac	44566	Pfizer	44790	Pfizer
915	Delta	57	Male	44516	No	Yes	No	44356	Astrazeneca	44460	Astrazeneca
916	Delta	38	Female	44516	No	No	No	44228	Astrazeneca	44319	Astrazeneca
917	Delta	65	Male	44516	No	No	No	44306	Astrazeneca	44396	Astrazeneca	44614	Astrazeneca	44741	Janssen
918	Delta	36	Female	44516	No	No	No	44223	Coronavac	44245	Coronavac
919	Delta	50	Male	44516	No	Yes	No
920	Delta	47	Male	44517	No	No	No	44336	Astrazeneca	44564	Pfizer	44788	Pfizer
921	Delta	53	Female	44517	No	Yes	No	44336	Astrazeneca	44428	Astrazeneca	44802	Pfizer
922	Delta	47	Male	44518	No	No	No	44336	Astrazeneca	44564	Pfizer	44788	Pfizer
923	Delta	63	Male	44518	No	No	No	44309	Astrazeneca	44550	Pfizer
924	Delta	41	Male	44518	No	No	No	44358	Astrazeneca	44452	Astrazeneca	44575	Pfizer
925	Delta	41	Male	44518	No	No	No	44386	Pfizer	44509	Pfizer
926	Delta	84	Male	44521	Yes	Yes	Yes
927	Delta	40	Female	44522	No	No	No
928	Delta	46	Female	44521	No	No	No
929	Delta	44	Male	44523	No	No	No
930	Delta	64	Female	44523	No	No	No
931	Delta	54	Female	44523	No	No	No
932	Delta	51	Male	44524	No	No	No
933	Delta	47	Male	44524	No	No	No
934	Delta	50	Male	44524	No	No	No
935	Delta	53	Female	44524	No	No	No
936	Delta	37	Male	44524	No	No	No
937	Delta	73	Female	44524	No	No	No
938	Delta	44	Female	44525	No	No	No
939	Delta	63	Male	44524	No	No	No
940	Delta	19	Female	44526	No	No	No
941	Delta	85	Male	44526	No	Yes	No
942	Delta	32	Male	44526	No	No	No	44340	Coronavac	44361	Coronavac	44571	Pfizer
943	Delta	36	Female	44529	No	No	No					44944	Pfizer
944	Delta	47	Female	44530	No	No	No	44335	Astrazeneca	44429	Astrazeneca	44579	Pfizer
945	Delta	59	Female	44530	No	No	No	44326	Astrazeneca	44419	Astrazeneca	44546	Pfizer	44720	Janssen	45019	Pfizer
946	Delta	18	Female	44532	No	No	No	44344	Astrazeneca	44448	Astrazeneca
947	Delta	57	Female	44532	No	No	No	44327	Astrazeneca	44419	Astrazeneca
948	Delta	68	Male	44515	No	No	No
949	Delta	55	Male	44518	No	No	No	44361	Astrazeneca			44600	Pfizer	44771	Janssen
950	Delta	80	Male	44517	No	No	No	44279	Coronavac	44308	Coronavac	44489	Pfizer	44678	Janssen
951	Delta	45	Female	44517	No	No	No	44349	Astrazeneca	44447	Astrazeneca	44651	Astrazeneca
952	Delta	65	Male	44516	No	No	No
953	Delta	67	Male	44515	No	No	No	44285	Coronavac	44329	Coronavac	44575	Pfizer
954	Delta	61	Male	44516	No	No	No
955	Delta	59	Female	44517	No	No	No
956	Delta	31	Female	44517	No	No	No	44425	Astrazeneca	44536	Astrazeneca
957	Delta	21	Male	44522	No	No	No
958	Delta	28	Male	44523	No	No	No
959	Delta	23	Female	44525	No	No	No
960	Delta	50	Female	44525	No	No	No
961	Delta	26	Male	44525	No	No	No
962	Delta	92	Male	44522	No	No	No
963	Delta	35	Female	44523	No	No	No
964	Delta	20	Female	44524	No	No	No
965	Delta	19	Female	44524	No	No	No
966	Delta	25	Male	44523	No	No	No
967	Delta	27	Male	44522	No	No	No
968	Delta	57	Female	44523	No	No	No
969	Delta	22	Male	44525	No	No	No
970	Delta	57	Male	44523	No	No	No
971	Delta	45	Male	44522	No	No	No
972	Delta	84	Female	44523	No	No	No
973	Delta	38	Female	44522	No	No	No
974	Delta	61	Male	44523	No	No	No
975	Delta	34	Female	44522	No	No	No
976	Delta	47	Female	44523	No	No	No
977	Delta	9	Female	44523	No	No	No
978	Delta	27	Female	44523	No	No	No
979	Delta	33	Male	44533	No	No	No	44434	Pfizer	44531	Pfizer
980	Delta	28	Male	44529	No	No	No	44322	Astrazeneca	44404	Astrazeneca	44566	Pfizer
981	Delta	28	Male	44529	No	No	No	44322	Astrazeneca	44404	Astrazeneca	44568	Pfizer
982	Delta	23	Male	44529	No	No	No	44740	Pfizer
983	Delta	42	Female	44528	No	No	No	44401	Astrazeneca	44482	Astrazeneca	44595	Pfizer
984	Delta	34	Male	44530	No	No	No	44237	Astrazeneca	44323	Astrazeneca
985	Delta	64	Female	44530	No	No	No	44316	Astrazeneca	44406	Astrazeneca	44726	Astrazeneca	44557	Pfizer
986	Delta	47	Male	44532	No	No	No	44376	Janssen			44567	Janssen
987	Delta	71	Female	44530	No	No	No	44282	Coronavac	44310	Coronavac
988	Delta	56	Female	44529	No	No	No	44336	Pfizer	44420	Pfizer
989	Delta	11	Male	44531	No	No	No	44618	Coronavac	44653	Coronavac
990	Delta	19	Male	44530	No	No	No	44439	Coronavac
991	Delta	40	Male	44531	No	No	No	44390	Janssen	44571	Pfizer
992	Delta	43	Male	44532	No	No	No
993	Delta	30	Female	44529	No	No	No	44665	Coronavac
994	Delta	50	Female	44529	No	No	No	44223	Coronavac	44238	Coronavac	44522	Pfizer	44733	Janssen
995	Delta	69	Female	44528	No	Yes	No	44285	Astrazeneca	44375	Astrazeneca	44526	Pfizer	44679	Janssen	44986	Pfizer
996	Delta	38	Male	44529	No	No	No	44413	Pfizer	44473	Pfizer
997	Delta	17	Male	44530	No	No	No	44467	Pfizer	44589	Pfizer
998	Delta	13	Male	44534	No	No	No	44509	Pfizer	44613	Pfizer	44817	Pfizer
999	Delta	20	Female	44534	No	No	No	44454	Pfizer	44600	Pfizer	44789	Pfizer
1000	Delta	20	Female	44532	No	No	No	44372	Pfizer	44468	Pfizer	44764	Pfizer	45015	Pfizer
1001	Delta	53	Female	44529	No	No	No
1002	Delta	48	Male	44530	No	No	No	44376	Pfizer
1003	Delta	58	Female	44537	No	No	No	44328	Astrazeneca	44434	Astrazeneca	44580	Pfizer
1004	Delta	38	Male	44537	No	No	No	44340	Coronavac	44361	Coronavac	44607	Pfizer
1005	Delta	12	Male	44538	No	No	No	44490	Pfizer	44628	Pfizer
1006	Delta	57	Male	44536	No	No	No	44371	Astrazeneca	44466	Astrazeneca
1007	Delta	46	Female	44538	No	No	No	44347	Astrazeneca	44431	Astrazeneca	44630	Astrazeneca	44964	Pfizer
1008	Delta	75	Male	44539	No	No	No	44279	Coronavac	44307	Coronavac
1009	Delta	19	Male	44539	No	No	No	44632	Janssen
1010	Delta	19	Male	44539	No	No	No	44442	Coronavac	44470	Coronavac
1011	Delta	69	Female	44536	No	No	No	44294	Coronavac	44369	Coronavac	44568	Pfizer
1012	Delta	59	Male	44537	No	No	No	44543	Coronavac
1013	Delta	32	Male	44543	No	No	No	44421	Coronavac	44781	Coronavac
1014	Delta	39	Male	44546	No	No	No	44607	Janssen			44645	Janssen
1015	Delta	21	Male	44546	No	No	No
1016	Delta	31	Male	44546	No	No	No
1017	Delta	33	Male	44544	No	No	No	44484	Astrazeneca
1018	Delta	18	Female	44544	No	No	No	44450	Coronavac	44483	Coronavac
1019	Delta	55	Male	44544	No	No	No
1020	Delta	21	Female	44547	No	No	No	44438	Coronavac	44487	Coronavac	44649	Pfizer
1021	Delta	54	Male	44545	No	No	No	44365	Astrazeneca	44466	Astrazeneca
1022	Delta	36	Female	44546	No	No	No	44498	Coronavac	44519	Coronavac	44770	Janssen	44944	Pfizer
1023	Delta	18	Male	44545	No	No	No
1024	Delta	46	Male	44544	No	No	No	44393	Pfizer	44477	Pfizer
1025	Delta	86	Female	44547	No	Yes	No	44260	Astrazeneca	44348	Astrazeneca	44644	Astrazeneca	44678	Astrazeneca	44998	Pfizer
1026	Delta	19	Male	44548	No	No	No	44456	Pfizer	44587	Pfizer	44838	Astrazeneca
1027	Delta	23	Female	44548	No	No	No	44931	Pfizer
1028	Não BA.2	40	Male	44548	No	No	No	44253	AstraZeneca	44340	AstraZeneca
1029	Não BA.2	66	Female	44548	No	No	No	44235	Coronavac	44251	Coronavac	44476	Pfizer
1030	Delta	66	Male	44548	No	No	No	44306	Astrazeneca	44393	Astrazeneca	44538	Pfizer
1031	Delta	36	Female	44545	No	No	No	44217	Coronavac	44231	Coronavac	44469	Pfizer	44732	Janssen
1032	Delta	63	Female	44543	No	No	No	44307	Astrazeneca	44398	Astrazeneca	44581	Pfizer	44721	Astrazeneca
1033	Delta	70	Male	44543	No	No	No	44300	Astrazeneca	44391	Astrazeneca	44581	Pfizer	44721	Astrazeneca
1034	Delta	37	Female	44543	No	No	No
1035	Delta	26	Male	44545	No	No	No	44348	Astrazeneca	44440	Astrazeneca	44567	Pfizer
1036	Delta	22	Male	44550	No	No	No	44607	Janssen	44950	Pfizer
1037	Delta	28	Male	44550	No	Yes	No	44607	Janssen			44684	Janssen
1038	Delta	34	Male	44550	No	No	No	44721	Janssen
1039	Delta	34	Male	44550	No	No	No	44607	Janssen			44645	Janssen
1040	Delta	26	Male	44550	No	No	No	44390	Janssen			44607	Janssen
1041	Delta	24	Male	44550	No	No	No	44435	Pfizer
1042	Delta	24	Male	44551	No	No	No	44434	Coronavac
1043	Delta	47	Male	44552	No	No	No	44607	Janssen
1044	Delta	37	Male	44552	No	No	No	44607	Janssen			44684	Janssen
1045	Delta	32	Female	44550	No	No	No	44413	Coronavac	44441	Coronavac	44608	Pfizer
1046	Delta	49	Female	44550	No	No	No	44387	Janssen
1047	Delta	57	Female	44551	No	No	No	44385	Astrazeneca	44468	Astrazeneca	44573	Pfizer
1048	Delta	54	Female	44551	No	No	No	44385	Astrazeneca	44468	Astrazeneca	44606	Pfizer	44725	Astrazeneca
1049	Não BA.2	27	Male	44553	No	No	No
1050	Não BA.2	48	Male	44551	No	No	No	44385	Pfizer	44559	Pfizer
1051	Não BA.2	67	Female	44551	No	No	No	44306	AstraZeneca	44398	AstraZeneca
1052	Não BA.2	23	Female	44553	No	No	No	44432	Pfizer	44503	Pfizer	44774	AstraZeneca
1053	Não BA.2	36	Female	44553	No	No	No	44405	AstraZeneca	44494	AstraZeneca
1054	Não BA.2	29	Female	44555	No	No	No	44426	Pfizer	44483	Pfizer	44624	AstraZeneca
1055	Delta	66	Male	44551	No	No	No	44306	Astrazeneca	44398	Astrazeneca
1056	Delta	73	Female	44555	No	No	No	44284	Coronavac	44328	Coronavac	44503	Pfizer	44655	Pfizer
1057	Delta	45	Male	44550	No	No	No
1058	Não BA.2	37	Female	44532	No	No	No	44363	Coronavac			44552	Pfizer
1059	Não BA.2	70	Male	44561	No	No	No	44287	Coronavac	44315	Coronavac	44483	Pfizer	44685	Janssen
1060	Não BA.2	28	Male	44551	No	No	No	44390	AstraZeneca	44475	AstraZeneca	44628	Pfizer
1061	Delta	43	Male	44553	No	No	No
1062	Não BA.2	26	Male	44557	No	No	No	44392	AstraZeneca	44483	AstraZeneca	44630	AstraZeneca
1063	Não BA.2	33	Female	44558	No	No	No	44418	Coronavac	44454	Coronavac	44607	Pfizer
1064	Não BA.2	24	Male	44558	No	No	No	44321	AstraZeneca	44405	AstraZeneca	44557	Pfizer	44743	AstraZeneca
1065	Não BA.2	57	Female	44558	No	No	No	44371	Pfizer	44455	Pfizer	44616	AstraZeneca	44736	Pfizer
1066	Não BA.2	43	Male	44558	No	No	No	44341	AstraZeneca	44477	AstraZeneca	44614	AstraZeneca
1067	Não BA.2	65	Male	44559	No	No	No	44310	AstraZeneca	44400	AstraZeneca	44595	Pfizer
1068	Não BA.2	38	Female	44558	No	No	No	44230	AstraZeneca	44314	AstraZeneca	44495	Pfizer	44765	Pfizer
1069	Não BA.2	51	Female	44560	No	No	No	44330	AstraZeneca	44414	AstraZeneca	44607	AstraZeneca
1070	Não BA.2	67	Female	44560	No	No	No	44291	Coronavac	44312	Coronavac	44504	Pfizer	44685	Janssen
1071	Não BA.2	58	Male	44559	No	No	No	44323	AstraZeneca	44404	AstraZeneca	44616	AstraZeneca
1072	Não BA.2	38	Male	44559	No	No	No	44378	Pfizer	44475	Pfizer
1073	Não BA.2	55	Female	44559	No	No	No	44375	Pfizer	44459	Pfizer	44602	Pfizer	44732	Janssen
1074	Não BA.2	53	Female	44560	No	No	No	44327	AstraZeneca	44411	AstraZeneca	44550	Pfizer	44720	AstraZeneca
1075	Não BA.2	60	Female	44560	No	No	No	44364	AstraZeneca	44453	AstraZeneca
1076	Não BA.2	36	Male	44560	No	No	No	44414	Pfizer	44498	Pfizer	44776	AstraZeneca
1077	Não BA.2	42	Female	44556	No	No	No	44257	Coronavac	44274	Coronavac
1078	Não BA.2	28	Female	44557	No	No	No	44328	AstraZeneca	44420	AstraZeneca	44587	Pfizer
1079	Não BA.2	9	Female	44557	No	No	No	44223	Pfizer	44739	Pfizer
1080	Não BA.2	30	Male	44557	No	No	No	44427	Pfizer	44494	Pfizer
1081	Não BA.2	35	Female	44557	No	No	No	44365	Pfizer	44450	Pfizer	44611	AstraZeneca
1082	Não BA.2	20	Female	44557	No	No	No	44456	Coronavac	44477	Coronavac	44602	Pfizer
1083	Não BA.2	55	Male	44558	No	No	No	44376	Pfizer	44468	Pfizer	44720	Janssen
1084	Não BA.2	54	Male	44557	No	No	No	44348	Pfizer	44438	Pfizer	44588	Pfizer
1085	Não BA.2	26	Male	44558	No	No	No	44428	Coronavac	44449	Coronavac
1086	Não BA.2	38	Male	44558	No	No	No	44232	AstraZeneca
1087	Não BA.2	47	Male	44558	No	No	No	44349	AstraZeneca	44442	AstraZeneca	44349	AstraZeneca
1088	Não BA.2	38	Female	44558	No	No	No	44364	AstraZeneca	44456	AstraZeneca	44617	AstraZeneca
1089	Não BA.2	47	Female	44558	No	No	No	44229	AstraZeneca	44319	AstraZeneca	44491	Pfizer	44742	Pfizer
1090	Não BA.2	39	Female	44559	No	No	No	44333	AstraZeneca	44432	AstraZeneca	44725	Janssen
1091	Não BA.2	23	Female	44562	No	No	No	44231	AstraZeneca	44321	AstraZeneca	44736	AstraZeneca
1092	Não BA.2	31	Male	44562	No	No	No	44420	Pfizer	44498	Pfizer	44679	AstraZeneca
1093	Não BA.2	25	Female	44562	No	No	No	44522	Pfizer	44606	Pfizer
1094	Delta	59	Male	44559	No	No	No
1095	Delta	63	Female	44552	No	No	No	44316	Astrazeneca	44407	Astrazeneca	44579	Pfizer	44725	Janssen
1096	Delta	55	Female	44557	No	No	No	44377	Astrazeneca	44461	Astrazeneca	44601	Pfizer	44735	Astrazeneca
1097	Delta	19	Female	44557	No	No	No	44456	Coronavac	44484	Coronavac	44650	Janssen
1098	Delta	9	Male	44557	No	No	No	44603	Coronavac	44631	Coronavac
1099	Delta	61	Female	44557	No	No	No	44308	Astrazeneca	44397	Astrazeneca	44732	Janssen
1100	Delta	59	Male	44557	No	No	No	44340	Pfizer	44447	Pfizer	44732	Janssen
1101	Delta	50	Male	44557	No	No	No	44349	Astrazeneca	44442	Astrazeneca	44616	Astrazeneca
1102	Delta	45	Female	44557	No	No	No	44407	Astrazeneca	44491	Astrazeneca	44616	Astrazeneca
1103	Delta	83	Female	44557	No	No	No	44264	Astrazeneca	44356	Astrazeneca	44540	Pfizer	44669	Pfizer
1104	Delta	34	Female	44558	No	No	No	44418	Pfizer	44488	Pfizer	44648	Pfizer
1105	Delta	24	Female	44562	No	No	No	44231	Astrazeneca	44320	Astrazeneca	44504	Pfizer	44764	Pfizer
1106	Não BA.2	25	Male	44565	No	No	No	44418	Pfizer	44495	Pfizer	44302	Janssen
1107	Não BA.2	25	Female	44565	No	No	No	44430	Pfizer	44503	Pfizer	44628	Janssen
1108	Não BA.2	46	Female	44565	No	No	No	44341	Pfizer	44425	Pfizer	44596	Pfizer	44760	Janssen
1109	Não BA.2	53	Male	44565	No	No	No	44377	AstraZeneca	44460	AstraZeneca	44582	Pfizer	44741	AstraZeneca
1110	Não BA.2	40	Male	44565	No	No	No	44323	AstraZeneca	44406	AstraZeneca
1111	Não BA.2	41	Male	44567	No	No	No	44322	AstraZeneca	44404	AstraZeneca
1112	Não BA.2	71	Male	44567	No	No	No	44285	Coronavac	44306	Coronavac	44482	Pfizer	44681	Pfizer
1113	Não BA.2	87	Male	44568	No	No	No	44662	AstraZeneca
1114	Não BA.2	39	Male	44568	No	No	No	44405	AstraZeneca	44705	AstraZeneca
1115	Não BA.2	45	Male	44568	No	No	No	44334	Pfizer	44418	Pfizer	44473	Pfizer
1116	Não BA.2	42	Female	44566	No	No	No	44229	AstraZeneca	44319	AstraZeneca	44509	Pfizer	44799	Pfizer
1117	Não BA.2	56	Female	44567	No	No	No	44229	AstraZeneca	44319	AstraZeneca	44504	Pfizer	44361	AstraZeneca
1118	Não BA.2	32	Male	44567	No	No	No	44322	AstraZeneca	44406	AstraZeneca
1119	Não BA.2	57	Female	44566	No	No	No	44326	Pfizer	44410	Pfizer	44747	Pfizer
1120	Não BA.2	58	Female	44564	No	No	No			44469	AstraZeneca	44596	Pfizer	44722	Janssen
1121	Não BA.2	13	Female	44565	No	No	No	44470	Pfizer	44498	Pfizer	44734	Coronavac
1122	Não BA.2	57	Female	44565	No	Yes	No			44419	AstraZeneca	44603	Pfizer	44769	Pfizer
1123	Não BA.2	43	Female	44565	No	No	No			44473	AstraZeneca	44788	AstraZeneca
1124	Não BA.2	47	Female	44565	No	No	No	44218	Coronavac	44235	Coronavac	44504	Pfizer	44825	Pfizer
1125	Não BA.2	52	Female	44565	No	No	No			44406	Coronavac	44594	Pfizer	44725	Janssen
1126	Não BA.2	48	Male	44564	No	No	No	44375	Janssen			44586	Janssen
1127	Não BA.2	52	Female	44573	No	No	No	44293	AstraZeneca	44376	AstraZeneca
1128	Não BA.2	32	Female	44571	No	No	No	44384	AstraZeneca	44468	AstraZeneca	44635	AstraZeneca
1129	Não BA.2	36	Male	44571	No	No	No	44377	Janssen			44649	Janssen
1130	Não BA.2	43	Male	44570	No	No	No	44391	Janssen
1131	Não BA.2	51	Male	44573	No	No	No	44355	AstraZeneca	44440	AstraZeneca	44589	Pfizer
1132	Não BA.2	69	Male	44572	No	No	No	44293	Coronavac	44335	Coronavac	44489	Pfizer
1133	Não BA.2	56	Female	44572	No	No	No	44461	Pfizer	44526	Pfizer
1134	Não BA.2	58	Female	44572	No	No	No	44335	AstraZeneca	44425	AstraZeneca	44595	Pfizer	44742	Pfizer
1135	Não BA.2	37	Male	44563	No	No	No	44718	Janssen
1136	Não BA.2	20	Female	44563	No	No	No	44425	Coronavac	44524	Coronavac	44651	Janssen
1137	Não BA.2	39	Female	44563	No	No	No	44414	Coronavac	44436	Coronavac	44606	Pfizer
1138	Não BA.2	16	Female	44563	No	No	No	44473	Pfizer	44558	Pfizer	44712	Coronavac
1139	Não BA.2	42	Male	44563	No	No	No
1140	Não BA.2	30	Female	44563	No	No	No	44354	AstraZeneca
1141	Não BA.2	24	Male	44563	No	No	No	44368	AstraZeneca	44462	AstraZeneca	44610	AstraZeneca
1142	Não BA.2	47	Male	44563	No	No	No	44390	Pfizer	44470	Pfizer
1143	Não BA.2	43	Female	44564	No	No	No	44400	AstraZeneca	44516	AstraZeneca	44636	AstraZeneca
1144	Não BA.2	84	Female	44564	No	No	No	44267	Coronavac	44282	Coronavac	44540	Pfizer
1145	Não BA.2	50	Male	44565	No	No	No	44349	AstraZeneca	44434	AstraZeneca	44594	Pfizer
1146	Não BA.2	18	Male	44565	No	No	No	44459	Coronavac	44496	Coronavac	44617	Pfizer
1147	Não BA.2	20	Female	44565	No	No	No	44439	Pfizer	44531	Pfizer
1148	Não BA.2	55	Female	44566	No	No	No	44383	Pfizer	44477	Pfizer
1149	Não BA.2	20	Female	44565	No	No	No	44456	Pfizer	44488	Pfizer
1150	Não BA.2	68	Female	44565	No	No	No	44296	Coronavac	44312	Coronavac
1151	Não BA.2	26	Male	44565	No	No	No	44383	AstraZeneca	44464	AstraZeneca	44595	Pfizer
1152	Não BA.2	56	Female	44567	No	No	No	44329	AstraZeneca	44424	AstraZeneca	44776	Janssen
1153	Não BA.2	51	Female	44566	No	No	No	44349	AstraZeneca	44411	AstraZeneca	44595	Pfizer
1154	Não BA.2	48	Male	44566	No	No	No	44382	Pfizer	44477	Pfizer	44641	AstraZeneca
1155	Não BA.2	32	Male	44567	No	No	No	44429	Pfizer	44455	Pfizer	44791	AstraZeneca
1156	Não BA.2	55	Female	44567	No	No	No	44371	Pfizer	44456	Pfizer	44595	Pfizer	44776	Janssen
1157	Não BA.2	24	Male	44567	No	No	No	44450	Coronavac	44464	Coronavac	44602	Pfizer
1158	Não BA.2	88	Female	44567	No	No	No	44266	AstraZeneca
1159	Não BA.2	60	Male	44567	No	No	No	44343	Pfizer	44448	Pfizer			44705	Janssen
1160	Não BA.2	62	Female	44567	No	No	No	44331	AstraZeneca	44392	AstraZeneca	44547	Pfizer	44705	AstraZeneca
1161	Não BA.2	41	Female	44567	No	No	No	44394	Pfizer	44417	Pfizer
1162	Não BA.2	38	Female	44565	No	No	No	44413	Pfizer	44496	Pfizer
1163	Não BA.2	27	Female	44566	No	No	No	44357	AstraZeneca	44448	AstraZeneca	44715	AstraZeneca
1164	Não BA.2	19	Female	44566	No	No	No	44441	Coronavac	44462	Coronavac	44658	Janssen
1165	Não BA.2	22	Male	44567	No	No	No	44362	AstraZeneca	44448	AstraZeneca
1166	Não BA.2	38	Male	44569	No	No	No	44384	Janssen			44546	Janssen	44779	Janssen
1167	Não BA.2	35	Female	44569	No	No	No	44368	AstraZeneca	44452	AstraZeneca	44596	Pfizer	44818	Pfizer
1168	Não BA.2	52	Female	44564	No	No	No	44323	AstraZeneca	44415	AstraZeneca
1169	Não BA.2	43	Male	44564	No	No	No	44365	AstraZeneca	44441	AstraZeneca	44637	Pfizer
1170	Não BA.2	39	Male	44564	No	No	No	44403	AstraZeneca	44484	AstraZeneca	44739	Pfizer
1171	Não BA.2	18	Female	44564	No	No	No			44482	Pfizer	44788	Janssen
1172	Não BA.2	49	Female	44564	No	No	No	44364	AstraZeneca	44456	AstraZeneca
1173	Não BA.2	36	Male	44564	No	No	No	44452	Pfizer
1174	Não BA.2	45	Female	44564	No	No	No	44217	Coronavac	44235	Coronavac	44475	Pfizer
1175	Não BA.2	22	Male	44564	No	No	No	44365	AstraZeneca	44441	AstraZeneca
1176	Não BA.2	30	Male	44565	No	No	No	44397	Janssen			44645	Janssen
1177	Não BA.2	24	Female	44566	No	No	No	44464	Coronavac	44487	Coronavac	44613	Pfizer
1178	Não BA.2	27	Female	44566	No	No	No	44369	AstraZeneca	44453	AstraZeneca
1179	Não BA.2	60	Male	44566	No	No	No	44316	AstraZeneca	44408	AstraZeneca
1180	Não BA.2	40	Male	44566	No	No	No	44348	AstraZeneca	44440	AstraZeneca	44606	Pfizer
1181	Não BA.2	40	Female	44566	No	No	No	44364	AstraZeneca	44468	Pfizer	44630	Pfizer
1182	Não BA.2	41	Male	44566	No	No	No	44356	AstraZeneca	44448	AstraZeneca	44643	Pfizer
1183	Não BA.2	53	Male	44566	No	No	No	44377	Coronavac	44399	Coronavac
1184	Não BA.2	39	Female	44566	No	No	No	44376	Pfizer	44467	Pfizer	44536	Pfizer
1185	Não BA.2	42	Female	44566	No	No	No	44369	AstraZeneca	44453	AstraZeneca
1186	Não BA.2	22	Female	44567	No	No	No	44294	Coronavac	44328	Coronavac
1187	Não BA.2	53	Female	44567	No	No	No	44328	AstraZeneca	44427	AstraZeneca
1188	Delta	31	Male	44564	No	No	No	44425	Pfizer	44496	Pfizer	45001	Pfizer	45056	Pfizer
1189	Delta	18	Male	44566	No	No	No
1190	Não BA.2	18	Female	44564	No	No	No	44466	Pfizer	44522	Pfizer
1191	Não BA.2	49	Female	44564	No	No	No
1192	Não BA.2	19	Male	44564	No	No	No	44466	Coronavac	44747	Coronavac
1193	Não BA.2	41	Male	44564	No	No	No	44359	AstraZeneca	44449	AstraZeneca
1194	Não BA.2	48	Female	44564	No	No	No	44392	Janssen			44567	Janssen	44755	AstraZeneca
1195	Não BA.2	38	Male	44564	No	No	No	44365	AstraZeneca	44487	AstraZeneca	44632	AstraZeneca
1196	Não BA.2	39	Female	44565	No	No	No	44364	AstraZeneca	44459	AstraZeneca	44601	Pfizer	44734	Pfizer
1197	Não BA.2	48	Male	44565	No	No	No	44368	Pfizer	44457	Pfizer	44597	Pfizer	44737	AstraZeneca
1198	Não BA.2	23	Female	44565	No	No	No	44232	AstraZeneca	44321	AstraZeneca	44517	Pfizer
1199	Não BA.2	44	Male	44564	No	No	No	44386	AstraZeneca	44495	AstraZeneca
1200	Não BA.2	28	Male	44565	No	No	No	44448	Pfizer	44509	Pfizer
1201	Não BA.2	29	Female	44570	No	No	No	44446	Coronavac	44471	Coronavac
1202	Não BA.2	12	Male	44571	No	No	No
1203	Não BA.2	96	Female	44565	No	No	No	44239	Coronavac	44256	Coronavac	44467	Pfizer	44663	AstraZeneca
1204	Não BA.2	24	Female	44567	No	No	No	44293	Coronavac	44312	Coronavac	44494	Pfizer	44726	Janssen
1205	Não BA.2	20	Female	44569	No	No	No	44440	AstraZeneca	44524	AstraZeneca	44690	Janssen
1206	Não BA.2	48	Female	44572	No	No	No	44349	AstraZeneca	44494	AstraZeneca	44617	AstraZeneca	44740	Pfizer
1207	Não BA.2	18	Male	44572	No	No	No	44441	Coronavac	44473	Coronavac
1208	Não BA.2	31	Male	44571	No	No	No
1209	Não BA.2	65	Female	44571	No	No	No	44309	AstraZeneca	44404	AstraZeneca	44592	Pfizer	44781	Pfizer
1210	Não BA.2	33	Male	44570	No	No	No	44420	Pfizer	44581	Pfizer
1211	Não BA.2	29	Female	44571	No	No	No	44435	Coronavac	44463	Coronavac
1212	Não BA.2	47	Male	44571	No	No	No	44357	AstraZeneca	44525	AstraZeneca
1213	Não BA.2	34	Male	44572	No	No	No	44421	AstraZeneca	44505	AstraZeneca
1214	Não BA.2	40	Female	44572	No	No	No	44412	Pfizer	44519	Pfizer
1215	Não BA.2	31	Male	44571	No	No	No	44434	Pfizer
1216	Não BA.2	26	Male	44571	No	No	No	44321	AstraZeneca	44405	AstraZeneca	44621	AstraZeneca
1217	Não BA.2	51	Female	44573	No	No	No	44302	Coronavac	44337	Coronavac	44509	Pfizer	44764	Janssen
1218	Não BA.2	63	Male	44572	No	No	No	44309	AstraZeneca	44393	AstraZeneca	44473	Pfizer	44693	Pfizer
1219	Não BA.2	66	Female	44571	No	No	No	44291	Coronavac	44306	Coronavac	44628	Pfizer
1220	Não BA.2	48	Female	44571	No	No	No	44362	AstraZeneca	44425	AstraZeneca
1221	Não BA.2	29	Female	44570	No	No	No
1222	Não BA.2	32	Female	44571	No	No	No	44398	AstraZeneca			44631	Pfizer
1223	Não BA.2	24	Female	44570	No	No	No	44450	Coronavac	44615	Coronavac
1224	Não BA.2	39	Female	44570	No	No	No	44440	Pfizer	44467	Pfizer	44663	Janssen
1225	Não BA.2	40	Female	44570	No	No	No	44394	Pfizer	44417	Pfizer	44741	AstraZeneca
1226	Não BA.2	43	Female	44571	No	No	No	44385	Pfizer	44644	Pfizer	44771	Janssen
1227	Não BA.2	20	Male	44571	No	No	No	44343	AstraZeneca	44439	AstraZeneca	44631	AstraZeneca
1228	Não BA.2	46	Male	44570	No	No	No	44344	AstraZeneca	44427	AstraZeneca	44691	AstraZeneca
1229	Não BA.2	26	Female	44570	No	No	No	44407	Pfizer	44540	Pfizer
1230	Não BA.2	36	Male	44571	No	No	No	44427	Pfizer
1231	Não BA.2	56	Male	44571	No	No	No	44370	AstraZeneca	44466	AstraZeneca	44588	Pfizer	44791	Pfizer
1232	Não BA.2	30	Male	44571	No	No	No	44368	Coronavac	44382	Coronavac
1233	Não BA.2	48	Female	44571	No	No	No	44420	AstraZeneca
1234	Não BA.2	67	Female	44571	No	No	No							44669	Janssen
1235	Não BA.2	29	Female	44571	No	No	No	44425	AstraZeneca	44527	Pfizer	44657	Pfizer
1236	Não BA.2	14	Male	44572	No	No	No	44503	Pfizer	44681	Pfizer
1237	Não BA.2	57	Male	44571	No	No	No	44377	AstraZeneca	44462	AstraZeneca	44607	AstraZeneca	44772	AstraZeneca
1238	Não BA.2	48	Female	44572	No	No	No	44403	AstraZeneca	44494	AstraZeneca	44616	AstraZeneca	44742	AstraZeneca
1239	Não BA.2	62	Female	44572	No	No	No	44320	AstraZeneca	44412	AstraZeneca
1240	Não BA.2	32	Male	44572	No	No	No	44424	Coronavac	44452	Coronavac	44623	AstraZeneca
1241	Não BA.2	44	Female	44572	No	No	No	44391	Janssen			44550	Janssen
1242	Não BA.2	81	Male	44572	No	No	No	44394	Coronavac	44287	Coronavac	44469	Pfizer
1243	Não BA.2	28	Female	44572	No	No	No	44418	Coronavac
1244	Não BA.2	42	Female	44570	No	No	No	44385	Pfizer	44461	Pfizer	44601	Pfizer
1245	Não BA.2	22	Female	44571	No	No	No	44313	AstraZeneca	44397	AstraZeneca	44721	Janssen
1246	Não BA.2	38	Female	44571	No	No	No	44223	Coronavac	44244	Coronavac	44497	Pfizer	44721	AstraZeneca
1247	Não BA.2	34	Female	44571	No	No	No	44400	Pfizer	44631	Pfizer
1248	Não BA.2	38	Female	44572	No	No	No	44223	Coronavac	44245	Coronavac
1249	Não BA.2	96	Female	44572	No	No	No			44253	Coronavac
1250	Não BA.2	58	Female	44572	No	No	No	44328	AstraZeneca	44420	AstraZeneca
1251	Não BA.2	57	Female	44573	No	No	No	44270	AstraZeneca	44363	AstraZeneca	44508	Pfizer
1252	Não BA.2	45	Female	44573	No	No	No	44228	Coronavac	44247	Coronavac
1253	Não BA.2	68	Male	44573	No	No	No	44293	Coronavac	44314	Coronavac	44509	Pfizer	44690	Pfizer
1254	Não BA.2	43	Female	44573	No	No	No	44384	AstraZeneca	44483	AstraZeneca	44629	Pfizer	44832	Pfizer
1255	Não BA.2	38	Female	44574	No	No	No	44224	Coronavac	44270	AstraZeneca	44509	Pfizer
1256	Não BA.2	51	Male	44574	No	No	No	44376	Coronavac	44397	Coronavac	44614	AstraZeneca
1257	Não BA.2	34	Female	44574	No	No	No	44223	Coronavac	44244	Coronavac	44511	Pfizer
1258	Não BA.2	61	Female	44574	No	No	No	44270	AstraZeneca	44364	AstraZeneca	44516	Pfizer	44691	Janssen
1259	Não BA.2	69	Male	44575	No	Yes	No	44292	Coronavac	44328	Coronavac	44524	Pfizer	44718	AstraZeneca
1260	Não BA.2	21	Female	44575	No	No	No
1261	Não BA.2	18	Female	44575	No	No	No	44439	Pfizer	44503	Pfizer
1262	Não BA.2	22	Female	44578	No	Yes	No			44246	Coronavac	44627	Pfizer
1263	Não BA.2	57	Male	44578	No	No	No	44386	AstraZeneca	44476	Pfizer	44504	Pfizer
1264	Não BA.2	66	Male	44578	No	No	No	44295	Coronavac	44334	Coronavac	44477	Pfizer	44791	Pfizer
1265	Não BA.2	80	Male	44579	No	No	No	44266	Coronavac	44281	Coronavac	44505	Pfizer	44692	Janssen
1266	Não BA.2	29	Male	44582	No	No	No	44392	AstraZeneca	44475	Pfizer	44756	Janssen
1267	Não BA.2	80	Male	44577	Yes	Yes	Yes	44229	AstraZeneca	44319	AstraZeneca	44503	Pfizer
1268	Não BA.2	93	Female	44577	No	No	No	44239	AstraZeneca	44317	AstraZeneca
1269	Não BA.2	86	Male	44578	No	Yes	No	44258	AstraZeneca	44345	AstraZeneca	44517	Pfizer
1270	Não BA.2	51	Male	44580	No	No	No	44434	Coronavac	44466	Coronavac	44677	Pfizer	44824	Pfizer
1271	Não BA.2	40	Male	44580	No	No	No	44323	Pfizer	44473	Pfizer	44642	Pfizer	44772	Pfizer
1272	Não BA.2	42	Female	44581	No	No	No	44324	Pfizer	44408	Pfizer	44473	Pfizer	44662	Pfizer
1273	Não BA.2	47	Female	44581	No	No	No	44335	Pfizer	44419	Pfizer	44474	Pfizer	44734	Pfizer
1274	Não BA.2	52	Male	44578	No	Yes	No	44334	Pfizer	44421	Pfizer
1275	Não BA.2	71	Male	44580	No	Yes	No	44287	AstraZeneca	44383	AstraZeneca	44482	Pfizer	44681	Janssen
1276	Não BA.2	73	Female	44582	No	No	No	44286	Coronavac	44452	Coronavac	44483	Pfizer
1277	Não BA.2	1	Male	44577	No	Yes	No
1278	Não BA.2	38	Male	44577	No	No	No	44403	AstraZeneca	44483	AstraZeneca
1279	Não BA.2	64	Male	44577	No	No	No	44221	Coronavac	44237	Coronavac	44477	Pfizer
1280	Não BA.2	47	Male	44578	No	No	No	44302	AstraZeneca	44393	AstraZeneca
1281	Não BA.2	37	Male	44578	No	No	No	44400	AstraZeneca	44517	AstraZeneca
1282	Não BA.2	47	Female	44578	No	No	No	44386	AstraZeneca	44469	AstraZeneca	44603	Pfizer	44734	Janssen
1283	Não BA.2	66	Male	44579	Yes	Yes	Yes	44301	Coronavac	44334	Coronavac
1284	Não BA.2	33	Male	44579	No	No	No	44378	Coronavac	44405	Coronavac
1285	Não BA.2	23	Female	44579	No	No	No	44230	Coronavac	44245	Coronavac	44475	Pfizer	44740	Pfizer
1286	Não BA.2	49	Female	44580	No	No	No	44383	AstraZeneca	44467	AstraZeneca	44608	Pfizer	44720	AstraZeneca
1287	Não BA.2	26	Female	44580	No	No	No	44466	Pfizer
1288	Não BA.2	24	Male	44581	No	No	No	44326	AstraZeneca	44412	AstraZeneca
1289	Não BA.2	32	Male	44581	No	No	No	44413	Pfizer	44496	AstraZeneca	44686	Janssen
1290	Não BA.2	59	Male	44581	No	No	No	44340	AstraZeneca	44424	AstraZeneca	44573	Pfizer
1291	Não BA.2	20	Female	44582	No	No	No	44396	Coronavac	44424	Coronavac
1292	Não BA.2	20	Female	44582	No	No	No	44407	AstraZeneca	44489	AstraZeneca	44627	AstraZeneca
1293	Não BA.2	25	Female	44578	No	No	No	44336	AstraZeneca	44428	AstraZeneca	44635	Pfizer
1294	Não BA.2	45	Female	44578	No	No	No	44356	AstraZeneca	44477	AstraZeneca	44603	AstraZeneca	44769	AstraZeneca
1295	Não BA.2	34	Female	44579	No	No	No	44390	Pfizer	44508	Pfizer	44652	AstraZeneca
1296	Não BA.2	11	Female	44579	No	No	No	44629	Pfizer
1297	Não BA.2	37	Female	44579	No	No	No	44358	AstraZeneca	44442	AstraZeneca	44653	Pfizer
1298	Não BA.2	61	Male	44579	No	No	No	44327	AstraZeneca	44426	AstraZeneca
1299	Não BA.2	19	Female	44580	No	No	No	44445	Coronavac	44473	Coronavac
1300	Não BA.2	27	Male	44580	No	No	No	44431	Pfizer	44509	Pfizer	44669	Pfizer
1301	Não BA.2	61	Female	44580	No	No	No	44321	AstraZeneca	44413	AstraZeneca	44663	Pfizer	44777	AstraZeneca
1302	Não BA.2	23	Female	44580	No	No	No	44503	Coronavac
1303	Não BA.2	40	Male	44580	No	No	No	44390	Janssen
1304	Não BA.2	54	Male	44580	No	No	No	44364	AstraZeneca	44453	AstraZeneca	44650	Pfizer
1305	Não BA.2	50	Female	44580	No	No	No	44231	AstraZeneca	44321	AstraZeneca	44509	Pfizer
1306	Não BA.2	29	Female	44580	No	No	No	44344	AstraZeneca	44438	AstraZeneca
1307	Não BA.2	38	Female	44580	No	No	No	44431	Pfizer	44487	Pfizer
1308	Não BA.2	32	Female	44580	No	No	No	44216	Coronavac	44235	Coronavac	44489	Pfizer	44763	Janssen
1309	Não BA.2	50	Male	44580	No	No	No	44232	Coronavac	44247	Coronavac
1310	Não BA.2	49	Female	44580	No	No	No	44232	Coronavac	44249	Coronavac	44476	Pfizer
1311	Não BA.2	41	Male	44580	No	No	No
1312	Não BA.2	93	Male	44580	No	Yes	No	44243	Coronavac	44267	Coronavac	44467	Pfizer
1313	Não BA.2	61	Male	44577	No	Yes	No	44330	AstraZeneca	44411	AstraZeneca	44540	Pfizer	44740	AstraZeneca
1314	Não BA.2	8	Female	44578	No	Yes	No
1315	Não BA.2	32	Male	44577	No	No	No	44422	Pfizer	44485	Pfizer	44629	Pfizer
1316	Não BA.2	44	Male	44577	No	No	No	44229	AstraZeneca	44323	AstraZeneca	44610	Pfizer
1317	Não BA.2	39	Female	44578	No	No	No	44422	AstraZeneca	44512	AstraZeneca
1318	Não BA.2	56	Female	44578	No	No	No	44400	AstraZeneca	44494	AstraZeneca	44642	AstraZeneca
1319	Não BA.2	23	Male	44578	No	No	No	44452	Pfizer
1320	Não BA.2	45	Female	44578	No	No	No	44426	Coronavac	44459	Coronavac
1321	Não BA.2	48	Male	44578	No	No	No	44384	Pfizer
1322	Não BA.2	41	Female	44579	No	No	No	44229	AstraZeneca	44319	AstraZeneca	44522	Pfizer
1323	Não BA.2	37	Female	44578	No	No	No	44413	Coronavac	44459	Coronavac	44795	Janssen
1324	Não BA.2	40	Female	44579	No	No	No	44363	AstraZeneca	44455	AstraZeneca	44613	AstraZeneca	44827	Pfizer
1325	Não BA.2	60	Female	44579	Yes	Yes	Yes
1326	Não BA.2	64	Male	44579	No	No	No	44267	Coronavac	44286	Coronavac	44608	Pfizer
1327	Não BA.2	62	Male	44579	No	No	No	44313	AstraZeneca	44403	AstraZeneca	44691	Janssen
1328	Não BA.2	18	Male	44579	No	No	No	44459	Pfizer	44523	Pfizer
1329	Não BA.2	82	Male	44579	No	No	No	44266	Coronavac	44281	Coronavac	44466	Pfizer	44669	Janssen
1330	Não BA.2	32	Male	44579	No	No	No	44441	Coronavac	44468	Coronavac	44624	AstraZeneca
1331	Não BA.2	73	Male	44580	No	No	No	44281	Coronavac	44310	Coronavac	44602	Pfizer	44763	Pfizer
1332	Não BA.2	51	Male	44580	No	No	No	44335	AstraZeneca	44424	AstraZeneca	44522	Pfizer	44641	Pfizer
1333	Não BA.2	78	Female	44582	No	Yes	No	44229	Coronavac	44246	Coronavac	44461	Pfizer	44657	AstraZeneca
1334	Não BA.2	56	Male	44582	No	No	No	44328	AstraZeneca	44420	AstraZeneca	44613	Pfizer	44739	AstraZeneca
1335	Não BA.2	47	Female	44582	No	No	No	44229	AstraZeneca	44319	AstraZeneca	44508	Pfizer	44725	AstraZeneca
1336	Não BA.2	21	Female	44582	No	No	No					44628	Pfizer
1337	Não BA.2	31	Female	44583	No	No	No	44399	AstraZeneca	44483	AstraZeneca
1338	Não BA.2	59	Female	44583	No	No	No	44370	Pfizer	44462	Pfizer	44642	AstraZeneca	44768	AstraZeneca
1339	Não BA.2	18	Female	44583	No	No	No	44454	Pfizer	44522	Pfizer	44648	Janssen
1340	Não BA.2	50	Female	44578	No	No	No	44385	AstraZeneca	44477	AstraZeneca
1341	Não BA.2	48	Male	44578	No	No	No	44383	Coronavac	44406	Coronavac	44701	AstraZeneca
1342	Não BA.2	39	Male	44578	No	Yes	No	44343	AstraZeneca	44434	AstraZeneca	44618	Pfizer
1343	Não BA.2	35	Female	44579	No	No	No	44413	Pfizer
1344	Não BA.2	24	Female	44579	No	No	No	44428	AstraZeneca	44516	AstraZeneca	44645	Janssen
1345	Não BA.2	51	Female	44579	No	No	No	44369	AstraZeneca
1346	Não BA.2	22	Female	44579	No	No	No	44435	Coronavac	44463	Coronavac
1347	Não BA.2	34	Female	44579	No	No	No	44411	Coronavac	44439	Coronavac
1348	Não BA.2	19	Female	44580	No	No	No	44483	Coronavac	44510	Coronavac
1349	Não BA.2	41	Male	44579	No	No	No	44377	Janssen			44547	Janssen	44743	Janssen
1350	Não BA.2	52	Male	44580	No	No	No	44384	AstraZeneca	44494	AstraZeneca
1351	Não BA.2	22	Female	44581	No	No	No	44390	Coronavac	44419	Coronavac	44594	Pfizer
1352	Não BA.2	55	Female	44581	No	No	No	44376	Janssen			44573	Janssen
1353	Não BA.2	64	Male	44581	No	No	No	44319	AstraZeneca	44412	AstraZeneca	44581	Pfizer
1354	Não BA.2	33	Male	44580	No	No	No	44384	AstraZeneca	44476	AstraZeneca
1355	Não BA.2	38	Female	44580	No	No	No
1356	Não BA.2	31	Female	44580	No	No	No	44385	AstraZeneca	44477	AstraZeneca
1357	Não BA.2	55	Male	44580	No	No	No	44366	AstraZeneca	44460	AstraZeneca
1358	Não BA.2	8	Male	44580	No	No	No
1359	Não BA.2	45	Female	44580	No	No	No	44371	Pfizer	44463	Pfizer	44650	Pfizer	44775	Pfizer
1360	Não BA.2	63	Male	44581	No	No	No	44322	AstraZeneca	44417	AstraZeneca	44742	AstraZeneca
1361	Não BA.2	33	Male	44581	No	No	No	44384	AstraZeneca	44484	AstraZeneca	44751	Pfizer
1362	Não BA.2	31	Female	44581	No	No	No	44400	AstraZeneca	44494	AstraZeneca
1363	Não BA.2	28	Male	44579	No	No	No	44419	AstraZeneca	44516	AstraZeneca
1364	Não BA.2	10	Male	44579	No	No	No
1365	Não BA.2	56	Female	44578	No	No	No			44455	AstraZeneca	44630	Pfizer
1366	Não BA.2	41	Female	44579	No	No	No	44358	AstraZeneca	44426	AstraZeneca	44551	Pfizer
1367	Não BA.2	48	Male	44579	No	No	No	44385	AstraZeneca	44485	AstraZeneca	44628	AstraZeneca
1368	Não BA.2	50	Female	44579	No	No	No	44377	Coronavac	44396	Coronavac
1369	Não BA.2	15	Female	44579	No	No	No	44476	Pfizer	44526	Pfizer
1370	Não BA.2	57	Female	44578	No	No	No	44361	AstraZeneca	44453	AstraZeneca	44616	Pfizer
1371	Não BA.2	49	Female	44578	No	No	No	44337	AstraZeneca	44400	AstraZeneca	44617	Pfizer
1372	Não BA.2	52	Female	44578	No	No	No	44372	AstraZeneca	44455	AstraZeneca
1373	Não BA.2	36	Female	44579	No	No	No	44403	AstraZeneca	44511	AstraZeneca
1374	Não BA.2	30	Female	44579	No	No	No	44421	Pfizer	44490	Pfizer
1375	Não BA.2	43	Female	44580	No	No	No	44231	Coronavac	44250	Coronavac	44476	Pfizer
1376	Não BA.2	39	Female	44581	No	No	No	44218	Coronavac	44232	Coronavac	44476	Pfizer
1377	Não BA.2	71	Male	44578	No	Yes	No			44308	Coronavac	44496	Pfizer	44685	Pfizer
1378	Não BA.2	39	Male	44578	No	No	No	44418	Pfizer	44508	Pfizer			44748	Janssen
1379	Não BA.2	75	Female	44579	No	No	No	44278	Coronavac	44293	Coronavac	44489	Pfizer	44678	Janssen
1380	Não BA.2	52	Male	44579	No	No	No	44378	Pfizer	44462	Pfizer	44613	Pfizer
1381	Não BA.2	58	Female	44579	No	No	No	44356	AstraZeneca	44441	AstraZeneca	44568	Pfizer
1382	Não BA.2	55	Male	44579	No	No	No	44330	AstraZeneca	44414	AstraZeneca	44627	Pfizer
1383	Não BA.2	39	Female	44579	No	No	No
1384	Não BA.2	42	Male	44579	No	No	No	44482	Coronavac
1385	Não BA.2	37	Female	44579	No	No	No	44403	Pfizer	44496	Pfizer
1386	Não BA.2	44	Female	44579	No	No	No	44356	AstraZeneca	44441	AstraZeneca
1387	Não BA.2	56	Female	44579	No	No	No	44364	Pfizer	44456	Pfizer	44623	AstraZeneca	44750	Janssen
1388	Não BA.2	65	Male	44579	No	No	No	44306	AstraZeneca	44397	AstraZeneca
1389	Não BA.2	37	Female	44579	No	No	No	44357	Pfizer
1390	Não BA.2	54	Female	44579	No	No	No	44358	AstraZeneca	44449	AstraZeneca
1391	Não BA.2	36	Male	44580	No	No	No
1392	Não BA.2	39	Female	44579	No	No	No	44391	Janssen			44568	Janssen
1393	Não BA.2	26	Female	44582	No	No	No	44447	AstraZeneca	44543	AstraZeneca	44788	Pfizer
1394	Não BA.2	63	Female	44582	No	No	No	44298	Coronavac	44329	Coronavac
1395	Não BA.2	44	Male	44582	No	No	No	44364	AstraZeneca	44461	AstraZeneca
1396	Não BA.2	16	Male	44582	No	No	No	44510	Pfizer	44539	Pfizer	44714	Coronavac
1397	Não BA.2	40	Male	44578	No	No	No	44435	Coronavac	44461	Coronavac	44733	AstraZeneca
1398	Não BA.2	28	Male	44578	No	No	No	44461	Coronavac	44488	Coronavac
1399	Não BA.2	80	Male	44578	Yes	Yes	Yes	44279	Coronavac	44306	Coronavac
1400	Não BA.2	76	Male	44578	No	No	No	44279	Coronavac	44295	Coronavac	44483	Pfizer	44676	Janssen
1401	Não BA.2	50	Female	44579	No	No	No	44370	AstraZeneca	44454	AstraZeneca	44627	AstraZeneca
1402	Não BA.2	59	Male	44578	No	No	No	44327	AstraZeneca	44420	AstraZeneca
1403	Não BA.2	42	Female	44579	No	Yes	No	44435	Pfizer
1404	Não BA.2	23	Female	44579	No	No	No	44439	Coronavac	44467	Coronavac	44658	AstraZeneca
1405	Não BA.2	67	Male	44579	No	No	No	44229	Coronavac	44249	Coronavac	44463	Pfizer
1406	Não BA.2	38	Male	44579	No	No	No	44356	Pfizer	44447	Pfizer	44734	AstraZeneca
1407	Não BA.2	50	Female	44579	No	No	No	44384	AstraZeneca	44469	AstraZeneca
1408	Não BA.2	42	Female	44579	No	No	No	44357	Pfizer	44447	Pfizer
1409	Não BA.2	32	Male	44580	No	No	No
1410	Não BA.2	57	Male	44580	No	No	No	44525	Pfizer
1411	Não BA.2	25	Female	44580	No	No	No	44232	AstraZeneca	44323	AstraZeneca	44504	Pfizer
1412	Não BA.2	21	Female	44582	No	No	No	44449	Coronavac	44477	Coronavac	44630	AstraZeneca
1413	Não BA.2	57	Male	44579	No	No	No	44363	AstraZeneca	44488	AstraZeneca	44732	Janssen
1414	Não BA.2	23	Male	44580	No	No	No	44431	Pfizer	44494	Pfizer	44623	AstraZeneca
1415	Não BA.2	91	Male	44581	No	Yes	No	44245	Coronavac	44260	Coronavac	44467	Pfizer
1416	Não BA.2	62	Male	44581	No	No	No	44313	AstraZeneca	44391	AstraZeneca	44546	Pfizer	44720	Janssen
1417	Não BA.2	83	Male	44582	No	Yes	No	44264	Coronavac	44280	Coronavac	44496	Pfizer	44715	Janssen
1418	Não BA.2	26	Female	44578	No	No	No	44426	Pfizer
1419	Não BA.2	90	Female	44578	No	Yes	No	44239	Coronavac	44257	Coronavac
1420	Não BA.2	38	Female	44578	No	No	No	44358	AstraZeneca	44452	AstraZeneca	44574	Pfizer	44725	Janssen
1421	Não BA.2	26	Female	44578	No	No	No	44218	Coronavac	44235	Coronavac	44490	Pfizer	44725	Janssen
1422	Não BA.2	53	Female	44579	No	No	No	44386	Janssen
1423	Não BA.2	33	Female	44579	No	No	No	44216	Coronavac	44236	Coronavac	44474	Pfizer	44803	AstraZeneca
1424	Não BA.2	18	Male	44579	No	Yes	No	44455	Coronavac	44476	Coronavac	44635	AstraZeneca
1425	Não BA.2	51	Female	44579	No	No	No	44386	Janssen			44560	Janssen
1426	Não BA.2	24	Male	44579	No	No	No	44414	Coronavac	44431	Coronavac	44631	AstraZeneca
1427	Não BA.2	33	Female	44579	No	No	No	44426	Pfizer	44518	Pfizer	44643	Pfizer
1428	Não BA.2	43	Male	44579	No	No	No	44413	Pfizer			44789	Pfizer
1429	Não BA.2	16	Male	44579	No	No	No	44529	Pfizer
1430	Não BA.2	17	Female	44580	No	No	No	44519	Pfizer	44638	Pfizer	44804	Pfizer
1431	Não BA.2	48	Male	44580	No	No	No	44372	Coronavac	44400	Coronavac	44560	Pfizer
1432	Não BA.2	32	Male	44580	No	No	No	44428	Coronavac	44442	Coronavac	44573	Pfizer
1433	Não BA.2	53	Female	44580	No	No	No	44336	AstraZeneca	44428	AstraZeneca	44571	Pfizer	44726	Janssen
1434	Não BA.2	57	Male	44580	No	No	No	44376	Pfizer	44461	Pfizer	44614	AstraZeneca	44740	Janssen
1435	Não BA.2	54	Male	44580	No	No	No	44385	Pfizer	44470	Pfizer	44642	AstraZeneca
1436	Não BA.2	27	Male	44580	No	No	No	44428	Coronavac	44442	Coronavac	44656	AstraZeneca
1437	Não BA.2	18	Female	44581	No	No	No	44469	Pfizer	44525	Pfizer	44664	Janssen
1438	Não BA.2	34	Female	44581	No	No	No	44375	Pfizer	44470	Pfizer	44718	Janssen
1439	Não BA.2	21	Male	44578	No	No	No	44377	Coronavac	44405	Coronavac
1440	Não BA.2	31	Female	44578	No	No	No	44265	AstraZeneca	44358	AstraZeneca	44735	Janssen
1441	Não BA.2	41	Female	44578	No	No	No	44232	AstraZeneca	44322	AstraZeneca	44517	Pfizer	44737	Janssen
1442	Não BA.2	30	Female	44578	No	No	No	44427	Pfizer	44484	Pfizer
1443	Não BA.2	29	Male	44578	No	No	No	44217	Coronavac	44231	Coronavac	44756	Janssen
1444	Não BA.2	47	Female	44578	No	No	No	44320	AstraZeneca	44417	AstraZeneca
1445	Não BA.2	39	Female	44578	No	No	No	44340	AstraZeneca	44432	AstraZeneca	44463	Pfizer	44680	Pfizer
1446	Não BA.2	62	Male	44578	No	No	No	44321	AstraZeneca	44406	AstraZeneca	44551	Pfizer	44706	AstraZeneca
1447	Não BA.2	56	Male	44579	No	No	No	44324	AstraZeneca	44410	AstraZeneca	44616	Pfizer	44746	AstraZeneca
1448	Não BA.2	53	Female	44579	No	No	No	44230	AstraZeneca	44314	AstraZeneca	44511	Pfizer	44726	Pfizer
1449	Não BA.2	53	Male	44579	No	No	No	44372	AstraZeneca	44488	AstraZeneca	44611	Pfizer
1450	Não BA.2	30	Female	44579	No	No	No	44244	Coronavac	44328	AstraZeneca	44522	Pfizer	44778	Janssen
1451	Não BA.2	48	Male	44579	No	No	No	44387	AstraZeneca	44491	AstraZeneca	44629	Pfizer	44760	AstraZeneca
1452	Não BA.2	72	Male	44580	No	No	No	44284	Coronavac	44312	Coronavac	44496	Pfizer	44707	Janssen
1453	Não BA.2	71	Male	44580	No	No	No	44284	Coronavac	44313	Coronavac	44518	Pfizer	44699	AstraZeneca
1454	Não BA.2	58	Male	44581	No	No	No
1455	Não BA.2	29	Male	44579	No	No	No
1456	Não BA.2	55	Male	44575	Yes	Yes	Yes
1457	Não BA.2	58	Male	44578	No	No	No	44335	AstraZeneca	44421	AstraZeneca	44598	Pfizer	44705	Janssen
1458	Não BA.2	58	Female	44578	No	No	No	44333	AstraZeneca
1459	Não BA.2	60	Female	44578	No	No	No	44293	Coronavac			44504	Pfizer
1460	Não BA.2	62	Male	44578	No	No	No	44309	AstraZeneca	44393	AstraZeneca	44596	Pfizer	44727	Janssen
1461	Não BA.2	60	Female	44579	No	No	No	44237	AstraZeneca	44319	AstraZeneca	44520	Pfizer
1462	Não BA.2	37	Female	44578	No	No	No	44363	Pfizer	44453	Pfizer			44796	Pfizer
1463	Não BA.2	28	Female	44579	No	No	No	44363	Pfizer	44448	Pfizer
1464	Não BA.2	32	Male	44580	No	No	No	44227	Coronavac	44248	Coronavac	44610	Pfizer
1465	Não BA.2	64	Male	44580	No	No	No	44259	Coronavac	44354	AstraZeneca	44578	Pfizer
1466	Não BA.2	28	Female	44581	No	No	No	44222	Coronavac	44244	Coronavac
1467	Não BA.2	28	Female	44581	No	Yes	No	44221	Coronavac	44236	Coronavac	44594	Pfizer
1468	Não BA.2	39	Male	44567	No	No	No
1469	Não BA.2	36	Female	44585	No	No	No	44224	Coronavac	44245	Coronavac
1470	Não BA.2	47	Female	44584	No	No	No	44225	Coronavac	44243	Coronavac
1471	Não BA.2	85	Male	44585	No	Yes	No	44264	AstraZeneca
1472	Não BA.2	39	Female	44583	No	Yes	No			44243	Coronavac
1473	Não BA.2	6	Male	44583	No	No	No	44641	Coronavac	44669	Coronavac
1474	Não BA.2	27	Male	44586	No	No	No	44224	Coronavac	44246	Coronavac	44544	Pfizer
1475	Não BA.2	48	Male	44586	No	No	No					44550	Janssen
1476	Não BA.2	6	Male	44586	No	No	No
1477	Não BA.2	26	Male	44587	No	No	No	44222	Coronavac
1478	Não BA.2	34	Female	44586	No	No	No	44228	AstraZeneca	44326	AstraZeneca	44522	Pfizer	44750	Pfizer
1479	Não BA.2	42	Female	44587	No	No	No	44227	Coronavac	44285	Coronavac	44496	Pfizer
1480	Não BA.2	81	Female	44587	Yes	Yes	Yes	44260	Coronavac	44278	Coronavac
1481	Não BA.2	40	Male	44587	Yes	Yes	Yes
1482	Não BA.2	38	Female	44588	No	No	No	44228	AstraZeneca	44320	AstraZeneca	44504	Pfizer	44789	Pfizer
1483	Não BA.2	39	Female	44588	No	No	No	44227	Coronavac
1484	Não BA.2	44	Male	44588	No	No	No	44385	AstraZeneca
1485	Não BA.2	41	Female	44586	No	No	No	44316	AstraZeneca	44399	AstraZeneca	44552	Pfizer	44746	AstraZeneca
1486	Não BA.2	32	Female	44586	No	No	No	44218	Coronavac	44239	Coronavac	44489	Pfizer	44734	Pfizer
1487	Não BA.2	37	Female	44584	No	No	No	44413	Pfizer	44732	Pfizer
1488	Não BA.2	60	Female	44586	No	No	No	44376	AstraZeneca	44482	AstraZeneca	44634	AstraZeneca
1489	Não BA.2	64	Male	44586	No	No	No
1490	Não BA.2	39	Female	44586	No	No	No	44323	Pfizer	44407	Pfizer	44490	Pfizer
1491	Não BA.2	30	Female	44586	No	No	No	44343	AstraZeneca	44424	AstraZeneca	44581	Pfizer
1492	Não BA.2	43	Female	44586	No	No	No	44343	AstraZeneca	44424	AstraZeneca	44581	Pfizer
1493	Não BA.2	41	Female	44586	No	No	No	44543	Pfizer			44652	Janssen	44777	Pfizer
1494	Não BA.2	34	Female	44587	No	No	No	44487	Janssen			44582	Janssen
1495	Não BA.2	50	Female	44585	No	Yes	No	44347	AstraZeneca	44439	AstraZeneca
1496	Não BA.2	70	Female	44585	Yes	Yes	Yes	44287	Coronavac	44315	Coronavac
1497	Não BA.2	95	Female	44584	No	Yes	No	44242	AstraZeneca	44319	AstraZeneca	44498	Pfizer	44656	AstraZeneca
1498	Não BA.2	61	Female	44589	No	No	No	44320	AstraZeneca	44398	AstraZeneca	44644	Janssen
1499	Não BA.2	75	Male	44589	Yes	Yes	Yes	44246	AstraZeneca	44315	AstraZeneca	44586	Pfizer
1500	Não BA.2	98	Female	44584	Yes	Yes	Yes
1501	Não BA.2	35	Female	44585	No	No	No	44355	AstraZeneca			44643	AstraZeneca
1502	Não BA.2	23	Female	44584	No	No	No	44219	Coronavac	44243	Coronavac
1503	Não BA.2	53	Male	44585	No	No	No	44333	AstraZeneca	44426	AstraZeneca	44617	AstraZeneca	44746	Janssen
1504	Não BA.2	22	Male	44585	No	No	No	44435	Pfizer	44525	Pfizer	44747	AstraZeneca
1505	Não BA.2	13	Female	44585	No	No	No	44483	Pfizer
1506	Não BA.2	49	Male	44585	No	No	No	44405	AstraZeneca	44487	AstraZeneca	44624	AstraZeneca
1507	Não BA.2	37	Male	44585	No	No	No	44408	Pfizer	44497	Pfizer	44643	AstraZeneca
1508	Não BA.2	30	Female	44586	No	No	No	44376	Janssen			44580	Janssen
1509	Não BA.2	44	Male	44586	No	No	No	44404	AstraZeneca	44494	AstraZeneca	44655	Janssen
1510	Não BA.2	44	Female	44586	No	No	No	44285	AstraZeneca	44375	AstraZeneca	44530	Pfizer
1511	Não BA.2	41	Female	44585	No	No	No	44390	Janssen
1512	Não BA.2	57	Male	44586	No	No	No	44362	AstraZeneca	44449	AstraZeneca	44579	Pfizer	44747	AstraZeneca
1513	Não BA.2	43	Female	44586	No	No	No	44389	Pfizer	44473	Pfizer	44606	Pfizer	44777	Pfizer
1514	Não BA.2	5	Male	44586	No	No	No	44629	Pfizer	44685	Pfizer
1515	Não BA.2	29	Female	44585	No	No	No	44419	Pfizer	44450	Pfizer	44648	Pfizer
1516	Não BA.2	25	Female	44585	No	No	No	44421	Coronavac	44440	Coronavac	44642	AstraZeneca
1517	Não BA.2	51	Male	44586	No	No	No	44376	AstraZeneca	44476	AstraZeneca
1518	Não BA.2	42	Female	44585	No	Yes	No	44335	AstraZeneca	44433	AstraZeneca	44656	Pfizer
1519	Não BA.2	55	Male	44585	No	No	No	44329	AstraZeneca	44421	AstraZeneca
1520	Não BA.2	35	Female	44585	No	No	No	44412	AstraZeneca	44497	AstraZeneca
1521	Não BA.2	26	Male	44586	No	No	No	44435	Coronavac	44476	Coronavac
1522	Não BA.2	36	Male	44587	No	No	No	44623	Pfizer	44662	Pfizer
1523	Não BA.2	21	Female	44586	No	No	No	44361	AstraZeneca	44453	AstraZeneca	44652	Pfizer
1524	Não BA.2	62	Male	44586	No	No	No	44321	AstraZeneca	44414	AstraZeneca	44603	Pfizer
1525	Não BA.2	8	Female	44586	No	No	No	44629	Pfizer	44686	Pfizer
1526	Não BA.2	41	Female	44586	No	No	No	44405	AstraZeneca	44489	AstraZeneca	44623	Pfizer
1527	Não BA.2	46	Male	44586	No	No	No	44364	AstraZeneca	44478	AstraZeneca	44635	AstraZeneca	44754	Janssen
1528	Não BA.2	24	Female	44586	No	No	No	44432	Pfizer	44531	Pfizer
1529	Não BA.2	17	Female	44586	No	No	No	44467	Pfizer	44524	Pfizer
1530	Não BA.2	20	Female	44586	No	No	No			44529	Pfizer	44711	Janssen
1531	Não BA.2	56	Male	44586	No	No	No
1532	Não BA.2	32	Female	44586	No	No	No	44351	AstraZeneca	44434	AstraZeneca	44631	Pfizer
1533	Não BA.2	28	Male	44586	No	No	No	44401	AstraZeneca	44509	AstraZeneca
1534	Não BA.2	24	Female	44585	No	No	No	44230	Coronavac	44243	Coronavac	44487	Pfizer	44748	Janssen
1535	Não BA.2	42	Male	44586	No	No	No
1536	Não BA.2	52	Female	44586	No	No	No	44349	AstraZeneca	44432	AstraZeneca
1537	Não BA.2	50	Male	44586	No	No	No	44342	AstraZeneca
1538	Não BA.2	24	Male	44584	No	No	No	44427	AstraZeneca
1539	Não BA.2	56	Male	44584	No	No	No	44372	Pfizer	44463	Pfizer	44628	AstraZeneca
1540	Não BA.2	50	Female	44585	No	No	No	44385	Pfizer	44477	Pfizer	44631	AstraZeneca
1541	Não BA.2	40	Male	44585	No	No	No	44400	Janssen			44617	Janssen
1542	Não BA.2	82	Female	44585	No	No	No	44229	Coronavac	44246	Coronavac	44461	Pfizer	44657	AstraZeneca
1543	Não BA.2	53	Female	44585	No	No	No	44398	AstraZeneca	44552	AstraZeneca	44756	AstraZeneca
1544	Não BA.2	1	Male	44585	No	No	No
1545	Não BA.2	27	Male	44586	No	No	No	44427	Pfizer
1546	Não BA.2	28	Female	44586	No	No	No	44434	Pfizer	44516	Pfizer
1547	Não BA.2	63	Female	44585	No	No	No	44246	Coronavac	44263	Coronavac
1548	Não BA.2	39	Female	44586	No	No	No	44461	Coronavac	44474	Coronavac	44741	AstraZeneca
1549	Não BA.2	12	Female	44586	No	No	No
1550	Não BA.2	19	Female	44585	No	No	No	44461	Coronavac	44488	Coronavac	44635	Pfizer
1551	Não BA.2	72	Male	44586	No	No	No	44282	Coronavac	44298	Coronavac	44482	Pfizer
1552	Não BA.2	54	Female	44585	No	No	No	44232	AstraZeneca	44321	AstraZeneca	44509	Pfizer
1553	Não BA.2	18	Female	44586	No	No	No	44400	AstraZeneca	44494	AstraZeneca	44715	Janssen
1554	Não BA.2	31	Male	44585	No	No	No
1555	Não BA.2	58	Female	44585	No	No	No	44392	Pfizer	44474	Pfizer	44628	AstraZeneca	44770	AstraZeneca
1556	Não BA.2	46	Male	44586	No	No	No	44400	AstraZeneca
1557	Não BA.2	63	Male	44586	No	No	No	44315	AstraZeneca	44406	AstraZeneca	44615	AstraZeneca	44762	AstraZeneca
1558	Não BA.2	38	Male	44586	No	No	No	44383	AstraZeneca	44475	AstraZeneca	44648	AstraZeneca
1559	Não BA.2	90	Male	44585	No	No	No	44258	AstraZeneca	44350	AstraZeneca	44516	Pfizer	44657	AstraZeneca
1560	Não BA.2	37	Female	44586	No	No	No	44362	AstraZeneca	44454	AstraZeneca
1561	Não BA.2	36	Female	44586	No	No	No	44414	AstraZeneca	44512	AstraZeneca
1562	Não BA.2	50	Female	44585	No	No	No	44229	AstraZeneca	44326	AstraZeneca	44509	Pfizer
1563	Não BA.2	68	Female	44585	No	No	No	44284	Coronavac	44312	Coronavac	44572	Pfizer	44795	Janssen
1564	Não BA.2	37	Male	44585	No	No	No	44385	AstraZeneca	44477	AstraZeneca	44622	Pfizer	44736	AstraZeneca
1565	Não BA.2	46	Male	44585	No	No	No	44386	Pfizer	44483	Pfizer	44638	Pfizer
1566	Não BA.2	57	Female	44585	No	No	No	44365	AstraZeneca	44456	AstraZeneca	44616	Pfizer	44736	AstraZeneca
1567	Não BA.2	30	Female	44585	No	No	No	44356	AstraZeneca	44442	AstraZeneca	44711	AstraZeneca
1568	BA.2	57	Male	44585	No	No	No	44335	AstraZeneca	44427	AstraZeneca
1569	Não BA.2	76	Male	44585	No	Yes	No	44284	Coronavac	44302	Coronavac	44511	Pfizer	44707	AstraZeneca
1570	Não BA.2	13	Male	44585	No	No	No	44511	Pfizer
1571	Não BA.2	24	Male	44585	No	No	No	44385	Janssen
1572	Não BA.2	59	Female	44585	No	No	No	44334	AstraZeneca	44426	AstraZeneca
1573	Não BA.2	22	Female	44586	No	No	No	44449	Pfizer	44526	Pfizer	44713	AstraZeneca
1574	Não BA.2	21	Female	44586	No	No	No	44440	Coronavac	44453	Coronavac
1575	Não BA.2	41	Female	44586	No	No	No	44228	AstraZeneca	44323	AstraZeneca	44509	Pfizer
1576	Não BA.2	27	Male	44586	No	No	No	44426	Pfizer	44512	Pfizer	44816	Pfizer
1577	Não BA.2	26	Male	44586	No	No	No	44357	AstraZeneca	44440	AstraZeneca	44645	Janssen
1578	Não BA.2	30	Female	44586	No	No	No
1579	Não BA.2	24	Female	44586	No	No	No	44386	Pfizer	44459	Pfizer	44629	Pfizer
1580	Não BA.2	57	Female	44586	No	No	No	44236	Coronavac	44264	Coronavac	44510	Pfizer	44722	Janssen
1581	Não BA.2	16	Female	44586	No	No	No	44477	Pfizer	44573	Pfizer	44809	Pfizer
1582	Não BA.2	50	Male	44586	No	No	No	44378	Pfizer	44470	Pfizer	44603	Pfizer	44783	Pfizer
1583	Não BA.2	58	Female	44586	No	No	No	44365	AstraZeneca	44455	AstraZeneca	44628	Pfizer	44795	Janssen
1584	Não BA.2	48	Female	44586	No	No	No	44231	Coronavac	44251	Coronavac	44475	Pfizer	44720	Janssen
1585	Não BA.2	37	Male	44586	No	No	No	44411	AstraZeneca	44508	AstraZeneca	44636	Pfizer
1586	Não BA.2	30	Female	44586	No	No	No	44424	Coronavac	44475	Coronavac	44595	Pfizer
1587	Não BA.2	41	Female	44586	No	No	No	44344	Pfizer	44439	Pfizer
1588	Não BA.2	68	Male	44586	No	No	No	44286	Coronavac	44302	Coronavac	44494	Pfizer	44684	Pfizer
1589	Não BA.2	16	Female	44586	No	No	No	44467	Pfizer	44567	Pfizer
1590	Não BA.2	47	Female	44586	No	No	No	44216	Coronavac	44243	Coronavac	44522	Pfizer
1591	Não BA.2	53	Male	44586	No	No	No	44376	Pfizer
1592	Não BA.2	22	Male	44586	No	No	No	44434	Pfizer	44530	Pfizer
1593	Não BA.2	38	Female	44586	No	No	No	44242	Coronavac			44480	Pfizer
1594	Não BA.2	14	Female	44586	No	No	No	44496	Pfizer	44531	Pfizer
1595	Não BA.2	36	Female	44586	No	Yes	No	44400	Janssen
1596	Não BA.2	48	Male	44586	No	No	No	44364	AstraZeneca	44461	AstraZeneca
1597	Não BA.2	25	Female	44586	No	No	No	44223	Coronavac	44238	Coronavac	44487	Pfizer	44757	Janssen
1598	Não BA.2	53	Female	44586	No	No	No	44217	Coronavac	44232	Coronavac	44476	Pfizer	44726	Janssen
1599	Não BA.2	30	Female	44587	No	No	No	44390	Pfizer	44487	Pfizer	44634	Pfizer
1600	Não BA.2	74	Female	44585	No	No	No	44286	Coronavac	44313	Coronavac	44496	Pfizer	44679	AstraZeneca
1601	Não BA.2	30	Female	44585	No	No	No	44433	Pfizer	44512	Pfizer	44638	Pfizer
1602	Não BA.2	62	Female	44585	No	No	No	44315	AstraZeneca	44390	AstraZeneca	44552	Pfizer
1603	Não BA.2	57	Male	44585	No	No	No	44373	AstraZeneca	44460	AstraZeneca
1604	Não BA.2	42	Female	44586	No	No	No
1605	Não BA.2	34	Male	44586	No	No	No	44432	Pfizer	44497	Pfizer	44650	Pfizer
1606	Não BA.2	55	Male	44586	No	No	No	44379	Pfizer	44473	Pfizer	44643	Pfizer
1607	Não BA.2	50	Male	44586	No	No	No	44369	AstraZeneca	44467	AstraZeneca	44648	Pfizer	44771	Janssen
1608	Não BA.2	82	Female	44587	No	No	No	44263	Coronavac	44277	Coronavac	44470	Pfizer	44676	Pfizer
1609	Não BA.2	48	Female	44589	No	No	No
1610	Não BA.2	37	Male	44589	No	No	No	44294	Coronavac	44344	Coronavac	44795	AstraZeneca
1611	Não BA.2	42	Male	44589	No	No	No	44424	Pfizer	44485	Pfizer	44652	Pfizer	44852	Janssen
1612	Não BA.2	44	Female	44589	No	No	No	44362	Pfizer	44455	Pfizer	44643	Pfizer	44796	Janssen
1613	Não BA.2	27	Female	44589	No	No	No	44428	Pfizer
1614	Não BA.2	54	Female	44589	No	No	No	44328	AstraZeneca	44420	AstraZeneca	44580	Pfizer
1615	Não BA.2	28	Female	44589	No	No	No	44417	Coronavac	44439	Coronavac
1616	Não BA.2	58	Male	44589	No	No	No	44368	AstraZeneca	44460	AstraZeneca	44582	Pfizer	44733	AstraZeneca
1617	Não BA.2	46	Male	44589	No	No	No	44397	Janssen
1618	Não BA.2	53	Female	44589	No	No	No	44337	AstraZeneca	44418	AstraZeneca
1619	Não BA.2	22	Female	44589	No	No	No	44439	Coronavac	44463	Coronavac	44623	Pfizer
1620	Não BA.2	57	Female	44589	No	No	No	44330	AstraZeneca	44406	AstraZeneca	44574	Pfizer
1621	Não BA.2	55	Male	44589	No	No	No	44358	AstraZeneca	44449	AstraZeneca	44614	Pfizer	44742	AstraZeneca
1622	Não BA.2	51	Female	44589	No	No	No	44337	AstraZeneca	44418	AstraZeneca	44567	Pfizer
1623	Não BA.2	22	Female	44589	No	No	No	44424	Pfizer	44484	Pfizer	44623	Pfizer
1624	Não BA.2	37	Female	44589	No	No	No	44427	Pfizer	44511	Pfizer	44686	Pfizer
1625	Não BA.2	49	Male	44585	No	No	No	44351	AstraZeneca	44435	AstraZeneca	44567	Pfizer	44764	Janssen
1626	Não BA.2	29	Female	44585	No	No	No	44434	Coronavac	44462	Coronavac	44720	Janssen
1627	Não BA.2	60	Male	44585	Yes	Yes	Yes
1628	Não BA.2	6	Female	44585	No	Yes	No
1629	Não BA.2	31	Male	44585	No	No	No	44427	Pfizer
1630	Não BA.2	44	Female	44585	No	No	No	44384	AstraZeneca	44468	AstraZeneca	44630	AstraZeneca
1631	Não BA.2	72	Male	44585	No	Yes	No	44282	Coronavac	44299	Coronavac	44638	AstraZeneca
1632	Não BA.2	14	Female	44585	No	No	No	44483	Pfizer	44545	Pfizer
1633	Não BA.2	64	Female	44585	No	No	No	44315	AstraZeneca	44398	AstraZeneca	44630	AstraZeneca	44754	AstraZeneca
1634	Não BA.2	81	Female	44585	Yes	Yes	Yes	44265	AstraZeneca
1635	Não BA.2	41	Male	44585	No	No	No
1636	Não BA.2	84	Male	44585	No	No	No	44259	AstraZeneca	44354	AstraZeneca	44733	AstraZeneca
1637	Não BA.2	59	Female	44586	No	No	No
1638	Não BA.2	47	Female	44586	No	No	No	44391	Pfizer	44482	Pfizer
1639	Não BA.2	20	Female	44587	No	No	No	44448	Coronavac	44476	Coronavac	44669	Pfizer
1640	Não BA.2	44	Male	44587	No	No	No	44371	AstraZeneca	44454	AstraZeneca	44579	Pfizer	44757	Pfizer
1641	Não BA.2	7	Female	44587	No	No	No			44713	Pfizer
1642	Não BA.2	27	Female	44587	No	No	No	44439	Coronavac	44466	Coronavac	44680	Janssen
1643	Não BA.2	44	Female	44585	No	No	No	44386	Janssen			44551	Janssen	44744	AstraZeneca
1644	Não BA.2	42	Female	44585	No	No	No	44363	Pfizer	44440	Pfizer	44629	Pfizer
1645	Não BA.2	21	Female	44585	No	No	No	44463	Coronavac	44491	Coronavac
1646	Não BA.2	52	Female	44585	No	No	No	44217	Coronavac	44231	Coronavac
1647	Não BA.2	46	Female	44585	No	No	No	44358	AstraZeneca	44441	AstraZeneca	44568	Pfizer	44748	Pfizer
1648	Não BA.2	74	Female	44586	No	No	No	44285	Coronavac	44313	Coronavac	44506	Pfizer	44778	Pfizer
1649	Não BA.2	36	Female	44586	No	No	No	44413	Pfizer	44498	Pfizer	44651	Pfizer	44776	Pfizer
1650	Não BA.2	62	Female	44586	No	Yes	No	44231	Coronavac	44249	Coronavac	44466	Pfizer	44725	AstraZeneca
1651	Não BA.2	84	Male	44586	No	No	No	44231	Coronavac	44249	Coronavac	44469	Pfizer	44725	AstraZeneca
1652	BA.2	64	Male	44586	No	No	No	44231	Coronavac	44249	Coronavac	44466	Pfizer	44725	AstraZeneca
1653	Não BA.2	41	Female	44586	No	No	No	44370	AstraZeneca	44460	AstraZeneca	44632	Pfizer
1654	Não BA.2	78	Male	44587	No	No	No	44292	Coronavac	44320	Coronavac	44506	Pfizer
1655	Não BA.2	51	Female	44588	No	No	No	44230	Coronavac	44246	Coronavac	44487	Pfizer
1656	Não BA.2	75	Female	44588	No	No	No	44281	Coronavac	44303	Coronavac	44490	Pfizer
1657	Não BA.2	52	Female	44588	No	No	No	44363	Pfizer	44440	Pfizer	44569	Pfizer
1658	Não BA.2	99	Female	44585	Yes	Yes	Yes	44243	Coronavac	44258	Coronavac
1659	Não BA.2	42	Female	44585	No	No	No	44413	Pfizer	44498	Pfizer	44628	Pfizer
1660	Não BA.2	23	Male	44585	No	No	No	44372	Pfizer	44461	Pfizer
1661	Não BA.2	69	Female	44585	No	No	No	44300	Coronavac
1662	Não BA.2	36	Female	44586	No	No	No	44420	Pfizer	44518	Pfizer	44649	Janssen
1663	Não BA.2	46	Female	44586	No	No	No	44400	AstraZeneca	44496	AstraZeneca	44642	AstraZeneca
1664	Não BA.2	71	Male	44586	No	No	No	44285	Coronavac	44313	Coronavac	44511	Pfizer
1665	Não BA.2	59	Male	44586	No	No	No	44370	AstraZeneca	44455	AstraZeneca	44628	AstraZeneca
1666	Não BA.2	58	Female	44586	No	No	No	44329	AstraZeneca	44418	AstraZeneca	44574	Pfizer
1667	Não BA.2	44	Female	44586	No	No	No	44342	AstraZeneca	44434	AstraZeneca	44635	AstraZeneca
1668	Não BA.2	59	Male	44584	No	No	No	44340	AstraZeneca	44426	AstraZeneca	44635	AstraZeneca
1669	Não BA.2	1	Female	44586	No	Yes	No
1670	Não BA.2	39	Female	44586	No	No	No			44449	Pfizer
1671	Não BA.2	52	Female	44585	No	No	No	44364	AstraZeneca	44455	AstraZeneca	44581	Pfizer
1672	Não BA.2	28	Female	44585	No	No	No	44418	Pfizer	44480	Pfizer	44656	Pfizer
1673	Não BA.2	41	Male	44584	No	No	No	44244	Coronavac	44257	Coronavac
1674	Não BA.2	44	Female	44585	No	No	No	44379	AstraZeneca	44471	AstraZeneca	44607	AstraZeneca
1675	Não BA.2	51	Male	44585	No	No	No	44336	AstraZeneca	44428	AstraZeneca	44559	Pfizer
1676	Não BA.2	25	Female	44586	No	No	No	44421	Pfizer	44482	Pfizer
1677	Não BA.2	85	Male	44589	No	Yes	No
1678	Não BA.2	66	Female	44588	No	Yes	No	44312	Coronavac	44376	Coronavac
1679	Não BA.2	37	Female	44589	No	No	No	44226	Coronavac	44246	Coronavac	44504	Pfizer	44740	AstraZeneca
1680	Não BA.2	27	Female	44581	No	No	No	44225	Coronavac	44245	Coronavac	44544	Pfizer	44830	Pfizer
1681	Não BA.2	89	Female	44589	No	No	No
1682	Não BA.2	38	Female	44592	No	Yes	No	44393	Pfizer
1683	Não BA.2	72	Male	44593	Yes	Yes	Yes	44287	Coronavac	44307	Coronavac	44510	Pfizer
1684	Não BA.2	71	Female	44593	No	No	No	44224	Coronavac	44244	Coronavac	44459	Pfizer
1685	Não BA.2	54	Female	44593	No	No	No
1686	Não BA.2	74	Male	44593	No	Yes	No	44286	Coronavac			44497	Pfizer
1687	Não BA.2	91	Female	44593	No	Yes	No					44461	Pfizer	44659	Pfizer
1688	Não BA.2	79	Male	44593	No	Yes	No
1689	Não BA.2	28	Female	44594	No	No	No	44218	Coronavac			44544	Pfizer
1690	Não BA.2	40	Female	44594	No	No	No	44227	Coronavac	44248	Coronavac	44494	Pfizer
1691	Não BA.2	34	Female	44594	No	No	No	44227	Coronavac	44249	Coronavac
1692	Não BA.2	73	Female	44593	No	No	No	44287	Coronavac	44302	Coronavac
1693	Não BA.2	52	Female	44594	No	No	No	44230	AstraZeneca	44317	AstraZeneca
1694	Não BA.2	63	Male	44602	No	No	No
1695	Não BA.2	47	Female	44595	No	No	No	44228	AstraZeneca	44319	AstraZeneca	44505	Pfizer	44727	Janssen
1696	Não BA.2	40	Female	44595	No	No	No	44313	AstraZeneca	44396	AstraZeneca
1697	Não BA.2	74	Female	44594	Yes	Yes	Yes
1698	Não BA.2	74	Male	44595	No	Yes	No
1699	Não BA.2	31	Female	44595	No	No	No	44238	AstraZeneca	44329	AstraZeneca
1700	Não BA.2	77	Male	44592	No	No	No
1701	Não BA.2	40	Female	44596	No	No	No	44237	AstraZeneca	44322	AstraZeneca			44734	Janssen
1702	Não BA.2	46	Female	44596	No	No	No	44224	Coronavac	44244	Coronavac	44495	Pfizer
1703	Não BA.2	35	Female	44596	No	No	No	44223	Coronavac	44245	Coronavac	44497	Pfizer	44749	AstraZeneca
1704	Não BA.2	30	Male	44596	No	No	No			44410	AstraZeneca	44611	AstraZeneca
1705	Não BA.2	40	Male	44596	No	No	No	44222	Coronavac
1706	Não BA.2	27	Female	44599	No	No	No	44225	Coronavac	44245	Coronavac	44516	PfIzer	44831	PfIzer
1707	Não BA.2	91	Female	44598	No	Yes	No	44239	Coronavac	44256	Coronavac	44463	PfIzer
1708	Não BA.2	43	Male	44598	No	Yes	No	44642	Pfizer
1709	Não BA.2	53	Female	44599	Yes	Yes	Yes	44386	Janssen
1710	Não BA.2	74	Female	44599	No	No	No	44291	Coronavac	44316	Coronavac	44496	PfIzer
1711	Não BA.2	43	Female	44602	No	No	No	44281	Coronavac	44307	Coronavac	44511	PfIzer
1712	Não BA.2	33	Female	44602	No	No	No	44225	Coronavac	44244	Coronavac	44504	PfIzer
1713	Não BA.2	23	Female	44602	No	Yes	No	44231	AstraZeneca	44322	AstraZeneca
1714	Não BA.2	34	Female	44563	No	No	No	44293	Coronavac	44315	Coronavac
1715	Não BA.2	45	Female	44567	No	No	No	44362	AstraZeneca			44602	Pfizer
1716	Não BA.2	44	Female	44570	No	No	No	44349	AstraZeneca	44441	AstraZeneca	44608	Pfizer	44743	AstraZeneca
1717	Não BA.2	25	Male	44570	No	No	No	44235	AstraZeneca	44326	AstraZeneca	44637	Pfizer
1718	Não BA.2	37	Male	44573	No	No	No	44372	Pfizer	44466	Pfizer	44623	Pfizer	44813	Pfizer
1719	Não BA.2	32	Male	44573	No	No	No	44239	Coronavac	44253	Coronavac
1720	Não BA.2	89	Female	44578	No	Yes	No	44250	Coronavac	44264	Coronavac
1721	Não BA.2	64	Male	44578	No	Yes	No	44314	AstraZeneca	44398	AstraZeneca	44615	Pfizer	44746	AstraZeneca
1722	Não BA.2	26	Male	44578	No	No	No
1723	Não BA.2	32	Female	44578	No	No	No	44221	Coronavac	44236	Coronavac	44483	Pfizer	44720	Coronavac
1724	Não BA.2	52	Male	44584	No	No	No	44329	AstraZeneca	44424	AstraZeneca
1725	Não BA.2	23	Male	44584	No	No	No	44448	Coronavac	44462	Coronavac	44614	Pfizer
1726	Não BA.2	37	Female	44587	No	No	No	44420	Pfizer	44630	Pfizer
1727	Não BA.2	47	Female	44589	No	No	No	44231	AstraZeneca	44315	AstraZeneca	44508	Pfizer	44785	Pfizer
1728	Não BA.2	23	Male	44592	No	No	No	44448	Coronavac	44476	Coronavac
1729	Não BA.2	93	Female	44592	No	Yes	No	44260	AstraZeneca	44347	AstraZeneca
1730	Não BA.2	37	Male	44594	No	No	No	44401	AstraZeneca	44490	AstraZeneca	44628	Pfizer
1731	Não BA.2	39	Female	44594	No	No	No	44410	Pfizer	44533	Pfizer
1732	Não BA.2	15	Male	44595	No	No	No	44470	Pfizer	44532	Pfizer	44722	Coronavac
1733	Delta	74	Male	44483	No	No	No			44334	Coronavac
1734	Delta	25	Female	44485	No	No	No	44404	Astrazeneca	44519	Astrazeneca
1735	Delta	81	Female	44487	No	No	No	44280	Coronavac	44302	Coronavac
1736	Delta	26	Male	44487	No	No	No	44238	Coronavac	44254	Coronavac	44517	Pfizer	44756	Janssen
1737	Delta	23	Female	44489	No	No	No	44456	Pfizer	44533	Pfizer
1738	Delta	22	Female	44489	No	No	No	44284	Coronavac			44726	Janssen	45058	Pfizer
1739	Delta	27	Female	44494	No	No	No	44218	Coronavac	44236	Coronavac	44645	Pfizer
1740	Delta	42	Female	44494	No	No	No
1741	Delta	65	Female	44494	No	No	No	44232	Coronavac	44250	Coronavac
1742	Delta	20	Female	44505	No	No	No
1743	Delta	40	Female	44508	No	No	No	44342	Astrazeneca	44453	Astrazeneca	44600	Astrazeneca
1744	Delta	6	Male	44510	No	No	No	44608	Coronavac	44670	Coronavac
1745	Delta	61	Male	44510	No	No	No	44429	Pfizer
1746	Delta	8	Female	44529	No	No	No	44680	Pfizer	44784	Pfizer
1747	Delta	13	Female	44512	No	No	No
1748	Delta	73	Male	44513	No	Yes	No	44279	Coronavac	44294	Coronavac
1749	Delta	68	Female	44514	No	Yes	No	44293	Coronavac	44340	Coronavac	44760	Astrazeneca
1750	Delta	52	Male	44516	No	Yes	No	44361	Astrazeneca	44453	Astrazeneca	44657	Pfizer
1751	Delta	79	Female	44515	Yes	Yes	Yes
1752	Delta	16	Male	44516	No	No	No	44456	Pfizer
1753	Delta	28	Female	44516	No	No	No	44363	Astrazeneca	44448	Astrazeneca	44579	Astrazeneca	44585	Pfizer	44824	Pfizer
1754	Delta	30	Female	44516	No	No	No	44239	Coronavac	44253	Coronavac	44762	Astrazeneca
1755	Delta	34	Female	44522	No	No	No
1756	Delta	41	Female	44522	No	No	No
1757	Delta	39	Female	44522	No	No	No
1758	Delta	39	Female	44524	No	No	No
1759	Delta	14	Female	44524	No	No	No
1760	Delta	37	Female	44522	No	No	No
1761	Delta	40	Male	44524	No	No	No
1762	Delta	45	Female	44525	No	Yes	No	44348	Astrazeneca	44447	Astrazeneca	44589	Pfizer	44907	Astrazeneca
1763	Delta	22	Male	44525	No	No	No	44434	Pfizer	44533	Pfizer	44858	Astrazeneca
1764	Delta	53	Male	44525	No	No	No
1765	Delta	45	Female	44524	No	Yes	No
1766	Delta	29	Female	44525	No	No	No	44439	Pfizer	44733	Pfizer
1767	Delta	29	Female	44529	No	No	No	44369	Astrazeneca	44463	Astrazeneca
1768	Delta	38	Female	44529	No	No	No	44378	Coronavac	44410	Coronavac	44615	Pfizer
1769	Delta	44	Male	44530	No	No	No	44421	Astrazeneca
1770	Delta	63	Female	44529	No	No	No	44296	Coronavac	44348	Coronavac	44568	Pfizer	44687	Astrazeneca
1771	Delta	33	Female	44531	No	No	No	44426	Pfizer
1772	Delta	69	Male	44532	No	Yes	No	44291	Coronavac	44305	Coronavac
1773	Delta	85	Male	44534	Yes	Yes	No	44273	Coronavac	44287	Coronavac
1774	Delta	36	Female	44536	No	No	No	44362	Astrazeneca	44468	Astrazeneca	44592	Pfizer
1775	Delta	18	Male	44539	No	No	No	44442	Coronavac	44473	Coronavac
1776	Delta	23	Female	44539	No	No	No	44358	Astrazeneca	44450	Astrazeneca	44579	Pfizer
1777	Delta	37	Male	44539	No	No	No	44235	Astrazeneca
1778	Delta	55	Male	44539	No	No	No	44337	Astrazeneca	44447	Astrazeneca	44593	Pfizer	44722	Astrazeneca	45049	Pfizer
1779	Delta	34	Male	44537	No	No	No	44294	Astrazeneca	44385	Astrazeneca	44593	Pfizer
1780	Delta	28	Male	44540	No	No	No	44432	Pfizer
1781	Delta	50	Female	44543	No	No	No	44357	Astrazeneca	44453	Astrazeneca
1782	Delta	60	Male	44543	No	No	No	44355	Astrazeneca	44447	Astrazeneca	44615	Pfizer	44727	Astrazeneca
1783	Delta	35	Female	44543	No	No	No	44419	Pfizer	44517	Pfizer
1784	Delta	23	Female	44544	No	No	No	44440	Astrazeneca
1785	Delta	33	Male	44544	No	No	No	44397	Astrazeneca
1786	Delta	58	Male	44544	No	No	No	44235	Astrazeneca	44327	Astrazeneca
1787	Delta	17	Female	44545	No	No	No	44449	Pfizer	44524	Pfizer
1788	Delta	62	Female	44545	No	No	No	44294	Coronavac
1789	Delta	55	Female	44545	No	No	No	44433	Pfizer
1790	Delta	40	Female	44545	No	No	No	44358	Astrazeneca	44449	Astrazeneca	44587	Pfizer	44764	Pfizer
1791	Delta	37	Female	44550	No	No	No	44392	Astrazeneca	44482	Astrazeneca	44776	Astrazeneca
1792	Delta	52	Male	44550	No	No	No	44386	Astrazeneca	44467	Astrazeneca
1793	Delta	87	Female	44550	No	No	No	44266	Astrazeneca	44357	Astrazeneca
1794	Delta	14	Female	44550	No	No	No
1795	Delta	39	Female	44550	No	No	No	44404	Astrazeneca
1796	Delta	60	Female	44550	Yes	Yes	Yes
1797	Delta	40	Female	44551	No	No	No	44217	Coronavac	44231	Coronavac
1798	Delta	19	Female	44552	No	No	No	44400	Coronavac	44433	Coronavac
1799	Delta	58	Female	44561	No	No	No	44365	Astrazeneca	44497	Astrazeneca	44873	Pfizer
1800	Não BA.2	63	Male	44564	No	Yes	No	44296	AstraZeneca	44386	AstraZeneca	44610	Pfizer
1801	Não BA.2	26	Male	44564	No	No	No	44417	Pfizer	44485	Pfizer	44609	AstraZeneca
1802	Não BA.2	65	Female	44565	No	No	No	44406	Janssen
1803	Não BA.2	57	Female	44565	No	No	No	44354	AstraZeneca	44449	AstraZeneca	44609	AstraZeneca
1804	Não BA.2	25	Female	44566	No	No	No	44426	Pfizer
1805	Não BA.2	47	Female	44567	No	No	No	44355	AstraZeneca	44453	AstraZeneca
1806	Não BA.2	20	Female	44567	No	No	No	44494	Coronavac
1807	Não BA.2	39	Female	44567	No	No	No	44427	Pfizer	44532	Pfizer
1808	Não BA.2	25	Female	44567	No	No	No	44365	AstraZeneca	44454	AstraZeneca	44595	Pfizer
1809	Não BA.2	30	Female	44567	No	No	No	44342	AstraZeneca	44439	AstraZeneca
1810	Não BA.2	32	Female	44567	No	No	No	44218	Coronavac	44235	Coronavac	44476	Pfizer
1811	Não BA.2	56	Female	44567	No	No	No	44343	AstraZeneca	44435	AstraZeneca
1812	Não BA.2	56	Male	44567	No	No	No	44379	Pfizer	44596	Pfizer	44596	Pfizer	44754	Janssen
1813	Não BA.2	66	Female	44567	No	No	No	44543	Pfizer
1814	Não BA.2	32	Male	44567	No	No	No	44411	AstraZeneca	44532	AstraZeneca
1815	Não BA.2	25	Male	44567	No	No	No	44392	AstraZeneca	44477	AstraZeneca	44671	Pfizer
1816	Não BA.2	62	Female	44568	No	No	No	44296	Coronavac	44348	Coronavac	44533	Pfizer
1817	Não BA.2	69	Male	44569	No	No	No	44295	Coronavac	44341	Coronavac	44526	Pfizer	44733	Janssen
1818	Não BA.2	41	Male	44570	No	No	No	44384	AstraZeneca	44482	AstraZeneca	44616	Pfizer	44748	Pfizer
1819	Não BA.2	32	Female	44570	No	No	No	44420	Pfizer	44624	Pfizer
1820	Não BA.2	27	Female	44571	No	No	No	44215	Coronavac	44231	Coronavac	44474	Pfizer	44727	Janssen
1821	Não BA.2	41	Female	44571	No	No	No	44368	Pfizer	44462	Pfizer	44581	Pfizer
1822	Não BA.2	46	Female	44571	No	No	No	44379	AstraZeneca	44519	AstraZeneca
1823	Não BA.2	22	Male	44571	No	No	No
1824	Não BA.2	49	Female	44571	No	No	No	44362	AstraZeneca	44466	AstraZeneca	44645	Pfizer
1825	Não BA.2	43	Female	44572	No	No	No	44242	Coronavac
1826	Não BA.2	25	Male	44571	No	No	No	44426	Coronavac	44454	Coronavac
1827	Não BA.2	53	Female	44572	No	No	No	44354	AstraZeneca	44449	AstraZeneca	44638	Janssen	44788	AstraZeneca
1828	Não BA.2	25	Female	44572	No	No	No	44433	Coronavac	44489	Coronavac	44658	Pfizer
1829	Não BA.2	77	Female	44572	No	No	No	44322	AstraZeneca	44414	AstraZeneca	44552	Pfizer	44706	AstraZeneca
1830	Não BA.2	65	Female	44573	No	No	No	44294	Coronavac	44342	Coronavac	44525	Pfizer	44712	Pfizer
1831	Não BA.2	35	Male	44572	No	No	No	44414	Pfizer	44491	Pfizer	44635	Janssen
1832	Não BA.2	55	Female	44573	No	No	No	44390	Pfizer	44503	Pfizer	44718	AstraZeneca
1833	Não BA.2	81	Male	44572	No	No	No	44259	Coronavac	44277	Coronavac	44466	Pfizer	44663	Pfizer
1834	Não BA.2	56	Female	44573	No	No	No	44336	AstraZeneca	44434	AstraZeneca	44734	AstraZeneca
1835	Não BA.2	42	Female	44574	No	No	No	44287	Coronavac	44313	Coronavac	44509	Pfizer	44746	AstraZeneca
1836	Não BA.2	44	Female	44577	No	No	No	44365	Pfizer	44460	Pfizer
1837	Não BA.2	26	Male	44576	No	No	No	44439	Pfizer	44526	Pfizer
1838	Não BA.2	33	Female	44576	No	No	No	44247	AstraZeneca	44348	AstraZeneca	44547	Pfizer
1839	Não BA.2	38	Male	44577	No	No	No	44391	Coronavac	44484	Coronavac
1840	Não BA.2	39	Male	44578	No	No	No
1841	Não BA.2	82	Male	44578	No	No	No	44263	Coronavac	44310	Coronavac	44527	Pfizer	44687	Janssen
1842	Não BA.2	24	Female	44578	No	No	No	44280	Coronavac	44301	Coronavac	44475	Pfizer	44726	Janssen
1843	Não BA.2	40	Female	44577	No	No	No	44361	AstraZeneca	44429	AstraZeneca	44714	AstraZeneca
1844	Não BA.2	45	Female	44578	No	No	No	44218	Coronavac	44232	Coronavac	44503	Pfizer
1845	Não BA.2	59	Male	44578	No	No	No	44377	AstraZeneca	44461	Pfizer	44691	Janssen
1846	Não BA.2	34	Female	44578	No	No	No	44231	Coronavac	44249	Coronavac	44748	AstraZeneca
1847	Não BA.2	31	Male	44578	No	No	No
1848	Não BA.2	16	Male	44578	No	No	No	44466	Pfizer	44536	Pfizer	44718	Coronavac
1849	Não BA.2	36	Female	44578	No	No	No	44221	Coronavac	44237	Coronavac
1850	Não BA.2	20	Female	44574	No	No	No	44432	Pfizer	44504	Pfizer
1851	Não BA.2	59	Male	44578	No	No	No	44496	Pfizer
1852	Não BA.2	42	Female	44578	No	No	No	44327	AstraZeneca	44419	AstraZeneca	44684	Pfizer
1853	Não BA.2	30	Male	44579	No	No	No	44368	AstraZeneca	44461	AstraZeneca
1854	Não BA.2	46	Female	44579	No	No	No	44383	AstraZeneca	44470	AstraZeneca	44613	Pfizer	44769	AstraZeneca
1855	Não BA.2	51	Female	44580	No	No	No	44371	AstraZeneca	44461	AstraZeneca
1856	Não BA.2	24	Female	44592	No	No	No
1857	Não BA.2	22	Female	44593	No	No	No
1858	Não BA.2	40	Female	44593	No	No	No	44310	Coronavac
1859	Não BA.2	54	Female	44593	No	No	No	44293	AstraZeneca
1860	Não BA.2	45	Female	44594	No	No	No	44317	AstraZeneca	44398	AstraZeneca	44557	Pfizer	44748	AstraZeneca
1861	Não BA.2	52	Female	44595	No	No	No	44310	Coronavac
1862	Não BA.2	52	Male	44593	No	No	No
1863	Não BA.2	49	Male	44594	No	Yes	No
1864	Não BA.2	37	Female	44595	No	No	No
1865	Não BA.2	52	Female	44596	No	No	No	44323	Pfizer			44475	Pfizer
1866	Não BA.2	49	Female	44596	No	No	No
1867	Não BA.2	63	Male	44593	No	No	No			44474	Pfizer
1868	Não BA.2	42	Female	44594	No	No	No	44323	Pfizer			44474	Pfizer
1869	Não BA.2	1	Female	44595	No	Yes	No
1870	Não BA.2	71	Male	44597	No	Yes	No	44284	Coronavac	44309	Coronavac
1871	Não BA.2	73	Female	44591	No	No	No
1872	Não BA.2	64	Male	44594	No	No	No	44300	AstraZeneca
1873	Não BA.2	77	Male	44595	Yes	Yes	Yes	44277	Coronavac	44296	Coronavac
1874	Não BA.2	65	Female	44591	No	Yes	No	44215	Coronavac	44231	Coronavac	44459	Pfizer
1875	Não BA.2	89	Male	44591	No	No	No	44431	Pfizer
1876	Não BA.2	65	Male	44592	No	No	No	44322	AstraZeneca	44406	AstraZeneca	44617	Pfizer
1877	Não BA.2	39	Female	44592	No	No	No	44390	Janssen			44551	Janssen	44797	Janssen
1878	Não BA.2	56	Male	44592	No	No	No	44371	AstraZeneca	44468	AstraZeneca	44617	AstraZeneca
1879	Não BA.2	41	Male	44592	No	No	No	44413	Pfizer	44497	Pfizer	44635	AstraZeneca	44830	Pfizer
1880	Não BA.2	83	Male	44592	No	No	No	44258	AstraZeneca	44348	AstraZeneca	44575	Pfizer
1881	Não BA.2	52	Male	44592	No	No	No	44384	AstraZeneca	44476	AstraZeneca	44643	AstraZeneca	44761	AstraZeneca
1882	Não BA.2	40	Male	44592	No	No	No	44393	Janssen			44655	Janssen
1883	Não BA.2	84	Female	44593	No	No	No	44259	AstraZeneca	44374	AstraZeneca	44526	AstraZeneca
1884	Não BA.2	28	Female	44592	No	No	No	44378	Pfizer	44468	Pfizer
1885	Não BA.2	37	Female	44594	No	No	No	44355	AstraZeneca			44571	AstraZeneca
1886	Não BA.2	19	Male	44595	No	No	No	44365	AstraZeneca	44459	AstraZeneca
1887	Não BA.2	24	Male	44595	No	No	No	44651	Janssen
1888	Não BA.2	20	Female	44594	No	No	No	44434	Pfizer	44550	Pfizer
1889	Não BA.2	10	Male	44596	No	No	No	44631	Coronavac	44681	Coronavac
1890	Não BA.2	37	Female	44596	No	No	No	44356	AstraZeneca	44442	AstraZeneca	44693	Janssen
1891	Não BA.2	72	Male	44597	Yes	Yes	Yes	44294	Coronavac	44337	Coronavac	44524	Pfizer
1892	Não BA.2	44	Male	44596	No	No	No	44410	Coronavac	44433	Coronavac	44622	AstraZeneca
1893	Não BA.2	55	Male	44597	No	No	No	44369	AstraZeneca	44461	AstraZeneca	44609	Pfizer	44770	AstraZeneca
1894	Não BA.2	51	Male	44595	No	No	No	44384	AstraZeneca	44484	AstraZeneca
1895	Não BA.2	40	Female	44591	No	No	No	44218	Coronavac	44232	Coronavac	44484	Pfizer
1896	Não BA.2	17	Male	44593	No	No	No	44484	Pfizer	44533	Pfizer
1897	Não BA.2	72	Male	44593	No	No	No	44285	Coronavac	44300	Coronavac	44489	Pfizer	44669	AstraZeneca
1898	Não BA.2	24	Male	44593	No	No	No	44438	Pfizer	44517	Pfizer	44650	AstraZeneca
1899	Não BA.2	39	Female	44593	No	No	No	44399	AstraZeneca	44511	AstraZeneca	44643	Pfizer
1900	Não BA.2	48	Female	44593	No	No	No	44357	AstraZeneca	44468	AstraZeneca	44669	AstraZeneca
1901	Não BA.2	30	Female	44593	No	No	No	44400	Coronavac	44428	Coronavac
1902	Não BA.2	37	Female	44593	No	No	No	44410	AstraZeneca	44510	AstraZeneca
1903	Não BA.2	29	Female	44593	No	No	No	44421	Pfizer	44518	Pfizer
1904	Não BA.2	53	Female	44593	No	No	No	44349	AstraZeneca	44448	AstraZeneca	44630	Pfizer	44764	Janssen
1905	Não BA.2	37	Female	44593	No	No	No			44487	Coronavac
1906	Não BA.2	45	Female	44591	No	No	No	44376	Pfizer	44460	Pfizer
1907	Não BA.2	32	Male	44593	No	No	No	44418	Pfizer	44517	Pfizer
1908	Não BA.2	16	Male	44593	No	No	No	44496	Pfizer	44537	Pfizer
1909	Não BA.2	30	Female	44593	No	No	No	44455	Coronavac	44488	Coronavac	44777	AstraZeneca
1910	Não BA.2	23	Female	44592	No	No	No	44368	AstraZeneca	44482	AstraZeneca	44636	AstraZeneca
1911	Não BA.2	18	Male	44593	No	No	No	44441	Coronavac	44461	Coronavac	44634	Pfizer
1912	Não BA.2	63	Female	44593	No	No	No	44314	AstraZeneca	44405	AstraZeneca
1913	Não BA.2	45	Female	44595	No	No	No	44378	AstraZeneca	44482	AstraZeneca	44755	Janssen
1914	Não BA.2	58	Female	44595	No	No	No	44333	AstraZeneca	44426	AstraZeneca	44627	AstraZeneca	44746	Janssen
1915	Não BA.2	20	Female	44591	No	No	No	44398	Janssen			44551	Janssen
1916	Não BA.2	23	Male	44591	No	No	No	44390	Pfizer	44484	Pfizer
1917	Não BA.2	56	Female	44592	No	No	No	44385	AstraZeneca	44476	AstraZeneca			44749	AstraZeneca
1918	Não BA.2	72	Female	44593	No	No	No	44218	Coronavac	44232	Coronavac	44487	Pfizer	44670	Janssen
1919	Não BA.2	41	Male	44592	No	No	No	44394	Pfizer	44497	Pfizer	44643	AstraZeneca
1920	Não BA.2	38	Male	44592	No	No	No	44383	AstraZeneca	44475	AstraZeneca	44628	AstraZeneca
1921	Não BA.2	43	Female	44593	No	No	No	44344	AstraZeneca	44431	AstraZeneca
1922	Não BA.2	54	Male	44593	No	No	No
1923	Não BA.2	37	Male	44593	No	No	No	44428	Pfizer	44496	Pfizer	44677	Janssen
1924	Não BA.2	23	Female	44593	No	No	No	44460	AstraZeneca	44473	AstraZeneca	44649	Janssen
1925	Não BA.2	66	Female	44593	No	No	No	44316	AstraZeneca	44411	AstraZeneca
1926	Não BA.2	68	Female	44594	No	No	No	44286	Coronavac	44314	Coronavac	44497	Pfizer	44693	AstraZeneca
1927	Não BA.2	62	Female	44594	No	No	No	44461	Coronavac	44488	Coronavac
1928	Não BA.2	64	Female	44595	No	No	No	44316	AstraZeneca	44406	AstraZeneca	44558	Pfizer	44691	Janssen
1929	Não BA.2	76	Male	44596	No	No	No
1930	Não BA.2	18	Female	44596	No	No	No	44454	Coronavac	44483	Coronavac	44642	AstraZeneca
1931	Não BA.2	11	Male	44596	No	No	No
1932	Não BA.2	29	Male	44597	No	No	No	44420	AstraZeneca	44495	AstraZeneca	44628	AstraZeneca
1933	Não BA.2	8	Female	44591	Yes	Yes	Yes	44588	Pfizer
1934	Não BA.2	35	Male	44591	No	No	No	44404	AstraZeneca	44496	AstraZeneca
1935	Não BA.2	41	Female	44592	No	No	No	44354	AstraZeneca	44447	AstraZeneca	44632	AstraZeneca	44861	AstraZeneca
1936	Não BA.2	28	Female	44592	No	No	No	44342	AstraZeneca	44434	AstraZeneca
1937	Não BA.2	30	Female	44592	No	No	No	44364	Pfizer	44453	Pfizer	44623	Pfizer
1938	Não BA.2	82	Male	44593	No	Yes	No	44266	Coronavac	44280	Coronavac	44588	Pfizer
1939	Não BA.2	41	Female	44593	No	No	No	44229	AstraZeneca	44321	AstraZeneca	44512	Pfizer	44757	Pfizer
1940	Não BA.2	68	Male	44593	No	No	No	44286	Coronavac	44314	Coronavac	44497	Pfizer	44690	Janssen
1941	Não BA.2	57	Female	44592	No	No	No	44370	AstraZeneca	44461	AstraZeneca	44676	Pfizer
1942	Não BA.2	73	Female	44593	No	No	No	44229	Coronavac	44244	Coronavac	44468	Pfizer	44685	Pfizer
1943	Não BA.2	36	Male	44594	No	No	No	44425	Pfizer	44516	Pfizer
1944	Não BA.2	9	Male	44594	No	No	No
1945	Não BA.2	62	Female	44594	No	No	No	44314	AstraZeneca	44405	AstraZeneca	44578	Pfizer	44774	Pfizer
1946	Não BA.2	28	Female	44594	No	No	No	44419	Pfizer	44510	Pfizer	44733	AstraZeneca
1947	Não BA.2	9	Female	44595	No	No	No
1948	Não BA.2	34	Male	44595	No	No	No	44385	AstraZeneca	44477	AstraZeneca
1949	Não BA.2	2	Male	44595	No	No	No
1950	Não BA.2	51	Male	44597	No	No	No
1951	Não BA.2	28	Male	44593	No	No	No	44419	Coronavac	44447	Coronavac	44573	Pfizer
1952	Não BA.2	44	Female	44593	No	No	No	44392	AstraZeneca	44504	AstraZeneca
1953	Não BA.2	39	Female	44593	No	No	No	44359	AstraZeneca	44441	AstraZeneca	44566	Pfizer
1954	Não BA.2	29	Male	44593	No	Yes	No	44425	Pfizer	44516	Pfizer	44672	Pfizer
1955	Não BA.2	38	Male	44594	No	No	No	44348	AstraZeneca	44440	AstraZeneca	44707	Janssen
1956	Não BA.2	48	Male	44597	No	No	No
1957	Não BA.2	58	Male	44592	No	No	No	44366	AstraZeneca	44449	AstraZeneca	44575	Pfizer	44756	Pfizer
1958	Não BA.2	30	Male	44592	No	No	No	44412	Pfizer	44505	Pfizer			44659	Pfizer
1959	Não BA.2	21	Male	44592	No	No	No			44477	Pfizer	44617	Pfizer
1960	Não BA.2	63	Female	44592	No	No	No	44321	AstraZeneca	44415	AstraZeneca	44600	Pfizer	44733	AstraZeneca
1961	Não BA.2	88	Female	44592	No	No	No	44258	AstraZeneca	44342	AstraZeneca	44522	Pfizer	44711	Janssen
1962	Não BA.2	58	Female	44593	No	No	No	44369	AstraZeneca	44461	AstraZeneca	44645	Pfizer	44771	Janssen
1963	Não BA.2	49	Female	44593	No	No	No
1964	Não BA.2	35	Male	44594	No	No	No	44400	AstraZeneca	44467	AstraZeneca
1965	Não BA.2	35	Female	44594	No	No	No	44426	Coronavac	44455	Coronavac	44617	Pfizer
1966	Não BA.2	81	Female	44594	No	No	No	44295	Coronavac	44320	Coronavac	44505	Pfizer
1967	Não BA.2	57	Female	44594	No	No	No	44373	Pfizer	44460	Pfizer	44569	Pfizer	44747	Janssen
1968	Não BA.2	36	Male	44596	No	No	No	44432	Pfizer	44511	Pfizer	44650	Pfizer
1969	Não BA.2	40	Male	44596	No	No	No	44412	Pfizer	44496	Pfizer	44642	Pfizer
1970	Não BA.2	48	Female	44596	No	No	No	44376	Pfizer	44461	Pfizer	44645	Pfizer	44777	Pfizer
1971	Não BA.2	30	Female	44596	No	No	No	44439	Pfizer	44530	Pfizer
1972	Não BA.2	31	Male	44592	No	No	No	44421	AstraZeneca	44498	AstraZeneca	44630	AstraZeneca
1973	Não BA.2	70	Female	44592	Yes	Yes	Yes	44429	Pfizer	44489	Pfizer
1974	Não BA.2	20	Female	44591	No	Yes	No	44434	Coronavac	44468	Coronavac
1975	Não BA.2	72	Male	44592	Yes	Yes	Yes	44300	Coronavac	44327	Coronavac
1976	Não BA.2	3	Female	44592	No	No	No
1977	Não BA.2	7	Female	44594	No	No	No	44671	Coronavac	44700	Coronavac
1978	Não BA.2	25	Male	44593	No	No	No	44435	Coronavac	44461	Coronavac
1979	Não BA.2	51	Female	44594	No	No	No	44300	AstraZeneca	44384	AstraZeneca	44573	Pfizer	44719	Janssen
1980	Não BA.2	22	Female	44592	No	No	No	44370	Coronavac	44398	Coronavac
1981	Não BA.2	49	Female	44595	No	No	No	44386	Janssen			44567	Janssen
1982	Não BA.2	27	Female	44594	No	No	No	44433	Pfizer	44517	Pfizer	44638	Janssen
1983	Não BA.2	1	Male	44595	No	No	No
1984	Não BA.2	41	Female	44594	No	No	No	44414	Pfizer	44543	Pfizer
1985	Não BA.2	49	Female	44595	No	No	No	44377	Coronavac			44588	AstraZeneca	44741	Pfizer
1986	Não BA.2	5	Female	44596	No	No	No
1987	Não BA.2	83	Female	44597	Yes	Yes	Yes	44259	AstraZeneca	44358	AstraZeneca
1988	Não BA.2	79	Female	44597	Yes	Yes	Yes	44279	Coronavac	44308	Coronavac	44491	Pfizer
1989	Não BA.2	7	Female	44592	No	No	No
1990	Não BA.2	1	Male	44592	No	No	No
1991	Não BA.2	74	Male	44592	No	No	No	44282	AstraZeneca	44372	AstraZeneca	44525	Pfizer	44670	Pfizer
1992	Não BA.2	27	Male	44593	No	No	No	44436	Pfizer	44491	Pfizer	44629	Pfizer
1993	Não BA.2	85	Female	44593	No	No	No	44265	Coronavac	44281	Coronavac	44464	Pfizer	44683	AstraZeneca
1994	Não BA.2	82	Female	44593	No	No	No	44264	AstraZeneca	44356	AstraZeneca	44537	Pfizer	44659	Pfizer
1995	Não BA.2	47	Female	44594	No	No	No	44371	Coronavac	44398	Coronavac
1996	Não BA.2	6	Female	44594	No	No	No
1997	Não BA.2	88	Female	44594	No	No	No	44259	AstraZeneca	44354	AstraZeneca	44523	Pfizer	44685	Pfizer
1998	Não BA.2	87	Female	44594	No	No	No	44259	AstraZeneca	44354	AstraZeneca	44523	Pfizer	44685	Pfizer
1999	Não BA.2	35	Female	44594	No	No	No	44293	AstraZeneca	44383	AstraZeneca	44551	Pfizer
[truncated: 1,483 more rows]
