# Supplementary material for: Retrospective Analysis of Omicron in Minas Gerais, Brazil: Emergence, Dissemination, and Diversification
Source: Microorganisms. 2024 Aug 23;12(9):1745. doi: 10.3390/microorganisms12091745 (PMC11434267; doi:10.3390/microorganisms12091745)
Supplement: Supplementary file 1 [file microorganisms-12-01745-s001.zip › Supplementary_Table S3.xlsx]

## Sheet: Planilha1
Sample	Collection_date	City	number_of_raw_reads	number_of_paired_filtered_reads	number_of_unpaired_filtered_reads	number_of_mapped_reads	efficiency	average_depth	coverage_10x	coverage_100x	coverage_1000x	genome_coverage	Clade	Pango_lineages_nextclade	Pangolin	GISAID_Accession_Number
SEQ_1712	2022-01-03	JOANESIA	544370	516546	6413	510133	0.950137	2900.57	0.925191	0.85677	0.673745	0.910912	21K	BA.1	BA.1	EPI_ISL_16514909
SEQ_1713	2022-01-04	CORONEL FABRICIANO	702360	662990	7219	662971	0.943919	3414.51	0.971374	0.907802	0.76591	0.959803	21K	BA.1	BA.1	EPI_ISL_16514910
SEQ_1714	2022-01-04	CORONEL FABRICIANO	637998	604430	5584	602756	0.944762	3123.6	0.9743SEQ-17	0.89894	0.738789	0.950741	21K	BA.1	BA.1	EPI_ISL_16514911
SEQ_1736	2022-01-05	SIMONESIA	1342852	1296592	7594	1287084	0.95847	6191.13	0.952747	0.861251	0.775742	0.926128	21K	BA.1	BA.1	EPI_ISL_16514931
SEQ_1737	2022-01-11	SIMONESIA	1359454	1319918	6890	1308006	0.962155	6465.82	0.935692	0.88242	0.714577	0.9SEQ-17166	21K	BA.1	BA.1	EPI_ISL_16514932
SEQ_1738	2022-01-17	MANHUACU	1002994	975214	5594	964118	0.96124	5028.46	0.979166	0.896365	0.752734	0.948634	21K	BA.1.1	BA.1.1	EPI_ISL_16514933
SEQ_1739	2022-01-24	FARIA LEMOS	422810	410656	2373	406815	0.962SEQ-17	2097.05	0.968465	0.884828	0.674414	0.944554	21K	BA.1	BA.1	EPI_ISL_16514934
SEQ_1740	2022-01-30	MANHUACU	1636110	1592978	9230	1583748	0.961865	8088.51	0.991205	0.939538	0.849447	0.98659	21K	BA.1.1	BA.1.1	EPI_ISL_16514935
SEQ_1741	2022-02-06	MANHUACU	477360	463958	2683	459281	0.962127	2405.46	0.867706	0.780691	0.587801	0.851687	21K	BA.1	BA.1	EPI_ISL_16514936
SEQ_1742	2022-02-14	DIVINO	433612	421952	2303	418634	0.965458	2114.18	0.95666	0.852122	0.688192	0.919139	21K	BA.1.1	BA.1.1	EPI_ISL_16514937
SEQ_1743	2022-01-05	SÃO JOAO DO PACUI	1211600	1169430	6310	1163120	0.959987	5776.82	0.991071	0.934522	0.856035	0.986322	21K	BA.1	BA.1	EPI_ISL_16514938
SEQ_1745	2022-01-06	MONTES CLAROS	1330272	1131424	6840	1114598	0.951591	5458.68	0.90633	0.828211	0.668294	0.894191	21K	BA.1	BA.1	EPI_ISL_16514939
SEQ_1746	2022-01-06	MONTES CLAROS	1262266	1230540	6112	1215896	0.963264	6201.57	0.970204	0.89991	0.737083	0.943919	21K	BA.1.1	BA.1.1	EPI_ISL_16514940
SEQ_1747	2022-01-06	SANTO ANTONIO DO RETIRO	1125206	1098182	11668	1086514	0.965613	5639.38	0.968966	0.898706	0.739993	0.943718	21K	BA.1	BA.1	EPI_ISL_16514941
SEQ_1748	2022-01-18	MIRABELA	957114	934468	4906	927463	0.96902	5015.25	0.888673	0.79808	0.621SEQ-175	0.875397	21K	BA.1.14	BA.1.14	EPI_ISL_16541711
SEQ_1749	2022-01-24	JAIBA	1330272	1295352	9530	1289940	0.969681	6935.15	0.866334	0.78136	0.619403	0.858743	21K	BA.1	BA.1	EPI_ISL_16541712
SEQ_1750	2022-01-30	CATUTI	1552380	1511598	8822	1499312	0.965815	7767.23	0.936796	0.860382	0.739257	0.924924	21K	BA.1	BA.1	EPI_ISL_16541713
SEQ_1751	2022-02-06	JANAUBA	1043106	1018652	4839	1009796	0.968067	5183.89	0.967127	0.888439	0.767782	0.942648	21K	BA.1.1	BA.1.1	EPI_ISL_16514942
SEQ_1752	2022-02-13	JOAQUIM FELICIO	887890	847664	3783	839506	0.945507	4008.69	0.91225	0.806809	0.679397	0.894659	21K	BA.1	BA.1	EPI_ISL_16514943
SEQ_1753	2022-01-01	DIVISOPOLIS	1281618	1246604	7403	1233963	0.9628SEQ-17	6425.39	0.982376	0.943651	0.837709	0.978531	21K	BA.1.14	BA.1.14	EPI_ISL_16514944
SEQ_1755	2022-01-24	MEDINA	858830	836116	4631	827147	0.963109	4221.76	0.965923	0.919038	0.815102	0.960372	21K	BA.1	BA.1	EPI_ISL_16514945
SEQ_1756	2022-01-31	PEDRA AZUL	587718	549762	3134	547116	0.930916	2401.72	0.931813	0.868SEQ-174	0.714845	0.916965	21K	BA.1	BA.1	EPI_ISL_16514946
SEQ_1758	2022-02-18	JEQUITINHONHA	2324426	2250852	16718	2087641	0.898132	10529.5	0.960205	0.915159	0.845567	0.953115	21K	BA.1	BA.1	EPI_ISL_16514947
SEQ_1759	2022-01-20	PIRAPORA	1076672	1051962	4986	1042443	0.968209	5347.08	0.974183	0.95987	0.873357	0.973447	21K	BA.1	BA.1	EPI_ISL_16514948
SEQ_1760	2022-01-21	PIRAPORA	1084042	1055636	6066	1049607	0.968235	5525.04	0.954687	0.87309	0.805638	0.935257	21K	BA.1.14.1	BA.1.14.1	EPI_ISL_16514949
SEQ_1701	2021-12-27	ITABIRITO	617944	576684	4736	576111	0.932303	2779.47	0.974016	0.897402	0.747216	0.961108	21K	BA.1	BA.1	EPI_ISL_16514899
SEQ_1702	2021-12-28	RIO ACIMA	529614	512820	4913	511970	0.966685	2754.87	0.986891	0.970772	0.855132	0.98261	21K	BA.1.1	BA.1.1	EPI_ISL_16514900
SEQ_1703	2021-12-28	SANTA LUZIA	652050	607644	17418	615491	0.943932	3412.99	0.97124	0.892787	0.735511	0.941845	21K	BA.1	BA.1	EPI_ISL_16514901
SEQ_1704	2021-12-28	BETIM	515992	496354	4236	494148	0.957666	2733.04	0.975019	0.913587	0.613751	0.965355	21K	BA.1	BA.1	EPI_ISL_16514902
SEQ_1705	2022-01-03	BETIM	675754	630946	5040	627751	0.928964	3020.32	0.978765	0.900177	0.778082	0.965522	21K	BA.1.1	BA.1.1	EPI_ISL_16514903
SEQ_1707	2022-01-12	NOVA LIMA	825844	787718	10770	784908	0.950431	4189.24	0.98562	0.96997	0.852958	0.981841	21K	BA.1	BA.1	EPI_ISL_16514904
SEQ_1708	2022-01-23	NOVA LIMA	742274	718854	6458	717512	0.96664	3772.92	0.98659	0.947229	0.789453	0.986122	21K	BA.1	BA.1	EPI_ISL_16514905
SEQ_1709	2022-01-30	IGARAPE	619866	588108	6026	588361	0.949174	3169.51	0.96171	0.893924	0.715213	0.938133	21K	BA.1.1	BA.1.1	EPI_ISL_16514906
SEQ_1710	2022-02-07	BELO HORIZONTE	612150	573316	7544	575462	0.940067	3146.05	0.966492	0.894024	0.718289	0.95783	21K	BA.1	BA.1	EPI_ISL_16514907
SEQ_1711	00:00:00	IBIRITE	507014	472958	7589	475413	0.937672	2555.32	0.952012	0.881918	0.703675	0.926629	21K	BA.1.14.1	BA.1.14.1	EPI_ISL_16514908
SEQ_1715	2022-01-04	CORONEL FABRICIANO	867260	834318	7766	827948	0.954671	4282.1	0.986557	0.9486	0.839113	0.983313	21K	BA.1.14	BA.1.14	EPI_ISL_16514912
SEQ_1716	2022-01-04	SANTANA DO PARAISO	780130	744906	5999	734697	0.941762	3535.2	0.971775	0.907902	0.812761	0.958466	21K	BA.1.14.1	BA.1.14.1	EPI_ISL_16514913
SEQ_1717	2022-01-09	CORONEL FABRICIANO	813862	769710	7356	766909	0.942308	3720.57	0.983045	0.925125	0.791359	0.972645	21K	BA.1	BA.1	EPI_ISL_16514914
SEQ_1718	2022-01-17	CARATINGA	651190	610632	5315	609241	0.935581	2908.55	0.979567	0.934488	0.748754	0.975788	21K	BA.1	BA.1	EPI_ISL_16514915
SEQ_1719	2022-01-17	ARACUAI	751606	725848	7093	691532	0.920072	3633.98	0.972912	0.901716	0.771628	0.964084	21K	BA.1.15	BA.1.15	EPI_ISL_16514916
SEQ_1720	2022-01-17	MINAS NOVAS	541310	523442	5208	522157	0.964617	2768.16	0.983681	0.954085	0.78855	0.980102	21K	BA.1.15	BA.1.15	EPI_ISL_16514917
SEQ_1721	2022-01-17	TURMALINA	744910	722050	6513	719683	0.966134	3778.88	0.986456	0.951945	0.843728	0.986423	21K	BA.1.14	BA.1.14	EPI_ISL_16514918
SEQ_1722	2022-01-17	MINAS NOVAS	697548	664452	6458	663639	0.951388	3275.19	0.978129	0.913587	0.786811	0.963883	21K	BA.1.14	BA.1.14	EPI_ISL_16514919
SEQ_1723	2022-01-31	TURMALINA	899240	870524	6953	868108	0.96538	4502.28	0.986523	0.94937	0.849814	0.981841	21K	BA.1.1	BA.1.1	EPI_ISL_16514920
SEQ_1724	2022-02-06	ITAMARANDIBA	686370	660470	7082	659906	0.961444	3434.96	0.972879	0.918737	0.789653	0.957429	21K	BA.1.14	BA.1.14	EPI_ISL_16514921
SEQ_1725	2022-01-18	VARZELANDIA	846818	813750	7101	811963	0.95884	3985.83	0.974284	0.900445	0.776043	0.967261	21K	BA.1	BA.1	EPI_ISL_16514922
SEQ_1726	2022-01-23	JANUARIA	850850	821994	7964	819299	0.962918	4188.43	0.992877	0.963448	0.866268	0.988128	21K	BA.1.1	BA.1.1	EPI_ISL_16514923
SEQ_1727	2022-01-24	JANUARIA	900452	860978	8257	860061	0.955144	4255.64	0.979668	0.958499	0.854764	0.975588	21K	BA.1.15	BA.1.15	EPI_ISL_16514924
SEQ_1728	2022-01-30	SAO JOAO DA PONTE	835546	807554	7591	806186	0.964861	4140.55	0.990937	0.975922	0.870949	0.988295	21K	BA.1.15	BA.1.15	EPI_ISL_16541710
SEQ_1729	2022-02-06	JANUARIA	714860	682014	4250	672250	0.940394	2692.01	0.977327	0.897803	0.758319	0.960974	21K	BA.1.14.1	BA.1.14.1	EPI_ISL_16514925
SEQ_1730	2022-02-15	LONTRA	789922	761370	8548	760962	0.963338	3983.73	0.983313	0.922215	0.807444	0.981407	21K	BA.1.1	BA.1.1	EPI_ISL_16514926
SEQ_1732	2022-01-25	JUIZ DE FORA	2531170	2441194	26480	2428833	0.959569	12552.6	0.987426	0.978597	0.89884	0.986657	21K	BA.1	BA.1	EPI_ISL_16514927
SEQ_1733	2022-01-25	JUIZ DE FORA	1403394	1360248	12508	1354183	0.964934	7279.78	0.98659	0.954821	0.877236	0.986557	21K	BA.1.17	BA.1.17	EPI_ISL_16514928
SEQ_1734	2022-02-07	JUIZ DE FORA	1421040	1374150	14139	1369227	0.963539	7123.37	0.986858	0.954553	0.86182	0.982911	21K	BA.1.1	BA.1.1	EPI_ISL_16514929
SEQ_1735	2022-01-04	DIVINO	1177104	1128122	12172	1023405	0.869426	4946.28	0.968933	0.908003	0.819583	0.963382	21K	BA.1.1	BA.1.1	EPI_ISL_16514930
SEQ_1761	2022-01-24	PIRAPORA	441452	430182	2682	427382	0.968128	2223.35	0.93285	0.841153	0.684379	0.904324	21K	BA.1	BA.1	EPI_ISL_16514950
SEQ_1762	2022-02-07	PIRAPORA	742212	718252	5421	715269	0.963699	3669.79	0.982376	0.939805	0.832893	0.972812	21K	BA.1.14.1	BA.1.14.1	EPI_ISL_16514951
SEQ_1763	2022-02-10	PIRAPORA	919396	890826	7048	846094	0.920272	4615.28	0.771227	0.60723	0.377654	0.73083	21K	BA.1.14	BA.1.14	EPI_ISL_16541714
SEQ_1765	2021-12-18	MARIA DA FE	475760	462428	3481	459025	0.964825	2479.11	0.970003	0.905729	0.762332	0.961174	21K	BA.1.1	BA.1.1	EPI_ISL_16514952
SEQ_1767	2021-12-18	MARIA DA FE	483014	467624	3429	464303	0.961262	2388.49	0.979835	0.904324	0.745444	0.959335	21J	AY.101	AY.101	EPI_ISL_16514953
SEQ_1768	2021-12-21	BOM REPOUSO	475918	460882	2879	457939	0.962222	2251.62	0.949269	0.882186	0.695081	0.936327	21K	BA.1	BA.1	EPI_ISL_16514954
SEQ_1769	2021-12-23	ITAJUBA	661148	644942	4185	638030	0.965034	3510.8	0.971675	0.883055	0.742902	0.943584	21K	BA.1	BA.1	EPI_ISL_16514955
SEQ_1770	2021-12-27	POUSO ALEGRE	767062	747482	4975	741511	0.96669	4074.41	0.947029	0.887871	0.688058	0.929439	21K	BA.1	BA.1	EPI_ISL_16514956
SEQ_1773	2022-01-17	POUSO ALEGRE	384762	374102	2852	370663	0.963357	2059.62	0.982309	0.947932	0.82052	0.973147	21K	BA.1.17.2	BA.1.17.2	EPI_ISL_16514957
SEQ_1774	2022-01-23	SILVIANOPOLIS	557850	540840	3253	536489	0.961708	2777.42	0.973581	0.944186	0.839815	0.967261	21K	BA.1	BA.1	EPI_ISL_16514958
SEQ_1777	2022-02-08	ITAJUBA	515466	496244	3439	492283	0.955025	2390.43	0.964619	0.913922	0.802595	0.956024	21K	BA.1.14.1	BA.1.14.1	EPI_ISL_16514960
SEQ_1778	2022-01-17	BARROSO	319290	305274	2474	304085	0.952379	1542.54	0.942481	0.857004	0.66592	0.920175	21K	BA.1.14.1	BA.1.14.1	EPI_ISL_16514961
SEQ_1779	2022-01-17	RESENDE COSTA	570136	550820	4452	548639	0.962295	2921.07	0.977327	0.950139	0.845735	0.973682	21K	BA.1.1	BA.1.1	EPI_ISL_16541715
SEQ_1780	2022-01-18	BOM SUCESSO	528274	512560	3888	507825	0.961291	2824.87	0.974584	0.908872	0.763234	0.965789	21K	BA.1	BA.1	EPI_ISL_16514962
SEQ_1781	2022-01-18	BOM SUCESSO	660320	639834	4984	637188	0.964969	3333.68	0.980002	0.955991	0.842457	0.974116	21K	BA.1.1	BA.1.1	EPI_ISL_16514963
SEQ_1782	2022-01-24	BOM SUCESSO	346128	335734	2345	333270	0.962852	1821.58	0.966124	0.912885	0.749791	0.963649	21K	BA.1.15	BA.1.15	EPI_ISL_16514964
SEQ_1784	2022-02-08	BOM SUCESSO	362850	349422	2763	347203	0.956877	1826.25	0.972478	0.885864	0.704846	0.952781	21K	BA.1.14	BA.1.14	EPI_ISL_16514965
SEQ_1785	2022-01-17	RIACHINHO	441336	427028	3749	424473	0.961791	2273.64	0.96696	0.907835	0.770859	0.947999	21K	BA.1.14	BA.1.14	EPI_ISL_16514966
SEQ_1786	2022-01-17	RIACHINHO	576864	560994	3754	555734	0.963371	2968.19	0.968833	0.890613	0.757182	0.954687	21K	BA.1.1	BA.1.1	EPI_ISL_16514967
SEQ_1787	2022-01-17	RIACHINHO	864400	838242	6033	834626	0.965555	4325.45	0.976056	0.914691	0.780089	0.969903	21K	BA.1.14.1	BA.1.14.1	EPI_ISL_16514968
SEQ_1788	2022-01-17	RIACHINHO	569300	551018	3952	547841	0.962306	2965.75	0.969836	0.921112	0.786409	0.962311	21K	BA.1.14.1	BA.1.14.1	EPI_ISL_16514969
SEQ_1792	2022-02-07	NATALANDIA	801378	770654	7165	763822	0.953136	4043.81	0.984048	0.94947	0.830184	0.976691	21K	BA.1.1	BA.1.1	EPI_ISL_16514970
SEQ_1793	2022-02-19	PARACATU	373630	361334	2593	358734	0.960132	1852.16	0.9589	0.88874	0.696385	0.944822	21K	BA.1.14	BA.1.14	EPI_ISL_16514971
SEQ_1794	2022-01-17	TRES PONTAS	376084	364064	3138	362233	0.96317	2056.28	0.916296	0.815136	0.588469	0.903923	21K	BA.1	BA.1	EPI_ISL_16514972
SEQ_1795	2022-01-17	TRES PONTAS	550844	534344	3929	528947	0.960248	2768.81	0.983747	0.906799	0.730228	0.965589	21K	BA.1.1	BA.1.1	EPI_ISL_16514973
SEQ_1797	2022-01-17	CAMPANHA	525064	505958	4492	499373	0.951071	2685.14	0.747082	0.580744	0.407384	0.682005	21K	BA.1.1	BA.1.1	EPI_ISL_16541716
SEQ_1798	2022-01-17	POUSO ALTO	508302	490648	4817	488803	0.961639	2610.09	0.967829	0.899274	0.736147	0.942715	21K	BA.1.1	BA.1.1	EPI_ISL_16514974
SEQ_1799	2022-01-24	COQUEIRAL	541682	524940	3965	520125	0.960204	2807.9	0.961475	0.881316	0.724977	0.950038	21K	BA.1	BA.1	EPI_ISL_16514975
SEQ_1800	2022-01-30	SAO LOURENCO	708390	687780	5338	682768	0.963831	3717.6	0.96074	0.899876	0.732335	0.94957	21K	BA.1	BA.1	EPI_ISL_16514976
SEQ_1801	2022-02-07	TRES PONTAS	711260	684236	6022	680103	0.956195	3592.33	0.991272	0.943952	0.805571	0.988998	21K	BA.1.1	BA.1.1	EPI_ISL_16514977
SEQ_1802	2022-02-14	TRES CORACOES	166878	162258	1149	160966	0.964573	902.72	0.962679	0.869511	0.448684	0.949102	21J	AY.99.2	AY.99.2	EPI_ISL_16514978
SEQ_1821	2022-02-09	SANTANA DO RIACHO	518612	502452	3627	500035	0.964179	2708.58	0.92372	0.832692	0.649099	0.911313	21K	BA.1.1	BA.1.1	EPI_ISL_16514979
SEQ_1822	2022-02-11	JEQUITINHONHA	514264	501390	3241	498792	0.969914	2727.46	0.933987	0.863057	0.651339	0.920209	21K	BA.1.14	BA.1.14	EPI_ISL_16541717
SEQ_1823	2022-02-09	TURMALINA	521060	493300	3680	484377	0.929599	2040.49	0.98873	0.943919	0.803665	0.98542	21L	BA.2	BA.2	EPI_ISL_16514980
SEQ_1825	2022-03-24	ITABIRITO	559982	544636	4051	542455	0.968701	2910.28	0.980136	0.92051	0.809451	0.956225	21L	BA.2	BA.2	EPI_ISL_16514981
SEQ_1837	2022-02-21	MATOZINHOS	635734	614344	4347	607775	0.956021	2968.15	0.923285	0.838244	0.736481	0.908437	21K	BA.1	BA.1	EPI_ISL_16514988
SEQ_1838	2022-02-14	ESMERALDAS	643760	623302	4403	617078	0.958553	3068.48	0.969702	0.914624	0.803699	0.964953	21K	BA.1.14.1	BA.1.14.1	EPI_ISL_16514989
SEQ_1839	2022-03-22	ITABIRITO	506474	479298	5072	476259	0.940342	2306.42	0.912551	0.846102	0.634184	0.895596	21K	BA.1.14.1	BA.1.14.1	EPI_ISL_16541718
SEQ_1840	2022-02-21	IBIAI	680406	658260	4989	653731	0.960795	3121.41	0.987058	0.921847	0.810153	0.976624	21K	BA.1	BA.1	EPI_ISL_16514990
SEQ_1841	2022-02-14	TRES CORACOES	669840	648170	4582	642278	0.958853	3264.8	0.984918	0.911581	0.821021	0.963214	21K	BA.1	BA.1	EPI_ISL_16514991
SEQ_1842	2022-02-18	MONSENHOR PAULO	627468	607200	3774	600929	0.957705	2922.47	0.934956	0.855834	0.742099	0.91944	21K	BA.1	BA.1	EPI_ISL_16514992
SEQ_1843	2022-02-16	MANGA	682786	636580	4480	629193	0.921508	2722.89	0.921546	0.855901	0.658028	0.90934	21K	BA.1.1	BA.1.1	EPI_ISL_16514993
SEQ_1844	2022-02-16	DIVINO	606110	578976	4120	574188	0.947333	2636.77	0.932615	0.850885	0.760292	0.92265	21K	BA.1.1	BA.1.1	EPI_ISL_16514994
SEQ_1845	2022-02-21	PEDRA BONITA	626576	606554	4683	600395	0.958216	3138.75	0.950908	0.87727	0.774103	0.932649	21K	BA.1.14	BA.1.14	EPI_ISL_16514995
SEQ_1846	2022-02-18	COMERCINHO	603886	583392	5668	577960	0.957068	3192.95	0.969869	0.903722	0.748621	0.949202	21K	BA.1.1	BA.1.1	EPI_ISL_16514996
SEQ_1847	2022-03-08	ESPINOSA	523922	506212	4171	502214	0.958566	2656.48	0.981875	0.904157	0.795204	0.965723	21K	BA.1.15	BA.1.15	EPI_ISL_16514997
SEQ_1848	2022-03-08	TAIOBEIRAS	731476	711790	4800	703698	0.962025	3794.9	0.991105	0.945691	0.837341	0.985018	21K	BA.1.14.2	BA.1.14.2	EPI_ISL_16514998
SEQ_1849	2022-02-21	TAIOBEIRAS	506296	488338	3949	484244	0.956444	2303.69	0.986423	0.925459	0.808548	0.980838	21K	BA.1.1	BA.1.1	EPI_ISL_16514999
SEQ_1850	2022-02-16	PIRAPORA	564862	547024	3971	540737	0.95729	2789.41	0.956259	0.900579	0.734675	0.936595	21K	BA.1.1	BA.1.1	EPI_ISL_16515000
SEQ_1851	2022-03-09	BELO HORIZONTE	696510	674992	4822	668408	0.959653	3296.03	0.97104	0.894693	0.810889	0.951142	21K	BA.1.1.1	BA.1.1.1	EPI_ISL_16541719
SEQ_1852	2022-03-10	VESPASIANO	529792	511180	3506	506470	0.955979	2503.96	0.989499	0.924289	0.807478	0.984483	21K	BA.1.1	BA.1.1	EPI_ISL_16515001
SEQ_1853	2022-02-22	LONTRA	416202	402886	2892	398128	0.956574	2025.44	0.919975	0.85249	0.650838	0.899609	21K	BA.1	BA.1	EPI_ISL_16515002
SEQ_1854	2022-02-21	PEDRA BONITA	489522	472588	3314	466329	0.952621	2396.49	0.950139	0.879945	0.75474	0.935893	21K	BA.1	BA.1	EPI_ISL_16541720
SEQ_1855	2022-02-15	TRES CORACOES	594176	576274	4230	570050	0.959396	2870.66	0.965589	0.894793	0.76805	0.944654	21K	BA.1	BA.1	EPI_ISL_16515003
SEQ_1856	2022-02-21	TRES PONTAS	698836	653496	15638	657671	0.941095	3314.7	0.974685	0.922784	0.794134	0.968197	21K	BA.1.1	BA.1.1	EPI_ISL_16515004
SEQ_1857	2022-02-18	ITINGA	644298	623962	4060	616315	0.956568	3152.35	0.978096	0.9073	0.788148	0.960506	21K	BA.1	BA.1	EPI_ISL_16515005
SEQ_1858	2022-02-21	ITINGA	510326	495146	3233	490334	0.960825	2462.12	0.934722	0.864596	0.712069	0.922683	21K	BA.1.14.1	BA.1.14.1	EPI_ISL_16541721
SEQ_1859	2022-02-15	IBIAI	588406	553100	3856	547644	0.930725	2462.5	0.980838	0.914356	0.807946	0.971575	21K	BA.1	BA.1	EPI_ISL_16515006
SEQ_1860	2022-02-21	IBIAI	768946	745318	4869	738931	0.960966	3615.28	0.993211	0.967595	0.85366	0.991138	21K	BA.1	BA.1	EPI_ISL_16515007
SEQ_1861	2022-02-12	BRASOPOLIS	649596	628160	4611	599714	0.923211	3050.53	0.984985	0.918436	0.827542	0.968966	21K	BA.1.14	BA.1.14	EPI_ISL_16515008
SEQ_1862	2022-02-20	SILVIANOPOLIS	541172	521870	3983	517945	0.95708	2474.62	0.976691	0.904056	0.731799	0.959937	21K	BA.1	BA.1	EPI_ISL_16515009
SEQ_1864	2022-03-22	DIAMANTINA	577948	553206	5736	548041	0.948253	2575.37	0.930475	0.851787	0.698458	0.92178	21K	BA.1.1	BA.1.1	EPI_ISL_16515010
SEQ_1865	2022-02-14	TRES CORACOES	671864	650104	4735	643562	0.957875	3190.61	0.991707	0.938735	0.81333	0.976156	21K	BA.1.1.1	BA.1.1.1	EPI_ISL_16515011
SEQ_1866	2022-01-23	ESPERA FELIZ	505404	487078	3758	482520	0.954721	2288.45	0.997325	0.972244	0.838478	0.995352	21K	BA.1	BA.1	EPI_ISL_16515012
SEQ_1867	2022-03-20	SERRO	525696	508366	3454	502609	0.956083	2495.72	0.974852	0.891783	0.777246	0.959001	21L	BA.2	BA.2	EPI_ISL_16515013
SEQ_1868	2022-03-09	ITAMARANDIDA	590972	573174	3913	560558	0.948536	2783.76	0.91964	0.861519	0.712504	0.904257	21K	BA.1.1	BA.1.1	EPI_ISL_16515014
SEQ_1869	2022-03-07	SENADOR MODESTINO GONÇALVES	529286	512652	3597	504484	0.953141	2569.38	0.954553	0.891616	0.742869	0.945223	21K	BA.1.17	BA.1.17	EPI_ISL_16515015
SEQ_1870	2022-03-29	BURITIS	479148	459230	3588	455436	0.950512	2253.91	0.989098	0.931846	0.810253	0.974551	21K	BA.1.1	BA.1.1	EPI_ISL_16515016
SEQ_1871	2022-03-22	SILVIANOPOLIS	464726	447386	3267	443235	0.953756	2122.83	0.98552	0.909039	0.774437	0.971642	21K	BA.1.1	BA.1.1	EPI_ISL_16515017
SEQ_1872	2022-03-21	RIBEIRÃO DAS NEVES	239832	232172	1621	229805	0.958192	1178.4	0.9794	0.886165	0.604254	0.965522	21K	BA.1.1	BA.1.1	EPI_ISL_16515018
SEQ_1875	2022-02-22	JUIZ DE FORA	485208	468494	3777	459385	0.94678	2288.85	0.993111	0.958064	0.820854	0.991071	21K	BA.1.1.18	BA.1.1.18	EPI_ISL_16515019
SEQ_1876	2022-02-23	JUIZ DE FORA	584674	567576	3669	561004	0.959516	2821.48	0.975588	0.902986	0.808681	0.956994	21K	BA.1	BA.1	EPI_ISL_16515020
SEQ_1985	2022-06-09	MONTES CLAROS	855368	830456	4926	826412	0.966148	4164.48	0.997458	0.989968	0.946561	0.997425	21L	BA.2	BA.2	EPI_ISL_17675512
SEQ_1986	2022-06-01	BURITIS	436616	422480	3635	421154	0.964587	2228.21	0.997425	0.984048	0.834565	0.997425	22A	BA.4.1	BA.4.1	EPI_ISL_17675513
SEQ_1987	2022-07-12	BURITIS	791666	768398	5528	766625	0.968369	3926.42	0.997525	0.986423	0.879076	0.997425	22A	BA.4.1	BA.4.1	EPI_ISL_17675514
SEQ_1990	2022-07-15	CONTAGEM	500364	480150	4143	435777	0.87092	2154.06	0.985386	0.918871	0.757984	0.974819	21L	BA.2	BA.2	EPI_ISL_16515034
SEQ_1991	2022-05-05	CONTAGEM	299104	289644	2365	287916	0.962595	1446.7	0.997392	0.982443	0.737217	0.997191	21L	BA.2	BA.2	EPI_ISL_16515035
SEQ_1993	2022-05-20	BELO HORIZONTE	434616	419552	4210	418474	0.962859	2187.51	0.973314	0.89496	0.716249	0.967829	21L	BA.2	BA.2	EPI_ISL_16515036
SEQ_1996	2022-06-07	JUIZ DE FORA	487012	472164	3709	468449	0.961884	2415.31	0.997425	0.989165	0.89884	0.997425	21L	BA.2	BA.2	EPI_ISL_16515037
SEQ_1999	2022-06-27	JUIZ DE FORA	324096	309944	3802	229835	0.709157	1249.1	0.939304	0.823061	0.530582	0.920643	21L	BA.2	BA.2	EPI_ISL_16515038
SEQ_2000	2022-06-29	JUIZ DE FORA	395402	380492	2531	378534	0.95734	1791.41	0.997392	0.985553	0.78243	0.997191	22B	BA.5.2.1	BA.5.2.1	EPI_ISL_17675515
SEQ_2001	2022-06-06	JUIZ DE FORA	342212	331934	2226	331067	0.967432	1678.13	0.997425	0.984316	0.778852	0.997291	21L	BA.2.23	BA.2.23	EPI_ISL_17675516
SEQ_2002	2022-07-05	JUIZ DE FORA	265492	257604	1866	257105	0.96841	1326.39	0.978497	0.896566	0.642176	0.967294	22B	BA.5.2.1	BA.5.2.1	EPI_ISL_17675517
SEQ_2003	2022-07-06	ITAJUBA	292108	283794	1828	282647	0.967611	1470.33	0.997425	0.983413	0.751931	0.997224	22B	BA.5.2.1	BA.5.2.1	EPI_ISL_17675518
SEQ_2004	2022-07-03	SILVIANOPOLIS	2956196	2807538	38081	2785316	0.942196	14123.8	0.995251	0.982276	0.886633	0.9898	22B	BA.5.2.1	BA.5.2.1	EPI_ISL_17675519
SEQ_2005	2022-07-04	CONTAGEM	228204	220956	1758	218135	0.955877	1118.08	0.992777	0.932415	0.570812	0.985654	22B	BA.5.2.1	BA.5.2.1	EPI_ISL_17675520
SEQ_2006	2022-05-31	IGARAPE	369324	356030	3061	352414	0.954214	1785.72	0.981407	0.893188	0.705381	0.954988	22B	BA.5.2.1	BA.5.2.1	EPI_ISL_17675521
SEQ_2007	2022-05-31	MARIANA	265842	257824	1931	256032	0.963098	1352.14	0.984818	0.882386	0.580711	0.967528	22B	BA.5.2.1	BA.5.2.1	EPI_ISL_17675522
SEQ_2010	2022-06-13	SERRO	383274	368340	3633	366231	0.955533	1866.27	0.997091	0.982744	0.771561	0.99689	22B	BA.5.2.1	BA.5.2.1	EPI_ISL_17675523
SEQ_2011	2022-06-13	DIAMANTINA	540306	522818	3687	521536	0.96526	2614.5	0.997458	0.978531	0.795539	0.997392	22B	BA.5.2.1	BA.5.2.1	EPI_ISL_17675524
SEQ_2012	2022-06-13	DIAMANTINA	629950	604384	6797	597764	0.948907	3140.39	0.966224	0.882788	0.711534	0.948868	22B	BA.5.2.1	BA.5.2.1	EPI_ISL_17675525
SEQ_2013	2022-06-20	SENADOR MODESTINO GONÇALVES	546114	530228	4066	519560	0.951376	2789.27	0.997525	0.9691	0.796007	0.995419	22B	BA.5.2.1	BA.5.2.1	EPI_ISL_17675526
SEQ_2017	2022-06-07	BRASOPOLIS	4754096	4561154	27153	4544120	0.955833	21559.3	0.997525	0.997392	0.985018	0.997525	22B	BA.5.1	BA.5.1	EPI_ISL_17675527
SEQ_2018	2022-06-14	CONTAGEM	693246	670114	3919	667715	0.963172	3314.44	0.997525	0.97221	0.801491	0.997492	22B	BA.5.2.1	BA.5.2.1	EPI_ISL_17675528
SEQ_2019	2022-06-20	BELO HORIZONTE	525354	494846	3296	494270	0.940832	2278.26	0.997425	0.985085	0.823496	0.997425	22B	BA.5.2.1	BA.5.2.1	EPI_ISL_17675529
SEQ_2020	2022-06-21	JABOTICATUBAS	316784	302130	2074	301321	0.951188	1422.24	0.997425	0.976424	0.739892	0.997392	21L	BA.2	BA.2	EPI_ISL_16515040
SEQ_2021	2022-06-30	CONTAGEM	172308	165304	1148	164492	0.954639	785539	0.996823	0.918135	0.302378	0.989198	22B	BA.5.2.1	BA.5.2.1	EPI_ISL_17675530
SEQ_2022	2022-06-27	JABOTICATUBAS	294482	284432	1870	283416	0.962422	1385.54	0.99368	0.916798	0.588369	0.987961	22B	BA.5.2.1	BA.5.2.1	EPI_ISL_17675531
SEQ_2023	2022-06-30	BETIM	331996	321230	1864	319219	0.961515	1561.55	0.996656	0.922884	0.618634	0.996288	22B	BA.5.2.1	BA.5.2.1	EPI_ISL_17675532
SEQ_2024	2022-07-07	RIBEIRAO DAS NEVES	93512	90536	503	90068	0.963171	445226	0.979467	0.837608	0.0300639	0.956259	22B	BA.5.2.1	BA.5.2.1	EPI_ISL_17700576
SEQ_2025	2022-07-07	RIBEIRAO DAS NEVES	133168	129412	940	129309	0.971022	696.22	0.985185	0.866334	0.23817	0.97726	22B	BA.5.2.1	BA.5.2.1	EPI_ISL_17675533
SEQ_2026	2022-07-05	CONTAGEM	102554	98558	1057	97529	0.951001	498219	0.925693	0.805839	0.115239	0.905026	21L	BA.2	BA.2	EPI_ISL_16515041
SEQ_2027	2022-07-08	CONTAGEM	120772	117020	944	116860	0.967608	622439	0.981106	0.848176	0.146072	0.968331	22B	BA.5.2.1	BA.5.2.1	EPI_ISL_17675534
SEQ_2028	2022-07-05	BELO HORIZONTE	77084	75052	556	74893	0.971576	411453	0.952881	0.817811	0.0179246	0.920677	21L	BA.2	BA.2	EPI_ISL_16515042
SEQ_2029	2022-05-26	BELO HORIZONTE	45228	41458	1652	41633	0.920514	315244	0.9381	0.807177	0.0122396	0.926061	21L	BA.2	BA.2	EPI_ISL_16541722
SEQ_2030	2022-06-08	SENADOR MODESTINO GONÇALVES	68700	63940	1979	62287	0.906652	445462	0.979835	0.901716	0.0266528	0.972444	22B	BA.5.1	BA.5.1	EPI_ISL_17675535
SEQ_2031	2022-05-30	DIAMANTINA	33864	32642	291	32541	0.960932	164774	0.984483	0.746948	0	0.956727	22B	BA.5.2.1	BA.5.2.1	EPI_ISL_17675536
SEQ_2034	2022-06-21	JUIZ DE FORA	80270	77872	590	76810	0.956895	400632	0.92887	0.785205	0.0462495	0.89807	21L	BA.2	BA.2	EPI_ISL_16515043
SEQ_2040	2022-05-24	BRASOPOLIS	695428	674498	4011	667471	0.959799	3423.81	0.997525	0.948266	0.787814	0.997458	21L	BA.2.9	BA.2.9	EPI_ISL_16515044
SEQ_2041	2022-05-19	BRASOPOLIS	435878	419476	2106	417340	0.95747	1817.66	0.997425	0.961509	0.833027	0.997425	21L	BA.2	BA.2	EPI_ISL_16515045
SEQ_2043	2022-05-16	BRASOPOLIS	938504	903332	8701	898159	0.957011	4637.65	0.976758	0.93091	0.785841	0.967294	21L	BA.2.23	BA.2.23	EPI_ISL_16515046
SEQ_2044	2022-05-17	ANDRADAS	819844	796162	5422	793855	0.9683	4105.07	0.974952	0.922984	0.779454	0.967796	22B	BA.5.2.1	BA.5.2.1	EPI_ISL_17675537
SEQ_2045	2022-05-09	SANTO HIPOLITO	788862	763086	4861	760243	0.963721	3820.49	0.997525	0.980236	0.872688	0.997525	21L	BA.2.9	BA.2.9	EPI_ISL_16515047
SEQ_2046	2022-05-13	BELO HORIZONTE	163480	148436	3490	146867	0.898379	931.64	0.846537	0.672842	0.396984	0.811959	recombinant	XAG	XAG	EPI_ISL_17675538
SEQ_2047	2022-05-10	BELO HORIZONTE	833982	811074	7241	800935	0.960374	5061.42	0.997525	0.93499	0.784604	0.993445	21L	BA.2	BA.2	EPI_ISL_16515048
SEQ_2049	2022-07-01	ITABIRITO	476444	455748	4543	454568	0.954085	2276.36	0.997224	0.957563	0.811089	0.988195	22B	BA.5.2.1	BA.5.2.1	EPI_ISL_17675539
SEQ_2050	2022-07-27	ITABIRITO	402464	389646	2698	388778	0.965994	1948.67	0.997425	0.972511	0.846437	0.997425	22B	BA.5.2.1	BA.5.2.1	EPI_ISL_17675540
SEQ_2051	2022-07-11	ITABIRITO	383984	366698	2715	366605	0.95474	1841.39	0.971307	0.906197	0.739591	0.963114	22B	BA.5.2.1	BA.5.2.1	EPI_ISL_17675541
SEQ_2052	2022-07-12	ITABIRITO	371262	360832	2580	357980	0.964225	1926.31	0.988295	0.945056	0.77835	0.982343	22A	BA.4.6	BA.4.6	EPI_ISL_17675542
SEQ_2053	2022-07-25	ESMERALDAS	180068	160420	4492	161236	0.895417	1052.1	0.906631	0.7733	0.468983	0.878541	22B	BA.5.2.1	BA.5.2.1	EPI_ISL_17675543
SEQ_2054	2022-07-26	BETIM	418490	405868	3690	404760	0.967192	2160.55	0.997525	0.989667	0.854429	0.997358	22B	BA.5.1	BA.5.1	EPI_ISL_17675544
SEQ_2055	2022-07-14	BETIM	412464	399718	2607	397384	0.963439	2031.83	0.992977	0.92168	0.735545	0.98756	22B	BA.5.2.1	BA.5.2.1	EPI_ISL_17675545
SEQ_2056	2022-07-25	RIBEIRAO DAS NEVES	468506	453750	3224	451277	0.963226	2304.94	0.997525	0.981039	0.820653	0.99582	22B	BA.5.2.1	BA.5.2.1	EPI_ISL_17675546
SEQ_2058	2022-07-10	BELO HORIZONTE	1145964	1112886	8500	1110545	0.969092	5962.7	0.997492	0.988797	0.918436	0.997458	22B	BA.5.2.1	BA.5.2.1	EPI_ISL_17675547
SEQ_2060	2022-07-11	BELO HORIZONTE	343084	333302	2381	332399	0.968856	1697.52	0.99388	0.962679	0.778149	0.99281	22B	BA.5.2.1	BA.5.2.1	EPI_ISL_17675548
SEQ_2061	2022-07-19	BELO HORIZONTE	525668	510140	3184	505341	0.961331	2627.71	0.997525	0.975487	0.834431	0.996689	22C	BA.2.12.1	BA.2.12.1	EPI_ISL_17675549
SEQ_2063	2022-07-18	BELO HORIZONTE	488108	473976	3417	472244	0.967499	2587.93	0.937565	0.813564	0.608936	0.904725	22B	BA.5.2.1	BA.5.2.1	EPI_ISL_17675550
SEQ_2064	2022-07-18	IGARAPE	150740	139924	4347	143216	0.950086	1140.19	0.903154	0.756981	0.470521	0.860415	22B	BA.5.2.1	BA.5.2.1	EPI_ISL_17675551
SEQ_2065	2022-07-21	IGARAPE	848894	825774	4877	816523	0.961867	4042	0.997425	0.98863	0.911648	0.997425	22B	BA.5.2.1	BA.5.2.1	EPI_ISL_17675552
SEQ_2066	2022-07-19	IGARAPE	666884	648252	4074	644965	0.967132	3334.66	0.677056	0.658931	0.550982	0.663545	22B	BA.5.2.1	BA.5.2.1	EPI_ISL_17675553
SEQ_2068	2022-09-05	PEDRO LEOPOLDO	653898	634290	4478	630435	0.964118	3257.69	0.997325	0.968799	0.862723	0.991406	21L	BA.2	BA.2	EPI_ISL_17675554
SEQ_2069	2022-05-19	PEDRO LEOPOLDO	738394	717370	5346	711844	0.964044	3808.4	0.997525	0.968063	0.850985	0.997525	21L	BA.2	BA.2	EPI_ISL_17675555
SEQ_2070	2022-04-27	ITABIRITO	336950	322084	4466	319703	0.948814	1890.33	0.915828	0.786476	0.575059	0.890914	21K	BA.1.1	BA.1.1	EPI_ISL_17675556
SEQ_2071	2022-02-05	ESMERALDAS	326866	315324	2735	312247	0.955275	1654.53	0.985353	0.911179	0.679196	0.975956	21L	BA.2	BA.2	EPI_ISL_17675557
SEQ_2073	2022-04-18	VARGINHA	569858	539350	8352	540533	0.94854	3042.83	0.997525	0.970304	0.864395	0.997425	21L	BA.2	BA.2	EPI_ISL_17675558
SEQ_2074	2022-04-05	BETIM	650232	631698	4940	629497	0.968111	3502.91	0.976992	0.90914	0.762064	0.965656	21L	BA.2	BA.2	EPI_ISL_17675559
SEQ_2075	2022-03-04	BETIM	565412	550572	4505	549115	0.971177	3103.17	0.990603	0.959201	0.821289	0.982811	21K	BA.1.1	BA.1.1	EPI_ISL_17675560
SEQ_2076	2022-04-19	BETIM	580734	565184	4178	563666	0.97061	3142.77	0.994716	0.952212	0.830452	0.985286	21K	BA.1.1	BA.1.1	EPI_ISL_17675561
SEQ_2434	2022-04-25	BRASOPOLIS	191476	184874	2201	166290	0.868464	768331	0.834966	0.649935	0.256529	0.803632	21L	BA.2.3	BA.2.3	EPI_ISL_17675589
SEQ_2435	2022-04-05	BURITIS	250070	240128	3357	190382	0.761315	890524	0.925894	0.782731	0.310504	0.897234	21K	BA.1.1	BA.1.1	EPI_ISL_17675590
SEQ_2436	2022-05-17	DIAMANTINA	823496	794238	10977	795100	0.965518	3694.96	0.987158	0.963616	0.884694	0.983045	21L	BA.2	BA.2	EPI_ISL_17675591
SEQ_2438	2022-05-27	ESMERALDAS	466474	451974	4821	448024	0.960448	2083.28	0.957195	0.913487	0.703909	0.948935	22B	BA.5.2.1	BA.5.2.1	EPI_ISL_17675593
SEQ_2439	2022-05-26	BELO HORIZONTE	482690	467584	5371	467275	0.968064	2168.34	0.969535	0.941176	0.699829	0.963281	22B	BA.5.2.1	BA.5.2.1	EPI_ISL_17675594
SEQ_2440	2022-05-24	RIBEIRAO DAS NEVES	92644	89778	964	89245	0.963311	413934	0.911815	0.740996	0.115774	0.884058	22B	BA.5.2.1	BA.5.2.1	EPI_ISL_17700585
SEQ_2441	2022-05-24	RIBEIRAO DAS NEVES	354048	340788	4577	334837	0.945739	1548.21	0.959803	0.901114	0.562318	0.952513	21L	BA.2.3	BA.2.3	EPI_ISL_17675595
SEQ_2442	2022-05-26	RIBEIRAO DAS NEVES	557484	539104	5997	532411	0.955025	2471.6	0.978564	0.931278	0.732569	0.960472	21L	BA.2	BA.2	EPI_ISL_17675596
SEQ_2445	2022-05-03	SILVIANOPOLIS	432784	419314	4544	421266	0.973386	1961.2	0.989566	0.961342	0.817477	0.981239	21L	BA.2	BA.2	EPI_ISL_17675597
SEQ_2447	2022-05-30	PEDRO LEOPOLDO	382110	368666	4533	367840	0.962655	1713.49	0.943283	0.861285	0.531284	0.930743	21L	BA.2	BA.2	EPI_ISL_17700586
SEQ_2448	2022-05-30	BETIM	243054	236444	2089	234366	0.964255	1086.69	0.938167	0.8556	0.393405	0.925626	22B	BA.5.2.1	BA.5.2.1	EPI_ISL_17700587
SEQ_2450	2022-05-31	MATOZINHOS	96100	93010	1027	93216	0.96999	432464	0.958867	0.884092	0.0349798	0.943718	21L	BA.2.9	BA.2.9	EPI_ISL_17675598
SEQ_2451	2022-06-02	ESMERALDAS	501198	485992	5215	471114	0.939976	2180.21	0.952948	0.896666	0.659232	0.945089	22B	BA.5.2.1	BA.5.2.1	EPI_ISL_17675599
SEQ_2454	2022-06-05	OURO PRETO	782936	757886	8356	760499	0.971342	3525.92	0.988429	0.961409	0.841053	0.979032	22B	BA.5.2.1	BA.5.2.1	EPI_ISL_17675600
SEQ_2455	2022-06-06	VESPASIANO	691818	674172	5326	673452	0.973453	3117.04	0.968465	0.916898	0.710965	0.95375	22B	BA.5.1	BA.5.1	EPI_ISL_17675601
SEQ_2456	2022-06-06	SANTA LUZIA	256368	250094	1932	248558	0.969536	1156.35	0.948901	0.879577	0.465672	0.947196	22B	BA.5.1	BA.5.1	EPI_ISL_17675602
SEQ_2457	2022-06-06	MOEDA	1041542	1009152	10514	1012981	0.972578	4688.08	0.99679	0.970839	0.904391	0.994482	22B	BA.5.1	BA.5.1	EPI_ISL_17675603
SEQ_2458	2022-06-10	VESPASIANO	619204	597142	8273	596435	0.963229	2777.02	0.97639	0.94549	0.798381	0.96997	22B	BA.5.2.1	BA.5.2.1	EPI_ISL_17675604
SEQ_2460	2022-06-15	MARIO CAMPOS	303840	292862	3717	294502	0.969267	1358.8	0.99602	0.962311	0.682674	0.992242	22A	BA.4.1	BA.4.1	EPI_ISL_17675605
SEQ_2461	2022-06-15	RIBEIRAO DAS NEVES	339338	328620	3627	329725	0.971671	1539.18	0.973514	0.947932	0.702639	0.96997	22B	BA.5.2.1	BA.5.2.1	EPI_ISL_17675606
SEQ_2465	2022-06-27	CONFINS	209194	204018	1703	192426	0.919845	900388	0.966492	0.897769	0.419055	0.951008	22B	BA.5.2.1	BA.5.2.1	EPI_ISL_17675607
SEQ_2466	2022-06-27	JABOTICATUBAS	295418	286098	3238	285647	0.966925	1330.64	0.966057	0.921312	0.581213	0.958767	21L	BA.2.48	BA.2.48	EPI_ISL_17675608
SEQ_2467	2022-06-27	RIBEIRAO DAS NEVES	564062	547520	5871	549577	0.97432	2549.74	0.976992	0.955088	0.809952	0.973447	21L	BA.2	BA.2	EPI_ISL_17675609
SEQ_2469	2022-05	CONTAGEM	265000	258522	2119	258973	0.977257	1199.33	0.965355	0.899977	0.516804	0.941344	21L	BA.2	BA.2	EPI_ISL_17675610
SEQ_2470	2022-05	CONTAGEM	600198	582550	5956	586287	0.976823	2725.67	0.973013	0.938434	0.849012	0.963214	21L	BA.2	BA.2	EPI_ISL_17675611
SEQ_2472	2022-07-04	RIBEIRAO DAS NEVES	602324	585292	5580	586073	0.97302	2718.09	0.982142	0.957462	0.742635	0.971775	22B	BA.5.2.1	BA.5.2.1	EPI_ISL_17675612
SEQ_2473	2022-07-04	IGARAPE	709932	686590	7757	683319	0.962513	3166.41	0.976792	0.939672	0.806341	0.970572	22A	BA.4	BA.4	EPI_ISL_17675613
SEQ_2474	2022-07-04	SANTANA DO RIACHO	476470	458060	6715	459807	0.965028	2123.79	0.952814	0.872989	0.615156	0.944587	22B	BA.5.2.1	BA.5.2.1	EPI_ISL_17675614
SEQ_2475	2022-06-13	TIMOTEO	357210	346520	3395	348289	0.975026	1609.88	0.981908	0.949503	0.62793	0.97211	22B	BA.5.2.1	BA.5.2.1	EPI_ISL_17675615
SEQ_2476	2022-06-13	VARZEA DA PALMA	649390	630446	6237	624444	0.961585	2897.7	0.976658	0.944019	0.82052	0.970337	22B	BA.5.2.1	BA.5.2.1	EPI_ISL_17675616
SEQ_2477	2022-06-20	PIRAPORA	187800	180228	2684	169664	0.903429	783716	0.929037	0.801425	0.331271	0.915627	22B	BA.5.2.1	BA.5.2.1	EPI_ISL_17675617
SEQ_2480	2022-07-11	BELO HORIZONTE	750202	723878	8586	726455	0.968346	3353.58	0.996756	0.985286	0.781661	0.996556	22B	BA.5.2.1	BA.5.2.1	EPI_ISL_17675618
SEQ_2482	2022-07-12	ESMERALDAS	161204	155142	2522	156081	0.96822	733512	0.978363	0.903856	0.259874	0.957061	22B	BA.5.2.1	BA.5.2.1	EPI_ISL_17675619
SEQ_2483	2022-07-16	IBIRITE	787922	166014	1600	165786	0.210409	769089	0.953048	0.880012	0.306157	0.944052	21L	BA.2	BA.2	EPI_ISL_17675620
SEQ_2484	2022-07-12	BELO HORIZONTE	793908	769020	8139	735693	0.926673	3418	0.990636	0.96298	0.868308	0.983614	22B	BA.5.2.1	BA.5.2.1	EPI_ISL_17675621
SEQ_2485	2022-07-14	BETIM	923920	900622	8040	902887	0.977235	4188.22	0.996522	0.970872	0.90613	0.996154	22B	BA.5.2.1	BA.5.2.1	EPI_ISL_17675622
SEQ_2488	2022-07-20	SANTANA DO PARAISO	599848	584318	4676	581210	0.968929	2699.88	0.978464	0.943317	0.694613	0.973481	22B	BA.5.1	BA.5.1	EPI_ISL_17675624
SEQ_2489	2022-05-29	SENADOR MODESTINO GONÇALVES	396190	380818	5245	328177	0.828332	1527.61	0.947162	0.857773	0.536635	0.929439	22A	BA.4	BA.4	EPI_ISL_17675625
SEQ_2492	2022-08-01	JAIBA	424396	410138	4820	410302	0.96679	1899.7	0.944153	0.873658	0.601411	0.940106	22B	BA.5.2.1	BA.5.2.1	EPI_ISL_17675626
SEQ_2493	2022-08-02	JENIPAPO DE MINAS	470458	453414	6323	454127	0.965287	2105.36	0.958533	0.897636	0.643213	0.938401	22A	BA.4	BA.4	EPI_ISL_17675627
SEQ_2494	2022-08-02	BARROSO	391850	382076	3090	379683	0.96895	1772.89	0.948734	0.882955	0.577266	0.939337	22B	BA.5.2.1	BA.5.2.1	EPI_ISL_17675628
SEQ_2495	2022-08-02	UBERABA	801042	778606	7354	783396	0.977971	3636.54	0.99689	0.977728	0.940374	0.996522	22B	BA.5.2.1	BA.5.2.1	EPI_ISL_17675629
SEQ_2497	2022-08-07	UBERABA	304254	295798	2491	294980	0.969519	1366.33	0.976992	0.930877	0.615624	0.963783	22B	BA.5.1	BA.5.1	EPI_ISL_17675631
SEQ_2498	2022-08-08	OURO PRETO	45852	44666	101	43777	0.954746	188827	0.965121	0.730094	0	0.966023	22B	BA.5.1	BA.5.2.1	EPI_ISL_17700588
SEQ_2499	2022-08-08	VARZELANDIA	126760	123702	239	121176	0.955948	519856	0.967395	0.876066	0.16714	0.967762	22B	BA.5.2.1	BA.5.2.1	EPI_ISL_17675632
SEQ_2500	2022-08-10	SANTANA DO PARAISO	58118	56718	128	49692	0.855019	213.59	0.931779	0.595626	0.0031435	0.934655	22B	BA.5.2.1	BA.5.2.1	EPI_ISL_17675633
SEQ_2501	2022-08-12	GOVERNADOR VALADARES	95542	93232	147	89344	0.935128	381433	0.971474	0.914724	0.0227402	0.971775	22B	BA.5.1	BA.5.1	EPI_ISL_17675634
SEQ_2502	2022-08-15	RIBEIRAO DAS NEVES	60934	59234	153	51486	0.844947	220255	0.94743	0.685082	0.00163863	0.948667	22B	BA.5.2.1	BA.5.2.1	EPI_ISL_17675635
SEQ_2503	2022-08-16	BARROSO	60502	59278	81	57459	0.949704	247854	0.952045	0.724008	0.00568505	0.954185	22A	BA.4.6	BA.4.6	EPI_ISL_17675636
SEQ_2504	2022-08-17	ITUETA	70958	69228	134	65094	0.91736	278658	0.958767	0.758051	0.00966458	0.959335	22B	BA.5.2.1	BA.5.2.1	EPI_ISL_17675637
SEQ_2505	2022-08-20	JANAUBA	112486	110062	181	107884	0.959088	463.48	0.959569	0.81751	0.126643	0.960472	22B	BA.5.2.1	BA.5.2.1	EPI_ISL_17675638
SEQ_2506	2022-06-29	TEOFILO OTONI	28862	27432	272	9281	0.321565	400809	0.912316	0.0329064	0	0.922048	22E	BQ.1.1	BQ.1.1	EPI_ISL_17675639
SEQ_2507	2022-07-06	NOVO CRUZEIRO	39460	38344	65	37556	0.951749	159.77	0.970872	0.60509	0	0.97104	21L	BA.2	BA.2	EPI_ISL_17675640
SEQ_2508	2022-07-13	TEOFILO OTONI	119328	116776	188	114399	0.958694	490334	0.973916	0.910343	0.0753436	0.974016	22B	BA.5.2.1	BA.5.2.1	EPI_ISL_17675641
SEQ_2509	2022-07-23	TEOFILO OTONI	102088	99446	191	98502	0.964873	419346	0.971107	0.933084	0.0308665	0.972979	22B	BA.5.2.1	BA.5.2.1	EPI_ISL_17675642
SEQ_2510	2022-07-26	TEOFILO OTONI	83486	81606	108	78669	0.942302	335249	0.975053	0.907735	0.0141792	0.977159	22B	BA.5.2.1	BA.5.2.1	EPI_ISL_17675643
SEQ_2511	2022-08-03	NOVO CRUZEIRO	85488	83338	189	81806	0.95693	350426	0.973715	0.906197	0.0145136	0.973815	22B	BA.5.2.1	BA.5.2.1	EPI_ISL_17675644
SEQ_2512	2022-08-17	OURO VERDE DE MINAS	63526	62004	130	53570	0.843277	231.54	0.934889	0.640805	0.00491589	0.9381	22B	BA.5.2.1	BA.5.2.1	EPI_ISL_17675645
SEQ_2513	2022-08-07	MINAS NOVAS	93630	91276	146	88801	0.948425	378863	0.967194	0.772197	0.0272213	0.968799	22B	BA.5.2.1	BA.5.2.1	EPI_ISL_17700589
SEQ_2514	2022-11-14	TEOFILO OTONI	90456	88120	165	84457	0.93368	361361	0.977226	0.927064	0.0157175	0.977394	22E	BQ.1.1	BQ.1.1	EPI_ISL_17675646
